# Supplementary material for: Integrated miRNA and mRNA Transcriptome Analysis Reveals Regulatory Mechanisms in the Response of Winter Brassica rapa to Drought Stress
Source: Int J Mol Sci. 2024 Sep 20;25(18):10098. doi: 10.3390/ijms251810098 (PMC11432419; doi:10.3390/ijms251810098)
Supplement: Supplementary file 1 [file ijms-25-10098-s001.zip]

Archive with 8 entries (8 files):
- ijms-3199473-supplementary.pdf
- SupplementaryTable S10 Target_predict_annotation.xlsx
- SupplementaryTable S3 Gene_differential_expression.xlsx
- SupplementaryTable S4 GO_enrichment.xlsx
- SupplementaryTable S5 KEGG_enrichment.xlsx
- SupplementaryTable S6 Analysis of SNV_Indel.xlsx
- SupplementaryTable S7  Differentially expressed miRNA analysis.xlsx
- SupplementaryTable S8 Differential miRNA target gene GO and KEGG enrichment analysis.xlsx
