# Supplementary material for: Integrated miRNA and mRNA Transcriptome Analysis Reveals Regulatory Mechanisms in the Response of Winter Brassica rapa to Drought Stress
Source: Int J Mol Sci. 2024 Sep 20;25(18):10098. doi: 10.3390/ijms251810098 (PMC11432419; doi:10.3390/ijms251810098)
Supplement: Supplementary file 1 [file ijms-25-10098-s001.zip › SupplementaryTable S10 Target_predict_annotation.xlsx]

## Sheet: Sheet1
miRNA ID	Transcript ID	Gene ID	Gene Annoation	Range	TSlice	MFEperfect	MFEsite	MFEratio	AllenScore	GO	KEGG
PC-3p-103555_44	BraA09g016180.3C	BraA09g016180.3C	-	668-688	679	-33.1	-27.4	0.827795	5.5	GO:0005215(transporter activity);GO:0009507(chloroplast);GO:0015297(antiporter activity);GO:0016020(membrane);GO:0016021(integral component of membrane);GO:0080167(response to karrikin)	-
PC-3p-103555_44	BraA01g029710.3C	BraA01g029710.3C	-	668-688	679	-33.1	-27.4	0.827795	5.5	GO:0005215(transporter activity);GO:0009507(chloroplast);GO:0015297(antiporter activity);GO:0016020(membrane);GO:0016021(integral component of membrane);GO:0080167(response to karrikin)	-
PC-3p-103555_44	BraA03g055410.3C	BraA03g055410.3C	clathrin interactor EPSIN 1	1187-1206	1197	-33.1	-25	0.755287	4.5	GO:0005739(mitochondrion);GO:0008375(acetylglucosaminyltransferase activity);GO:0016021(integral component of membrane);GO:0016757(transferase activity, transferring glycosyl groups)	ko04144(Endocytosis)
PC-3p-103555_44	BraA09g025290.3C	BraA09g025290.3C	hypothetical protein	5034-5053	5044	-33.1	-23.3	0.703927	3	GO:0000148(1,3-beta-D-glucan synthase complex);GO:0003843(1,3-beta-D-glucan synthase activity);GO:0005886(plasma membrane)	ko00500(Starch and sucrose metabolism)
PC-3p-103555_44	BraA05g039250.3C	BraA05g039250.3C	-	793-813	804	-33.1	-23.1	0.697885	6	GO:0005887(integral component of plasma membrane);GO:0006810(transport);GO:0009992(cellular water homeostasis);GO:0015250(water channel activity);GO:0015254(glycerol channel activity);GO:0016020(membrane);GO:0035445(borate transmembrane transport);GO:0046715(borate transmembrane transporter activity)	-
PC-3p-103555_44	BraA10g026560.3C	BraA10g026560.3C	-	393-414	404	-33.1	-23	0.694864	5.5	GO:0005634(nucleus);GO:0008270(zinc ion binding);GO:0016301(kinase activity);GO:0016310(phosphorylation)	-
PC-3p-103555_44	BraA06g013230.3C	BraA06g013230.3C	-	1871-1890	1882	-33.1	-22.9	0.691843	3.5	GO:0000783(nuclear telomere cap complex);GO:0003677(DNA binding);GO:0003691(double-stranded telomeric DNA binding);GO:0003700(transcription factor activity, sequence-specific DNA binding);GO:0005634(nucleus);GO:0009651(response to salt stress);GO:0031627(telomeric loop formation);GO:0046686(response to cadmium ion)	-
PC-3p-103555_44	BraA09g061260.3C	BraA09g061260.3C	polyadenylate-binding protein RBP45-like	587-608	599	-33.1	-22.8	0.688822	5.5	GO:0000166(nucleotide binding);GO:0003723(RNA binding);GO:0005634(nucleus);GO:0005737(cytoplasm);GO:0006397(mRNA processing);GO:0008143(poly);GO:0009735(response to cytokinin);GO:0010193(response to ozone)	ko03013(RNA transport)
PC-3p-103555_44	BraA09g060370.3C	BraA09g060370.3C	polyadenylate-binding protein RBP45A-like	245-266	257	-33.1	-22.8	0.688822	5.5	GO:0000166(nucleotide binding);GO:0003723(RNA binding);GO:0005634(nucleus);GO:0005737(cytoplasm);GO:0006397(mRNA processing);GO:0008143(poly);GO:0009735(response to cytokinin);GO:0010193(response to ozone)	ko03013(RNA transport)
PC-3p-103555_44	BraA09g018430.3C	BraA09g018430.3C	-	900-919	910	-33.1	-22.5	0.679758	4.5	GO:0004190(aspartic-type endopeptidase activity);GO:0006508(proteolysis);GO:0030163(protein catabolic process)	-
PC-3p-103555_44	BraA02g024440.3C	BraA02g024440.3C	-	1535-1556	1547	-33.1	-22.2	0.670695	6	GO:0000123(histone acetyltransferase complex);GO:0005515(protein binding);GO:0008270(zinc ion binding);GO:0043966(histone H3 acetylation);GO:0043981(histone H4-K5 acetylation);GO:0043982(histone H4-K8 acetylation);GO:0043983(histone H4-K12 acetylation);GO:0043984(histone H4-K16 acetylation)	-
PC-3p-103555_44	BraA01g031800.3C	BraA01g031800.3C	-	200-221	212	-33.1	-22.2	0.670695	6	GO:0005634(nucleus);GO:0005737(cytoplasm);GO:0005829(cytosol)	-
PC-3p-103555_44	BraA01g039260.3C	BraA01g039260.3C	fatty acyl-CoA reductase 2	181-201	192	-33.1	-22.1	0.667674	5.5	GO:0006629(lipid metabolic process);GO:0010584(pollen exine formation);GO:0016628(oxidoreductase activity, acting on the CH-CH group of donors, NAD or NADP as acceptor);GO:0055114(oxidation-reduction process);GO:0080019(fatty-acyl-CoA reductase )	ko00073(Cutin, suberine and wax biosynthesis);ko04146(Peroxisome)
PC-3p-103555_44	BraA03g022040.3C	BraA03g022040.3C	ABC transporter A family member 1	220-241	232	-33.1	-21.6	0.652568	4.5	GO:0005215(transporter activity);GO:0005524(ATP binding);GO:0005774(vacuolar membrane);GO:0006810(transport);GO:0006869(lipid transport);GO:0015171(amino acid transmembrane transporter activity);GO:0016021(integral component of membrane);GO:0016887(ATPase activity);GO:0042626(ATPase activity, coupled to transmembrane movement of substances)	ko02010(ABC transporters)
PC-3p-103555_44	BraA02g031810.3C	BraA02g031810.3C	-	536-556	547	-33.1	-21.58	0.651964	5	-	-
PC-3p-106285_42	BraA03g055310.3C	BraA03g055310.3C	-	148-170	162	-34.3	-24.9	0.725948	5.5	GO:0005739(mitochondrion)	-
PC-3p-106285_42	BraA09g065450.3C	BraA09g065450.3C	peroxisome biogenesis protein 6-like	781-803	794	-34.3	-23.6	0.688047	6	GO:0005515(protein binding);GO:0005524(ATP binding);GO:0005737(cytoplasm);GO:0006635(fatty acid beta-oxidation);GO:0009507(chloroplast);GO:0016558(protein import into peroxisome matrix);GO:0016887(ATPase activity)	ko04146(Peroxisome)
PC-3p-106285_42	BraA03g008050.3C	BraA03g008050.3C	uncharacterized LOC106384454	1854-1877	1867	-34.3	-23.2	0.676385	5	GO:0000977(RNA polymerase II regulatory region sequence-specific DNA binding);GO:0003700(transcription factor activity, sequence-specific DNA binding);GO:0005634(nucleus);GO:0006357(regulation of transcription from RNA polymerase II promoter)	ko01230(Biosynthesis of amino acids);ko00260(Glycine, serine and threonine metabolism)
PC-3p-106285_42	BraA03g062180.3C	BraA03g062180.3C	hypothetical protein	1273-1294	1285	-34.3	-22.9	0.667638	6	GO:0005618(cell wall);GO:0005886(plasma membrane);GO:0009505(plant-type cell wall);GO:0009507(chloroplast);GO:0016021(integral component of membrane);GO:0030599(pectinesterase activity);GO:0042545(cell wall modification);GO:0045330(aspartyl esterase activity);GO:0045490(pectin catabolic process)	ko03040(Spliceosome)
PC-3p-107029_42	BraA03g031540.3C	BraA03g031540.3C	-	900-926	917	-40.2	-32.9	0.818408	3.5	-	-
PC-3p-107029_42	BraA07g042560.3C	BraA07g042560.3C	hypothetical protein	1063-1086	1076	-40.2	-30.5	0.758706	4	GO:0004674(protein serine/threonine kinase activity);GO:0005524(ATP binding);GO:0005618(cell wall);GO:0005886(plasma membrane);GO:0006468(protein phosphorylation);GO:0007166(cell surface receptor signaling pathway);GO:0009620(response to fungus);GO:0016021(integral component of membrane);GO:0016301(kinase activity);GO:0030247(polysaccharide binding)	ko04626(Plant-pathogen interaction)
PC-3p-108104_41	BraA06g022590.3C	BraA06g022590.3C	-	360-383	374	-47.9	-34	0.709812	5.5	-	-
PC-3p-108104_41	BraA10g006160.3C	BraA10g006160.3C	-	299-324	313	-47.9	-32.3	0.674322	5.5	GO:0000783(nuclear telomere cap complex);GO:0003677(DNA binding);GO:0003691(double-stranded telomeric DNA binding);GO:0005634(nucleus);GO:0006351(transcription, DNA-templated);GO:0006355(regulation of transcription, DNA-templated);GO:0031627(telomeric loop formation)	-
PC-3p-120230_34	BraA04g015760.3C	BraA04g015760.3C	-	566-586	577	-30.6	-26.2	0.856209	5.5	GO:0003674(molecular_function);GO:0005634(nucleus);GO:0008150(biological_process);GO:0016021(integral component of membrane)	-
PC-3p-120230_34	BraA03g009700.3C	BraA03g009700.3C	-	110-129	120	-30.6	-23.7	0.77451	6	GO:0003674(molecular_function);GO:0005634(nucleus);GO:0008150(biological_process);GO:0016021(integral component of membrane)	-
PC-3p-120230_34	BraA03g010870.3C	BraA03g010870.3C	BRASSINOSTEROID INSENSITIVE 1-associated receptor kinase 1-like	909-930	921	-30.6	-23.7	0.77451	6	GO:0004674(protein serine/threonine kinase activity);GO:0005524(ATP binding);GO:0005886(plasma membrane);GO:0006468(protein phosphorylation);GO:0016021(integral component of membrane);GO:0016301(kinase activity);GO:0030246(carbohydrate binding)	ko04075(Plant hormone signal transduction);ko04626(Plant-pathogen interaction)
PC-3p-120230_34	BraA02g045050.3C	BraA02g045050.3C	hypothetical protein	205-224	215	-30.6	-23.5	0.767974	4	GO:0009507(chloroplast);GO:0016491(oxidoreductase activity);GO:0055114(oxidation-reduction process)	ko00564(Glycerophospholipid metabolism);ko00565(Ether lipid metabolism)
PC-3p-120230_34	BraA09g064520.3C	BraA09g064520.3C	-	351-371	361	-30.6	-23.3	0.761438	4.5	GO:0003674(molecular_function);GO:0005886(plasma membrane);GO:0008150(biological_process);GO:0031307(integral component of mitochondrial outer membrane)	-
PC-3p-120230_34	BraA09g012800.3C	BraA09g012800.3C	-	1693-1713	1704	-30.6	-22.8	0.745098	6	GO:0005622(intracellular);GO:0005623(cell);GO:0006817(phosphate ion transport);GO:0009705(plant-type vacuole membrane);GO:0016021(integral component of membrane);GO:0055085(transmembrane transport)	-
PC-3p-120230_34	BraA02g000340.3C	BraA02g000340.3C	uncharacterized LOC103446271	1687-1709	1700	-30.6	-22.7	0.74183	5	GO:0005737(cytoplasm);GO:0005794(Golgi apparatus);GO:0008150(biological_process);GO:0016021(integral component of membrane);GO:0016757(transferase activity, transferring glycosyl groups)	ko00561(Glycerolipid metabolism);ko00564(Glycerophospholipid metabolism)
PC-3p-120230_34	BraA09g022950.3C	BraA09g022950.3C	-	93-113	104	-30.6	-22.1	0.722222	4	-	-
PC-3p-120230_34	BraA02g009710.3C	BraA02g009710.3C	cullin-1-like	307-329	320	-30.6	-22	0.718954	4.5	GO:0005515(protein binding);GO:0005524(ATP binding);GO:0005634(nucleus);GO:0005730(nucleolus);GO:0005829(cytosol);GO:0009507(chloroplast);GO:0009908(flower development);GO:0030154(cell differentiation);GO:0043141(ATP-dependent 5'-3' DNA helicase activity);GO:0048507(meristem development);GO:2000072(regulation of defense response to fungus, incompatible interaction)	ko04141(Protein processing in endoplasmic reticulum);ko04120(Ubiquitin mediated proteolysis)
PC-3p-120230_34	BraA09g008300.3C	BraA09g008300.3C	-	1135-1155	1146	-30.6	-21.9	0.715686	6	GO:0005634(nucleus);GO:0005886(plasma membrane);GO:0009555(pollen development);GO:0015095(magnesium ion transmembrane transporter activity);GO:0015693(magnesium ion transport);GO:0016020(membrane);GO:0016021(integral component of membrane);GO:0030001(metal ion transport);GO:0046873(metal ion transmembrane transporter activity)	-
PC-3p-120230_34	BraA10g019010.3C	BraA10g019010.3C	cullin-1-like	307-329	320	-30.6	-21.7	0.70915	4.5	GO:0005515(protein binding);GO:0005524(ATP binding);GO:0005634(nucleus);GO:0005730(nucleolus);GO:0005829(cytosol);GO:0009507(chloroplast);GO:0009908(flower development);GO:0030154(cell differentiation);GO:0043141(ATP-dependent 5'-3' DNA helicase activity);GO:0048507(meristem development);GO:2000072(regulation of defense response to fungus, incompatible interaction)	ko04141(Protein processing in endoplasmic reticulum);ko04120(Ubiquitin mediated proteolysis)
PC-3p-120230_34	BraA03g010290.3C	BraA03g010290.3C	cullin-1-like	307-329	320	-30.6	-21.7	0.70915	4.5	GO:0005515(protein binding);GO:0005524(ATP binding);GO:0005634(nucleus);GO:0005730(nucleolus);GO:0005829(cytosol);GO:0009507(chloroplast);GO:0009908(flower development);GO:0030154(cell differentiation);GO:0043141(ATP-dependent 5'-3' DNA helicase activity);GO:0048507(meristem development);GO:2000072(regulation of defense response to fungus, incompatible interaction)	ko04141(Protein processing in endoplasmic reticulum);ko04120(Ubiquitin mediated proteolysis)
PC-3p-120230_34	BraA08g025260.3C	BraA08g025260.3C	THO complex subunit 2	366-386	377	-30.6	-21.6	0.705882	6	GO:0000445(THO complex part of transcription export complex);GO:0000781(chromosome, telomeric region);GO:0016973(poly);GO:0046784(viral mRNA export from host cell nucleus);GO:0048699(generation of neurons)	ko03040(Spliceosome);ko03013(RNA transport)
PC-3p-120230_34	BraA10g032230.3C	BraA10g032230.3C	-	1677-1697	1688	-30.6	-21.4	0.699346	6	GO:0000139(Golgi membrane);GO:0005768(endosome);GO:0005794(Golgi apparatus);GO:0005802(trans-Golgi network);GO:0016021(integral component of membrane)	-
PC-3p-120230_34	BraA04g020240.3C	BraA04g020240.3C	-	366-385	376	-30.6	-21	0.686275	5	GO:0005464(UDP-xylose transmembrane transporter activity);GO:0005783(endoplasmic reticulum);GO:0005794(Golgi apparatus);GO:0005886(plasma membrane);GO:0008643(carbohydrate transport);GO:0015790(UDP-xylose transport);GO:0016020(membrane);GO:0016021(integral component of membrane)	-
PC-3p-120230_34	BraA02g030960.3C	BraA02g030960.3C	histone-lysine N-methyltransferase	1818-1838	1828	-30.6	-20.9	0.683007	5.5	GO:0005634(nucleus);GO:0005694(chromosome);GO:0005730(nucleolus);GO:0008270(zinc ion binding);GO:0009507(chloroplast);GO:0018024(histone-lysine N-methyltransferase activity);GO:0031047(gene silencing by RNA);GO:0034968(histone lysine methylation)	ko00310(Lysine degradation)
PC-3p-120230_34	BraA09g026410.3C	BraA09g026410.3C	S-linalool synthase-like	919-941	932	-30.6	-20.8	0.679739	6	GO:0003674(molecular_function);GO:0005575(cellular_component);GO:0008150(biological_process)	ko00904(Diterpenoid biosynthesis)
PC-3p-120230_34	BraA06g042140.3C	BraA06g042140.3C	-	211-230	222	-30.6	-20.6	0.673203	4	GO:0003674(molecular_function);GO:0005634(nucleus);GO:0005829(cytosol);GO:0008150(biological_process)	-
PC-3p-120230_34	BraAnng006450.3C	BraAnng006450.3C	-	1307-1328	1319	-30.6	-20.5	0.669935	6	GO:0004190(aspartic-type endopeptidase activity);GO:0005515(protein binding);GO:0005576(extracellular region);GO:0006508(proteolysis);GO:0016021(integral component of membrane);GO:0030163(protein catabolic process);GO:0050832(defense response to fungus)	-
PC-3p-120230_34	BraAnng006440.3C	BraAnng006440.3C	-	1766-1787	1778	-30.6	-20.5	0.669935	6	GO:0004190(aspartic-type endopeptidase activity);GO:0005515(protein binding);GO:0005576(extracellular region);GO:0006508(proteolysis);GO:0016021(integral component of membrane);GO:0030163(protein catabolic process);GO:0050832(defense response to fungus)	-
PC-3p-120230_34	BraA02g039560.3C	BraA02g039560.3C	-	2455-2474	2465	-30.6	-20.5	0.669935	6	GO:0006952(defense response);GO:0007165(signal transduction);GO:0016020(membrane);GO:0016021(integral component of membrane)	-
PC-3p-120230_34	BraA04g029040.3C	BraA04g029040.3C	polyglutamine-binding protein 1	1897-1916	1908	-30.6	-20.4	0.666667	6	GO:0005634(nucleus);GO:0008150(biological_process)	ko03040(Spliceosome)
PC-3p-120230_34	BraA06g042470.3C	BraA06g042470.3C	uncharacterized LOC102722400	1947-1967	1958	-30.6	-20.4	0.666667	6	GO:0003674(molecular_function);GO:0008150(biological_process);GO:0016021(integral component of membrane)	ko04144(Endocytosis)
PC-3p-120230_34	BraA08g024500.3C	BraA08g024500.3C	-	471-490	482	-30.6	-20.4	0.666667	5.5	GO:0003674(molecular_function);GO:0005634(nucleus);GO:0008150(biological_process)	-
PC-3p-120230_34	BraA10g030900.3C	BraA10g030900.3C	-	711-731	722	-30.6	-20.4	0.666667	6	GO:0005509(calcium ion binding);GO:0005783(endoplasmic reticulum);GO:0005794(Golgi apparatus);GO:0005886(plasma membrane);GO:0016021(integral component of membrane)	-
PC-3p-120230_34	BraA03g015860.3C	BraA03g015860.3C	-	1542-1561	1552	-30.6	-20.2	0.660131	6	GO:0005524(ATP binding);GO:0005634(nucleus);GO:0006281(DNA repair);GO:0016301(kinase activity);GO:0016310(phosphorylation);GO:0016568(chromatin modification);GO:0031047(gene silencing by RNA)	-
PC-3p-120230_34	BraA02g021690.3C	BraA02g021690.3C	-	430-450	441	-30.6	-20.2	0.660131	5	GO:0004866(endopeptidase inhibitor activity);GO:0005576(extracellular region);GO:0005739(mitochondrion);GO:0009651(response to salt stress);GO:0009751(response to salicylic acid);GO:0012501(programmed cell death);GO:0042542(response to hydrogen peroxide);GO:0042742(defense response to bacterium)	-
PC-3p-120230_34	BraA06g042520.3C	BraA06g042520.3C	hypothetical protein	1050-1068	1059	-30.6	-20.1	0.656863	5	GO:0004672(protein kinase activity);GO:0005524(ATP binding);GO:0005634(nucleus);GO:0005737(cytoplasm);GO:0006468(protein phosphorylation);GO:0016301(kinase activity);GO:0016310(phosphorylation)	ko03022(Basal transcription factors);ko03420(Nucleotide excision repair)
PC-3p-120230_34	BraA07g042330.3C	BraA07g042330.3C	-	18-37	28	-30.6	-20.1	0.656863	4.5	GO:0004842(ubiquitin-protein transferase activity);GO:0005886(plasma membrane);GO:0008270(zinc ion binding);GO:0009611(response to wounding);GO:0009867(jasmonic acid mediated signaling pathway);GO:0016874(ligase activity);GO:0042742(defense response to bacterium)	-
PC-3p-120230_34	BraA05g029150.3C	BraA05g029150.3C	-	459-478	469	-30.6	-20.1	0.656863	4	GO:0003674(molecular_function);GO:0005634(nucleus);GO:0008150(biological_process)	-
PC-3p-1230_3263	BraA02g045600.3C	BraA02g045600.3C	-	179-198	189	-40.9	-36.8	0.899756	5	GO:0003674(molecular_function);GO:0005576(extracellular region);GO:0008150(biological_process)	-
PC-3p-1230_3263	BraA07g019340.3C	BraA07g019340.3C	26S protease regulatory subunit 7-like	2051-2070	2061	-40.9	-33.7	0.823961	3	GO:0004176(ATP-dependent peptidase activity);GO:0004222(metalloendopeptidase activity);GO:0005524(ATP binding);GO:0005739(mitochondrion);GO:0005743(mitochondrial inner membrane);GO:0006461(protein complex assembly);GO:0008053(mitochondrial fusion);GO:0008237(metallopeptidase activity);GO:0008270(zinc ion binding);GO:0009535(chloroplast thylakoid membrane);GO:0009735(response to cytokinin);GO:0016…	ko03050(Proteasome)
PC-3p-1230_3263	BraA07g017520.3C	BraA07g017520.3C	hypothetical protein	287-306	297	-40.9	-33.3	0.814181	4	GO:0003723(RNA binding);GO:0005525(GTP binding);GO:0009507(chloroplast)	ko03008(Ribosome biogenesis in eukaryotes)
PC-3p-1230_3263	BraA01g028560.3C	BraA01g028560.3C	splicing factor U2af large subunit B	276-298	289	-40.9	-31.9	0.779951	6	GO:0000166(nucleotide binding);GO:0000243(commitment complex);GO:0003723(RNA binding);GO:0005515(protein binding);GO:0005634(nucleus);GO:0006397(mRNA processing);GO:0008187(poly-pyrimidine tract binding);GO:0008380(RNA splicing);GO:0016607(nuclear speck);GO:0030628(pre-mRNA 3'-splice site binding);GO:0071004(U2-type prespliceosome);GO:0089701(U2AF)	ko03040(Spliceosome)
PC-3p-1230_3263	BraA01g026630.3C	BraA01g026630.3C	hypothetical protein	651-669	660	-40.9	-31.7	0.775061	5.5	GO:0005575(cellular_component);GO:0008150(biological_process);GO:0008757(S-adenosylmethionine-dependent methyltransferase activity)	ko00230(Purine metabolism)
PC-3p-1230_3263	BraA09g026820.3C	BraA09g026820.3C	acetolactate synthase	249-267	258	-40.9	-31.6	0.772616	4	GO:0005515(protein binding);GO:0005634(nucleus);GO:0005737(cytoplasm);GO:0005829(cytosol);GO:0016192(vesicle-mediated transport)	ko01210(2-Oxocarboxylic acid metabolism);ko01230(Biosynthesis of amino acids);ko00650(Butanoate metabolism);ko00660(C5-Branched dibasic acid metabolism);ko00290(Valine, leucine and isoleucine biosynthesis);ko00770(Pantothenate and CoA biosynthesis)
PC-3p-1230_3263	BraA02g037190.3C	BraA02g037190.3C	-	309-326	318	-40.9	-31.4	0.767726	5.5	GO:0003824(catalytic activity);GO:0004144(diacylglycerol O-acyltransferase activity);GO:0009507(chloroplast);GO:0010287(plastoglobule);GO:0019432(triglyceride biosynthetic process);GO:0033306(phytol metabolic process)	-
PC-3p-1230_3263	BraA10g027600.3C	BraA10g027600.3C	-	384-402	393	-40.9	-30.8	0.753056	6	-	-
PC-3p-1230_3263	BraA01g007590.3C	BraA01g007590.3C	ATPase 4	1833-1854	1844	-40.9	-30.8	0.753056	5.5	GO:0005385(zinc ion transmembrane transporter activity);GO:0005524(ATP binding);GO:0005886(plasma membrane);GO:0005887(integral component of plasma membrane);GO:0008551(cadmium-exporting ATPase activity);GO:0015086(cadmium ion transmembrane transporter activity);GO:0015434(cadmium-transporting ATPase activity);GO:0016463(zinc-exporting ATPase activity);GO:0019829(cation-transporting ATPase activi…	ko00190(Oxidative phosphorylation)
PC-3p-1230_3263	BraA09g003500.3C	BraA09g003500.3C	-	384-402	393	-40.9	-30.8	0.753056	6	-	-
PC-3p-1230_3263	BraA04g000680.3C	BraA04g000680.3C	-	384-402	393	-40.9	-30.8	0.753056	6	-	-
PC-3p-1230_3263	BraA08g009530.3C	BraA08g009530.3C	-	678-696	687	-40.9	-30.7	0.750611	6	GO:0004190(aspartic-type endopeptidase activity);GO:0005576(extracellular region);GO:0006508(proteolysis);GO:0010310(regulation of hydrogen peroxide metabolic process);GO:0010337(regulation of salicylic acid metabolic process);GO:0030163(protein catabolic process);GO:0042742(defense response to bacterium);GO:0048046(apoplast)	-
PC-3p-1230_3263	BraA09g051770.3C	BraA09g051770.3C	-	1372-1390	1381	-40.9	-30.6	0.748166	4	GO:0005576(extracellular region);GO:0005774(vacuolar membrane);GO:0005783(endoplasmic reticulum);GO:0005794(Golgi apparatus);GO:0009505(plant-type cell wall);GO:0016021(integral component of membrane)	-
PC-3p-1230_3263	BraA06g024820.3C	BraA06g024820.3C	serine/threonine-protein phosphatase 2A 65 kDa regulatory subunit A beta isoform-like	998-1015	1006	-40.9	-29.9	0.731051	6	GO:0005774(vacuolar membrane);GO:0005886(plasma membrane);GO:0016020(membrane);GO:0031225(anchored component of membrane);GO:0046658(anchored component of plasma membrane)	ko03015(mRNA surveillance pathway)
PC-3p-1230_3263	BraA06g000030.3C	BraA06g000030.3C	myosin class 11-1 (ISS)	1758-1776	1767	-40.9	-29.9	0.731051	5	GO:0003774(motor activity);GO:0003779(actin binding);GO:0005516(calmodulin binding);GO:0005524(ATP binding);GO:0005737(cytoplasm);GO:0005886(plasma membrane);GO:0009506(plasmodesma);GO:0016459(myosin complex);GO:0030048(actin filament-based movement)	ko03440(Homologous recombination)
PC-3p-1230_3263	BraA10g024260.3C	BraA10g024260.3C	-	800-820	811	-40.9	-29.9	0.731051	5.5	GO:0005515(protein binding);GO:0005618(cell wall);GO:0005730(nucleolus);GO:0005739(mitochondrion);GO:0005741(mitochondrial outer membrane);GO:0005773(vacuole);GO:0005774(vacuolar membrane);GO:0005886(plasma membrane);GO:0006820(anion transport);GO:0008308(voltage-gated anion channel activity);GO:0009060(aerobic respiration);GO:0009409(response to cold);GO:0009507(chloroplast);GO:0009536(plastid);…	-
PC-3p-1230_3263	BraA06g003350.3C	BraA06g003350.3C	myosin class 11-1 (ISS)	1500-1518	1509	-40.9	-29.9	0.731051	5	GO:0003774(motor activity);GO:0003779(actin binding);GO:0005516(calmodulin binding);GO:0005524(ATP binding);GO:0005737(cytoplasm);GO:0005886(plasma membrane);GO:0009506(plasmodesma);GO:0016459(myosin complex);GO:0030048(actin filament-based movement)	ko03440(Homologous recombination)
PC-3p-1230_3263	BraA03g012400.3C	BraA03g012400.3C	-	794-814	805	-40.9	-29.7	0.726161	5.5	GO:0005739(mitochondrion);GO:0005741(mitochondrial outer membrane);GO:0005886(plasma membrane);GO:0006811(ion transport);GO:0006820(anion transport);GO:0008308(voltage-gated anion channel activity);GO:0009617(response to bacterium);GO:0015288(porin activity);GO:0016020(membrane);GO:0040008(regulation of growth);GO:0046930(pore complex);GO:0055085(transmembrane transport)	-
PC-3p-1230_3263	BraA01g036510.3C	BraA01g036510.3C	nudix hydrolase 19	312-330	321	-40.9	-29.6	0.723716	6	GO:0008270(zinc ion binding);GO:0016301(kinase activity);GO:0016310(phosphorylation)	ko00760(Nicotinate and nicotinamide metabolism);ko04146(Peroxisome)
PC-3p-1230_3263	BraA09g033410.3C	BraA09g033410.3C	-	381-400	390	-40.9	-29.5	0.721271	4	GO:0003779(actin binding);GO:0004721(phosphoprotein phosphatase activity);GO:0005737(cytoplasm);GO:0005819(spindle);GO:0008017(microtubule binding);GO:0009524(phragmoplast);GO:0009556(microsporogenesis);GO:0009574(preprophase band);GO:0051015(actin filament binding);GO:0051017(actin filament bundle assembly)	-
PC-3p-1230_3263	BraA02g021620.3C	BraA02g021620.3C	-	141-160	150	-40.9	-29.1	0.711491	4.5	-	-
PC-3p-1230_3263	BraA05g015530.3C	BraA05g015530.3C	serine/threonine-protein kinase CTR1-like	1056-1073	1064	-40.9	-29.1	0.711491	5	GO:0004712(protein serine/threonine/tyrosine kinase activity);GO:0005524(ATP binding);GO:0005634(nucleus);GO:0006468(protein phosphorylation);GO:0016301(kinase activity)	ko04075(Plant hormone signal transduction)
PC-3p-1230_3263	BraA06g044580.3C	BraA06g044580.3C	probable fructose-bisphosphate aldolase 2	582-601	592	-40.9	-29.1	0.711491	5.5	GO:0004332(fructose-bisphosphate aldolase activity);GO:0006096(glycolytic process);GO:0006098(pentose-phosphate shunt);GO:0009507(chloroplast);GO:0009570(chloroplast stroma);GO:0009579(thylakoid);GO:0009737(response to abscisic acid);GO:0009941(chloroplast envelope);GO:0010287(plastoglobule);GO:0016020(membrane);GO:0046686(response to cadmium ion);GO:0048046(apoplast)	ko01200(Carbon metabolism);ko01230(Biosynthesis of amino acids);ko00010(Glycolysis / Gluconeogenesis);ko00030(Pentose phosphate pathway);ko00051(Fructose and mannose metabolism);ko00710(Carbon fixation in photosynthetic organisms)
PC-3p-1230_3263	BraA05g042250.3C	BraA05g042250.3C	-	458-476	466	-40.9	-29	0.709046	5	GO:0005515(protein binding);GO:0005634(nucleus);GO:0005635(nuclear envelope);GO:0016021(integral component of membrane)	-
PC-3p-1230_3263	BraA03g059400.3C	BraA03g059400.3C	-	238-257	247	-40.9	-29	0.709046	6	-	-
PC-3p-1230_3263	BraA09g002490.3C	BraA09g002490.3C	-	739-757	748	-40.9	-29	0.709046	6	GO:0005739(mitochondrion);GO:0009507(chloroplast);GO:0009706(chloroplast inner membrane);GO:0016021(integral component of membrane);GO:0045037(protein import into chloroplast stroma)	-
PC-3p-1230_3263	BraA07g031690.3C	BraA07g031690.3C	beta-hexosaminidase 3	288-306	298	-40.9	-29	0.709046	5	GO:0004563(beta-N-acetylhexosaminidase activity);GO:0005618(cell wall);GO:0005886(plasma membrane);GO:0005975(carbohydrate metabolic process);GO:0009505(plant-type cell wall);GO:0015929(hexosaminidase activity)	ko00520(Amino sugar and nucleotide sugar metabolism);ko00531(Glycosaminoglycan degradation);ko00603(Glycosphingolipid biosynthesis - globo series);ko00604(Glycosphingolipid biosynthesis - ganglio series);ko00511(Other glycan degradation)
PC-3p-1230_3263	BraA04g016830.3C	BraA04g016830.3C	squalene epoxidase 3	602-622	613	-40.9	-29	0.709046	6	GO:0004506(squalene monooxygenase activity);GO:0016021(integral component of membrane);GO:0016126(sterol biosynthetic process);GO:0031966(mitochondrial membrane);GO:0050660(flavin adenine dinucleotide binding);GO:0055114(oxidation-reduction process)	ko00100(Steroid biosynthesis);ko00909(Sesquiterpenoid and triterpenoid biosynthesis)
PC-3p-1230_3263	BraA03g058720.3C	BraA03g058720.3C	-	770-787	778	-40.9	-28.8	0.704156	5	GO:0005215(transporter activity);GO:0005886(plasma membrane);GO:0015297(antiporter activity);GO:0016020(membrane);GO:0016021(integral component of membrane)	-
PC-3p-1230_3263	BraA01g008490.3C	BraA01g008490.3C	26S proteasome regulatory subunit 4 homolog A	1211-1230	1221	-40.9	-28.8	0.704156	6	GO:0000502(proteasome complex);GO:0005524(ATP binding);GO:0005634(nucleus);GO:0005829(cytosol);GO:0006511(ubiquitin-dependent protein catabolic process);GO:0007292(female gamete generation);GO:0008540(proteasome regulatory particle, base subcomplex);GO:0009408(response to heat);GO:0009933(meristem structural organization);GO:0009965(leaf morphogenesis);GO:0010015(root morphogenesis);GO:0010078(ma…	ko03050(Proteasome)
PC-3p-1230_3263	BraA09g062660.3C	BraA09g062660.3C	clathrin interactor 1-like	138-156	147	-40.9	-28.7	0.701711	5.5	GO:0005737(cytoplasm);GO:0008150(biological_process)	ko04144(Endocytosis)
PC-3p-1230_3263	BraA01g002250.3C	BraA01g002250.3C	-	141-158	150	-40.9	-28.7	0.701711	5	GO:0005515(protein binding);GO:0005634(nucleus);GO:0005783(endoplasmic reticulum);GO:0005794(Golgi apparatus);GO:0005829(cytosol);GO:0005886(plasma membrane);GO:0008150(biological_process);GO:0016023(cytoplasmic, membrane-bounded vesicle)	-
PC-3p-1230_3263	BraA03g021020.3C	BraA03g021020.3C	-	1004-1021	1012	-40.9	-28.7	0.701711	6	GO:0000139(Golgi membrane);GO:0005768(endosome);GO:0005794(Golgi apparatus);GO:0005802(trans-Golgi network);GO:0016021(integral component of membrane)	-
PC-3p-1230_3263	BraA05g034990.3C	BraA05g034990.3C	probable splicing factor 3B subunit 3	150-170	161	-40.9	-28.38	0.693888	6	GO:0003676(nucleic acid binding);GO:0005634(nucleus)	ko03040(Spliceosome)
PC-3p-1230_3263	BraA09g009570.3C	BraA09g009570.3C	hypothetical protein	296-315	306	-40.9	-28.3	0.691932	5	GO:0003723(RNA binding);GO:0005525(GTP binding);GO:0009507(chloroplast)	ko03008(Ribosome biogenesis in eukaryotes)
PC-3p-1230_3263	BraA07g010120.3C	BraA07g010120.3C	photosystem I reaction center subunit III	137-154	145	-40.9	-28.3	0.691932	5	GO:0003674(molecular_function);GO:0009507(chloroplast);GO:0009534(chloroplast thylakoid);GO:0009535(chloroplast thylakoid membrane);GO:0009538(photosystem I reaction center);GO:0009579(thylakoid);GO:0009941(chloroplast envelope);GO:0010287(plastoglobule);GO:0015979(photosynthesis);GO:0016020(membrane);GO:0016021(integral component of membrane)	ko00195(Photosynthesis)
PC-3p-1230_3263	BraA07g015110.3C	BraA07g015110.3C	-	53-69	62	-40.9	-28.1	0.687042	5.5	GO:0003674(molecular_function);GO:0005783(endoplasmic reticulum);GO:0008150(biological_process);GO:0009507(chloroplast);GO:0016021(integral component of membrane)	-
PC-3p-1230_3263	BraA08g034020.3C	BraA08g034020.3C	116 kDa U5 small nuclear ribonucleoprotein component	578-597	588	-40.9	-28.1	0.687042	5	GO:0003746(translation elongation factor activity);GO:0003924(GTPase activity);GO:0005525(GTP binding);GO:0005618(cell wall);GO:0005737(cytoplasm);GO:0005829(cytosol);GO:0005886(plasma membrane);GO:0006412(translation);GO:0008135(translation factor activity, RNA binding);GO:0009793(embryo development ending in seed dormancy);GO:0016607(nuclear speck);GO:0045694(regulation of embryo sac egg cell d…	ko03040(Spliceosome)
PC-3p-1230_3263	BraA06g041200.3C	BraA06g041200.3C	-	268-285	277	-40.9	-28	0.684597	6	GO:0003674(molecular_function);GO:0005737(cytoplasm);GO:0008150(biological_process)	-
PC-3p-1230_3263	BraA03g042390.3C	BraA03g042390.3C	pentatricopeptide repeat-containing protein At2g04860	558-574	565	-40.9	-28	0.684597	4	GO:0003674(molecular_function);GO:0005739(mitochondrion);GO:0010182(sugar mediated signaling pathway);GO:0080156(mitochondrial mRNA modification)	ko00500(Starch and sucrose metabolism)
PC-3p-1230_3263	BraA01g040370.3C	BraA01g040370.3C	-	1182-1202	1192	-40.9	-27.8	0.679707	5	GO:0005524(ATP binding);GO:0005739(mitochondrion);GO:0006820(anion transport);GO:0009507(chloroplast);GO:0016020(membrane);GO:0016887(ATPase activity)	-
PC-3p-1230_3263	BraA04g024520.3C	BraA04g024520.3C	hypothetical protein	1623-1642	1633	-40.9	-27.7	0.677262	5	GO:0004842(ubiquitin-protein transferase activity);GO:0005634(nucleus);GO:0005737(cytoplasm);GO:0009626(plant-type hypersensitive response);GO:0009814(defense response, incompatible interaction);GO:0009817(defense response to fungus, incompatible interaction);GO:0016567(protein ubiquitination);GO:0016874(ligase activity)	ko04140(Regulation of autophagy)
PC-3p-1230_3263	BraA05g025730.3C	BraA05g025730.3C	-	95-112	104	-40.9	-27.7	0.677262	6	GO:0001510(RNA methylation);GO:0003723(RNA binding);GO:0005737(cytoplasm);GO:0006396(RNA processing);GO:0008173(RNA methyltransferase activity)	-
PC-3p-1230_3263	BraA03g061260.3C	BraA03g061260.3C	-	327-344	335	-40.9	-27.7	0.677262	6	GO:0000139(Golgi membrane);GO:0003924(GTPase activity);GO:0005515(protein binding);GO:0005525(GTP binding);GO:0005794(Golgi apparatus);GO:0005829(cytosol);GO:0006886(intracellular protein transport);GO:0006890(retrograde vesicle-mediated transport, Golgi to ER);GO:0006891(intra-Golgi vesicle-mediated transport);GO:0006913(nucleocytoplasmic transport);GO:0007264(small GTPase mediated signal transd…	-
PC-3p-1230_3263	BraA05g040280.3C	BraA05g040280.3C	hypothetical protein	1732-1752	1743	-40.9	-27.7	0.677262	6	GO:0004672(protein kinase activity);GO:0004674(protein serine/threonine kinase activity);GO:0005524(ATP binding);GO:0005634(nucleus);GO:0005829(cytosol);GO:0006468(protein phosphorylation);GO:0007623(circadian rhythm);GO:0016020(membrane);GO:0016301(kinase activity);GO:0035556(intracellular signal transduction)	ko04075(Plant hormone signal transduction)
PC-3p-1230_3263	BraA03g061270.3C	BraA03g061270.3C	ras-related protein RHN1	627-644	635	-40.9	-27.7	0.677262	6	GO:0000139(Golgi membrane);GO:0003924(GTPase activity);GO:0005515(protein binding);GO:0005525(GTP binding);GO:0005794(Golgi apparatus);GO:0005829(cytosol);GO:0006886(intracellular protein transport);GO:0006890(retrograde vesicle-mediated transport, Golgi to ER);GO:0006891(intra-Golgi vesicle-mediated transport);GO:0006913(nucleocytoplasmic transport);GO:0007264(small GTPase mediated signal transd…	ko04144(Endocytosis);ko04145(Phagosome)
PC-3p-1230_3263	BraA06g018870.3C	BraA06g018870.3C	aldehyde dehydrogenase family 2 member B4	648-667	658	-40.9	-27.6	0.674817	4.5	GO:0004028(3-chloroallyl aldehyde dehydrogenase activity);GO:0004029(aldehyde dehydrogenase );GO:0005524(ATP binding);GO:0005739(mitochondrion);GO:0005759(mitochondrial matrix);GO:0009507(chloroplast);GO:0046686(response to cadmium ion);GO:0055114(oxidation-reduction process)	ko00010(Glycolysis / Gluconeogenesis);ko00040(Pentose and glucuronate interconversions);ko00053(Ascorbate and aldarate metabolism);ko00620(Pyruvate metabolism);ko00071(Fatty acid degradation);ko00561(Glycerolipid metabolism);ko00280(Valine, leucine and isoleucine degradation);ko00310(Lysine degradation);ko00330(Arginine and proline metabolism);ko00340(Histidine metabolism);ko00380(Tryptophan meta…
PC-3p-1230_3263	BraA06g024290.3C	BraA06g024290.3C	aldehyde dehydrogenase family 2 member B4	885-904	895	-40.9	-27.6	0.674817	4.5	GO:0004028(3-chloroallyl aldehyde dehydrogenase activity);GO:0004029(aldehyde dehydrogenase );GO:0005524(ATP binding);GO:0005739(mitochondrion);GO:0005759(mitochondrial matrix);GO:0009507(chloroplast);GO:0046686(response to cadmium ion);GO:0055114(oxidation-reduction process)	ko00010(Glycolysis / Gluconeogenesis);ko00040(Pentose and glucuronate interconversions);ko00053(Ascorbate and aldarate metabolism);ko00620(Pyruvate metabolism);ko00071(Fatty acid degradation);ko00561(Glycerolipid metabolism);ko00280(Valine, leucine and isoleucine degradation);ko00310(Lysine degradation);ko00330(Arginine and proline metabolism);ko00340(Histidine metabolism);ko00380(Tryptophan meta…
PC-3p-1230_3263	BraA10g008250.3C	BraA10g008250.3C	endoglucanase 10-like	818-835	826	-40.9	-27.6	0.674817	4	GO:0004553(hydrolase activity, hydrolyzing O-glycosyl compounds);GO:0005768(endosome);GO:0005769(early endosome);GO:0005794(Golgi apparatus);GO:0005802(trans-Golgi network);GO:0005886(plasma membrane);GO:0008810(cellulase activity);GO:0009504(cell plate);GO:0009735(response to cytokinin);GO:0009826(unidimensional cell growth);GO:0016021(integral component of membrane);GO:0030244(cellulose biosynt…	ko00500(Starch and sucrose metabolism)
PC-3p-1230_3263	BraA09g047080.3C	BraA09g047080.3C	BRASSINOSTEROID INSENSITIVE 1-associated receptor kinase 1-like	502-523	513	-40.9	-27.6	0.674817	5.5	GO:0004672(protein kinase activity);GO:0004674(protein serine/threonine kinase activity);GO:0005515(protein binding);GO:0005524(ATP binding);GO:0005886(plasma membrane);GO:0006468(protein phosphorylation);GO:0007169(transmembrane receptor protein tyrosine kinase signaling pathway);GO:0016021(integral component of membrane);GO:0016301(kinase activity)	ko04075(Plant hormone signal transduction);ko04626(Plant-pathogen interaction)
PC-3p-1230_3263	BraA05g008430.3C	BraA05g008430.3C	-	413-430	421	-40.9	-27.5	0.672372	6	GO:0005507(copper ion binding);GO:0005737(cytoplasm);GO:0046872(metal ion binding)	-
PC-3p-1230_3263	BraA07g023980.3C	BraA07g023980.3C	-	56-73	64	-40.9	-27.5	0.672372	5.5	GO:0003674(molecular_function);GO:0005515(protein binding);GO:0005576(extracellular region);GO:0008150(biological_process);GO:0016021(integral component of membrane);GO:0050832(defense response to fungus)	-
PC-3p-1230_3263	BraA02g003430.3C	BraA02g003430.3C	40S ribosomal protein S6-2-like	210-231	221	-40.9	-27.5	0.672372	6	GO:0003735(structural constituent of ribosome);GO:0005634(nucleus);GO:0005829(cytosol);GO:0005840(ribosome);GO:0005886(plasma membrane);GO:0006364(rRNA processing);GO:0006412(translation);GO:0009506(plasmodesma);GO:0009735(response to cytokinin);GO:0009793(embryo development ending in seed dormancy);GO:0022626(cytosolic ribosome);GO:0022627(cytosolic small ribosomal subunit);GO:0040007(growth);GO…	ko03010(Ribosome)
PC-3p-1230_3263	BraA06g015340.3C	BraA06g015340.3C	-	606-625	616	-40.9	-27.3	0.667482	5.5	GO:0003677(DNA binding);GO:0005634(nucleus);GO:0007275(multicellular organism development);GO:0009299(mRNA transcription);GO:0009734(auxin-activated signaling pathway);GO:0009851(auxin biosynthetic process);GO:0046872(metal ion binding)	-
PC-3p-1230_3263	BraA10g030490.3C	BraA10g030490.3C	probable serine/threonine-protein kinase GCN2	108-127	118	-40.9	-27.2	0.665037	6	GO:0004674(protein serine/threonine kinase activity);GO:0005524(ATP binding);GO:0005829(cytosol);GO:0005886(plasma membrane);GO:0006468(protein phosphorylation);GO:0016301(kinase activity)	ko04141(Protein processing in endoplasmic reticulum)
PC-3p-1230_3263	BraA07g004600.3C	BraA07g004600.3C	-	537-556	548	-40.9	-27.1	0.662592	5.5	GO:0005198(structural molecule activity);GO:0005634(nucleus);GO:0005829(cytosol);GO:0005886(plasma membrane);GO:0006886(intracellular protein transport);GO:0009506(plasmodesma);GO:0009507(chloroplast);GO:0016020(membrane);GO:0016192(vesicle-mediated transport);GO:0030126(COPI vesicle coat);GO:0030276(clathrin binding)	-
PC-3p-1230_3263	BraA01g008880.3C	BraA01g008880.3C	auxin-responsive protein IAA11	6-25	16	-40.9	-27.1	0.662592	5	GO:0003700(transcription factor activity, sequence-specific DNA binding);GO:0005515(protein binding);GO:0005634(nucleus);GO:0006351(transcription, DNA-templated);GO:0006355(regulation of transcription, DNA-templated);GO:0009506(plasmodesma);GO:0009733(response to auxin);GO:0009734(auxin-activated signaling pathway);GO:0016021(integral component of membrane)	ko04075(Plant hormone signal transduction)
PC-3p-1230_3263	BraA05g030790.3C	BraA05g030790.3C	-	296-316	307	-40.9	-27	0.660147	5.5	GO:0005515(protein binding);GO:0005618(cell wall);GO:0005730(nucleolus);GO:0005739(mitochondrion);GO:0005741(mitochondrial outer membrane);GO:0005773(vacuole);GO:0005774(vacuolar membrane);GO:0005886(plasma membrane);GO:0006820(anion transport);GO:0008308(voltage-gated anion channel activity);GO:0009060(aerobic respiration);GO:0009409(response to cold);GO:0009507(chloroplast);GO:0009536(plastid);…	-
PC-3p-1230_3263	BraA10g001610.3C	BraA10g001610.3C	-	2357-2374	2365	-40.9	-26.9	0.657702	4.5	GO:0005634(nucleus);GO:0008150(biological_process);GO:0008270(zinc ion binding);GO:0009506(plasmodesma)	-
PC-3p-1230_3263	BraA09g045500.3C	BraA09g045500.3C	-	1892-1909	1901	-40.9	-26.9	0.657702	6	GO:0003682(chromatin binding);GO:0005524(ATP binding);GO:0005634(nucleus);GO:0005694(chromosome);GO:0006281(DNA repair);GO:0007064(mitotic sister chromatid cohesion);GO:0008280(cohesin core heterodimer);GO:0048703(embryonic viscerocranium morphogenesis);GO:0051276(chromosome organization)	-
PC-3p-1230_3263	BraA01g002750.3C	BraA01g002750.3C	DNA-directed RNA polymerase II subunit 1-like	4160-4177	4169	-40.9	-26.8	0.655257	6	GO:0001055(RNA polymerase II activity);GO:0005665(DNA-directed RNA polymerase II, core complex)	ko00230(Purine metabolism);ko00240(Pyrimidine metabolism);ko03020(RNA polymerase)
PC-3p-1230_3263	BraA04g020630.3C	BraA04g020630.3C	nuclear pore complex protein Nup96 homolog	165-183	175	-40.9	-26.8	0.655257	5.5	GO:0003674(molecular_function);GO:0005576(extracellular region);GO:0009505(plant-type cell wall);GO:0009506(plasmodesma);GO:0051707(response to other organism)	ko03013(RNA transport)
PC-3p-1230_3263	BraA07g033310.3C	BraA07g033310.3C	-	588-607	598	-40.9	-26.7	0.652812	5.5	GO:0005385(zinc ion transmembrane transporter activity);GO:0005576(extracellular region);GO:0005783(endoplasmic reticulum);GO:0006882(cellular zinc ion homeostasis);GO:0016020(membrane);GO:0016021(integral component of membrane);GO:0030001(metal ion transport);GO:0046873(metal ion transmembrane transporter activity);GO:0071577(zinc II ion transmembrane transport)	-
PC-3p-1230_3263	BraA05g033770.3C	BraA05g033770.3C	systemin receptor SR160	867-888	879	-40.9	-26.7	0.652812	6	GO:0004672(protein kinase activity);GO:0004674(protein serine/threonine kinase activity);GO:0004714(transmembrane receptor protein tyrosine kinase activity);GO:0005496(steroid binding);GO:0005524(ATP binding);GO:0005886(plasma membrane);GO:0016021(integral component of membrane)	ko04075(Plant hormone signal transduction)
PC-3p-1230_3263	BraA09g043830.3C	BraA09g043830.3C	-	1368-1385	1376	-40.9	-26.7	0.652812	6	GO:0005198(structural molecule activity);GO:0005515(protein binding);GO:0009507(chloroplast);GO:0009532(plastid stroma);GO:0009534(chloroplast thylakoid);GO:0009570(chloroplast stroma);GO:0009658(chloroplast organization);GO:0010020(chloroplast fission);GO:0016020(membrane);GO:0042651(thylakoid membrane);GO:0042802(identical protein binding)	-
PC-3p-1230_3263	BraA02g034640.3C	BraA02g034640.3C	thioredoxin reductase NTRA-like	35-51	43	-40.9	-26.7	0.652812	6	GO:0005215(transporter activity);GO:0005783(endoplasmic reticulum);GO:0005886(plasma membrane);GO:0007389(pattern specification process);GO:0009672(auxin:proton symporter activity);GO:0009734(auxin-activated signaling pathway);GO:0009926(auxin polar transport);GO:0010252(auxin homeostasis);GO:0010329(auxin efflux transmembrane transporter activity);GO:0016021(integral component of membrane);GO:00…	ko00240(Pyrimidine metabolism);ko00450(Selenocompound metabolism)
PC-3p-1230_3263	BraA01g006460.3C	BraA01g006460.3C	lysosomal alpha-mannosidase-like	955-971	962	-40.9	-26.7	0.652812	4	GO:0003674(molecular_function);GO:0005634(nucleus);GO:0008150(biological_process)	ko00511(Other glycan degradation)
PC-3p-1230_3263	BraA09g033750.3C	BraA09g033750.3C	-	223-241	232	-40.9	-26.6	0.650367	6	GO:0005385(zinc ion transmembrane transporter activity);GO:0005515(protein binding);GO:0005886(plasma membrane);GO:0006812(cation transport);GO:0008324(cation transmembrane transporter activity);GO:0016021(integral component of membrane);GO:0046873(metal ion transmembrane transporter activity);GO:0071577(zinc II ion transmembrane transport)	-
PC-3p-1230_3263	BraA01g040110.3C	BraA01g040110.3C	-	398-418	408	-40.9	-26.6	0.650367	6	GO:0004190(aspartic-type endopeptidase activity);GO:0006508(proteolysis);GO:0030163(protein catabolic process)	-
PC-3p-12436_425	BraA02g001880.3C	BraA02g001880.3C	-	367-389	381	-47.4	-35.6	0.751055	5.5	GO:0003674(molecular_function);GO:0005739(mitochondrion);GO:0005783(endoplasmic reticulum);GO:0010008(endosome membrane);GO:0016021(integral component of membrane);GO:0016192(vesicle-mediated transport)	-
PC-3p-12436_425	BraA09g007750.3C	BraA09g007750.3C	-	382-404	395	-47.4	-34.9	0.736287	6	GO:0005575(cellular_component);GO:0008150(biological_process)	-
PC-3p-12436_425	BraA08g032520.3C	BraA08g032520.3C	Pkinase-domain-containing protein	1069-1092	1083	-47.4	-34.6	0.729958	5	GO:0004674(protein serine/threonine kinase activity);GO:0005524(ATP binding);GO:0005634(nucleus);GO:0006468(protein phosphorylation);GO:0016301(kinase activity);GO:0016310(phosphorylation)	ko03022(Basal transcription factors);ko03420(Nucleotide excision repair)
PC-3p-12436_425	BraA09g051860.3C	BraA09g051860.3C	uncharacterized LOC104905624	644-666	657	-47.4	-33.1	0.698312	4	GO:0005886(plasma membrane);GO:0016021(integral component of membrane);GO:0042626(ATPase activity, coupled to transmembrane movement of substances)	ko02010(ABC transporters)
PC-3p-12436_425	BraA07g019720.3C	BraA07g019720.3C	cysteine--tRNA ligase	67-91	82	-47.4	-32.3	0.681435	6	GO:0004817(cysteine-tRNA ligase activity);GO:0005524(ATP binding);GO:0005737(cytoplasm);GO:0005739(mitochondrion);GO:0005829(cytosol);GO:0006423(cysteinyl-tRNA aminoacylation);GO:0009507(chloroplast);GO:0046686(response to cadmium ion);GO:0046872(metal ion binding)	ko00970(Aminoacyl-tRNA biosynthesis)
PC-3p-12436_425	BraA01g012110.3C	BraA01g012110.3C	G-type lectin S-receptor-like serine/threonine-protein kinase RKS1	529-552	543	-47.4	-31.9	0.672996	6	GO:0004672(protein kinase activity);GO:0004674(protein serine/threonine kinase activity);GO:0005524(ATP binding);GO:0005886(plasma membrane);GO:0006468(protein phosphorylation);GO:0006952(defense response);GO:0009506(plasmodesma);GO:0016021(integral component of membrane);GO:0030246(carbohydrate binding);GO:0048544(recognition of pollen)	ko00500(Starch and sucrose metabolism);ko00460(Cyanoamino acid metabolism);ko00940(Phenylpropanoid biosynthesis)
PC-3p-12436_425	BraA09g065040.3C	BraA09g065040.3C	myosin class 11-1 (ISS)	2281-2303	2295	-47.4	-31.7	0.668776	6	GO:0003774(motor activity);GO:0003779(actin binding);GO:0005516(calmodulin binding);GO:0005524(ATP binding);GO:0005634(nucleus);GO:0005737(cytoplasm);GO:0016459(myosin complex);GO:0030048(actin filament-based movement);GO:0048767(root hair elongation)	ko03440(Homologous recombination)
PC-3p-128236_30	BraA09g018870.3C	BraA09g018870.3C	-	850-871	862	-47.6	-36.9	0.77521	5	GO:0005634(nucleus);GO:0005739(mitochondrion);GO:0008270(zinc ion binding);GO:0009793(embryo development ending in seed dormancy);GO:0048046(apoplast)	-
PC-3p-128236_30	BraA05g004310.3C	BraA05g004310.3C	-	193-213	205	-47.6	-35.8	0.752101	4.5	GO:0003677(DNA binding);GO:0005634(nucleus)	-
PC-3p-128236_30	BraA10g005270.3C	BraA10g005270.3C	-	109-130	121	-47.6	-34.6	0.726891	6	-	-
PC-3p-128236_30	BraA10g003500.3C	BraA10g003500.3C	transcription initiation factor TFIID subunit 6	602-623	614	-47.6	-34.4	0.722689	5	GO:0005634(nucleus);GO:0006352(DNA-templated transcription, initiation);GO:0009860(pollen tube growth);GO:0046982(protein heterodimerization activity);GO:0051090(regulation of sequence-specific DNA binding transcription factor activity)	ko03022(Basal transcription factors)
PC-3p-128236_30	BraA09g026950.3C	BraA09g026950.3C	-	1808-1830	1821	-47.6	-34.4	0.722689	6	GO:0008150(biological_process);GO:0016021(integral component of membrane);GO:0016757(transferase activity, transferring glycosyl groups)	-
PC-3p-128236_30	BraA06g042020.3C	BraA06g042020.3C	cullin-4-like	1009-1030	1021	-47.6	-34.2	0.718487	5.5	GO:0000151(ubiquitin ligase complex);GO:0000209(protein polyubiquitination);GO:0005515(protein binding);GO:0005634(nucleus);GO:0005829(cytosol);GO:0006281(DNA repair);GO:0009640(photomorphogenesis);GO:0009738(abscisic acid-activated signaling pathway);GO:0009755(hormone-mediated signaling pathway);GO:0009908(flower development);GO:0010100(negative regulation of photomorphogenesis);GO:0010154(frui…	ko04120(Ubiquitin mediated proteolysis);ko03420(Nucleotide excision repair)
PC-3p-128236_30	BraA01g037860.3C	BraA01g037860.3C	serine/threonine-protein kinase PBS1	711-732	723	-47.6	-33.88	0.711765	6	GO:0004674(protein serine/threonine kinase activity);GO:0005524(ATP binding);GO:0005886(plasma membrane);GO:0016301(kinase activity);GO:0016787(hydrolase activity);GO:0046777(protein autophosphorylation)	ko04626(Plant-pathogen interaction)
PC-3p-128236_30	BraA09g034280.3C	BraA09g034280.3C	-	647-666	659	-47.6	-33.8	0.710084	5.5	GO:0009055(electron carrier activity);GO:0009507(chloroplast);GO:0016614(oxidoreductase activity, acting on CH-OH group of donors);GO:0050660(flavin adenine dinucleotide binding);GO:0055114(oxidation-reduction process)	-
PC-3p-128236_30	BraA08g007500.3C	BraA08g007500.3C	cytochrome P450 83B1	255-277	268	-47.6	-33.6	0.705882	5.5	GO:0000162(tryptophan biosynthetic process);GO:0005506(iron ion binding);GO:0005739(mitochondrion);GO:0005783(endoplasmic reticulum);GO:0005886(plasma membrane);GO:0009641(shade avoidance);GO:0009682(induced systemic resistance);GO:0009684(indoleacetic acid biosynthetic process);GO:0009759(indole glucosinolate biosynthetic process);GO:0010114(response to red light);GO:0016020(membrane);GO:0016021…	ko01210(2-Oxocarboxylic acid metabolism);ko00380(Tryptophan metabolism);ko00966(Glucosinolate biosynthesis)
PC-3p-128236_30	BraA04g004020.3C	BraA04g004020.3C	hypothetical protein	502-523	513	-47.6	-33.5	0.703782	6	GO:0003700(transcription factor activity, sequence-specific DNA binding);GO:0005515(protein binding);GO:0005634(nucleus);GO:0006351(transcription, DNA-templated);GO:0006355(regulation of transcription, DNA-templated);GO:0009751(response to salicylic acid);GO:0009753(response to jasmonic acid);GO:0009862(systemic acquired resistance, salicylic acid mediated signaling pathway);GO:0009864(induced sy…	ko04626(Plant-pathogen interaction)
PC-3p-128236_30	BraA09g034600.3C	BraA09g034600.3C	uncharacterized LOC100839967	1522-1542	1533	-47.6	-32.7	0.686975	5	GO:0004871(signal transducer activity);GO:0005886(plasma membrane);GO:0009416(response to light stimulus);GO:0016567(protein ubiquitination)	ko00902(Monoterpenoid biosynthesis)
PC-3p-128236_30	BraA09g023900.3C	BraA09g023900.3C	hypothetical protein	853-874	866	-47.6	-32.7	0.686975	6	GO:0005768(endosome);GO:0005794(Golgi apparatus);GO:0005802(trans-Golgi network);GO:0005886(plasma membrane);GO:0006817(phosphate ion transport);GO:0016021(integral component of membrane)	ko04075(Plant hormone signal transduction)
PC-3p-128236_30	BraA04g001560.3C	BraA04g001560.3C	-	3320-3342	3333	-47.6	-32.6	0.684874	6	GO:0000226(microtubule cytoskeleton organization);GO:0000911(cytokinesis by cell plate formation);GO:0005096(GTPase activator activity);GO:0005737(cytoplasm);GO:0005829(cytosol);GO:0005874(microtubule);GO:0006457(protein folding);GO:0007017(microtubule-based process);GO:0007021(tubulin complex assembly);GO:0007023(post-chaperonin tubulin folding pathway);GO:0009506(plasmodesma);GO:0009793(embryo …	-
PC-3p-128236_30	BraA01g015850.3C	BraA01g015850.3C	Os03g0332500	93-115	106	-47.6	-31.9	0.670168	4.5	GO:0003993(acid phosphatase activity);GO:0009507(chloroplast)	ko03010(Ribosome)
PC-3p-128236_30	BraA09g052020.3C	BraA09g052020.3C	-	902-922	913	-47.6	-31.9	0.670168	6	GO:0000139(Golgi membrane);GO:0000271(polysaccharide biosynthetic process);GO:0005515(protein binding);GO:0005768(endosome);GO:0005794(Golgi apparatus);GO:0005802(trans-Golgi network);GO:0006486(protein glycosylation);GO:0009969(xyloglucan biosynthetic process);GO:0010411(xyloglucan metabolic process);GO:0016021(integral component of membrane);GO:0016740(transferase activity);GO:0016757(transfera…	-
PC-3p-128236_30	BraA01g001150.3C	BraA01g001150.3C	phosphoenolpyruvate carboxykinase [ATP]	840-862	853	-47.6	-31.8	0.668067	6	GO:0004612(phosphoenolpyruvate carboxykinase );GO:0005524(ATP binding);GO:0005634(nucleus);GO:0005730(nucleolus);GO:0005737(cytoplasm);GO:0005829(cytosol);GO:0006094(gluconeogenesis);GO:0009817(defense response to fungus, incompatible interaction);GO:0016020(membrane);GO:0016036(cellular response to phosphate starvation);GO:0046686(response to cadmium ion)	ko01200(Carbon metabolism);ko00010(Glycolysis / Gluconeogenesis);ko00020(Citrate cycle );ko00620(Pyruvate metabolism);ko00710(Carbon fixation in photosynthetic organisms)
PC-3p-128236_30	BraA08g034580.3C	BraA08g034580.3C	transcription initiation factor TFIID subunit 6-like	602-623	614	-47.6	-31.7	0.665966	5.5	GO:0005634(nucleus);GO:0006352(DNA-templated transcription, initiation);GO:0009860(pollen tube growth);GO:0046982(protein heterodimerization activity);GO:0051090(regulation of sequence-specific DNA binding transcription factor activity)	ko03022(Basal transcription factors)
PC-3p-128236_30	BraA09g049440.3C	BraA09g049440.3C	-	988-1007	998	-47.6	-31	0.651261	5.5	GO:0000798(nuclear cohesin complex);GO:0003674(molecular_function);GO:0005634(nucleus);GO:0005730(nucleolus);GO:0007059(chromosome segregation);GO:0007067(mitotic nuclear division);GO:0009555(pollen development);GO:0009561(megagametogenesis);GO:0051301(cell division)	-
PC-3p-129601_29	BraA03g003240.3C	BraA03g003240.3C	diacylglycerol kinase 1-like	905-928	919	-47.2	-38.9	0.824153	4.5	GO:0004143(diacylglycerol kinase activity);GO:0005509(calcium ion binding);GO:0005524(ATP binding);GO:0005737(cytoplasm);GO:0006952(defense response);GO:0007205(protein kinase C-activating G-protein coupled receptor signaling pathway);GO:0016021(integral component of membrane);GO:0016310(phosphorylation);GO:0035556(intracellular signal transduction)	ko00561(Glycerolipid metabolism);ko00564(Glycerophospholipid metabolism);ko04070(Phosphatidylinositol signaling system)
PC-3p-129601_29	BraA08g017560.3C	BraA08g017560.3C	hypothetical protein	989-1013	1004	-47.2	-34.2	0.724576	6	GO:0000139(Golgi membrane);GO:0005739(mitochondrion);GO:0005794(Golgi apparatus);GO:0005886(plasma membrane);GO:0009827(plant-type cell wall modification);GO:0016021(integral component of membrane);GO:0030244(cellulose biosynthetic process);GO:0045489(pectin biosynthetic process);GO:0045492(xylan biosynthetic process);GO:1990538(xylan O-acetyltransferase activity)	ko00970(Aminoacyl-tRNA biosynthesis)
PC-3p-129601_29	BraA07g040690.3C	BraA07g040690.3C	hypothetical protein	941-964	955	-47.2	-33.8	0.716102	6	GO:0005739(mitochondrion);GO:0006631(fatty acid metabolic process);GO:0016874(ligase activity)	ko00360(Phenylalanine metabolism);ko00130(Ubiquinone and other terpenoid-quinone biosynthesis);ko00940(Phenylpropanoid biosynthesis)
PC-3p-129601_29	BraA09g062020.3C	BraA09g062020.3C	plasma membrane H+-ATPase	1705-1727	1718	-47.2	-31.8	0.673729	6	GO:0000139(Golgi membrane);GO:0005388(calcium-transporting ATPase activity);GO:0005516(calmodulin binding);GO:0005524(ATP binding);GO:0005634(nucleus);GO:0005768(endosome);GO:0005794(Golgi apparatus);GO:0005802(trans-Golgi network);GO:0005887(integral component of plasma membrane);GO:0006816(calcium ion transport);GO:0006828(manganese ion transport);GO:0006874(cellular calcium ion homeostasis);GO…	ko00190(Oxidative phosphorylation)
PC-3p-129601_29	BraA09g030300.3C	BraA09g030300.3C	-	2001-2024	2015	-47.2	-31.6	0.669492	6	-	-
PC-3p-129601_29	BraA09g022140.3C	BraA09g022140.3C	-	1857-1880	1871	-47.2	-31.6	0.669492	6	-	-
PC-3p-130884_29	BraA06g038030.3C	BraA06g038030.3C	-	1224-1245	1236	-29.5	-22.5	0.762712	4	GO:0003674(molecular_function);GO:0008150(biological_process);GO:0009507(chloroplast)	-
PC-3p-130884_29	BraA04g030440.3C	BraA04g030440.3C	O-acyltransferase WSD1	757-776	767	-29.5	-21.8	0.738983	5.5	GO:0004144(diacylglycerol O-acyltransferase activity);GO:0005634(nucleus);GO:0005783(endoplasmic reticulum);GO:0005789(endoplasmic reticulum membrane);GO:0005886(plasma membrane);GO:0010025(wax biosynthetic process);GO:0016021(integral component of membrane);GO:0019432(triglyceride biosynthetic process);GO:0047196(long-chain-alcohol O-fatty-acyltransferase activity)	ko00073(Cutin, suberine and wax biosynthesis)
PC-3p-130884_29	BraA09g005010.3C	BraA09g005010.3C	hypothetical protein	402-421	413	-29.5	-21.2	0.718644	6	GO:0004842(ubiquitin-protein transferase activity);GO:0005576(extracellular region);GO:0008270(zinc ion binding);GO:0009737(response to abscisic acid);GO:0009814(defense response, incompatible interaction);GO:0009816(defense response to bacterium, incompatible interaction);GO:0010200(response to chitin);GO:0016020(membrane);GO:0016021(integral component of membrane);GO:0016567(protein ubiquitinat…	ko00563(Glycosylphosphatidylinositol)
PC-3p-130884_29	BraA06g022920.3C	BraA06g022920.3C	uncharacterized LOC106429039	982-1002	993	-29.5	-20.9	0.708475	6	GO:0003674(molecular_function);GO:0005634(nucleus);GO:0008150(biological_process);GO:0009506(plasmodesma)	ko03030(DNA replication);ko03420(Nucleotide excision repair);ko03430(Mismatch repair);ko03440(Homologous recombination)
PC-3p-130884_29	BraA03g038640.3C	BraA03g038640.3C	hypothetical protein	397-418	410	-29.5	-19.9	0.674576	6	GO:0005199(structural constituent of cell wall);GO:0005576(extracellular region);GO:0005618(cell wall);GO:0005634(nucleus);GO:0071555(cell wall organization)	ko03010(Ribosome)
PC-3p-130884_29	BraA02g042250.3C	BraA02g042250.3C	-	69-87	78	-29.5	-19.9	0.674576	6	GO:0003674(molecular_function);GO:0005576(extracellular region);GO:0006810(transport);GO:0009506(plasmodesma);GO:0016021(integral component of membrane);GO:0016032(viral process)	-
PC-3p-130884_29	BraA06g035650.3C	BraA06g035650.3C	-	67-87	77	-29.5	-19.7	0.667797	5.5	GO:0003674(molecular_function);GO:0005634(nucleus);GO:0008150(biological_process)	-
PC-3p-130884_29	BraA06g043670.3C	BraA06g043670.3C	ureidoglycolate hydrolase	758-777	768	-29.5	-19.7	0.667797	5	GO:0000256(allantoin catabolic process);GO:0004848(ureidoglycolate hydrolase activity);GO:0005739(mitochondrion);GO:0005783(endoplasmic reticulum);GO:0006145(purine nucleobase catabolic process);GO:0006508(proteolysis);GO:0008237(metallopeptidase activity);GO:0010136(ureide catabolic process);GO:0046872(metal ion binding);GO:0047652(allantoate deiminase activity)	ko00230(Purine metabolism)
PC-3p-130884_29	BraA02g017440.3C	BraA02g017440.3C	midasin	2630-2649	2640	-29.5	-19.7	0.667797	5	GO:0000027(ribosomal large subunit assembly);GO:0005515(protein binding);GO:0005524(ATP binding);GO:0005634(nucleus);GO:0005730(nucleolus);GO:0005737(cytoplasm);GO:0006461(protein complex assembly);GO:0016020(membrane);GO:0016887(ATPase activity);GO:0045111(intermediate filament cytoskeleton);GO:0051082(unfolded protein binding)	ko03008(Ribosome biogenesis in eukaryotes)
PC-3p-130884_29	BraA05g030240.3C	BraA05g030240.3C	dihydrolipoyl dehydrogenase 2	829-852	843	-29.5	-19.6	0.664407	6	GO:0004148(dihydrolipoyl dehydrogenase activity);GO:0005507(copper ion binding);GO:0005524(ATP binding);GO:0005739(mitochondrion);GO:0005747(mitochondrial respiratory chain complex I);GO:0005759(mitochondrial matrix);GO:0005794(Golgi apparatus);GO:0008270(zinc ion binding);GO:0009507(chloroplast);GO:0045454(cell redox homeostasis);GO:0046686(response to cadmium ion);GO:0048046(apoplast);GO:005066…	ko01200(Carbon metabolism);ko00010(Glycolysis / Gluconeogenesis);ko00020(Citrate cycle );ko00620(Pyruvate metabolism);ko00630(Glyoxylate and dicarboxylate metabolism);ko00640(Propanoate metabolism);ko00260(Glycine, serine and threonine metabolism);ko00280(Valine, leucine and isoleucine degradation)
PC-3p-130884_29	BraA04g007990.3C	BraA04g007990.3C	replication protein A 70 kDa DNA-binding subunit B-like	883-901	893	-29.5	-19.3	0.654237	4.5	-	ko03030(DNA replication);ko03420(Nucleotide excision repair);ko03430(Mismatch repair);ko03440(Homologous recombination)
PC-3p-131187_29	BraA01g039260.3C	BraA01g039260.3C	fatty acyl-CoA reductase 2	181-201	192	-35	-26	0.742857	4.5	GO:0006629(lipid metabolic process);GO:0010584(pollen exine formation);GO:0016628(oxidoreductase activity, acting on the CH-CH group of donors, NAD or NADP as acceptor);GO:0055114(oxidation-reduction process);GO:0080019(fatty-acyl-CoA reductase )	ko00073(Cutin, suberine and wax biosynthesis);ko04146(Peroxisome)
PC-3p-131187_29	BraA05g030630.3C	BraA05g030630.3C	auxin-responsive protein IAA26	837-857	848	-35	-25	0.714286	4	GO:0003700(transcription factor activity, sequence-specific DNA binding);GO:0005634(nucleus);GO:0006351(transcription, DNA-templated);GO:0006355(regulation of transcription, DNA-templated);GO:0009733(response to auxin);GO:0009734(auxin-activated signaling pathway)	ko04075(Plant hormone signal transduction)
PC-3p-13322_404	BraA07g015290.3C	BraA07g015290.3C	-	1505-1524	1515	-36.3	-33.2	0.914601	2.5	GO:0004674(protein serine/threonine kinase activity);GO:0005509(calcium ion binding);GO:0005524(ATP binding);GO:0005576(extracellular region);GO:0005886(plasma membrane);GO:0006468(protein phosphorylation);GO:0007166(cell surface receptor signaling pathway);GO:0009826(unidimensional cell growth);GO:0016021(integral component of membrane);GO:0030247(polysaccharide binding);GO:0048527(lateral root …	-
PC-3p-13322_404	BraA02g025990.3C	BraA02g025990.3C	vacuolar protein sorting-associated protein 4	953-972	963	-36.3	-31.5	0.867769	4.5	GO:0000226(microtubule cytoskeleton organization);GO:0005515(protein binding);GO:0005524(ATP binding);GO:0005634(nucleus);GO:0005737(cytoplasm);GO:0005874(microtubule);GO:0008017(microtubule binding);GO:0008568(microtubule-severing ATPase activity);GO:0009825(multidimensional cell growth);GO:0009832(plant-type cell wall biogenesis);GO:0010091(trichome branching);GO:0043622(cortical microtubule or…	ko04144(Endocytosis)
PC-3p-13322_404	BraA03g052840.3C	BraA03g052840.3C	PRR response regulator	823-842	833	-36.3	-30.5	0.84022	4	GO:0003674(molecular_function);GO:0008150(biological_process)	ko04712(Circadian rhythm - plant)
PC-3p-13322_404	BraA09g033170.3C	BraA09g033170.3C	hypothetical protein	305-324	315	-36.3	-30.4	0.837466	5.5	GO:0003723(RNA binding);GO:0004004(ATP-dependent RNA helicase activity);GO:0005524(ATP binding);GO:0005634(nucleus);GO:0005730(nucleolus);GO:0005739(mitochondrion);GO:0005829(cytosol);GO:0006364(rRNA processing);GO:0008026(ATP-dependent helicase activity);GO:0010501(RNA secondary structure unwinding)	ko03040(Spliceosome)
PC-3p-13322_404	BraA07g025750.3C	BraA07g025750.3C	vacuolar protein sorting-associated protein 4	962-981	972	-36.3	-30.1	0.829201	5.5	GO:0000226(microtubule cytoskeleton organization);GO:0005515(protein binding);GO:0005524(ATP binding);GO:0005634(nucleus);GO:0005737(cytoplasm);GO:0005874(microtubule);GO:0008017(microtubule binding);GO:0008568(microtubule-severing ATPase activity);GO:0009825(multidimensional cell growth);GO:0009832(plant-type cell wall biogenesis);GO:0010091(trichome branching);GO:0043622(cortical microtubule or…	ko04144(Endocytosis)
PC-3p-13322_404	BraA02g026070.3C	BraA02g026070.3C	lysosomal alpha-mannosidase-like	466-485	476	-36.3	-29.6	0.815427	5.5	GO:0003674(molecular_function);GO:0005634(nucleus);GO:0008150(biological_process)	ko00511(Other glycan degradation)
PC-3p-13322_404	BraA04g030920.3C	BraA04g030920.3C	Pti4	580-600	590	-36.3	-29.3	0.807163	6	GO:0003677(DNA binding);GO:0003700(transcription factor activity, sequence-specific DNA binding);GO:0005622(intracellular);GO:0005634(nucleus);GO:0006351(transcription, DNA-templated);GO:0006355(regulation of transcription, DNA-templated);GO:0006952(defense response);GO:0009873(ethylene-activated signaling pathway);GO:0010200(response to chitin)	ko04626(Plant-pathogen interaction)
PC-3p-13322_404	BraA09g041720.3C	BraA09g041720.3C	-	307-327	318	-36.3	-29.1	0.801653	3	GO:0000045(autophagosome assembly);GO:0000421(autophagosome membrane)	-
PC-3p-13322_404	BraA02g021260.3C	BraA02g021260.3C	uncharacterized LOC102702220	1315-1334	1325	-36.3	-28.4	0.782369	4.5	-	ko00052(Galactose metabolism);ko00561(Glycerolipid metabolism);ko00600(Sphingolipid metabolism);ko00603(Glycosphingolipid biosynthesis - globo series)
PC-3p-13322_404	BraA09g031290.3C	BraA09g031290.3C	nucleotide binding protein	652-673	663	-36.3	-28	0.77135	4.5	GO:0005576(extracellular region);GO:0008483(transaminase activity);GO:0016021(integral component of membrane);GO:0016846(carbon-sulfur lyase activity)	ko03008(Ribosome biogenesis in eukaryotes)
PC-3p-13322_404	BraA01g043440.3C	BraA01g043440.3C	animal HSPA9 nucleotide-binding domain protein	922-941	932	-36.3	-28	0.77135	6	GO:0005524(ATP binding);GO:0006952(defense response);GO:0007165(signal transduction);GO:0043531(ADP binding)	ko03040(Spliceosome);ko04141(Protein processing in endoplasmic reticulum);ko04144(Endocytosis)
PC-3p-13322_404	BraA09g048640.3C	BraA09g048640.3C	-	141-160	152	-36.3	-27.8	0.76584	3	GO:0004553(hydrolase activity, hydrolyzing O-glycosyl compounds);GO:0005886(plasma membrane);GO:0008150(biological_process);GO:0030247(polysaccharide binding);GO:0031225(anchored component of membrane);GO:0046658(anchored component of plasma membrane)	-
PC-3p-13322_404	BraA03g058790.3C	BraA03g058790.3C	F-box/WD repeat-containing protein pof1-like	1426-1445	1437	-36.3	-27.8	0.76584	6	GO:0000166(nucleotide binding);GO:0005634(nucleus);GO:0005834(heterotrimeric G-protein complex);GO:0008150(biological_process)	ko00565(Ether lipid metabolism)
PC-3p-13322_404	BraA08g023820.3C	BraA08g023820.3C	-	434-454	444	-36.3	-27.7	0.763085	6	GO:0003674(molecular_function);GO:0005634(nucleus);GO:0008150(biological_process)	-
PC-3p-13322_404	BraA09g056920.3C	BraA09g056920.3C	-	262-282	273	-36.3	-27.5	0.757576	6	GO:0003677(DNA binding);GO:0003700(transcription factor activity, sequence-specific DNA binding);GO:0005634(nucleus);GO:0006351(transcription, DNA-templated);GO:0006355(regulation of transcription, DNA-templated)	-
PC-3p-13322_404	BraA02g029170.3C	BraA02g029170.3C	-	314-333	324	-36.3	-27.2	0.749311	6	-	-
PC-3p-13322_404	BraA02g029170.3C	BraA02g029170.3C	-	353-372	363	-36.3	-27.2	0.749311	6	-	-
PC-3p-13322_404	BraA02g040200.3C	BraA02g040200.3C	ATP-citrate synthase beta chain protein 2-like	1080-1097	1090	-36.3	-27.1	0.746556	5	GO:0003878(ATP citrate synthase activity);GO:0005524(ATP binding);GO:0005737(cytoplasm);GO:0005829(cytosol);GO:0005886(plasma membrane);GO:0006085(acetyl-CoA biosynthetic process);GO:0006629(lipid metabolic process);GO:0009346(citrate lyase complex);GO:0046872(metal ion binding)	ko00020(Citrate cycle )
PC-3p-13322_404	BraA01g005920.3C	BraA01g005920.3C	-	1090-1110	1100	-36.3	-27.1	0.746556	6	GO:0005739(mitochondrion);GO:0005773(vacuole);GO:0008150(biological_process)	-
PC-3p-13322_404	BraA09g050830.3C	BraA09g050830.3C	-	464-483	474	-36.3	-26.9	0.741047	6	GO:0005737(cytoplasm);GO:0005773(vacuole);GO:0005886(plasma membrane);GO:0008150(biological_process);GO:0009506(plasmodesma)	-
PC-3p-13322_404	BraA04g002520.3C	BraA04g002520.3C	-	2479-2500	2490	-36.3	-26.8	0.738292	5	GO:0000059(protein import into nucleus, docking);GO:0005634(nucleus);GO:0005643(nuclear pore);GO:0005737(cytoplasm);GO:0005829(cytosol);GO:0006886(intracellular protein transport);GO:0008536(Ran GTPase binding);GO:0008565(protein transporter activity)	-
PC-3p-13322_404	BraA07g007800.3C	BraA07g007800.3C	-	4987-5007	4998	-36.3	-26.7	0.735537	5	GO:0003674(molecular_function);GO:0005634(nucleus);GO:0008150(biological_process)	-
PC-3p-13322_404	BraA09g024810.3C	BraA09g024810.3C	auxin response factor 22-like	692-712	702	-36.3	-26.6	0.732782	6	GO:0003677(DNA binding);GO:0003700(transcription factor activity, sequence-specific DNA binding);GO:0005634(nucleus);GO:0006351(transcription, DNA-templated);GO:0006355(regulation of transcription, DNA-templated);GO:0009734(auxin-activated signaling pathway)	ko04075(Plant hormone signal transduction)
PC-3p-13322_404	BraA01g000450.3C	BraA01g000450.3C	-	4018-4036	4028	-36.3	-26.6	0.732782	5.5	-	-
PC-3p-13322_404	BraA07g021990.3C	BraA07g021990.3C	CDP-diacylglycerol--glycerol-3-phosphate 3-phosphatidyltransferase 2	407-428	418	-36.3	-26.5	0.730028	6	GO:0005739(mitochondrion);GO:0005783(endoplasmic reticulum);GO:0005886(plasma membrane);GO:0006655(phosphatidylglycerol biosynthetic process);GO:0008444(CDP-diacylglycerol-glycerol-3-phosphate 3-phosphatidyltransferase activity);GO:0009941(chloroplast envelope);GO:0016021(integral component of membrane);GO:0017169(CDP-alcohol phosphatidyltransferase activity);GO:0030145(manganese ion binding);GO:…	ko00564(Glycerophospholipid metabolism)
PC-3p-13322_404	BraA05g027840.3C	BraA05g027840.3C	cinnamyl alcohol dehydrogenase 4	569-588	579	-36.3	-26.5	0.730028	5	GO:0005737(cytoplasm);GO:0008270(zinc ion binding);GO:0009809(lignin biosynthetic process);GO:0045551(cinnamyl-alcohol dehydrogenase activity);GO:0052747(sinapyl alcohol dehydrogenase activity);GO:0055114(oxidation-reduction process);GO:0080167(response to karrikin)	ko00940(Phenylpropanoid biosynthesis)
PC-3p-13322_404	BraA02g010010.3C	BraA02g010010.3C	ent-copalyl diphosphate synthase	1518-1536	1527	-36.3	-26.5	0.730028	5.5	GO:0005576(extracellular region);GO:0006508(proteolysis)	ko00904(Diterpenoid biosynthesis)
PC-3p-13322_404	BraA06g001860.3C	BraA06g001860.3C	serine-threonine kinase receptor-associated protein	919-937	929	-36.3	-26.4	0.727273	6	GO:0000166(nucleotide binding);GO:0005737(cytoplasm);GO:0005829(cytosol);GO:0008150(biological_process);GO:0080008(Cul4-RING E3 ubiquitin ligase complex)	ko03013(RNA transport)
PC-3p-13322_404	BraA09g027030.3C	BraA09g027030.3C	eukaryotic translation initiation factor 3 subunit A-like	2387-2406	2398	-36.3	-26.4	0.727273	5	GO:0001731(formation of translation preinitiation complex);GO:0003743(translation initiation factor activity);GO:0005515(protein binding);GO:0005737(cytoplasm);GO:0005829(cytosol);GO:0005852(eukaryotic translation initiation factor 3 complex);GO:0005886(plasma membrane);GO:0006413(translational initiation);GO:0006446(regulation of translational initiation);GO:0016282(eukaryotic 43S preinitiation …	ko03013(RNA transport)
PC-3p-13322_404	BraA07g008820.3C	BraA07g008820.3C	-	245-263	255	-36.3	-26.4	0.727273	5.5	GO:0003674(molecular_function);GO:0005737(cytoplasm)	-
PC-3p-13322_404	BraA08g024510.3C	BraA08g024510.3C	splicing factor 3A subunit 3-like	752-771	762	-36.3	-26.4	0.727273	6	GO:0005634(nucleus);GO:0005737(cytoplasm);GO:0008146(sulfotransferase activity)	ko03040(Spliceosome)
PC-3p-13322_404	BraA10g016470.3C	BraA10g016470.3C	probable WRKY transcription factor 19	899-918	909	-36.3	-26.3	0.724518	4.5	GO:0004672(protein kinase activity);GO:0004702(receptor signaling protein serine/threonine kinase activity);GO:0005524(ATP binding);GO:0005634(nucleus);GO:0005737(cytoplasm);GO:0006468(protein phosphorylation);GO:0016021(integral component of membrane);GO:0016301(kinase activity)	ko04626(Plant-pathogen interaction)
PC-3p-13322_404	BraA03g053380.3C	BraA03g053380.3C	GDP-L-galactose phosphorylase 1-like	1096-1116	1107	-36.3	-26.3	0.724518	6	GO:0000166(nucleotide binding);GO:0005085(guanyl-nucleotide exchange factor activity);GO:0005634(nucleus);GO:0005737(cytoplasm);GO:0006006(glucose metabolic process);GO:0008928(mannose-1-phosphate guanylyltransferase );GO:0009408(response to heat);GO:0009753(response to jasmonic acid);GO:0010471(GDP-galactose:mannose-1-phosphate guanylyltransferase activity);GO:0010472(GDP-galactose:glucose-1-pho…	ko00053(Ascorbate and aldarate metabolism)
PC-3p-13322_404	BraA05g031650.3C	BraA05g031650.3C	-	677-695	687	-36.3	-26.3	0.724518	5	GO:0004871(signal transducer activity);GO:0005737(cytoplasm);GO:0005834(heterotrimeric G-protein complex);GO:0007165(signal transduction)	-
PC-3p-13322_404	BraA08g019700.3C	BraA08g019700.3C	GDP-L-galactose phosphorylase 1-like	1048-1068	1059	-36.3	-26.3	0.724518	6	GO:0000166(nucleotide binding);GO:0005085(guanyl-nucleotide exchange factor activity);GO:0005634(nucleus);GO:0005737(cytoplasm);GO:0006006(glucose metabolic process);GO:0008928(mannose-1-phosphate guanylyltransferase );GO:0009408(response to heat);GO:0009753(response to jasmonic acid);GO:0010471(GDP-galactose:mannose-1-phosphate guanylyltransferase activity);GO:0010472(GDP-galactose:glucose-1-pho…	ko00053(Ascorbate and aldarate metabolism)
PC-3p-13322_404	BraA03g032950.3C	BraA03g032950.3C	probable pectinesterase/pectinesterase inhibitor 23	1397-1416	1408	-36.3	-26.2	0.721763	5.5	GO:0005576(extracellular region);GO:0005618(cell wall);GO:0009505(plant-type cell wall);GO:0030599(pectinesterase activity);GO:0042545(cell wall modification);GO:0045330(aspartyl esterase activity);GO:0045490(pectin catabolic process);GO:0090406(pollen tube)	ko00040(Pentose and glucuronate interconversions);ko00500(Starch and sucrose metabolism)
PC-3p-13322_404	BraA02g016450.3C	BraA02g016450.3C	E3 ubiquitin-protein ligase synoviolin	361-381	371	-36.3	-26.2	0.721763	6	GO:0000209(protein polyubiquitination);GO:0000836(Hrd1p ubiquitin ligase complex);GO:0005886(plasma membrane);GO:0008270(zinc ion binding);GO:0016021(integral component of membrane);GO:0016567(protein ubiquitination);GO:0016874(ligase activity);GO:0030433(ER-associated ubiquitin-dependent protein catabolic process);GO:0030968(endoplasmic reticulum unfolded protein response);GO:0042787(protein ubi…	ko04141(Protein processing in endoplasmic reticulum);ko04120(Ubiquitin mediated proteolysis)
PC-3p-13322_404	BraA08g033090.3C	BraA08g033090.3C	systemin receptor SR160	2998-3016	3008	-36.3	-26.2	0.721763	5.5	GO:0001944(vasculature development);GO:0004674(protein serine/threonine kinase activity);GO:0005524(ATP binding);GO:0005886(plasma membrane);GO:0006468(protein phosphorylation);GO:0010067(procambium histogenesis);GO:0016021(integral component of membrane);GO:0016301(kinase activity);GO:0030154(cell differentiation)	ko04075(Plant hormone signal transduction)
PC-3p-13322_404	BraA05g027410.3C	BraA05g027410.3C	-	756-776	767	-36.3	-26.1	0.719008	5	GO:0003674(molecular_function);GO:0005634(nucleus);GO:0008150(biological_process)	-
PC-3p-13322_404	BraA09g045790.3C	BraA09g045790.3C	probable pectate lyase 13	1140-1160	1151	-36.3	-26.1	0.719008	6	GO:0005886(plasma membrane);GO:0009814(defense response, incompatible interaction);GO:0016829(lyase activity);GO:0030570(pectate lyase activity);GO:0031225(anchored component of membrane);GO:0042547(cell wall modification involved in multidimensional cell growth);GO:0045490(pectin catabolic process);GO:0046658(anchored component of plasma membrane);GO:0046872(metal ion binding)	ko00040(Pentose and glucuronate interconversions)
PC-3p-13322_404	BraA08g004350.3C	BraA08g004350.3C	calcium-dependent protein kinase	3164-3181	3173	-36.3	-26	0.716253	4.5	GO:0005524(ATP binding);GO:0005634(nucleus);GO:0016301(kinase activity);GO:0016310(phosphorylation);GO:0046872(metal ion binding)	ko04626(Plant-pathogen interaction)
PC-3p-13322_404	BraA01g042710.3C	BraA01g042710.3C	-	25-42	35	-36.3	-26	0.716253	5.5	GO:0000914(phragmoplast assembly);GO:0003674(molecular_function);GO:0005730(nucleolus);GO:0005739(mitochondrion);GO:0005875(microtubule associated complex);GO:0009524(phragmoplast);GO:0009574(preprophase band)	-
PC-3p-13322_404	BraA03g001640.3C	BraA03g001640.3C	-	226-244	236	-36.3	-25.9	0.713499	5	GO:0003674(molecular_function);GO:0005634(nucleus);GO:0006351(transcription, DNA-templated);GO:0006357(regulation of transcription from RNA polymerase II promoter);GO:0032777(Piccolo NuA4 histone acetyltransferase complex)	-
PC-3p-13322_404	BraA10g016230.3C	BraA10g016230.3C	-	1255-1277	1268	-36.3	-25.9	0.713499	5.5	GO:0003677(DNA binding)	-
PC-3p-13322_404	BraA02g014420.3C	BraA02g014420.3C	-	761-780	771	-36.3	-25.9	0.713499	6	GO:0003674(molecular_function);GO:0005634(nucleus);GO:0008150(biological_process)	-
PC-3p-13322_404	BraA03g016900.3C	BraA03g016900.3C	phospholipase A(1) DAD1	1310-1329	1320	-36.3	-25.9	0.713499	5.5	GO:0004806(triglyceride lipase activity);GO:0006629(lipid metabolic process);GO:0008970(phosphatidylcholine 1-acylhydrolase activity);GO:0009507(chloroplast);GO:0009570(chloroplast stroma);GO:0010027(thylakoid membrane organization);GO:0010150(leaf senescence);GO:0010287(plastoglobule);GO:0019433(triglyceride catabolic process);GO:0047714(galactolipase activity)	ko00564(Glycerophospholipid metabolism);ko00592(alpha-Linolenic acid metabolism)
PC-3p-13322_404	BraA08g024530.3C	BraA08g024530.3C	-	581-600	591	-36.3	-25.8	0.710744	4.5	GO:0005737(cytoplasm)	-
PC-3p-13322_404	BraA03g015430.3C	BraA03g015430.3C	probable pectinesterase/pectinesterase inhibitor 59	739-757	749	-36.3	-25.7	0.707989	6	GO:0005576(extracellular region);GO:0005618(cell wall);GO:0009505(plant-type cell wall);GO:0030599(pectinesterase activity);GO:0042545(cell wall modification);GO:0045330(aspartyl esterase activity);GO:0045490(pectin catabolic process)	ko00040(Pentose and glucuronate interconversions);ko00500(Starch and sucrose metabolism)
PC-3p-13322_404	BraA02g043150.3C	BraA02g043150.3C	hypothetical protein	855-873	864	-36.3	-25.7	0.707989	6	GO:0003677(DNA binding);GO:0003700(transcription factor activity, sequence-specific DNA binding);GO:0005634(nucleus);GO:0006351(transcription, DNA-templated);GO:0006355(regulation of transcription, DNA-templated);GO:0009617(response to bacterium);GO:0009625(response to insect);GO:0009682(induced systemic resistance);GO:0009739(response to gibberellin);GO:0009751(response to salicylic acid);GO:000…	ko00190(Oxidative phosphorylation);ko00860(Porphyrin and chlorophyll metabolism)
PC-3p-13322_404	BraA03g008470.3C	BraA03g008470.3C	HSPA4 nucleotide-binding domain protein	386-403	395	-36.3	-25.6	0.705234	5	GO:0005524(ATP binding);GO:0006952(defense response);GO:0007165(signal transduction);GO:0009507(chloroplast);GO:0043531(ADP binding)	ko03040(Spliceosome);ko04141(Protein processing in endoplasmic reticulum);ko04144(Endocytosis)
PC-3p-13322_404	BraA06g034520.3C	BraA06g034520.3C	GDP-mannose 3,5-epimerase	181-201	192	-36.3	-25.6	0.705234	4.5	GO:0003824(catalytic activity);GO:0005737(cytoplasm);GO:0005829(cytosol);GO:0009225(nucleotide-sugar metabolic process);GO:0019853(L-ascorbic acid biosynthetic process);GO:0047918(GDP-mannose 3,5-epimerase activity);GO:0051287(NAD binding)	ko00053(Ascorbate and aldarate metabolism);ko00520(Amino sugar and nucleotide sugar metabolism)
PC-3p-13322_404	BraA02g040380.3C	BraA02g040380.3C	GDP-mannose 3	181-201	192	-36.3	-25.6	0.705234	4.5	GO:0003824(catalytic activity);GO:0005737(cytoplasm);GO:0005829(cytosol);GO:0009225(nucleotide-sugar metabolic process);GO:0019853(L-ascorbic acid biosynthetic process);GO:0047918(GDP-mannose 3,5-epimerase activity);GO:0051287(NAD binding)	ko00053(Ascorbate and aldarate metabolism);ko00520(Amino sugar and nucleotide sugar metabolism)
PC-3p-13322_404	BraA03g036030.3C	BraA03g036030.3C	-	542-561	552	-36.3	-25.5	0.702479	5	GO:0005634(nucleus);GO:0007165(signal transduction);GO:0016021(integral component of membrane);GO:0035091(phosphatidylinositol binding);GO:0035556(intracellular signal transduction)	-
PC-3p-13322_404	BraA08g032150.3C	BraA08g032150.3C	clathrin interactor EPSIN 1	308-325	317	-36.3	-25.5	0.702479	5	GO:0005739(mitochondrion);GO:0008375(acetylglucosaminyltransferase activity);GO:0016021(integral component of membrane);GO:0016757(transferase activity, transferring glycosyl groups)	ko04144(Endocytosis)
PC-3p-13322_404	BraA07g012650.3C	BraA07g012650.3C	lysosomal alpha-mannosidase-like	4-25	16	-36.3	-25.5	0.702479	6	GO:0003674(molecular_function);GO:0005739(mitochondrion);GO:0008150(biological_process)	ko00511(Other glycan degradation)
PC-3p-13322_404	BraA10g020030.3C	BraA10g020030.3C	-	1352-1369	1362	-36.3	-25.5	0.702479	4	GO:0003674(molecular_function);GO:0005622(intracellular);GO:0005623(cell);GO:0005634(nucleus);GO:0005737(cytoplasm);GO:0009637(response to blue light);GO:0009902(chloroplast relocation);GO:0009903(chloroplast avoidance movement);GO:0030048(actin filament-based movement);GO:0031022(nuclear migration along microfilament)	-
PC-3p-13322_404	BraA04g032340.3C	BraA04g032340.3C	auxin response factor 3	62-81	72	-36.3	-25.5	0.702479	5	GO:0003677(DNA binding);GO:0003700(transcription factor activity, sequence-specific DNA binding);GO:0005634(nucleus);GO:0006351(transcription, DNA-templated);GO:0006355(regulation of transcription, DNA-templated);GO:0009908(flower development);GO:0048366(leaf development)	ko04075(Plant hormone signal transduction)
PC-3p-13322_404	BraA07g042730.3C	BraA07g042730.3C	DNA mismatch repair protein MSH6	1630-1649	1640	-36.3	-25.5	0.702479	5.5	GO:0005634(nucleus);GO:0008150(biological_process)	ko03430(Mismatch repair)
PC-3p-13322_404	BraA08g009620.3C	BraA08g009620.3C	-	637-657	646	-36.3	-25.4	0.699725	6	GO:0000139(Golgi membrane);GO:0003824(catalytic activity);GO:0005618(cell wall);GO:0005794(Golgi apparatus);GO:0008150(biological_process);GO:0016020(membrane);GO:0016021(integral component of membrane);GO:0016757(transferase activity, transferring glycosyl groups)	-
PC-3p-13322_404	BraA06g033670.3C	BraA06g033670.3C	F-box/LRR-repeat protein 3	977-998	989	-36.3	-25.4	0.699725	5.5	GO:0004842(ubiquitin-protein transferase activity);GO:0005634(nucleus)	ko00040(Pentose and glucuronate interconversions);ko00500(Starch and sucrose metabolism)
PC-3p-13322_404	BraA02g023660.3C	BraA02g023660.3C	-	3668-3686	3677	-36.3	-25.4	0.699725	6	GO:0003674(molecular_function);GO:0005634(nucleus);GO:0008150(biological_process);GO:0016021(integral component of membrane)	-
PC-3p-13322_404	BraA06g026800.3C	BraA06g026800.3C	hypothetical protein	423-442	433	-36.3	-25.4	0.699725	5	GO:0005634(nucleus);GO:0008150(biological_process);GO:0016853(isomerase activity)	ko03013(RNA transport)
PC-3p-13322_404	BraA08g019610.3C	BraA08g019610.3C	polyadenylate-binding protein RBP45-like	629-648	639	-36.3	-25.3	0.69697	5.5	GO:0000166(nucleotide binding);GO:0003723(RNA binding);GO:0005634(nucleus);GO:0005829(cytosol);GO:0006397(mRNA processing);GO:0008143(poly)	ko03013(RNA transport)
PC-3p-13322_404	BraA07g023240.3C	BraA07g023240.3C	glucan endo-1	366-385	377	-36.3	-25.3	0.69697	4	GO:0004553(hydrolase activity, hydrolyzing O-glycosyl compounds);GO:0005886(plasma membrane);GO:0008150(biological_process);GO:0030247(polysaccharide binding);GO:0031225(anchored component of membrane);GO:0046658(anchored component of plasma membrane)	ko00500(Starch and sucrose metabolism)
PC-3p-13322_404	BraA10g022550.3C	BraA10g022550.3C	AP2 domain transcription factor RAP2.3	842-861	851	-36.3	-25.3	0.69697	4.5	GO:0003677(DNA binding);GO:0003700(transcription factor activity, sequence-specific DNA binding);GO:0005634(nucleus);GO:0006351(transcription, DNA-templated);GO:0006355(regulation of transcription, DNA-templated);GO:0007275(multicellular organism development);GO:0009887(organ morphogenesis)	ko04626(Plant-pathogen interaction)
PC-3p-13322_404	BraA05g037290.3C	BraA05g037290.3C	lactosylceramide 4-alpha-galactosyltransferase-like	212-232	224	-36.3	-25.3	0.69697	6	GO:0005794(Golgi apparatus);GO:0016021(integral component of membrane);GO:0016740(transferase activity);GO:0016757(transferase activity, transferring glycosyl groups)	ko00603(Glycosphingolipid biosynthesis - globo series)
PC-3p-13322_404	BraA02g016050.3C	BraA02g016050.3C	-	2234-2253	2243	-36.3	-25.3	0.69697	4	-	-
PC-3p-13322_404	BraA03g010850.3C	BraA03g010850.3C	G-type lectin S-receptor-like serine/threonine-protein kinase CES101	1111-1129	1121	-36.3	-25.2	0.694215	6	GO:0004674(protein serine/threonine kinase activity);GO:0005524(ATP binding);GO:0005886(plasma membrane);GO:0006468(protein phosphorylation);GO:0009506(plasmodesma);GO:0016021(integral component of membrane);GO:0016301(kinase activity);GO:0030246(carbohydrate binding)	ko00520(Amino sugar and nucleotide sugar metabolism)
PC-3p-13322_404	BraA07g021920.3C	BraA07g021920.3C	probable pectate lyase 13	1142-1160	1151	-36.3	-25.2	0.694215	6	GO:0005886(plasma membrane);GO:0009814(defense response, incompatible interaction);GO:0016829(lyase activity);GO:0030570(pectate lyase activity);GO:0031225(anchored component of membrane);GO:0042547(cell wall modification involved in multidimensional cell growth);GO:0045490(pectin catabolic process);GO:0046658(anchored component of plasma membrane);GO:0046872(metal ion binding)	ko00040(Pentose and glucuronate interconversions)
PC-3p-13322_404	BraA09g063030.3C	BraA09g063030.3C	-	1465-1485	1475	-36.3	-25.2	0.694215	5	GO:0003746(translation elongation factor activity);GO:0003972(RNA ligase );GO:0004113(2',3'-cyclic-nucleotide 3'-phosphodiesterase activity);GO:0005524(ATP binding);GO:0005634(nucleus);GO:0006388(tRNA splicing, via endonucleolytic cleavage and ligation);GO:0006414(translational elongation);GO:0016310(phosphorylation);GO:0051731(polynucleotide 5'-hydroxyl-kinase activity)	-
PC-3p-13322_404	BraA07g026770.3C	BraA07g026770.3C	-	192-211	203	-36.3	-25.1	0.69146	6	GO:0003674(molecular_function);GO:0005634(nucleus);GO:0005886(plasma membrane);GO:0008150(biological_process)	-
PC-3p-13322_404	BraA03g009000.3C	BraA03g009000.3C	serine/threonine-protein phosphatase PP2A-2 catalytic subunit-like	736-754	746	-36.3	-25.1	0.69146	6	GO:0004721(phosphoprotein phosphatase activity);GO:0004722(protein serine/threonine phosphatase activity);GO:0005515(protein binding);GO:0005634(nucleus);GO:0005635(nuclear envelope);GO:0005737(cytoplasm);GO:0005829(cytosol);GO:0006470(protein dephosphorylation);GO:0006913(nucleocytoplasmic transport);GO:0009506(plasmodesma);GO:0010017(red or far-red light signaling pathway);GO:0010019(chloroplas…	ko03015(mRNA surveillance pathway)
PC-3p-13322_404	BraA06g041690.3C	BraA06g041690.3C	Transcription factor AtMYC2	1191-1208	1201	-36.3	-25.1	0.69146	5.5	GO:0003677(DNA binding);GO:0003700(transcription factor activity, sequence-specific DNA binding);GO:0005515(protein binding);GO:0005634(nucleus);GO:0006351(transcription, DNA-templated);GO:0006355(regulation of transcription, DNA-templated);GO:0006952(defense response);GO:0009718(anthocyanin-containing compound biosynthetic process);GO:0009753(response to jasmonic acid);GO:0043425(bHLH transcript…	ko04075(Plant hormone signal transduction)
PC-3p-13322_404	BraA05g041820.3C	BraA05g041820.3C	-	774-792	784	-36.3	-25	0.688705	6	GO:0005739(mitochondrion);GO:0006950(response to stress);GO:0016787(hydrolase activity)	-
PC-3p-13322_404	BraA08g024240.3C	BraA08g024240.3C	hypothetical protein	2458-2478	2468	-36.3	-25	0.688705	5.5	GO:0004674(protein serine/threonine kinase activity);GO:0005524(ATP binding);GO:0005886(plasma membrane);GO:0006468(protein phosphorylation);GO:0007169(transmembrane receptor protein tyrosine kinase signaling pathway);GO:0016021(integral component of membrane);GO:0016301(kinase activity);GO:0016310(phosphorylation)	ko04626(Plant-pathogen interaction)
PC-3p-13322_404	BraA09g017900.3C	BraA09g017900.3C	squalene epoxidase 1	1544-1563	1553	-36.3	-25	0.688705	5.5	GO:0004506(squalene monooxygenase activity);GO:0005576(extracellular region);GO:0009414(response to water deprivation);GO:0016021(integral component of membrane);GO:0016126(sterol biosynthetic process);GO:0050660(flavin adenine dinucleotide binding);GO:0055114(oxidation-reduction process)	ko00100(Steroid biosynthesis);ko00909(Sesquiterpenoid and triterpenoid biosynthesis)
PC-3p-13322_404	BraA04g029510.3C	BraA04g029510.3C	cytochrome P450 83A1-like	986-1005	996	-36.3	-25	0.688705	5	GO:0005506(iron ion binding);GO:0005789(endoplasmic reticulum membrane);GO:0009411(response to UV);GO:0009625(response to insect);GO:0016020(membrane);GO:0016021(integral component of membrane);GO:0016709(oxidoreductase activity, acting on paired donors, with incorporation or reduction of molecular oxygen, NAD);GO:0019761(glucosinolate biosynthetic process);GO:0019825(oxygen binding);GO:0020037(h…	ko01210(2-Oxocarboxylic acid metabolism);ko00966(Glucosinolate biosynthesis)
PC-3p-13322_404	BraA03g049070.3C	BraA03g049070.3C	-	781-799	791	-36.3	-25	0.688705	6	GO:0004650(polygalacturonase activity);GO:0005576(extracellular region);GO:0005618(cell wall);GO:0008152(metabolic process);GO:0009556(microsporogenesis);GO:0010584(pollen exine formation);GO:0071555(cell wall organization)	-
PC-3p-13322_404	BraA01g034970.3C	BraA01g034970.3C	-	299-317	309	-36.3	-25	0.688705	5.5	GO:0005886(plasma membrane);GO:0009055(electron carrier activity)	-
PC-3p-13322_404	BraA01g033580.3C	BraA01g033580.3C	-	394-412	404	-36.3	-24.9	0.68595	5	GO:0005634(nucleus);GO:0005886(plasma membrane);GO:0015095(magnesium ion transmembrane transporter activity);GO:0015693(magnesium ion transport);GO:0016020(membrane);GO:0016021(integral component of membrane);GO:0030001(metal ion transport);GO:0046873(metal ion transmembrane transporter activity);GO:0072511(divalent inorganic cation transport);GO:0098655(cation transmembrane transport)	-
PC-3p-13322_404	BraA04g000900.3C	BraA04g000900.3C	auxin response factor 3	100-120	111	-36.3	-24.9	0.68595	5.5	GO:0003677(DNA binding);GO:0003700(transcription factor activity, sequence-specific DNA binding);GO:0005634(nucleus);GO:0006351(transcription, DNA-templated);GO:0006355(regulation of transcription, DNA-templated);GO:0009908(flower development);GO:0048366(leaf development)	ko04075(Plant hormone signal transduction)
PC-3p-13322_404	BraA02g013740.3C	BraA02g013740.3C	hypothetical protein	193-213	204	-36.3	-24.9	0.68595	5.5	GO:0003777(microtubule motor activity);GO:0005524(ATP binding);GO:0005737(cytoplasm);GO:0005871(kinesin complex);GO:0005874(microtubule);GO:0007018(microtubule-based movement);GO:0007067(mitotic nuclear division);GO:0008017(microtubule binding);GO:0016887(ATPase activity);GO:0051301(cell division)	ko03008(Ribosome biogenesis in eukaryotes)
PC-3p-13322_404	BraA04g015540.3C	BraA04g015540.3C	-	46-66	57	-36.3	-24.9	0.68595	6	GO:0005634(nucleus);GO:0008150(biological_process)	-
PC-3p-13322_404	BraA04g001270.3C	BraA04g001270.3C	O-glucosyltransferase rumi homolog	1008-1026	1017	-36.3	-24.9	0.68595	4.5	GO:0005739(mitochondrion);GO:0016021(integral component of membrane);GO:0016757(transferase activity, transferring glycosyl groups)	ko00514(Other types of O-glycan biosynthesis)
PC-3p-13322_404	BraA02g043670.3C	BraA02g043670.3C	aldo-keto reductase family 4 member C9-like	302-321	312	-36.3	-24.8	0.683196	5.5	GO:0005737(cytoplasm);GO:0016491(oxidoreductase activity);GO:0055114(oxidation-reduction process)	ko00040(Pentose and glucuronate interconversions);ko00051(Fructose and mannose metabolism);ko00052(Galactose metabolism);ko00561(Glycerolipid metabolism)
PC-3p-13322_404	BraA10g013210.3C	BraA10g013210.3C	-	94-112	103	-36.3	-24.8	0.683196	5	GO:0003674(molecular_function);GO:0005634(nucleus);GO:0008150(biological_process)	-
PC-3p-13322_404	BraA07g023300.3C	BraA07g023300.3C	myosin class 11-1 (ISS)	176-195	185	-36.3	-24.7	0.680441	5.5	GO:0003774(motor activity);GO:0003779(actin binding);GO:0005516(calmodulin binding);GO:0005524(ATP binding);GO:0005737(cytoplasm);GO:0005773(vacuole);GO:0016459(myosin complex);GO:0030048(actin filament-based movement)	ko03440(Homologous recombination)
PC-3p-13322_404	BraA06g031150.3C	BraA06g031150.3C	-	497-516	508	-36.3	-24.7	0.680441	6	GO:0003677(DNA binding);GO:0005634(nucleus);GO:0008150(biological_process)	-
PC-3p-13322_404	BraA09g040980.3C	BraA09g040980.3C	-	127-144	136	-36.3	-24.7	0.680441	6	-	-
PC-3p-13322_404	BraA06g028090.3C	BraA06g028090.3C	hypothetical protein	1491-1509	1501	-36.3	-24.6	0.677686	4.5	GO:0005618(cell wall);GO:0005886(plasma membrane);GO:0009505(plant-type cell wall);GO:0009507(chloroplast);GO:0016021(integral component of membrane);GO:0030599(pectinesterase activity);GO:0042545(cell wall modification);GO:0045330(aspartyl esterase activity);GO:0045490(pectin catabolic process)	ko00040(Pentose and glucuronate interconversions);ko00500(Starch and sucrose metabolism)
PC-3p-13322_404	BraA09g047030.3C	BraA09g047030.3C	-	128-145	137	-36.3	-24.6	0.677686	6	GO:0005634(nucleus);GO:0016021(integral component of membrane);GO:0016779(nucleotidyltransferase activity)	-
PC-3p-13322_404	BraA09g008350.3C	BraA09g008350.3C	hypothetical protein	1443-1461	1453	-36.3	-24.6	0.677686	4.5	GO:0005618(cell wall);GO:0005886(plasma membrane);GO:0009505(plant-type cell wall);GO:0009507(chloroplast);GO:0016021(integral component of membrane);GO:0030599(pectinesterase activity);GO:0042545(cell wall modification);GO:0045330(aspartyl esterase activity);GO:0045490(pectin catabolic process)	ko00040(Pentose and glucuronate interconversions);ko00500(Starch and sucrose metabolism)
PC-3p-13322_404	BraA08g003000.3C	BraA08g003000.3C	S-linalool synthase-like	696-714	706	-36.3	-24.6	0.677686	6	GO:0003676(nucleic acid binding);GO:0003723(RNA binding);GO:0003964(RNA-directed DNA polymerase activity);GO:0005739(mitochondrion);GO:0006278(RNA-dependent DNA biosynthetic process)	ko00904(Diterpenoid biosynthesis)
PC-3p-13322_404	BraA02g003140.3C	BraA02g003140.3C	hypothetical protein	1359-1377	1369	-36.3	-24.6	0.677686	4.5	GO:0005576(extracellular region);GO:0005618(cell wall);GO:0009505(plant-type cell wall);GO:0009507(chloroplast);GO:0030599(pectinesterase activity);GO:0042545(cell wall modification);GO:0045330(aspartyl esterase activity);GO:0045490(pectin catabolic process)	ko00040(Pentose and glucuronate interconversions);ko00500(Starch and sucrose metabolism)
PC-3p-13322_404	BraA03g064710.3C	BraA03g064710.3C	-	651-670	662	-36.3	-24.6	0.677686	6	GO:0003677(DNA binding);GO:0005634(nucleus);GO:0006355(regulation of transcription, DNA-templated);GO:0008150(biological_process)	-
PC-3p-13322_404	BraA04g004090.3C	BraA04g004090.3C	-	128-145	137	-36.3	-24.6	0.677686	6	GO:0005634(nucleus);GO:0016021(integral component of membrane);GO:0016779(nucleotidyltransferase activity)	-
PC-3p-13322_404	BraA05g017750.3C	BraA05g017750.3C	sulfoquinovosyldiacylglycerol biosynthesis protein	223-241	232	-36.3	-24.52	0.675482	6	GO:0016021(integral component of membrane);GO:0016740(transferase activity);GO:0016757(transferase activity, transferring glycosyl groups)	ko00561(Glycerolipid metabolism)
PC-3p-13322_404	BraA10g009560.3C	BraA10g009560.3C	dihydroflavonol-4-reductase	76-96	87	-36.3	-24.5	0.674931	5.5	-	ko00941(Flavonoid biosynthesis)
PC-3p-13322_404	BraA09g051220.3C	BraA09g051220.3C	-	1519-1536	1529	-36.3	-24.5	0.674931	5.5	GO:0003674(molecular_function);GO:0005634(nucleus);GO:0005886(plasma membrane);GO:0008150(biological_process)	-
PC-3p-13322_404	BraA01g014140.3C	BraA01g014140.3C	-	1019-1038	1029	-36.3	-24.5	0.674931	5.5	GO:0003674(molecular_function);GO:0008150(biological_process)	-
PC-3p-13322_404	BraA07g032360.3C	BraA07g032360.3C	DNA ligase 1-like	1507-1527	1517	-36.3	-24.5	0.674931	5	GO:0005215(transporter activity);GO:0005886(plasma membrane);GO:0015297(antiporter activity);GO:0016020(membrane);GO:0016021(integral component of membrane)	ko03030(DNA replication);ko03410(Base excision repair);ko03420(Nucleotide excision repair);ko03430(Mismatch repair)
PC-3p-13322_404	BraA02g009630.3C	BraA02g009630.3C	-	487-506	497	-36.3	-24.5	0.674931	5.5	GO:0005739(mitochondrion);GO:0009505(plant-type cell wall);GO:0009506(plasmodesma);GO:0016021(integral component of membrane)	-
PC-3p-13322_404	BraA10g031550.3C	BraA10g031550.3C	-	1423-1440	1432	-36.3	-24.5	0.674931	5	GO:0005634(nucleus);GO:0005739(mitochondrion);GO:0008150(biological_process)	-
PC-3p-13322_404	BraA07g008770.3C	BraA07g008770.3C	-	163-183	174	-36.3	-24.4	0.672176	6	GO:0004672(protein kinase activity);GO:0005524(ATP binding);GO:0005634(nucleus);GO:0005886(plasma membrane);GO:0006468(protein phosphorylation);GO:0016301(kinase activity)	-
PC-3p-13322_404	BraA03g003680.3C	BraA03g003680.3C	-	59-79	70	-36.3	-24.4	0.672176	5	GO:0005634(nucleus);GO:0005737(cytoplasm);GO:0005874(microtubule);GO:0007010(cytoskeleton organization);GO:0008017(microtubule binding)	-
PC-3p-13322_404	BraA03g045010.3C	BraA03g045010.3C	cyclin-D3-3-like	823-841	833	-36.3	-24.4	0.672176	6	GO:0004693(cyclin-dependent protein serine/threonine kinase activity);GO:0005515(protein binding);GO:0005634(nucleus);GO:0007049(cell cycle);GO:0042127(regulation of cell proliferation);GO:0048316(seed development);GO:0051301(cell division);GO:0051726(regulation of cell cycle)	ko04075(Plant hormone signal transduction)
PC-3p-13322_404	BraA05g025430.3C	BraA05g025430.3C	isocitrate lyase-like	1511-1528	1521	-36.3	-24.3	0.669421	5	GO:0004451(isocitrate lyase activity);GO:0005737(cytoplasm);GO:0006097(glyoxylate cycle);GO:0006099(tricarboxylic acid cycle);GO:0009514(glyoxysome);GO:0046872(metal ion binding);GO:0046912(transferase activity, transferring acyl groups, acyl groups converted into alkyl on transfer)	ko01200(Carbon metabolism);ko00630(Glyoxylate and dicarboxylate metabolism)
PC-3p-13322_404	BraA03g039990.3C	BraA03g039990.3C	isocitrate lyase-like	1511-1528	1521	-36.3	-24.3	0.669421	5	GO:0004451(isocitrate lyase activity);GO:0005737(cytoplasm);GO:0006097(glyoxylate cycle);GO:0006099(tricarboxylic acid cycle);GO:0009514(glyoxysome);GO:0046872(metal ion binding);GO:0046912(transferase activity, transferring acyl groups, acyl groups converted into alkyl on transfer)	ko01200(Carbon metabolism);ko00630(Glyoxylate and dicarboxylate metabolism)
PC-3p-13322_404	BraA07g011860.3C	BraA07g011860.3C	-	338-357	348	-36.3	-24.3	0.669421	5	GO:0005737(cytoplasm)	-
PC-3p-13322_404	BraA07g024960.3C	BraA07g024960.3C	auxin response factor 3	41-60	51	-36.3	-24.3	0.669421	4.5	GO:0003677(DNA binding);GO:0003700(transcription factor activity, sequence-specific DNA binding);GO:0005634(nucleus);GO:0006351(transcription, DNA-templated);GO:0006355(regulation of transcription, DNA-templated);GO:0009908(flower development);GO:0048366(leaf development)	ko04075(Plant hormone signal transduction)
PC-3p-13322_404	BraA02g043220.3C	BraA02g043220.3C	-	725-742	734	-36.3	-24.3	0.669421	5	GO:0003700(transcription factor activity, sequence-specific DNA binding);GO:0005515(protein binding);GO:0005634(nucleus);GO:0006351(transcription, DNA-templated);GO:0006355(regulation of transcription, DNA-templated);GO:0009740(gibberellic acid mediated signaling pathway);GO:0009908(flower development);GO:0010077(maintenance of inflorescence meristem identity);GO:0010582(floral meristem determina…	-
PC-3p-13322_404	BraA01g043430.3C	BraA01g043430.3C	putative syntaxin-131	554-573	564	-36.3	-24.2	0.666667	5	GO:0000149(SNARE binding);GO:0005484(SNAP receptor activity);GO:0005886(plasma membrane);GO:0006886(intracellular protein transport);GO:0006887(exocytosis);GO:0006906(vesicle fusion);GO:0012505(endomembrane system);GO:0016021(integral component of membrane);GO:0031201(SNARE complex);GO:0048278(vesicle docking);GO:0061025(membrane fusion)	ko04130(SNARE interactions in vesicular transport)
PC-3p-13322_404	BraA05g033320.3C	BraA05g033320.3C	BRASSINOSTEROID INSENSITIVE 1-associated receptor kinase 1	776-795	786	-36.3	-24.2	0.666667	5.5	GO:0004674(protein serine/threonine kinase activity);GO:0005524(ATP binding);GO:0005886(plasma membrane);GO:0016301(kinase activity);GO:0016787(hydrolase activity);GO:0046777(protein autophosphorylation)	ko04075(Plant hormone signal transduction);ko04626(Plant-pathogen interaction)
PC-3p-13322_404	BraA05g039890.3C	BraA05g039890.3C	uncharacterized LOC106363601	446-463	455	-36.3	-24.2	0.666667	5.5	GO:0000079(regulation of cyclin-dependent protein serine/threonine kinase activity);GO:0005737(cytoplasm);GO:0019901(protein kinase binding)	ko01200(Carbon metabolism);ko01210(2-Oxocarboxylic acid metabolism);ko01230(Biosynthesis of amino acids);ko00020(Citrate cycle );ko00630(Glyoxylate and dicarboxylate metabolism)
PC-3p-13322_404	BraA04g024250.3C	BraA04g024250.3C	probable ubiquitin-conjugating enzyme E2 24	1073-1092	1083	-36.3	-24.2	0.666667	5	GO:0004842(ubiquitin-protein transferase activity);GO:0005515(protein binding);GO:0005524(ATP binding);GO:0005634(nucleus);GO:0005783(endoplasmic reticulum);GO:0005794(Golgi apparatus);GO:0006817(phosphate ion transport);GO:0016036(cellular response to phosphate starvation);GO:0016567(protein ubiquitination);GO:0031625(ubiquitin protein ligase binding);GO:0044257(cellular protein catabolic proces…	ko04120(Ubiquitin mediated proteolysis)
PC-3p-13322_404	BraA02g003170.3C	BraA02g003170.3C	hypothetical protein	1323-1341	1333	-36.3	-24.1	0.663912	5.5	GO:0005576(extracellular region);GO:0005618(cell wall);GO:0009505(plant-type cell wall);GO:0009507(chloroplast);GO:0030599(pectinesterase activity);GO:0042545(cell wall modification);GO:0045330(aspartyl esterase activity);GO:0045490(pectin catabolic process)	ko00040(Pentose and glucuronate interconversions);ko00500(Starch and sucrose metabolism)
PC-3p-13322_404	BraA03g039860.3C	BraA03g039860.3C	1-deoxy-D-xylulose-5-phosphate synthase	272-289	282	-36.3	-24.1	0.663912	5.5	GO:0005515(protein binding);GO:0008661(1-deoxy-D-xylulose-5-phosphate synthase activity);GO:0009228(thiamine biosynthetic process);GO:0009507(chloroplast);GO:0009570(chloroplast stroma);GO:0015995(chlorophyll biosynthetic process);GO:0016114(terpenoid biosynthetic process);GO:0019288(isopentenyl diphosphate biosynthetic process, methylerythritol 4-phosphate pathway);GO:0046872(metal ion binding);…	ko00730(Thiamine metabolism);ko00900(Terpenoid backbone biosynthesis)
PC-3p-13322_404	BraA01g021140.3C	BraA01g021140.3C	1-deoxy-D-xylulose-5-phosphate synthase	521-538	531	-36.3	-24.1	0.663912	5.5	GO:0005515(protein binding);GO:0008661(1-deoxy-D-xylulose-5-phosphate synthase activity);GO:0009228(thiamine biosynthetic process);GO:0009507(chloroplast);GO:0009570(chloroplast stroma);GO:0015995(chlorophyll biosynthetic process);GO:0016114(terpenoid biosynthetic process);GO:0019288(isopentenyl diphosphate biosynthetic process, methylerythritol 4-phosphate pathway);GO:0046872(metal ion binding);…	ko00730(Thiamine metabolism);ko00900(Terpenoid backbone biosynthesis)
PC-3p-13322_404	BraA10g019490.3C	BraA10g019490.3C	-	1127-1146	1137	-36.3	-24.1	0.663912	6	-	-
PC-3p-13322_404	BraA06g041290.3C	BraA06g041290.3C	histone-lysine N-methyltransferase	836-856	848	-36.3	-24	0.661157	6	GO:0005634(nucleus);GO:0008150(biological_process);GO:0042393(histone binding)	ko00310(Lysine degradation)
PC-3p-13322_404	BraA06g000050.3C	BraA06g000050.3C	-	28-48	38	-36.3	-24	0.661157	6	GO:0005634(nucleus);GO:0005829(cytosol);GO:0006508(proteolysis);GO:0008236(serine-type peptidase activity);GO:0070008(serine-type exopeptidase activity)	-
PC-3p-13322_404	BraA08g020380.3C	BraA08g020380.3C	-	1280-1297	1290	-36.3	-24	0.661157	6	GO:0005737(cytoplasm);GO:0043087(regulation of GTPase activity)	-
PC-3p-13322_404	BraA10g003970.3C	BraA10g003970.3C	-	916-936	927	-36.3	-24	0.661157	6	GO:0008150(biological_process);GO:0016021(integral component of membrane);GO:0016757(transferase activity, transferring glycosyl groups)	-
PC-3p-13322_404	BraA07g035950.3C	BraA07g035950.3C	-	3271-3288	3280	-36.3	-24	0.661157	5.5	GO:0006952(defense response);GO:0007165(signal transduction);GO:0016021(integral component of membrane)	-
PC-3p-13322_404	BraA09g008190.3C	BraA09g008190.3C	splicing factor 3B subunit 1-like	2462-2480	2472	-36.3	-24	0.661157	5	GO:0005634(nucleus);GO:0005829(cytosol);GO:0006397(mRNA processing);GO:0009507(chloroplast)	ko03040(Spliceosome)
PC-3p-13322_404	BraA02g013520.3C	BraA02g013520.3C	GDP-L-galactose phosphorylase 2	2014-2034	2025	-36.3	-24	0.661157	6	GO:0000166(nucleotide binding);GO:0005085(guanyl-nucleotide exchange factor activity);GO:0005634(nucleus);GO:0005737(cytoplasm);GO:0006006(glucose metabolic process);GO:0009753(response to jasmonic acid);GO:0010193(response to ozone);GO:0010475(galactose-1-phosphate guanylyltransferase );GO:0016787(hydrolase activity);GO:0019853(L-ascorbic acid biosynthetic process);GO:0080046(quercetin 4'-O-gluc…	ko00053(Ascorbate and aldarate metabolism)
PC-3p-13322_404	BraA10g003930.3C	BraA10g003930.3C	-	916-936	927	-36.3	-24	0.661157	6	GO:0008150(biological_process);GO:0016021(integral component of membrane);GO:0016757(transferase activity, transferring glycosyl groups)	-
PC-3p-13322_404	BraA03g018750.3C	BraA03g018750.3C	-	25-43	35	-36.3	-24	0.661157	4.5	GO:0003674(molecular_function);GO:0005737(cytoplasm);GO:0008150(biological_process)	-
PC-3p-13322_404	BraA03g015680.3C	BraA03g015680.3C	midasin	2066-2085	2076	-36.3	-23.98	0.660606	5.5	GO:0005524(ATP binding);GO:0009507(chloroplast);GO:0009570(chloroplast stroma);GO:0009941(chloroplast envelope);GO:0016887(ATPase activity);GO:0019538(protein metabolic process);GO:0034214(protein hexamerization);GO:0042803(protein homodimerization activity)	ko03008(Ribosome biogenesis in eukaryotes)
PC-3p-13322_404	BraA03g034350.3C	BraA03g034350.3C	NAC domain-containing protein 89-like	1216-1236	1227	-36.3	-23.9	0.658402	5	GO:0003677(DNA binding);GO:0003700(transcription factor activity, sequence-specific DNA binding);GO:0005634(nucleus);GO:0005730(nucleolus);GO:0006351(transcription, DNA-templated);GO:0006355(regulation of transcription, DNA-templated);GO:0007275(multicellular organism development);GO:0009555(pollen development);GO:0010228(vegetative to reproductive phase transition of meristem)	ko03018(RNA degradation)
PC-3p-13322_404	BraA08g012230.3C	BraA08g012230.3C	-	694-711	704	-36.3	-23.9	0.658402	5.5	GO:0003674(molecular_function)	-
PC-3p-13322_404	BraA01g018060.3C	BraA01g018060.3C	-	508-526	518	-36.3	-23.9	0.658402	6	GO:0002238(response to molecule of fungal origin);GO:0003674(molecular_function);GO:0005634(nucleus);GO:0006950(response to stress)	-
PC-3p-13322_404	BraA06g029070.3C	BraA06g029070.3C	cyclic dof factor 1-like	848-866	858	-36.3	-23.8	0.655647	4	GO:0003677(DNA binding);GO:0003700(transcription factor activity, sequence-specific DNA binding);GO:0005634(nucleus);GO:0006351(transcription, DNA-templated);GO:0006355(regulation of transcription, DNA-templated);GO:0010052(guard cell differentiation);GO:0010118(stomatal movement);GO:0043565(sequence-specific DNA binding);GO:0045893(positive regulation of transcription, DNA-templated);GO:0046872(…	ko04712(Circadian rhythm - plant)
PC-3p-13322_404	BraA09g002960.3C	BraA09g002960.3C	-	247-267	258	-36.3	-23.8	0.655647	6	GO:0003777(microtubule motor activity);GO:0005524(ATP binding);GO:0005794(Golgi apparatus);GO:0005874(microtubule);GO:0008017(microtubule binding);GO:0009507(chloroplast)	-
PC-3p-13322_404	BraA08g021650.3C	BraA08g021650.3C	-	973-993	984	-36.3	-23.8	0.655647	5	GO:0003677(DNA binding);GO:0003700(transcription factor activity, sequence-specific DNA binding);GO:0005634(nucleus);GO:0006351(transcription, DNA-templated);GO:0006355(regulation of transcription, DNA-templated);GO:0007276(gamete generation);GO:0009887(organ morphogenesis);GO:0009908(flower development);GO:0010492(maintenance of shoot apical meristem identity);GO:0030154(cell differentiation);GO…	-
PC-3p-13322_404	BraA03g061040.3C	BraA03g061040.3C	-	1060-1080	1071	-36.3	-23.8	0.655647	5	GO:0003677(DNA binding);GO:0003700(transcription factor activity, sequence-specific DNA binding);GO:0005634(nucleus);GO:0006351(transcription, DNA-templated);GO:0006355(regulation of transcription, DNA-templated);GO:0007276(gamete generation);GO:0009887(organ morphogenesis);GO:0009908(flower development);GO:0010492(maintenance of shoot apical meristem identity);GO:0030154(cell differentiation);GO…	-
PC-3p-13322_404	BraA09g002950.3C	BraA09g002950.3C	-	247-267	258	-36.3	-23.8	0.655647	6	GO:0003777(microtubule motor activity);GO:0005524(ATP binding);GO:0005794(Golgi apparatus);GO:0005874(microtubule);GO:0008017(microtubule binding);GO:0009507(chloroplast)	-
PC-3p-13322_404	BraA02g043610.3C	BraA02g043610.3C	-	675-693	685	-36.3	-23.7	0.652893	5.5	GO:0003674(molecular_function);GO:0005575(cellular_component);GO:0008150(biological_process)	-
PC-3p-13322_404	BraA05g032610.3C	BraA05g032610.3C	9-cis-epoxycarotenoid dioxygenase NCED3	1616-1635	1626	-36.3	-23.7	0.652893	5	GO:0006970(response to osmotic stress);GO:0009414(response to water deprivation);GO:0009507(chloroplast);GO:0009535(chloroplast thylakoid membrane);GO:0009570(chloroplast stroma);GO:0009688(abscisic acid biosynthetic process);GO:0042538(hyperosmotic salinity response);GO:0045549(9-cis-epoxycarotenoid dioxygenase activity);GO:0046872(metal ion binding);GO:0055114(oxidation-reduction process)	ko00906(Carotenoid biosynthesis)
PC-3p-13322_404	BraA03g051960.3C	BraA03g051960.3C	-	1250-1267	1260	-36.3	-23.7	0.652893	6	GO:0005737(cytoplasm);GO:0043087(regulation of GTPase activity)	-
PC-3p-13322_404	BraA09g009720.3C	BraA09g009720.3C	ferredoxin--NADP reductase	1054-1073	1065	-36.3	-23.7	0.652893	6	GO:0003959(NADPH dehydrogenase activity);GO:0004324(ferredoxin-NADP+ reductase activity);GO:0008266(poly);GO:0009507(chloroplast);GO:0009534(chloroplast thylakoid);GO:0009535(chloroplast thylakoid membrane);GO:0009570(chloroplast stroma);GO:0009579(thylakoid);GO:0009767(photosynthetic electron transport chain);GO:0009941(chloroplast envelope);GO:0016491(oxidoreductase activity);GO:0031977(thylako…	ko00195(Photosynthesis)
PC-3p-13322_404	BraA04g022580.3C	BraA04g022580.3C	-	1070-1089	1080	-36.3	-23.7	0.652893	5	GO:0003677(DNA binding);GO:0003700(transcription factor activity, sequence-specific DNA binding);GO:0004674(protein serine/threonine kinase activity);GO:0005634(nucleus);GO:0005739(mitochondrion);GO:0005829(cytosol);GO:0006351(transcription, DNA-templated);GO:0006355(regulation of transcription, DNA-templated);GO:0006468(protein phosphorylation);GO:0035556(intracellular signal transduction);GO:00…	-
PC-3p-13322_404	BraA04g010660.3C	BraA04g010660.3C	-	385-402	395	-36.3	-23.7	0.652893	6	GO:0003674(molecular_function);GO:0005634(nucleus);GO:0008150(biological_process)	-
PC-3p-13322_404	BraA08g014200.3C	BraA08g014200.3C	probable UDP-arabinose 4-epimerase 3	196-214	206	-36.3	-23.7	0.652893	4	GO:0003824(catalytic activity);GO:0003978(UDP-glucose 4-epimerase activity);GO:0005794(Golgi apparatus);GO:0006012(galactose metabolic process);GO:0009225(nucleotide-sugar metabolic process);GO:0009832(plant-type cell wall biogenesis);GO:0016021(integral component of membrane);GO:0019567(arabinose biosynthetic process);GO:0032580(Golgi cisterna membrane);GO:0033358(UDP-L-arabinose biosynthetic pr…	ko00520(Amino sugar and nucleotide sugar metabolism)
PC-3p-13322_404	BraA06g025820.3C	BraA06g025820.3C	-	669-687	679	-36.3	-23.7	0.652893	5.5	GO:0003674(molecular_function);GO:0005575(cellular_component);GO:0008150(biological_process)	-
PC-3p-13322_404	BraA02g045790.3C	BraA02g045790.3C	ferredoxin--NADP reductase	2860-2879	2871	-36.3	-23.7	0.652893	6	GO:0005634(nucleus);GO:0005737(cytoplasm);GO:0005886(plasma membrane);GO:0008150(biological_process)	ko00195(Photosynthesis)
PC-3p-13322_404	BraA03g013800.3C	BraA03g013800.3C	-	192-211	203	-36.3	-23.6	0.650138	6	GO:0003677(DNA binding);GO:0003700(transcription factor activity, sequence-specific DNA binding);GO:0005634(nucleus);GO:0006351(transcription, DNA-templated);GO:0006355(regulation of transcription, DNA-templated);GO:0046983(protein dimerization activity)	-
PC-3p-13322_404	BraA04g007820.3C	BraA04g007820.3C	S-linalool synthase-like	1408-1426	1418	-36.3	-23.6	0.650138	6	GO:0003674(molecular_function);GO:0005634(nucleus);GO:0008150(biological_process)	ko00904(Diterpenoid biosynthesis)
PC-3p-13322_404	BraA03g048070.3C	BraA03g048070.3C	ABC transporter C family member 13	123-140	132	-36.3	-23.6	0.650138	5	GO:0005524(ATP binding);GO:0005765(lysosomal membrane);GO:0016021(integral component of membrane);GO:0042626(ATPase activity, coupled to transmembrane movement of substances);GO:0055085(transmembrane transport)	ko02010(ABC transporters)
PC-3p-143678_24	BraA09g005610.3C	BraA09g005610.3C	-	11-34	25	-39.6	-28.8	0.727273	4.5	GO:0009506(plasmodesma);GO:0009507(chloroplast);GO:0016020(membrane)	-
PC-3p-149285_22	BraA02g043600.3C	BraA02g043600.3C	glutamine--tRNA ligase-like	1168-1188	1179	-33.3	-30.3	0.90991	3.5	-	ko00970(Aminoacyl-tRNA biosynthesis)
PC-3p-149285_22	BraA01g031450.3C	BraA01g031450.3C	nuclear-pore anchor	3522-3542	3533	-33.3	-29	0.870871	5	GO:0003779(actin binding);GO:0005634(nucleus)	ko03013(RNA transport)
PC-3p-149285_22	BraA07g006870.3C	BraA07g006870.3C	2	765-785	776	-33.3	-27.7	0.831832	5.5	GO:0008080(N-acetyltransferase activity)	ko01200(Carbon metabolism);ko01230(Biosynthesis of amino acids);ko00010(Glycolysis / Gluconeogenesis);ko00260(Glycine, serine and threonine metabolism)
PC-3p-149285_22	BraA09g064470.3C	BraA09g064470.3C	-	291-311	302	-33.3	-27.6	0.828829	5	GO:0003674(molecular_function);GO:0005737(cytoplasm);GO:0005829(cytosol);GO:0005886(plasma membrane);GO:0009737(response to abscisic acid);GO:0016021(integral component of membrane);GO:0046686(response to cadmium ion)	-
PC-3p-149285_22	BraA09g017450.3C	BraA09g017450.3C	-	75-95	86	-33.3	-27.4	0.822823	5	GO:0005524(ATP binding);GO:0006952(defense response);GO:0007165(signal transduction);GO:0043531(ADP binding)	-
PC-3p-149285_22	BraA06g000310.3C	BraA06g000310.3C	E3 ubiquitin-protein ligase UPL1	6391-6413	6403	-33.3	-27.1	0.813814	5.5	GO:0000151(ubiquitin ligase complex);GO:0004842(ubiquitin-protein transferase activity);GO:0005634(nucleus);GO:0005739(mitochondrion);GO:0005829(cytosol);GO:0006511(ubiquitin-dependent protein catabolic process);GO:0016567(protein ubiquitination);GO:0016874(ligase activity);GO:0042787(protein ubiquitination involved in ubiquitin-dependent protein catabolic process)	ko04120(Ubiquitin mediated proteolysis)
PC-3p-149285_22	BraA07g018380.3C	BraA07g018380.3C	-	1333-1355	1346	-33.3	-26.3	0.78979	6	GO:0003723(RNA binding);GO:0005737(cytoplasm);GO:0005829(cytosol);GO:0006351(transcription, DNA-templated);GO:0006355(regulation of transcription, DNA-templated);GO:0006417(regulation of translation);GO:0009615(response to virus);GO:0009814(defense response, incompatible interaction);GO:0030529(intracellular ribonucleoprotein complex);GO:0031047(gene silencing by RNA);GO:0046872(metal ion binding…	-
PC-3p-149285_22	BraA06g040110.3C	BraA06g040110.3C	hypothetical protein	1704-1724	1715	-33.3	-26.2	0.786787	4.5	GO:0004674(protein serine/threonine kinase activity);GO:0005524(ATP binding);GO:0005576(extracellular region);GO:0005886(plasma membrane);GO:0006468(protein phosphorylation);GO:0009505(plant-type cell wall);GO:0009506(plasmodesma);GO:0009555(pollen development);GO:0016021(integral component of membrane)	ko04626(Plant-pathogen interaction)
PC-3p-149285_22	BraA06g040240.3C	BraA06g040240.3C	hypothetical protein	1956-1976	1967	-33.3	-26.2	0.786787	4.5	GO:0004674(protein serine/threonine kinase activity);GO:0005524(ATP binding);GO:0005576(extracellular region);GO:0005886(plasma membrane);GO:0006468(protein phosphorylation);GO:0009505(plant-type cell wall);GO:0009506(plasmodesma);GO:0009555(pollen development);GO:0016021(integral component of membrane)	ko04626(Plant-pathogen interaction)
PC-3p-149285_22	BraA05g033890.3C	BraA05g033890.3C	enhancer of mRNA-decapping protein 4	1307-1328	1319	-33.3	-26	0.780781	5	GO:0000166(nucleotide binding);GO:0000932(cytoplasmic mRNA processing body);GO:0005515(protein binding);GO:0005634(nucleus);GO:0005829(cytosol);GO:0006397(mRNA processing);GO:0006402(mRNA catabolic process);GO:0009791(post-embryonic development);GO:0009965(leaf morphogenesis);GO:0010071(root meristem specification);GO:0010072(primary shoot apical meristem specification);GO:0031087(deadenylation-i…	ko03018(RNA degradation)
PC-3p-149285_22	BraA05g012660.3C	BraA05g012660.3C	-	1998-2018	2009	-33.3	-26	0.780781	4.5	GO:0005634(nucleus);GO:0006355(regulation of transcription, DNA-templated);GO:0008270(zinc ion binding);GO:0009639(response to red or far red light)	-
PC-3p-149285_22	BraA08g018870.3C	BraA08g018870.3C	uncharacterized protein LOC103984394	1136-1154	1145	-33.3	-25.8	0.774775	4.5	GO:0003677(DNA binding);GO:0003700(transcription factor activity, sequence-specific DNA binding);GO:0005634(nucleus);GO:0006351(transcription, DNA-templated);GO:0006355(regulation of transcription, DNA-templated);GO:0007623(circadian rhythm);GO:0016036(cellular response to phosphate starvation);GO:0055063(sulfate ion homeostasis);GO:0071486(cellular response to high light intensity)	ko03013(RNA transport)
PC-3p-149285_22	BraA08g012420.3C	BraA08g012420.3C	-	151-172	163	-33.3	-25.5	0.765766	5	-	-
PC-3p-149285_22	BraA10g020110.3C	BraA10g020110.3C	-	613-634	625	-33.3	-25.4	0.762763	4.5	GO:0005634(nucleus);GO:0005737(cytoplasm);GO:0005773(vacuole);GO:0005783(endoplasmic reticulum);GO:0005886(plasma membrane);GO:0006508(proteolysis);GO:0008236(serine-type peptidase activity);GO:0009415(response to water);GO:0009638(phototropism);GO:0009958(positive gravitropism);GO:0016021(integral component of membrane);GO:0019866(organelle inner membrane);GO:0048046(apoplast);GO:0048364(root de…	-
PC-3p-149285_22	BraA01g001800.3C	BraA01g001800.3C	-	342-362	353	-33.3	-25.3	0.75976	5.5	GO:0003674(molecular_function);GO:0005634(nucleus);GO:0008150(biological_process)	-
PC-3p-149285_22	BraA01g022290.3C	BraA01g022290.3C	-	1108-1127	1118	-33.3	-25.1	0.753754	6	GO:0003674(molecular_function);GO:0005634(nucleus);GO:0008150(biological_process)	-
PC-3p-149285_22	BraA06g041130.3C	BraA06g041130.3C	formyltetrahydrofolate deformylase 1	863-884	875	-33.3	-24.9	0.747748	6	GO:0005739(mitochondrion);GO:0006189('de novo' IMP biosynthetic process);GO:0006730(one-carbon metabolic process);GO:0008864(formyltetrahydrofolate deformylase activity);GO:0009058(biosynthetic process);GO:0009152(purine ribonucleotide biosynthetic process);GO:0009853(photorespiration);GO:0016742(hydroxymethyl-, formyl- and related transferase activity);GO:0046653(tetrahydrofolate metabolic proce…	ko00630(Glyoxylate and dicarboxylate metabolism);ko00670(One carbon pool by folate)
PC-3p-149285_22	BraA01g021600.3C	BraA01g021600.3C	peptidase	1219-1238	1230	-33.3	-24.9	0.747748	5	GO:0004252(serine-type endopeptidase activity);GO:0005576(extracellular region);GO:0005618(cell wall);GO:0006508(proteolysis);GO:0008152(metabolic process)	ko04144(Endocytosis)
PC-3p-149285_22	BraA08g028290.3C	BraA08g028290.3C	probable indole-3-pyruvate monooxygenase YUCCA5	1090-1109	1101	-33.3	-24.9	0.747748	6	GO:0004497(monooxygenase activity);GO:0004499(N,N-dimethylaniline monooxygenase activity);GO:0009507(chloroplast);GO:0009626(plant-type hypersensitive response);GO:0009627(systemic acquired resistance);GO:0009870(defense response signaling pathway, resistance gene-dependent);GO:0010204(defense response signaling pathway, resistance gene-independent);GO:0042742(defense response to bacterium);GO:00…	ko00380(Tryptophan metabolism)
PC-3p-149285_22	BraA01g013550.3C	BraA01g013550.3C	dihydroorotase	267-287	278	-33.3	-24.7	0.741742	5.5	GO:0004151(dihydroorotase activity);GO:0005739(mitochondrion);GO:0009507(chloroplast);GO:0019856(pyrimidine nucleobase biosynthetic process);GO:0044205('de novo' UMP biosynthetic process);GO:0046872(metal ion binding)	ko00240(Pyrimidine metabolism)
PC-3p-149285_22	BraA01g003340.3C	BraA01g003340.3C	S-linalool synthase-like	679-700	691	-33.3	-24.7	0.741742	6	GO:0003674(molecular_function);GO:0005575(cellular_component);GO:0008150(biological_process)	ko00904(Diterpenoid biosynthesis)
PC-3p-149285_22	BraA01g008450.3C	BraA01g008450.3C	-	592-613	604	-33.3	-24.7	0.741742	6	-	-
PC-3p-149285_22	BraA03g024930.3C	BraA03g024930.3C	transcription factor MYC2-like	583-602	593	-33.3	-24.6	0.738739	5	GO:0003677(DNA binding);GO:0003700(transcription factor activity, sequence-specific DNA binding);GO:0005515(protein binding);GO:0005634(nucleus);GO:0006351(transcription, DNA-templated);GO:0006355(regulation of transcription, DNA-templated);GO:0010039(response to iron ion);GO:0034756(regulation of iron ion transport);GO:0046983(protein dimerization activity);GO:0071281(cellular response to iron i…	ko04075(Plant hormone signal transduction)
PC-3p-149285_22	BraA04g020140.3C	BraA04g020140.3C	hypothetical protein	589-608	599	-33.3	-24.6	0.738739	5	GO:0003677(DNA binding);GO:0003700(transcription factor activity, sequence-specific DNA binding);GO:0005515(protein binding);GO:0005634(nucleus);GO:0006351(transcription, DNA-templated);GO:0006355(regulation of transcription, DNA-templated);GO:0010039(response to iron ion);GO:0034756(regulation of iron ion transport);GO:0046983(protein dimerization activity);GO:0071281(cellular response to iron i…	ko04075(Plant hormone signal transduction)
PC-3p-149285_22	BraA08g001020.3C	BraA08g001020.3C	-	1993-2014	2005	-33.3	-24.6	0.738739	5.5	GO:0000287(magnesium ion binding);GO:0004012(phospholipid-translocating ATPase activity);GO:0005524(ATP binding);GO:0005802(trans-Golgi network);GO:0005886(plasma membrane);GO:0008270(zinc ion binding);GO:0009860(pollen tube growth);GO:0012505(endomembrane system);GO:0015662(ATPase activity, coupled to transmembrane movement of ions, phosphorylative mechanism);GO:0016021(integral component of mem…	-
PC-3p-149285_22	BraA03g019830.3C	BraA03g019830.3C	uncharacterized LOC103446271	552-572	563	-33.3	-24.4	0.732733	5	GO:0005794(Golgi apparatus);GO:0008150(biological_process);GO:0016021(integral component of membrane);GO:0016757(transferase activity, transferring glycosyl groups)	ko00561(Glycerolipid metabolism);ko00564(Glycerophospholipid metabolism)
PC-3p-149285_22	BraA03g027620.3C	BraA03g027620.3C	cysteine-rich receptor-like protein kinase 19	1627-1647	1638	-33.3	-24.4	0.732733	6	GO:0004672(protein kinase activity);GO:0004674(protein serine/threonine kinase activity);GO:0005524(ATP binding);GO:0005576(extracellular region);GO:0005886(plasma membrane);GO:0006468(protein phosphorylation);GO:0009506(plasmodesma);GO:0016021(integral component of membrane);GO:0042742(defense response to bacterium)	ko00520(Amino sugar and nucleotide sugar metabolism)
PC-3p-149285_22	BraA02g002760.3C	BraA02g002760.3C	hypothetical protein	1005-1025	1017	-33.3	-24.3	0.72973	5.5	GO:0003677(DNA binding);GO:0005634(nucleus);GO:0006352(DNA-templated transcription, initiation);GO:0016570(histone modification)	ko00565(Ether lipid metabolism)
PC-3p-149285_22	BraA05g025900.3C	BraA05g025900.3C	4-coumarate--CoA ligase 4-like	1132-1154	1144	-33.3	-24.3	0.72973	6	GO:0005524(ATP binding);GO:0005575(cellular_component);GO:0009699(phenylpropanoid biosynthetic process);GO:0016207(4-coumarate-CoA ligase activity)	ko00360(Phenylalanine metabolism);ko00130(Ubiquinone and other terpenoid-quinone biosynthesis);ko00940(Phenylpropanoid biosynthesis)
PC-3p-149285_22	BraA06g007510.3C	BraA06g007510.3C	hypothetical protein	1159-1180	1171	-33.3	-24.2	0.726727	5	GO:0003677(DNA binding);GO:0003700(transcription factor activity, sequence-specific DNA binding);GO:0005634(nucleus);GO:0006351(transcription, DNA-templated);GO:0006355(regulation of transcription, DNA-templated);GO:0046983(protein dimerization activity)	ko04075(Plant hormone signal transduction)
PC-3p-149285_22	BraA03g028340.3C	BraA03g028340.3C	U3 small nucleolar RNA-associated protein 21 homolog	2400-2420	2411	-33.3	-24.18	0.726126	5.5	GO:0000166(nucleotide binding);GO:0005634(nucleus);GO:0006364(rRNA processing);GO:0032040(small-subunit processome);GO:0080008(Cul4-RING E3 ubiquitin ligase complex)	ko03008(Ribosome biogenesis in eukaryotes)
PC-3p-149285_22	BraA07g019130.3C	BraA07g019130.3C	putative aminodeoxychorismate synthase	753-774	765	-33.3	-24.1	0.723724	6	GO:0006541(glutamine metabolic process);GO:0008153(para-aminobenzoic acid biosynthetic process);GO:0009507(chloroplast);GO:0009793(embryo development ending in seed dormancy);GO:0016833(oxo-acid-lyase activity);GO:0046417(chorismate metabolic process);GO:0046654(tetrahydrofolate biosynthetic process);GO:0046656(folic acid biosynthetic process);GO:0046820(4-amino-4-deoxychorismate synthase activit…	ko00790(Folate biosynthesis)
PC-3p-149285_22	BraA05g014510.3C	BraA05g014510.3C	-	1074-1094	1085	-33.3	-24	0.720721	6	GO:0006396(RNA processing);GO:0009507(chloroplast)	-
PC-3p-149285_22	BraA08g014260.3C	BraA08g014260.3C	DNA-directed RNA polymerase II subunit 2-like	3683-3703	3694	-33.3	-23.9	0.717718	4.5	GO:0001055(RNA polymerase II activity);GO:0003677(DNA binding);GO:0003899(DNA-directed RNA polymerase activity);GO:0005634(nucleus);GO:0005665(DNA-directed RNA polymerase II, core complex);GO:0005829(cytosol);GO:0006351(transcription, DNA-templated);GO:0009506(plasmodesma);GO:0009793(embryo development ending in seed dormancy);GO:0016591(DNA-directed RNA polymerase II, holoenzyme);GO:0032549(ribo…	ko00230(Purine metabolism);ko00240(Pyrimidine metabolism);ko03020(RNA polymerase)
PC-3p-149285_22	BraA08g013670.3C	BraA08g013670.3C	-	75-95	86	-33.3	-23.9	0.717718	5.5	GO:0005886(plasma membrane);GO:0006813(potassium ion transport);GO:0015079(potassium ion transmembrane transporter activity);GO:0016020(membrane);GO:0016021(integral component of membrane);GO:0071805(potassium ion transmembrane transport)	-
PC-3p-149285_22	BraA02g030590.3C	BraA02g030590.3C	-	155-176	167	-33.3	-23.9	0.717718	4.5	GO:0005315(inorganic phosphate transmembrane transporter activity);GO:0005351(sugar:proton symporter activity);GO:0005887(integral component of plasma membrane);GO:0006817(phosphate ion transport);GO:0015114(phosphate ion transmembrane transporter activity);GO:0015144(carbohydrate transmembrane transporter activity);GO:0015293(symporter activity);GO:0016020(membrane);GO:0022891(substrate-specific…	-
PC-3p-149285_22	BraA05g011460.3C	BraA05g011460.3C	-	969-989	980	-33.3	-23.8	0.714715	6	GO:0003674(molecular_function);GO:0005634(nucleus);GO:0005773(vacuole);GO:0008150(biological_process)	-
PC-3p-149285_22	BraA04g011950.3C	BraA04g011950.3C	-	408-428	419	-33.3	-23.8	0.714715	6	GO:0003674(molecular_function);GO:0005886(plasma membrane);GO:0008150(biological_process)	-
PC-3p-149285_22	BraA04g027140.3C	BraA04g027140.3C	-	344-364	355	-33.3	-23.6	0.708709	5.5	-	-
PC-3p-149285_22	BraA04g017330.3C	BraA04g017330.3C	methyl esterase 3	421-440	431	-33.3	-23.5	0.705706	6	GO:0005737(cytoplasm);GO:0009696(salicylic acid metabolic process);GO:0016787(hydrolase activity);GO:0016788(hydrolase activity, acting on ester bonds);GO:0080031(methyl salicylate esterase activity)	ko00901(Indole alkaloid biosynthesis)
PC-3p-149285_22	BraA05g036250.3C	BraA05g036250.3C	-	42-62	53	-33.3	-23.4	0.702703	5.5	GO:0003676(nucleic acid binding);GO:0003727(single-stranded RNA binding);GO:0005634(nucleus);GO:0008380(RNA splicing);GO:0009735(response to cytokinin);GO:0046719(regulation by virus of viral protein levels in host cell)	-
PC-3p-149285_22	BraA10g010390.3C	BraA10g010390.3C	-	768-788	779	-33.3	-23.4	0.702703	5.5	GO:0005634(nucleus);GO:0016301(kinase activity);GO:0016310(phosphorylation)	-
PC-3p-149285_22	BraA09g038310.3C	BraA09g038310.3C	putative ATP-dependent RNA helicase DHX33	2015-2035	2026	-33.3	-23.4	0.702703	5	GO:0003724(RNA helicase activity);GO:0004004(ATP-dependent RNA helicase activity);GO:0005524(ATP binding);GO:0005634(nucleus);GO:0005681(spliceosomal complex);GO:0005730(nucleolus);GO:0005737(cytoplasm);GO:0006397(mRNA processing);GO:0008380(RNA splicing);GO:0043484(regulation of RNA splicing);GO:0044822(poly)	ko03040(Spliceosome)
PC-3p-149285_22	BraA10g020860.3C	BraA10g020860.3C	-	1000-1019	1011	-33.3	-23.3	0.6997	6	GO:0009507(chloroplast);GO:0016787(hydrolase activity);GO:0044715(8-oxo-dGDP phosphatase activity);GO:0046872(metal ion binding)	-
PC-3p-149285_22	BraA09g026210.3C	BraA09g026210.3C	crossover junction endonuclease MUS81	93-112	103	-33.3	-23.3	0.6997	6	GO:0000724(double-strand break repair via homologous recombination);GO:0000794(condensed nuclear chromosome);GO:0003676(nucleic acid binding);GO:0003677(DNA binding);GO:0004519(endonuclease activity);GO:0005634(nucleus);GO:0005730(nucleolus);GO:0006281(DNA repair);GO:0006312(mitotic recombination);GO:0006974(cellular response to DNA damage stimulus);GO:0007067(mitotic nuclear division);GO:0046872…	ko03440(Homologous recombination)
PC-3p-149285_22	BraA06g032200.3C	BraA06g032200.3C	-	112-131	122	-33.3	-23.3	0.6997	4.5	GO:0008150(biological_process)	-
PC-3p-149285_22	BraA06g011350.3C	BraA06g011350.3C	-	4318-4342	4332	-33.3	-23.3	0.6997	6	GO:0005737(cytoplasm);GO:0005829(cytosol);GO:0008150(biological_process)	-
PC-3p-149285_22	BraA06g006190.3C	BraA06g006190.3C	putative xeroderma pigmentosum group C protein (ISS)	456-476	466	-33.3	-23.2	0.696697	5.5	GO:0003674(molecular_function);GO:0005634(nucleus);GO:0008150(biological_process)	ko03420(Nucleotide excision repair)
PC-3p-149285_22	BraA07g005190.3C	BraA07g005190.3C	hypothetical protein	277-294	285	-33.3	-23.1	0.693694	5.5	GO:0003674(molecular_function);GO:0005634(nucleus);GO:0008150(biological_process)	ko00900(Terpenoid backbone biosynthesis);ko00909(Sesquiterpenoid and triterpenoid biosynthesis)
PC-3p-149285_22	BraA09g027030.3C	BraA09g027030.3C	eukaryotic translation initiation factor 3 subunit A-like	436-455	446	-33.3	-23.1	0.693694	6	GO:0001731(formation of translation preinitiation complex);GO:0003743(translation initiation factor activity);GO:0005515(protein binding);GO:0005737(cytoplasm);GO:0005829(cytosol);GO:0005852(eukaryotic translation initiation factor 3 complex);GO:0005886(plasma membrane);GO:0006413(translational initiation);GO:0006446(regulation of translational initiation);GO:0016282(eukaryotic 43S preinitiation …	ko03013(RNA transport)
PC-3p-149285_22	BraA09g028120.3C	BraA09g028120.3C	chlorophyll a-b binding protein CP26	630-650	640	-33.3	-23.1	0.693694	6	GO:0005515(protein binding);GO:0009507(chloroplast);GO:0009517(PSII associated light-harvesting complex II);GO:0009522(photosystem I);GO:0009533(chloroplast stromal thylakoid);GO:0009534(chloroplast thylakoid);GO:0009535(chloroplast thylakoid membrane);GO:0009579(thylakoid);GO:0009637(response to blue light);GO:0009768(photosynthesis, light harvesting in photosystem I);GO:0009783(photosystem II a…	ko00196(Photosynthesis - antenna proteins)
PC-3p-149285_22	BraA09g055160.3C	BraA09g055160.3C	transducin family protein / WD-40 repeat family protein	468-488	480	-33.3	-23	0.690691	5.5	GO:0000166(nucleotide binding);GO:0005737(cytoplasm);GO:0005768(endosome);GO:0016020(membrane);GO:0048571(long-day photoperiodism);GO:0080008(Cul4-RING E3 ubiquitin ligase complex);GO:1900088(regulation of inositol biosynthetic process);GO:1900091(regulation of raffinose biosynthetic process)	ko03040(Spliceosome)
PC-3p-149285_22	BraA01g037570.3C	BraA01g037570.3C	-	663-686	676	-33.3	-22.9	0.687688	5	GO:0005515(protein binding);GO:0005634(nucleus);GO:0010494(cytoplasmic stress granule);GO:0010603(regulation of cytoplasmic mRNA processing body assembly);GO:0034063(stress granule assembly);GO:0044822(poly)	-
PC-3p-149285_22	BraA09g018290.3C	BraA09g018290.3C	cytochrome P450 86B1-like	293-314	304	-33.3	-22.9	0.687688	5.5	GO:0004497(monooxygenase activity);GO:0005506(iron ion binding);GO:0005576(extracellular region);GO:0005783(endoplasmic reticulum);GO:0005789(endoplasmic reticulum membrane);GO:0010025(wax biosynthetic process);GO:0016021(integral component of membrane);GO:0016705(oxidoreductase activity, acting on paired donors, with incorporation or reduction of molecular oxygen);GO:0019825(oxygen binding);GO:0…	ko00073(Cutin, suberine and wax biosynthesis)
PC-3p-149285_22	BraA06g043580.3C	BraA06g043580.3C	ATP sulfurylase 4	534-555	546	-33.3	-22.9	0.687688	5.5	GO:0000103(sulfate assimilation);GO:0004020(adenylylsulfate kinase activity);GO:0004781(sulfate adenylyltransferase );GO:0005524(ATP binding);GO:0005739(mitochondrion);GO:0009507(chloroplast);GO:0009570(chloroplast stroma);GO:0070814(hydrogen sulfide biosynthetic process)	ko00920(Sulfur metabolism);ko00230(Purine metabolism);ko00450(Selenocompound metabolism);ko00261(Monobactam biosynthesis)
PC-3p-149285_22	BraA03g049590.3C	BraA03g049590.3C	sphingosine kinase 1	1015-1034	1025	-33.3	-22.9	0.687688	5.5	GO:0000287(magnesium ion binding);GO:0001568(blood vessel development);GO:0003376(sphingosine-1-phosphate signaling pathway);GO:0003677(DNA binding);GO:0005516(calmodulin binding);GO:0005524(ATP binding);GO:0005737(cytoplasm);GO:0005886(plasma membrane);GO:0006954(inflammatory response);GO:0007420(brain development);GO:0008481(sphinganine kinase activity);GO:0010800(positive regulation of peptidy…	ko00600(Sphingolipid metabolism)
PC-3p-149285_22	BraA02g002510.3C	BraA02g002510.3C	-	687-707	698	-33.3	-22.9	0.687688	5	GO:0005886(plasma membrane)	-
PC-3p-149285_22	BraA08g019830.3C	BraA08g019830.3C	arginine--tRNA ligase	1296-1316	1307	-33.3	-22.7	0.681682	6	GO:0004814(arginine-tRNA ligase activity);GO:0005524(ATP binding);GO:0005737(cytoplasm);GO:0005739(mitochondrion);GO:0005829(cytosol);GO:0006420(arginyl-tRNA aminoacylation);GO:0009507(chloroplast);GO:0009570(chloroplast stroma);GO:0009793(embryo development ending in seed dormancy)	ko00970(Aminoacyl-tRNA biosynthesis)
PC-3p-149285_22	BraA03g042170.3C	BraA03g042170.3C	-	1977-1999	1990	-33.3	-22.6	0.678679	6	GO:0000993(RNA polymerase II core binding);GO:0005634(nucleus);GO:0006351(transcription, DNA-templated);GO:0009908(flower development);GO:0009910(negative regulation of flower development);GO:0016020(membrane);GO:0016571(histone methylation);GO:0016593(Cdc73/Paf1 complex);GO:0045893(positive regulation of transcription, DNA-templated);GO:0051569(regulation of histone H3-K4 methylation)	-
PC-3p-149285_22	BraA03g000020.3C	BraA03g000020.3C	putative peroxisomal membrane carrier protein (ISS)	180-200	190	-33.3	-22.6	0.678679	6	GO:0003735(structural constituent of ribosome);GO:0005739(mitochondrion);GO:0005743(mitochondrial inner membrane);GO:0006412(translation);GO:0006810(transport);GO:0006839(mitochondrial transport);GO:0015141(succinate transmembrane transporter activity);GO:0015744(succinate transport);GO:0016021(integral component of membrane)	ko04146(Peroxisome)
PC-3p-149285_22	BraAnng005950.3C	BraAnng005950.3C	isocitrate dehydrogenase [NADP]	180-200	190	-33.3	-22.6	0.678679	6	GO:0003674(molecular_function);GO:0008150(biological_process)	ko01200(Carbon metabolism);ko01210(2-Oxocarboxylic acid metabolism);ko01230(Biosynthesis of amino acids);ko00020(Citrate cycle );ko00480(Glutathione metabolism);ko04146(Peroxisome)
PC-3p-149285_22	BraA08g029160.3C	BraA08g029160.3C	-	702-722	713	-33.3	-22.6	0.678679	5	GO:0000462(maturation of SSU-rRNA from tricistronic rRNA transcript );GO:0005634(nucleus);GO:0005730(nucleolus);GO:0009303(rRNA transcription);GO:0009553(embryo sac development);GO:0009793(embryo development ending in seed dormancy);GO:0019843(rRNA binding);GO:0032040(small-subunit processome);GO:0034511(U3 snoRNA binding)	-
PC-3p-149285_22	BraAnng006080.3C	BraAnng006080.3C	isocitrate dehydrogenase [NADP]	180-200	190	-33.3	-22.6	0.678679	6	GO:0003735(structural constituent of ribosome);GO:0005739(mitochondrion);GO:0005743(mitochondrial inner membrane);GO:0006412(translation);GO:0006810(transport);GO:0006839(mitochondrial transport);GO:0015141(succinate transmembrane transporter activity);GO:0015744(succinate transport);GO:0016021(integral component of membrane)	ko01200(Carbon metabolism);ko01210(2-Oxocarboxylic acid metabolism);ko01230(Biosynthesis of amino acids);ko00020(Citrate cycle );ko00480(Glutathione metabolism);ko04146(Peroxisome)
PC-3p-149285_22	BraA01g005220.3C	BraA01g005220.3C	syntaxin-112-like	1355-1376	1367	-33.3	-22.5	0.675676	6	GO:0005634(nucleus);GO:0006336(DNA replication-independent nucleosome assembly);GO:0031491(nucleosome binding)	ko04130(SNARE interactions in vesicular transport)
PC-3p-149285_22	BraA09g034670.3C	BraA09g034670.3C	ABC transporter C family member 2-like	2557-2576	2567	-33.3	-22.5	0.675676	5	GO:0000325(plant-type vacuole);GO:0005515(protein binding);GO:0005516(calmodulin binding);GO:0005524(ATP binding);GO:0005634(nucleus);GO:0005773(vacuole);GO:0005774(vacuolar membrane);GO:0006855(drug transmembrane transport);GO:0008559(xenobiotic-transporting ATPase activity);GO:0009506(plasmodesma);GO:0015446(arsenite-transmembrane transporting ATPase activity);GO:0015700(arsenite transport);GO:…	ko02010(ABC transporters)
PC-3p-149285_22	BraAnng002970.3C	BraAnng002970.3C	hypothetical protein	2378-2397	2388	-33.3	-22.4	0.672673	6	GO:0003777(microtubule motor activity);GO:0005524(ATP binding);GO:0005737(cytoplasm);GO:0005874(microtubule);GO:0008017(microtubule binding);GO:0009506(plasmodesma)	ko04144(Endocytosis)
PC-3p-149285_22	BraA07g003880.3C	BraA07g003880.3C	pentatricopeptide repeat-containing protein At2g04860	1803-1822	1813	-33.3	-22.4	0.672673	6	GO:0005739(mitochondrion)	ko00500(Starch and sucrose metabolism)
PC-3p-149285_22	BraAnng002960.3C	BraAnng002960.3C	hypothetical protein	2378-2397	2388	-33.3	-22.4	0.672673	6	GO:0003777(microtubule motor activity);GO:0005524(ATP binding);GO:0005737(cytoplasm);GO:0005874(microtubule);GO:0008017(microtubule binding);GO:0009506(plasmodesma)	ko04144(Endocytosis)
PC-3p-149285_22	BraAnng002980.3C	BraAnng002980.3C	hypothetical protein	2351-2370	2361	-33.3	-22.4	0.672673	6	GO:0003777(microtubule motor activity);GO:0005524(ATP binding);GO:0005737(cytoplasm);GO:0005874(microtubule);GO:0008017(microtubule binding);GO:0009506(plasmodesma)	ko04144(Endocytosis)
PC-3p-149285_22	BraA10g017300.3C	BraA10g017300.3C	thymidylate kinase	78-98	89	-33.3	-22.3	0.66967	6	GO:0004798(thymidylate kinase activity);GO:0005524(ATP binding);GO:0005654(nucleoplasm);GO:0005737(cytoplasm);GO:0005739(mitochondrion);GO:0005829(cytosol);GO:0006227(dUDP biosynthetic process);GO:0006233(dTDP biosynthetic process);GO:0006235(dTTP biosynthetic process);GO:0009041(uridylate kinase activity);GO:0009507(chloroplast)	ko00240(Pyrimidine metabolism)
PC-3p-149285_22	BraA08g032870.3C	BraA08g032870.3C	uncharacterized LOC103633018	2218-2237	2228	-33.3	-22.3	0.66967	6	GO:0000976(transcription regulatory region sequence-specific DNA binding);GO:0003700(transcription factor activity, sequence-specific DNA binding);GO:0005515(protein binding);GO:0005634(nucleus);GO:0008270(zinc ion binding);GO:0010628(positive regulation of gene expression);GO:2000616(negative regulation of histone H3-K9 acetylation)	ko03010(Ribosome)
PC-3p-149285_22	BraA06g010930.3C	BraA06g010930.3C	class III chitinase	1540-1559	1550	-33.3	-22.3	0.66967	6	GO:0003674(molecular_function);GO:0005634(nucleus);GO:0009626(plant-type hypersensitive response)	ko00520(Amino sugar and nucleotide sugar metabolism)
PC-3p-149285_22	BraA05g032580.3C	BraA05g032580.3C	anthranilate synthase alpha subunit 1	1045-1067	1058	-33.3	-22.3	0.66967	6	GO:0005524(ATP binding);GO:0005634(nucleus);GO:0006952(defense response);GO:0043531(ADP binding)	ko01230(Biosynthesis of amino acids);ko00400(Phenylalanine, tyrosine and tryptophan biosynthesis)
PC-3p-149285_22	BraA07g005400.3C	BraA07g005400.3C	abscisate beta-glucosyltransferase-like	272-293	284	-33.3	-22.3	0.66967	6	GO:0006952(defense response);GO:0008152(metabolic process);GO:0008194(UDP-glycosyltransferase activity);GO:0009813(flavonoid biosynthetic process);GO:0016757(transferase activity, transferring glycosyl groups);GO:0016758(transferase activity, transferring hexosyl groups);GO:0035251(UDP-glucosyltransferase activity);GO:0043231(intracellular membrane-bounded organelle);GO:0047893(flavonol 3-O-gluco…	ko00906(Carotenoid biosynthesis)
PC-3p-149285_22	BraA06g006280.3C	BraA06g006280.3C	-	134-154	145	-33.3	-22.2	0.666667	6	GO:0004857(enzyme inhibitor activity);GO:0009507(chloroplast)	-
PC-3p-149285_22	BraA08g021360.3C	BraA08g021360.3C	-	358-377	368	-33.3	-22.1	0.663664	6	GO:0003674(molecular_function);GO:0005634(nucleus);GO:0008150(biological_process)	-
PC-3p-149285_22	BraA05g037330.3C	BraA05g037330.3C	probable mannitol dehydrogenase	1224-1244	1235	-33.3	-22.1	0.663664	5.5	GO:0000059(protein import into nucleus, docking);GO:0005634(nucleus);GO:0005643(nuclear pore);GO:0005737(cytoplasm);GO:0008536(Ran GTPase binding);GO:0008565(protein transporter activity);GO:0015031(protein transport)	ko00940(Phenylpropanoid biosynthesis)
PC-3p-149285_22	BraA07g042460.3C	BraA07g042460.3C	phosphoglycerate kinase	483-502	493	-33.3	-22	0.660661	6	GO:0004618(phosphoglycerate kinase activity);GO:0005524(ATP binding);GO:0005634(nucleus);GO:0005737(cytoplasm);GO:0005774(vacuolar membrane);GO:0005794(Golgi apparatus);GO:0005829(cytosol);GO:0005886(plasma membrane);GO:0006096(glycolytic process);GO:0009506(plasmodesma);GO:0009570(chloroplast stroma);GO:0016020(membrane);GO:0048046(apoplast)	ko01200(Carbon metabolism);ko01230(Biosynthesis of amino acids);ko00010(Glycolysis / Gluconeogenesis);ko00710(Carbon fixation in photosynthetic organisms)
PC-3p-149285_22	BraA09g006980.3C	BraA09g006980.3C	hypothetical protein	169-191	182	-33.3	-22	0.660661	5.5	GO:0003677(DNA binding);GO:0003700(transcription factor activity, sequence-specific DNA binding);GO:0005634(nucleus);GO:0006351(transcription, DNA-templated);GO:0006355(regulation of transcription, DNA-templated);GO:0009617(response to bacterium);GO:0009625(response to insect);GO:0009682(induced systemic resistance);GO:0009739(response to gibberellin);GO:0009751(response to salicylic acid);GO:000…	ko00190(Oxidative phosphorylation);ko00860(Porphyrin and chlorophyll metabolism)
PC-3p-149285_22	BraA02g043150.3C	BraA02g043150.3C	hypothetical protein	169-191	182	-33.3	-22	0.660661	5.5	GO:0003677(DNA binding);GO:0003700(transcription factor activity, sequence-specific DNA binding);GO:0005634(nucleus);GO:0006351(transcription, DNA-templated);GO:0006355(regulation of transcription, DNA-templated);GO:0009617(response to bacterium);GO:0009625(response to insect);GO:0009682(induced systemic resistance);GO:0009739(response to gibberellin);GO:0009751(response to salicylic acid);GO:000…	ko00190(Oxidative phosphorylation);ko00860(Porphyrin and chlorophyll metabolism)
PC-3p-149285_22	BraA03g034080.3C	BraA03g034080.3C	probable mannitol dehydrogenase	1179-1199	1190	-33.3	-22	0.660661	4.5	GO:0000059(protein import into nucleus, docking);GO:0005634(nucleus);GO:0005643(nuclear pore);GO:0005737(cytoplasm);GO:0008536(Ran GTPase binding);GO:0008565(protein transporter activity);GO:0015031(protein transport)	ko00940(Phenylpropanoid biosynthesis)
PC-3p-149285_22	BraA08g016930.3C	BraA08g016930.3C	ATP-dependent RNA helicase	1259-1277	1269	-33.3	-22	0.660661	5	GO:0003677(DNA binding);GO:0003887(DNA-directed DNA polymerase activity);GO:0004386(helicase activity);GO:0005524(ATP binding);GO:0005634(nucleus);GO:0006260(DNA replication);GO:0006261(DNA-dependent DNA replication);GO:0006310(DNA recombination);GO:0007049(cell cycle);GO:0009640(photomorphogenesis);GO:0009933(meristem structural organization);GO:0010468(regulation of gene expression);GO:0051301(…	ko03018(RNA degradation)
PC-3p-149285_22	BraA02g026910.3C	BraA02g026910.3C	-	114-134	125	-33.3	-22	0.660661	5.5	GO:0030599(pectinesterase activity);GO:0046910(pectinesterase inhibitor activity);GO:0071944(cell periphery)	-
PC-3p-149285_22	BraA01g002540.3C	BraA01g002540.3C	-	11186-11206	11197	-33.3	-21.9	0.657658	5.5	GO:0005634(nucleus);GO:0006281(DNA repair);GO:0016301(kinase activity)	-
PC-3p-149285_22	BraA06g034450.3C	BraA06g034450.3C	-	333-353	344	-33.3	-21.9	0.657658	5	GO:0000226(microtubule cytoskeleton organization);GO:0001578(microtubule bundle formation);GO:0003674(molecular_function);GO:0005634(nucleus);GO:0007163(establishment or maintenance of cell polarity);GO:0009825(multidimensional cell growth);GO:0010091(trichome branching);GO:0055028(cortical microtubule)	-
PC-3p-149285_22	BraA02g020830.3C	BraA02g020830.3C	hypothetical protein	101-122	113	-33.3	-21.9	0.657658	5.5	GO:0005634(nucleus);GO:0008270(zinc ion binding);GO:0016021(integral component of membrane);GO:0016567(protein ubiquitination)	ko00563(Glycosylphosphatidylinositol)
PC-3p-149285_22	BraA01g007580.3C	BraA01g007580.3C	ATPase 4	1198-1217	1209	-33.3	-21.9	0.657658	6	GO:0005385(zinc ion transmembrane transporter activity);GO:0005515(protein binding);GO:0005524(ATP binding);GO:0005886(plasma membrane);GO:0005887(integral component of plasma membrane);GO:0006829(zinc II ion transport);GO:0008551(cadmium-exporting ATPase activity);GO:0009506(plasmodesma);GO:0010038(response to metal ion);GO:0010043(response to zinc ion);GO:0015086(cadmium ion transmembrane trans…	ko00190(Oxidative phosphorylation)
PC-3p-149285_22	BraA08g022290.3C	BraA08g022290.3C	-	645-665	657	-33.3	-21.8	0.654655	6	GO:0005515(protein binding);GO:0005739(mitochondrion);GO:0005743(mitochondrial inner membrane);GO:0008150(biological_process);GO:0016021(integral component of membrane);GO:0097035(regulation of membrane lipid distribution);GO:1901612(cardiolipin binding)	-
PC-3p-149285_22	BraA07g029700.3C	BraA07g029700.3C	3-ketoacyl-CoA synthase 7-like	1464-1486	1476	-33.3	-21.8	0.654655	6	GO:0000038(very long-chain fatty acid metabolic process);GO:0006633(fatty acid biosynthetic process);GO:0009507(chloroplast);GO:0016021(integral component of membrane);GO:0016746(transferase activity, transferring acyl groups);GO:0016747(transferase activity, transferring acyl groups other than amino-acyl groups);GO:0042335(cuticle development)	ko00062(Fatty acid elongation)
PC-3p-149285_22	BraA05g041380.3C	BraA05g041380.3C	-	1533-1556	1547	-33.3	-21.8	0.654655	6	GO:0035556(intracellular signal transduction);GO:0046872(metal ion binding);GO:0047134(protein-disulfide reductase activity);GO:0055114(oxidation-reduction process)	-
PC-3p-149285_22	BraA03g044380.3C	BraA03g044380.3C	hypothetical protein	169-191	182	-33.3	-21.8	0.654655	5.5	GO:0003677(DNA binding);GO:0003700(transcription factor activity, sequence-specific DNA binding);GO:0005634(nucleus);GO:0006351(transcription, DNA-templated);GO:0006355(regulation of transcription, DNA-templated);GO:0009617(response to bacterium);GO:0009625(response to insect);GO:0009682(induced systemic resistance);GO:0009739(response to gibberellin);GO:0009751(response to salicylic acid);GO:000…	ko00190(Oxidative phosphorylation);ko00860(Porphyrin and chlorophyll metabolism)
PC-3p-149285_22	BraA05g010230.3C	BraA05g010230.3C	-	347-368	359	-33.3	-21.8	0.654655	5	GO:0003677(DNA binding);GO:0003700(transcription factor activity, sequence-specific DNA binding);GO:0005634(nucleus);GO:0006355(regulation of transcription, DNA-templated);GO:0046983(protein dimerization activity)	-
PC-3p-149285_22	BraA08g008270.3C	BraA08g008270.3C	regulator of nonsense transcripts UPF3-like	412-434	424	-33.3	-21.8	0.654655	6	GO:0000166(nucleotide binding);GO:0000184(nuclear-transcribed mRNA catabolic process, nonsense-mediated decay);GO:0003723(RNA binding);GO:0005634(nucleus);GO:0005730(nucleolus);GO:0005737(cytoplasm);GO:0042742(defense response to bacterium);GO:0051028(mRNA transport)	ko03013(RNA transport);ko03015(mRNA surveillance pathway)
PC-3p-149285_22	BraA09g050300.3C	BraA09g050300.3C	protein RRP45A	787-806	797	-33.3	-21.8	0.654655	5.5	GO:0000175(3'-5'-exoribonuclease activity);GO:0000176(nuclear exosome );GO:0000177(cytoplasmic exosome );GO:0000467(exonucleolytic trimming to generate mature 3'-end of 5.8S rRNA from tricistronic rRNA transcript );GO:0003723(RNA binding);GO:0005634(nucleus);GO:0005737(cytoplasm);GO:0006396(RNA processing);GO:0010025(wax biosynthetic process);GO:0017091(AU-rich element binding);GO:0034427(nuclear…	ko03018(RNA degradation)
PC-3p-149285_22	BraA03g061820.3C	BraA03g061820.3C	-	262-280	271	-33.3	-21.78	0.654054	6	GO:0005737(cytoplasm);GO:0010090(trichome morphogenesis)	-
PC-3p-149285_22	BraA02g020440.3C	BraA02g020440.3C	polyadenylate-binding protein 5-like	812-830	821	-33.3	-21.7	0.651652	6	GO:0000166(nucleotide binding);GO:0000184(nuclear-transcribed mRNA catabolic process, nonsense-mediated decay);GO:0003723(RNA binding);GO:0003743(translation initiation factor activity);GO:0005634(nucleus);GO:0005737(cytoplasm);GO:0006397(mRNA processing);GO:0006417(regulation of translation);GO:0060211(regulation of nuclear-transcribed mRNA poly)	ko03013(RNA transport);ko03015(mRNA surveillance pathway);ko03018(RNA degradation)
PC-3p-149285_22	BraA07g020570.3C	BraA07g020570.3C	HSPA4 nucleotide-binding domain protein	1881-1900	1891	-33.3	-21.7	0.651652	3.5	GO:0005524(ATP binding);GO:0006952(defense response);GO:0007165(signal transduction);GO:0016021(integral component of membrane);GO:0043531(ADP binding)	ko03040(Spliceosome);ko04141(Protein processing in endoplasmic reticulum);ko04144(Endocytosis)
PC-3p-149285_22	BraA05g022450.3C	BraA05g022450.3C	regulator of nonsense transcripts UPF3-like	328-350	340	-33.3	-21.7	0.651652	6	GO:0000166(nucleotide binding);GO:0000184(nuclear-transcribed mRNA catabolic process, nonsense-mediated decay);GO:0003723(RNA binding);GO:0005634(nucleus);GO:0005730(nucleolus);GO:0005737(cytoplasm);GO:0042742(defense response to bacterium);GO:0051028(mRNA transport)	ko03013(RNA transport);ko03015(mRNA surveillance pathway)
PC-3p-154533_21	BraA10g012800.3C	BraA10g012800.3C	4-substituted benzoates-glutamate ligase GH3.12-like	1423-1442	1434	-29.7	-23.4	0.787879	5	GO:0003674(molecular_function);GO:0005737(cytoplasm);GO:0009733(response to auxin)	ko04075(Plant hormone signal transduction)
PC-3p-154533_21	BraA09g018240.3C	BraA09g018240.3C	4-substituted benzoates-glutamate ligase GH3.12-like	1414-1433	1425	-29.7	-23.4	0.787879	5	GO:0003674(molecular_function);GO:0005737(cytoplasm);GO:0009733(response to auxin)	ko04075(Plant hormone signal transduction)
PC-3p-154533_21	BraA09g061830.3C	BraA09g061830.3C	4-substituted benzoates-glutamate ligase GH3.12-like	1450-1469	1461	-29.7	-23.1	0.777778	4.5	GO:0003674(molecular_function);GO:0005737(cytoplasm);GO:0009733(response to auxin)	ko04075(Plant hormone signal transduction)
PC-3p-154533_21	BraA09g061820.3C	BraA09g061820.3C	4-substituted benzoates-glutamate ligase GH3.12-like	1456-1475	1467	-29.7	-23.1	0.777778	4.5	GO:0003674(molecular_function);GO:0005737(cytoplasm);GO:0009733(response to auxin)	ko04075(Plant hormone signal transduction)
PC-3p-154533_21	BraA08g032020.3C	BraA08g032020.3C	DNA polymerase beta	2972-2993	2984	-29.7	-22.6	0.760943	5.5	GO:0003677(DNA binding);GO:0003887(DNA-directed DNA polymerase activity);GO:0005634(nucleus);GO:0006289(nucleotide-excision repair);GO:0006302(double-strand break repair);GO:0006303(double-strand break repair via nonhomologous end joining);GO:0010224(response to UV-B)	ko03410(Base excision repair);ko03450(Non-homologous end-joining)
PC-3p-154533_21	BraA02g029580.3C	BraA02g029580.3C	uncharacterized LOC104602841	410-430	421	-29.7	-21.8	0.734007	6	GO:0000719(photoreactive repair);GO:0003904(deoxyribodipyrimidine photo-lyase activity)	ko04070(Phosphatidylinositol signaling system)
PC-3p-154533_21	BraA08g024010.3C	BraA08g024010.3C	-	1177-1196	1187	-29.7	-21.7	0.73064	3	GO:0003674(molecular_function);GO:0005634(nucleus);GO:0008150(biological_process)	-
PC-3p-154533_21	BraA05g041220.3C	BraA05g041220.3C	probable isoprenylcysteine alpha-carbonyl methylesterase ICMEL2	339-359	350	-29.7	-21.6	0.727273	5	GO:0000139(Golgi membrane);GO:0005576(extracellular region);GO:0005789(endoplasmic reticulum membrane);GO:0008152(metabolic process);GO:0009737(response to abscisic acid);GO:0016021(integral component of membrane);GO:0052689(carboxylic ester hydrolase activity)	ko00900(Terpenoid backbone biosynthesis)
PC-3p-154533_21	BraA02g014260.3C	BraA02g014260.3C	-	1098-1120	1111	-29.7	-20.08	0.676094	5	GO:0003676(nucleic acid binding);GO:0003964(RNA-directed DNA polymerase activity);GO:0005739(mitochondrion);GO:0008150(biological_process)	-
PC-3p-154533_21	BraA06g012650.3C	BraA06g012650.3C	-	646-664	656	-29.7	-19.8	0.666667	6	GO:0006413(translational initiation);GO:0009507(chloroplast);GO:0009570(chloroplast stroma);GO:0009941(chloroplast envelope)	-
PC-3p-156823_20	BraA07g037390.3C	BraA07g037390.3C	uncharacterized LOC103831805	1447-1470	1461	-28.3	-24.2	0.855124	5.5	GO:0003674(molecular_function);GO:0008150(biological_process);GO:0009507(chloroplast);GO:0016021(integral component of membrane)	ko03013(RNA transport)
PC-3p-156823_20	BraA04g019040.3C	BraA04g019040.3C	-	1947-1968	1961	-28.3	-21.5	0.759717	5	GO:0005886(plasma membrane);GO:0006952(defense response);GO:0007165(signal transduction);GO:0016021(integral component of membrane);GO:0016301(kinase activity)	-
PC-3p-156823_20	BraA03g025180.3C	BraA03g025180.3C	-	957-981	972	-28.3	-20.8	0.734982	6	GO:0003674(molecular_function);GO:0008150(biological_process)	-
PC-3p-156823_20	BraA05g017890.3C	BraA05g017890.3C	-	1182-1206	1197	-28.3	-20.2	0.713781	6	GO:0003779(actin binding);GO:0005739(mitochondrion);GO:0009658(chloroplast organization);GO:0009707(chloroplast outer membrane);GO:0016021(integral component of membrane)	-
PC-3p-156823_20	BraA05g010420.3C	BraA05g010420.3C	ABC transporter C family member 2-like	3504-3518	3509	-28.3	-18.9	0.667845	1.5	GO:0000325(plant-type vacuole);GO:0005516(calmodulin binding);GO:0005524(ATP binding);GO:0005773(vacuole);GO:0005774(vacuolar membrane);GO:0008559(xenobiotic-transporting ATPase activity);GO:0016021(integral component of membrane);GO:0042626(ATPase activity, coupled to transmembrane movement of substances);GO:0055085(transmembrane transport);GO:1902417();GO:1902418()	ko02010(ABC transporters)
PC-3p-156823_20	BraA03g051630.3C	BraA03g051630.3C	trehalase-like	1212-1226	1217	-28.3	-18.9	0.667845	1.5	GO:0004555(alpha,alpha-trehalase activity);GO:0005886(plasma membrane);GO:0005993(trehalose catabolic process);GO:0015927(trehalase activity);GO:0016021(integral component of membrane)	ko00500(Starch and sucrose metabolism)
PC-3p-156823_20	BraA01g014770.3C	BraA01g014770.3C	trehalase	1302-1316	1307	-28.3	-18.9	0.667845	1.5	GO:0004555(alpha,alpha-trehalase activity);GO:0005886(plasma membrane);GO:0005993(trehalose catabolic process);GO:0015927(trehalase activity);GO:0016021(integral component of membrane)	ko00500(Starch and sucrose metabolism)
PC-3p-156823_20	BraA01g028290.3C	BraA01g028290.3C	Os04g0381000	831-845	836	-28.3	-18.6	0.657244	1.5	GO:0003924(GTPase activity);GO:0005525(GTP binding);GO:0005737(cytoplasm);GO:0005874(microtubule)	ko04144(Endocytosis)
PC-3p-156823_20	BraA06g040480.3C	BraA06g040480.3C	-	72-86	77	-28.3	-18.6	0.657244	1.5	GO:0005507(copper ion binding);GO:0005634(nucleus);GO:0005829(cytosol);GO:0006952(defense response);GO:0009607(response to biotic stimulus);GO:0010043(response to zinc ion);GO:0010228(vegetative to reproductive phase transition of meristem);GO:0080184(response to phenylpropanoid)	-
PC-3p-156823_20	BraA02g007680.3C	BraA02g007680.3C	hypothetical protein	623-637	628	-28.3	-18.6	0.657244	1.5	GO:0000139(Golgi membrane);GO:0005576(extracellular region);GO:0005768(endosome);GO:0005794(Golgi apparatus);GO:0005802(trans-Golgi network);GO:0009058(biosynthetic process);GO:0015020(glucuronosyltransferase activity);GO:0016020(membrane);GO:0016021(integral component of membrane);GO:0016051(carbohydrate biosynthetic process);GO:0016757(transferase activity, transferring glycosyl groups);GO:0016…	ko00052(Galactose metabolism)
PC-3p-156823_20	BraA05g019770.3C	BraA05g019770.3C	long chain acyl-CoA synthetase 2	573-587	578	-28.3	-18.6	0.657244	1.5	GO:0004467(long-chain fatty acid-CoA ligase activity);GO:0005524(ATP binding);GO:0005634(nucleus);GO:0005783(endoplasmic reticulum);GO:0006631(fatty acid metabolic process);GO:0006633(fatty acid biosynthetic process);GO:0009506(plasmodesma);GO:0010025(wax biosynthetic process);GO:0010143(cutin biosynthetic process);GO:0010311(lateral root formation);GO:0031957(very long-chain fatty acid-CoA ligas…	ko01212(Fatty acid metabolism);ko00061(Fatty acid biosynthesis);ko00071(Fatty acid degradation);ko04146(Peroxisome)
PC-3p-156823_20	BraA01g036480.3C	BraA01g036480.3C	probable disease resistance protein At1g52660	68-82	73	-28.3	-18.5	0.65371	1.5	GO:0005524(ATP binding);GO:0005634(nucleus);GO:0006952(defense response);GO:0043531(ADP binding)	ko04626(Plant-pathogen interaction)
PC-3p-156823_20	BraA10g019660.3C	BraA10g019660.3C	heat shock family protein	696-710	701	-28.3	-18.5	0.65371	1.5	GO:0003674(molecular_function);GO:0005737(cytoplasm);GO:0009408(response to heat);GO:0016021(integral component of membrane)	ko04141(Protein processing in endoplasmic reticulum)
PC-3p-156823_20	BraA05g013660.3C	BraA05g013660.3C	AAA-type ATPase	449-463	454	-28.3	-18.5	0.65371	1.5	GO:0004176(ATP-dependent peptidase activity);GO:0004222(metalloendopeptidase activity);GO:0005524(ATP binding);GO:0005739(mitochondrion);GO:0006508(proteolysis);GO:0007275(multicellular organism development);GO:0008237(metallopeptidase activity);GO:0008270(zinc ion binding);GO:0009507(chloroplast);GO:0009534(chloroplast thylakoid);GO:0009535(chloroplast thylakoid membrane);GO:0009579(thylakoid);G…	ko03050(Proteasome)
PC-3p-156823_20	BraA07g017080.3C	BraA07g017080.3C	hypothetical protein	204-218	209	-28.3	-18.5	0.65371	1.5	GO:0003735(structural constituent of ribosome);GO:0005739(mitochondrion);GO:0005840(ribosome);GO:0006412(translation);GO:0006508(proteolysis);GO:0008233(peptidase activity);GO:0015934(large ribosomal subunit)	ko03010(Ribosome)
PC-3p-156823_20	BraA05g031470.3C	BraA05g031470.3C	-	753-767	758	-28.3	-18.5	0.65371	1.5	GO:0003677(DNA binding);GO:0005739(mitochondrion)	-
PC-3p-156823_20	BraA07g037520.3C	BraA07g037520.3C	sucrose synthase 6	1067-1081	1072	-28.3	-18.4	0.650177	1.5	GO:0005576(extracellular region);GO:0005618(cell wall);GO:0005985(sucrose metabolic process);GO:0005986(sucrose biosynthetic process);GO:0008194(UDP-glycosyltransferase activity);GO:0009507(chloroplast);GO:0016157(sucrose synthase activity);GO:0080165(callose deposition in phloem sieve plate)	ko00500(Starch and sucrose metabolism)
PC-3p-156823_20	BraA02g017700.3C	BraA02g017700.3C	hypothetical protein	1683-1697	1688	-28.3	-18.4	0.650177	2	GO:0004842(ubiquitin-protein transferase activity);GO:0005634(nucleus);GO:0016567(protein ubiquitination);GO:0016874(ligase activity)	ko04140(Regulation of autophagy)
PC-3p-156823_20	BraA07g017990.3C	BraA07g017990.3C	-	1844-1858	1849	-28.3	-18.4	0.650177	1.5	GO:0005634(nucleus);GO:0005886(plasma membrane);GO:0009506(plasmodesma)	-
PC-3p-156823_20	BraA03g011370.3C	BraA03g011370.3C	actin	680-694	685	-28.3	-18.4	0.650177	1.5	GO:0005200(structural constituent of cytoskeleton);GO:0005524(ATP binding);GO:0005737(cytoplasm);GO:0005739(mitochondrion);GO:0005856(cytoskeleton);GO:0007010(cytoskeleton organization);GO:0009570(chloroplast stroma);GO:0009941(chloroplast envelope)	ko04145(Phagosome)
PC-3p-156823_20	BraA09g003490.3C	BraA09g003490.3C	cell division control protein 48 homolog C-like	254-268	259	-28.3	-18.4	0.650177	1.5	GO:0000304(response to singlet oxygen);GO:0005524(ATP binding);GO:0005783(endoplasmic reticulum);GO:0005886(plasma membrane);GO:0009737(response to abscisic acid);GO:0016021(integral component of membrane);GO:0016887(ATPase activity)	ko03008(Ribosome biogenesis in eukaryotes)
PC-3p-159884_19	BraA10g019360.3C	BraA10g019360.3C	-	694-715	705	-34.8	-29.4	0.844828	4	GO:0003674(molecular_function);GO:0005515(protein binding);GO:0005634(nucleus);GO:0008150(biological_process)	-
PC-3p-159884_19	BraA02g002110.3C	BraA02g002110.3C	-	1209-1229	1220	-34.8	-28.9	0.83046	6	GO:0005634(nucleus);GO:0005768(endosome);GO:0005794(Golgi apparatus);GO:0005802(trans-Golgi network);GO:0009827(plant-type cell wall modification);GO:0009834(plant-type secondary cell wall biogenesis);GO:0016021(integral component of membrane);GO:0016413(O-acetyltransferase activity);GO:0030244(cellulose biosynthetic process);GO:0045489(pectin biosynthetic process)	-
PC-3p-159884_19	BraA03g045700.3C	BraA03g045700.3C	-	351-371	362	-34.8	-28.1	0.807471	6	GO:0005634(nucleus);GO:0009693(ethylene biosynthetic process);GO:0010182(sugar mediated signaling pathway);GO:0010364(regulation of ethylene biosynthetic process);GO:0016036(cellular response to phosphate starvation);GO:0017145(stem cell division);GO:0030674(protein binding, bridging);GO:0043161(proteasome-mediated ubiquitin-dependent protein catabolic process);GO:2000069(regulation of post-embry…	-
PC-3p-159884_19	BraA08g025080.3C	BraA08g025080.3C	-	522-542	533	-34.8	-27.6	0.793103	6	GO:0003674(molecular_function);GO:0005737(cytoplasm);GO:0008150(biological_process)	-
PC-3p-159884_19	BraA10g020290.3C	BraA10g020290.3C	sucrose-phosphate synthase 1	349-371	361	-34.8	-25.3	0.727011	5.5	GO:0005634(nucleus);GO:0005829(cytosol);GO:0005886(plasma membrane);GO:0005986(sucrose biosynthetic process);GO:0009506(plasmodesma);GO:0016157(sucrose synthase activity);GO:0016757(transferase activity, transferring glycosyl groups);GO:0046524(sucrose-phosphate synthase activity);GO:0071836(nectar secretion)	ko00500(Starch and sucrose metabolism)
PC-3p-159884_19	BraA03g065070.3C	BraA03g065070.3C	auxin-responsive protein IAA10	386-406	397	-34.8	-25	0.718391	5	GO:0004674(protein serine/threonine kinase activity);GO:0005524(ATP binding);GO:0005576(extracellular region);GO:0006468(protein phosphorylation);GO:0016021(integral component of membrane);GO:0016301(kinase activity);GO:0016310(phosphorylation)	ko04075(Plant hormone signal transduction)
PC-3p-159884_19	BraA08g017240.3C	BraA08g017240.3C	cytochrome P450 82C4	696-715	706	-34.8	-24.7	0.70977	3.5	GO:0004497(monooxygenase activity);GO:0005506(iron ion binding);GO:0009507(chloroplast);GO:0016020(membrane);GO:0016021(integral component of membrane);GO:0016709(oxidoreductase activity, acting on paired donors, with incorporation or reduction of molecular oxygen, NAD);GO:0019825(oxygen binding);GO:0020037(heme binding);GO:0044550(secondary metabolite biosynthetic process);GO:0055114(oxidation-r…	ko00903(Limonene and pinene degradation);ko00945(Stilbenoid, diarylheptanoid and gingerol biosynthesis)
PC-3p-159884_19	BraA06g001760.3C	BraA06g001760.3C	gibberellin 3-beta-dioxygenase 1-like	131-152	142	-34.8	-24.6	0.706897	6	GO:0005737(cytoplasm);GO:0046872(metal ion binding);GO:0055114(oxidation-reduction process)	ko00904(Diterpenoid biosynthesis)
PC-3p-159884_19	BraA09g016920.3C	BraA09g016920.3C	-	1254-1274	1265	-34.8	-23.8	0.683908	5	GO:0005794(Golgi apparatus);GO:0016021(integral component of membrane);GO:0016413(O-acetyltransferase activity);GO:0071554(cell wall organization or biogenesis)	-
PC-3p-159884_19	BraA04g003500.3C	BraA04g003500.3C	-	2200-2219	2211	-34.8	-23.5	0.675287	5	GO:0000779(condensed chromosome, centromeric region);GO:0000799(nuclear condensin complex);GO:0003682(chromatin binding);GO:0007076(mitotic chromosome condensation);GO:0010032(meiotic chromosome condensation);GO:0042393(histone binding);GO:0051304(chromosome separation)	-
PC-3p-159884_19	BraA08g023720.3C	BraA08g023720.3C	hypothetical protein	328-348	339	-34.8	-23.2	0.666667	5	GO:0005634(nucleus);GO:0016021(integral component of membrane)	ko01212(Fatty acid metabolism);ko00061(Fatty acid biosynthesis);ko01040(Biosynthesis of unsaturated fatty acids)
PC-3p-159884_19	BraA02g023730.3C	BraA02g023730.3C	-	2152-2173	2163	-34.8	-23	0.66092	5.5	GO:0000145(exocyst);GO:0001927(exocyst assembly);GO:0003674(molecular_function);GO:0005829(cytosol);GO:0005886(plasma membrane);GO:0006893(Golgi to plasma membrane transport);GO:0009506(plasmodesma);GO:0009846(pollen germination);GO:0009860(pollen tube growth);GO:0060321(acceptance of pollen)	-
PC-3p-159884_19	BraA04g025890.3C	BraA04g025890.3C	ATP-binding cassette sub-family G member 2	1964-1983	1974	-34.8	-22.9	0.658046	6	GO:0005524(ATP binding);GO:0005886(plasma membrane);GO:0016021(integral component of membrane);GO:0042626(ATPase activity, coupled to transmembrane movement of substances)	ko02010(ABC transporters)
PC-3p-159884_19	BraA01g017850.3C	BraA01g017850.3C	replication protein A 70 kDa DNA-binding subunit B-like	368-389	379	-34.8	-22.7	0.652299	6	GO:0003674(molecular_function);GO:0005575(cellular_component);GO:0008150(biological_process)	ko03030(DNA replication);ko03420(Nucleotide excision repair);ko03430(Mismatch repair);ko03440(Homologous recombination)
PC-3p-159884_19	BraA03g038390.3C	BraA03g038390.3C	DNA mismatch repair protein MSH2	1135-1155	1146	-34.8	-22.7	0.652299	6	GO:0000228(nuclear chromosome);GO:0000400(four-way junction DNA binding);GO:0000403(Y-form DNA binding);GO:0000404(heteroduplex DNA loop binding);GO:0000406(double-strand/single-strand DNA junction binding);GO:0000710(meiotic mismatch repair);GO:0003684(damaged DNA binding);GO:0005515(protein binding);GO:0005524(ATP binding);GO:0005634(nucleus);GO:0005886(plasma membrane);GO:0006290(pyrimidine di…	ko03430(Mismatch repair)
PC-3p-161118_19	BraA09g007490.3C	BraA09g007490.3C	-	2959-2980	2971	-26.9	-24	0.892193	4.5	GO:0000932(cytoplasmic mRNA processing body);GO:0003677(DNA binding);GO:0003682(chromatin binding);GO:0005634(nucleus);GO:0006368(transcription elongation from RNA polymerase II promoter);GO:0031053(primary miRNA processing);GO:0035278(miRNA mediated inhibition of translation);GO:0070449(elongin complex)	-
PC-3p-161118_19	BraA02g013120.3C	BraA02g013120.3C	calcium/calmodulin-dependent serine/threonine-protein kinase 1-like	327-347	338	-26.9	-23.4	0.869888	6	GO:0004672(protein kinase activity);GO:0004674(protein serine/threonine kinase activity);GO:0005515(protein binding);GO:0005524(ATP binding);GO:0005634(nucleus);GO:0005737(cytoplasm);GO:0006468(protein phosphorylation);GO:0009734(auxin-activated signaling pathway);GO:0009925(basal plasma membrane);GO:0010540(basipetal auxin transport);GO:0016301(kinase activity);GO:0035556(intracellular signal tr…	ko04626(Plant-pathogen interaction)
PC-3p-161118_19	BraA10g028080.3C	BraA10g028080.3C	SNF2 family DNA-dependent ATPase	2470-2489	2481	-26.9	-22.8	0.847584	4.5	GO:0000209(protein polyubiquitination);GO:0000978(RNA polymerase II core promoter proximal region sequence-specific DNA binding);GO:0001077(transcriptional activator activity, RNA polymerase II core promoter proximal region sequence-specific binding);GO:0003676(nucleic acid binding);GO:0005524(ATP binding);GO:0005634(nucleus);GO:0005654(nucleoplasm);GO:0006301(postreplication repair);GO:0006357(r…	ko03440(Homologous recombination)
PC-3p-161118_19	BraA10g023000.3C	BraA10g023000.3C	U4/U6.U5 tri-snRNP-associated protein 1	369-389	380	-26.9	-22.7	0.843866	4.5	GO:0000387(spliceosomal snRNP assembly);GO:0000481(maturation of 5S rRNA);GO:0003674(molecular_function);GO:0005634(nucleus);GO:0005730(nucleolus);GO:0009908(flower development);GO:0009933(meristem structural organization);GO:0010087(phloem or xylem histogenesis);GO:0010305(leaf vascular tissue pattern formation);GO:0010588(cotyledon vascular tissue pattern formation);GO:0045292(mRNA cis splicing…	ko03040(Spliceosome)
PC-3p-161118_19	BraA06g003300.3C	BraA06g003300.3C	-	685-706	697	-26.9	-22.6	0.840149	6	GO:0005739(mitochondrion);GO:0005741(mitochondrial outer membrane);GO:0006811(ion transport);GO:0006820(anion transport);GO:0008308(voltage-gated anion channel activity);GO:0015288(porin activity);GO:0046930(pore complex)	-
PC-3p-161118_19	BraA06g000060.3C	BraA06g000060.3C	-	901-922	913	-26.9	-22.6	0.840149	6	GO:0005739(mitochondrion);GO:0005741(mitochondrial outer membrane);GO:0006811(ion transport);GO:0006820(anion transport);GO:0008308(voltage-gated anion channel activity);GO:0015288(porin activity);GO:0046930(pore complex)	-
PC-3p-161118_19	BraA10g031590.3C	BraA10g031590.3C	SNF2 domain-containing protein CLASSY 3-like	307-326	318	-26.9	-22.4	0.832714	5.5	GO:0003676(nucleic acid binding);GO:0003677(DNA binding);GO:0004386(helicase activity);GO:0005524(ATP binding);GO:0005575(cellular_component);GO:0008150(biological_process)	ko03440(Homologous recombination)
PC-3p-161118_19	BraA01g003800.3C	BraA01g003800.3C	probable disease resistance protein At1g12280	1884-1903	1895	-26.9	-22	0.817844	5.5	GO:0004674(protein serine/threonine kinase activity);GO:0005524(ATP binding);GO:0005886(plasma membrane);GO:0016021(integral component of membrane);GO:0016301(kinase activity);GO:0046777(protein autophosphorylation)	ko04626(Plant-pathogen interaction)
PC-3p-161118_19	BraA05g020740.3C	BraA05g020740.3C	-	573-593	584	-26.9	-20.9	0.776952	5	GO:0004089(carbonate dehydratase activity);GO:0005515(protein binding);GO:0005737(cytoplasm);GO:0005739(mitochondrion);GO:0005747(mitochondrial respiratory chain complex I);GO:0009507(chloroplast);GO:0009651(response to salt stress);GO:0009853(photorespiration);GO:0009901(anther dehiscence);GO:0016020(membrane);GO:0031966(mitochondrial membrane);GO:0042802(identical protein binding);GO:0045271(re…	-
PC-3p-161118_19	BraA03g015150.3C	BraA03g015150.3C	-	195-215	206	-26.9	-20.4	0.758364	3.5	GO:0005739(mitochondrion);GO:0051087(chaperone binding)	-
PC-3p-161118_19	BraA05g023800.3C	BraA05g023800.3C	uncharacterized LOC106384454	1764-1784	1775	-26.9	-20.2	0.750929	6	GO:0000977(RNA polymerase II regulatory region sequence-specific DNA binding);GO:0003700(transcription factor activity, sequence-specific DNA binding);GO:0005634(nucleus);GO:0006357(regulation of transcription from RNA polymerase II promoter)	ko01230(Biosynthesis of amino acids);ko00260(Glycine, serine and threonine metabolism)
PC-3p-161118_19	BraA01g011300.3C	BraA01g011300.3C	-	1170-1190	1181	-26.9	-20.2	0.750929	5	GO:0000139(Golgi membrane);GO:0005575(cellular_component);GO:0016021(integral component of membrane);GO:0016757(transferase activity, transferring glycosyl groups);GO:0042546(cell wall biogenesis);GO:0071555(cell wall organization)	-
PC-3p-161118_19	BraA04g009370.3C	BraA04g009370.3C	receptor-like serine/threonine-protein kinase SD1-6	1378-1401	1391	-26.9	-19.8	0.736059	6	GO:0004672(protein kinase activity);GO:0005524(ATP binding);GO:0005886(plasma membrane);GO:0006468(protein phosphorylation);GO:0006950(response to stress);GO:0016301(kinase activity);GO:0016787(hydrolase activity)	ko00520(Amino sugar and nucleotide sugar metabolism)
PC-3p-161118_19	BraA05g005140.3C	BraA05g005140.3C	-	403-422	413	-26.9	-19.6	0.728625	5.5	GO:0003674(molecular_function);GO:0005634(nucleus);GO:0008150(biological_process)	-
PC-3p-161118_19	BraA08g032730.3C	BraA08g032730.3C	-	1302-1324	1315	-26.9	-19.58	0.727881	5.5	GO:0004177(aminopeptidase activity);GO:0005739(mitochondrion);GO:0008233(peptidase activity);GO:0008237(metallopeptidase activity);GO:0030145(manganese ion binding);GO:0050821(protein stabilization)	-
PC-3p-161118_19	BraA10g015040.3C	BraA10g015040.3C	hypothetical protein	1111-1132	1123	-26.9	-19.5	0.724907	5.5	GO:0003993(acid phosphatase activity);GO:0004722(protein serine/threonine phosphatase activity);GO:0005576(extracellular region);GO:0016311(dephosphorylation);GO:0046872(metal ion binding)	ko03040(Spliceosome)
PC-3p-161118_19	BraA08g009880.3C	BraA08g009880.3C	primary amine oxidase	1129-1149	1140	-26.9	-19.5	0.724907	5.5	GO:0005507(copper ion binding);GO:0005576(extracellular region);GO:0008131(primary amine oxidase activity);GO:0048038(quinone binding);GO:0055114(oxidation-reduction process)	ko00260(Glycine, serine and threonine metabolism);ko00350(Tyrosine metabolism);ko00360(Phenylalanine metabolism);ko00410(beta-Alanine metabolism);ko00950(Isoquinoline alkaloid biosynthesis);ko00960(Tropane, piperidine and pyridine alkaloid biosynthesis)
PC-3p-161118_19	BraA09g033060.3C	BraA09g033060.3C	leucoanthocyanidin reductase-like	556-576	567	-26.9	-19.5	0.724907	5.5	GO:0005737(cytoplasm);GO:0009807(lignan biosynthetic process);GO:0010283(pinoresinol reductase activity);GO:0055114(oxidation-reduction process)	ko00941(Flavonoid biosynthesis)
PC-3p-161118_19	BraA08g014010.3C	BraA08g014010.3C	-	1158-1178	1169	-26.9	-19.5	0.724907	6	GO:0000139(Golgi membrane);GO:0005575(cellular_component);GO:0016021(integral component of membrane);GO:0016757(transferase activity, transferring glycosyl groups);GO:0042546(cell wall biogenesis);GO:0071555(cell wall organization)	-
PC-3p-161118_19	BraA05g026930.3C	BraA05g026930.3C	aspartate carbamoyltransferase	1452-1470	1461	-26.9	-19.4	0.72119	5.5	GO:0005319(lipid transporter activity);GO:0005543(phospholipid binding);GO:0006869(lipid transport);GO:0009507(chloroplast);GO:0009536(plastid);GO:0009706(chloroplast inner membrane);GO:0009941(chloroplast envelope);GO:0016020(membrane);GO:0016021(integral component of membrane);GO:0032365(intracellular lipid transport)	ko00240(Pyrimidine metabolism);ko00250(Alanine, aspartate and glutamate metabolism)
PC-3p-161118_19	BraA09g066040.3C	BraA09g066040.3C	bifunctional fucokinase/fucose pyrophosphorylase	2463-2482	2473	-26.9	-19.4	0.72119	5.5	GO:0004335(galactokinase activity);GO:0005524(ATP binding);GO:0005737(cytoplasm);GO:0005975(carbohydrate metabolic process);GO:0016310(phosphorylation);GO:0042352(GDP-L-fucose salvage);GO:0046872(metal ion binding);GO:0047341(fucose-1-phosphate guanylyltransferase activity);GO:0050201(fucokinase activity)	ko00051(Fructose and mannose metabolism);ko00520(Amino sugar and nucleotide sugar metabolism)
PC-3p-161118_19	BraA02g040690.3C	BraA02g040690.3C	hypothetical protein	1048-1067	1059	-26.9	-19.3	0.717472	5.5	GO:0004842(ubiquitin-protein transferase activity);GO:0005576(extracellular region);GO:0008270(zinc ion binding);GO:0009737(response to abscisic acid);GO:0009814(defense response, incompatible interaction);GO:0009816(defense response to bacterium, incompatible interaction);GO:0010200(response to chitin);GO:0016020(membrane);GO:0016021(integral component of membrane);GO:0016567(protein ubiquitinat…	ko00563(Glycosylphosphatidylinositol)
PC-3p-161118_19	BraA07g019180.3C	BraA07g019180.3C	hypothetical protein	3124-3143	3134	-26.9	-19.3	0.717472	6	GO:0000723(telomere maintenance);GO:0003678(DNA helicase activity);GO:0006281(DNA repair);GO:0032508(DNA duplex unwinding)	ko03030(DNA replication);ko03420(Nucleotide excision repair);ko03430(Mismatch repair);ko03440(Homologous recombination)
PC-3p-161118_19	BraA04g012420.3C	BraA04g012420.3C	cell division control protein 48 homolog C-like	1358-1379	1370	-26.9	-19.3	0.717472	5.5	GO:0005524(ATP binding);GO:0005886(plasma membrane);GO:0016887(ATPase activity)	ko03008(Ribosome biogenesis in eukaryotes)
PC-3p-161118_19	BraA03g025080.3C	BraA03g025080.3C	hypothetical protein	3247-3266	3257	-26.9	-19.3	0.717472	6	GO:0000723(telomere maintenance);GO:0003678(DNA helicase activity);GO:0006281(DNA repair);GO:0032508(DNA duplex unwinding)	ko03030(DNA replication);ko03420(Nucleotide excision repair);ko03430(Mismatch repair);ko03440(Homologous recombination)
PC-3p-161118_19	BraA07g021320.3C	BraA07g021320.3C	splicing factor 3A subunit 3-like	394-416	407	-26.9	-19.3	0.717472	5.5	GO:0000398(mRNA splicing, via spliceosome);GO:0003723(RNA binding);GO:0005634(nucleus);GO:0005681(spliceosomal complex);GO:0005829(cytosol);GO:0008270(zinc ion binding);GO:0045694(regulation of embryo sac egg cell differentiation)	ko03040(Spliceosome)
PC-3p-161118_19	BraA02g043660.3C	BraA02g043660.3C	NAC domain-containing protein 89-like	838-857	849	-26.9	-19.1	0.710037	6	GO:0003700(transcription factor activity, sequence-specific DNA binding);GO:0005634(nucleus);GO:0006355(regulation of transcription, DNA-templated);GO:0007275(multicellular organism development);GO:0009531(secondary cell wall);GO:0009620(response to fungus);GO:0009733(response to auxin);GO:0009735(response to cytokinin);GO:0009737(response to abscisic acid);GO:0009741(response to brassinosteroid)…	ko03018(RNA degradation)
PC-3p-161118_19	BraA10g004520.3C	BraA10g004520.3C	hypothetical protein	2799-2819	2810	-26.9	-19	0.70632	6	GO:0004672(protein kinase activity);GO:0004674(protein serine/threonine kinase activity);GO:0005524(ATP binding);GO:0005886(plasma membrane);GO:0006468(protein phosphorylation);GO:0016021(integral component of membrane)	ko04626(Plant-pathogen interaction)
PC-3p-161118_19	BraA01g022660.3C	BraA01g022660.3C	thioredoxin domain-containing protein 9 homolog	408-427	418	-26.9	-18.9	0.702602	3.5	GO:0000280(nuclear division);GO:0000911(cytokinesis by cell plate formation);GO:0005634(nucleus);GO:0005737(cytoplasm);GO:0005874(microtubule);GO:0007000(nucleolus organization);GO:0008479(queuine tRNA-ribosyltransferase activity);GO:0008616(queuosine biosynthetic process);GO:0043622(cortical microtubule organization);GO:0045454(cell redox homeostasis);GO:0048487(beta-tubulin binding);GO:0051211(…	ko03010(Ribosome)
PC-3p-161118_19	BraA05g027350.3C	BraA05g027350.3C	-	869-890	881	-26.9	-18.9	0.702602	5.5	GO:0003674(molecular_function);GO:0008150(biological_process)	-
PC-3p-161118_19	BraA02g019370.3C	BraA02g019370.3C	probable E3 ubiquitin-protein ligase HERC4	276-296	287	-26.9	-18.9	0.702602	4.5	GO:0003682(chromatin binding);GO:0005634(nucleus);GO:0005886(plasma membrane);GO:0008270(zinc ion binding);GO:0008536(Ran GTPase binding);GO:0046872(metal ion binding)	ko04120(Ubiquitin mediated proteolysis)
PC-3p-161118_19	BraA01g023220.3C	BraA01g023220.3C	leucoanthocyanidin dioxygenase	823-842	834	-26.9	-18.9	0.702602	5.5	GO:0005737(cytoplasm);GO:0016706(oxidoreductase activity, acting on paired donors, with incorporation or reduction of molecular oxygen, 2-oxoglutarate as one donor, and incorporation of one atom each of oxygen into both donors);GO:0046872(metal ion binding);GO:0055114(oxidation-reduction process)	ko00941(Flavonoid biosynthesis)
PC-3p-161118_19	BraA06g008810.3C	BraA06g008810.3C	-	555-575	566	-26.9	-18.8	0.698885	6	GO:0000302(response to reactive oxygen species);GO:0004707(MAP kinase activity);GO:0005516(calmodulin binding);GO:0005524(ATP binding);GO:0005634(nucleus);GO:0005886(plasma membrane);GO:0007165(signal transduction);GO:0009611(response to wounding);GO:0009753(response to jasmonic acid);GO:0042542(response to hydrogen peroxide)	-
PC-3p-161118_19	BraA02g027900.3C	BraA02g027900.3C	hypothetical protein	756-776	767	-26.9	-18.8	0.698885	6	GO:0005634(nucleus);GO:0005737(cytoplasm);GO:0009408(response to heat);GO:0009644(response to high light intensity);GO:0010286(heat acclimation);GO:0042542(response to hydrogen peroxide)	ko04626(Plant-pathogen interaction)
PC-3p-161118_19	BraA09g052590.3C	BraA09g052590.3C	ferrochelatase-2	741-760	751	-26.9	-18.7	0.695167	5.5	GO:0004325(ferrochelatase activity);GO:0006783(heme biosynthetic process)	ko00860(Porphyrin and chlorophyll metabolism)
PC-3p-161118_19	BraA08g017950.3C	BraA08g017950.3C	-	186-206	197	-26.9	-18.7	0.695167	5	-	-
PC-3p-161118_19	BraA07g017890.3C	BraA07g017890.3C	dnaJ protein ERDJ3B	7502-7520	7511	-26.9	-18.7	0.695167	6	GO:0000578(embryonic axis specification);GO:0005634(nucleus);GO:0005770(late endosome);GO:0005773(vacuole);GO:0005774(vacuolar membrane);GO:0005783(endoplasmic reticulum);GO:0005794(Golgi apparatus);GO:0005802(trans-Golgi network);GO:0005886(plasma membrane);GO:0006457(protein folding);GO:0006623(protein targeting to vacuole);GO:0006897(endocytosis);GO:0007032(endosome organization);GO:0007033(va…	ko04141(Protein processing in endoplasmic reticulum)
PC-3p-161118_19	BraA01g016840.3C	BraA01g016840.3C	regulatory protein NPR1-like	580-599	591	-26.9	-18.7	0.695167	6	GO:0001666(response to hypoxia);GO:0005515(protein binding);GO:0005634(nucleus);GO:0005737(cytoplasm);GO:0008219(cell death);GO:0009408(response to heat);GO:0009611(response to wounding);GO:0009617(response to bacterium);GO:0009625(response to insect);GO:0009626(plant-type hypersensitive response);GO:0009627(systemic acquired resistance);GO:0009682(induced systemic resistance);GO:0009862(systemic…	ko04075(Plant hormone signal transduction)
PC-3p-161118_19	BraA01g008880.3C	BraA01g008880.3C	auxin-responsive protein IAA11	592-614	605	-26.9	-18.7	0.695167	6	GO:0003700(transcription factor activity, sequence-specific DNA binding);GO:0005515(protein binding);GO:0005634(nucleus);GO:0006351(transcription, DNA-templated);GO:0006355(regulation of transcription, DNA-templated);GO:0009506(plasmodesma);GO:0009733(response to auxin);GO:0009734(auxin-activated signaling pathway);GO:0016021(integral component of membrane)	ko04075(Plant hormone signal transduction)
PC-3p-161118_19	BraA08g011800.3C	BraA08g011800.3C	probable polyamine oxidase 4	2875-2894	2885	-26.9	-18.6	0.69145	6	GO:0003677(DNA binding);GO:0005634(nucleus);GO:0005739(mitochondrion);GO:0006351(transcription, DNA-templated);GO:0006355(regulation of transcription, DNA-templated);GO:0008131(primary amine oxidase activity);GO:0016491(oxidoreductase activity);GO:0016568(chromatin modification);GO:0055114(oxidation-reduction process)	ko00330(Arginine and proline metabolism);ko00410(beta-Alanine metabolism)
PC-3p-161118_19	BraA09g014930.3C	BraA09g014930.3C	-	577-595	586	-26.9	-18.5	0.687732	5	GO:0005634(nucleus);GO:0016567(protein ubiquitination)	-
PC-3p-161118_19	BraA04g018780.3C	BraA04g018780.3C	G-type lectin S-receptor-like serine/threonine-protein kinase RKS1	772-790	781	-26.9	-18.5	0.687732	5.5	GO:0005524(ATP binding);GO:0005886(plasma membrane);GO:0016021(integral component of membrane);GO:0016301(kinase activity);GO:0030246(carbohydrate binding);GO:0048544(recognition of pollen)	ko00500(Starch and sucrose metabolism);ko00460(Cyanoamino acid metabolism);ko00940(Phenylpropanoid biosynthesis)
PC-3p-161118_19	BraA04g022920.3C	BraA04g022920.3C	acetolactate synthase small subunit 2	1242-1262	1253	-26.9	-18.5	0.687732	5	GO:0005576(extracellular region);GO:0006952(defense response);GO:0007165(signal transduction);GO:0016301(kinase activity)	ko01210(2-Oxocarboxylic acid metabolism);ko01230(Biosynthesis of amino acids);ko00650(Butanoate metabolism);ko00660(C5-Branched dibasic acid metabolism);ko00290(Valine, leucine and isoleucine biosynthesis);ko00770(Pantothenate and CoA biosynthesis)
PC-3p-161118_19	BraA06g032630.3C	BraA06g032630.3C	-	1348-1367	1358	-26.9	-18.5	0.687732	5.5	GO:0005634(nucleus);GO:0008152(metabolic process);GO:0016597(amino acid binding)	-
PC-3p-161118_19	BraA05g023460.3C	BraA05g023460.3C	uncharacterized LOC106384454	64-83	74	-26.9	-18.4	0.684015	6	GO:0000977(RNA polymerase II regulatory region sequence-specific DNA binding);GO:0003700(transcription factor activity, sequence-specific DNA binding);GO:0005634(nucleus);GO:0006357(regulation of transcription from RNA polymerase II promoter)	ko01230(Biosynthesis of amino acids);ko00260(Glycine, serine and threonine metabolism)
PC-3p-161118_19	BraA09g017930.3C	BraA09g017930.3C	disease resistance family protein	886-905	896	-26.9	-18.3	0.680297	5.5	GO:0005524(ATP binding);GO:0005575(cellular_component);GO:0006952(defense response);GO:0043531(ADP binding)	ko04626(Plant-pathogen interaction)
PC-3p-161118_19	BraA02g040790.3C	BraA02g040790.3C	cyclin-H1-1	764-781	772	-26.9	-18.3	0.680297	5.5	GO:0003677(DNA binding);GO:0003700(transcription factor activity, sequence-specific DNA binding);GO:0005634(nucleus);GO:0006351(transcription, DNA-templated);GO:0007049(cell cycle);GO:0017053(transcriptional repressor complex)	ko03022(Basal transcription factors);ko03420(Nucleotide excision repair)
PC-3p-161118_19	BraA05g019380.3C	BraA05g019380.3C	myosin class 11-1 (ISS)	3226-3244	3236	-26.9	-18	0.669145	5.5	GO:0003774(motor activity);GO:0003779(actin binding);GO:0005516(calmodulin binding);GO:0005524(ATP binding);GO:0005737(cytoplasm);GO:0005886(plasma membrane);GO:0009506(plasmodesma);GO:0016459(myosin complex);GO:0030048(actin filament-based movement)	ko03440(Homologous recombination)
PC-3p-161118_19	BraA02g007380.3C	BraA02g007380.3C	anthranilate phosphoribosyltransferase	421-440	431	-26.9	-17.9	0.665428	6	GO:0000162(tryptophan biosynthetic process);GO:0004048(anthranilate phosphoribosyltransferase activity);GO:0009507(chloroplast);GO:0009536(plastid);GO:0009570(chloroplast stroma);GO:0009941(chloroplast envelope)	ko01230(Biosynthesis of amino acids);ko00400(Phenylalanine, tyrosine and tryptophan biosynthesis)
PC-3p-161118_19	BraA07g031080.3C	BraA07g031080.3C	uncharacterized LOC103831003	1035-1055	1046	-26.9	-17.7	0.657993	5.5	GO:0003830(beta-1,4-mannosylglycoprotein 4-beta-N-acetylglucosaminyltransferase activity);GO:0005794(Golgi apparatus);GO:0006487(protein N-linked glycosylation);GO:0008375(acetylglucosaminyltransferase activity);GO:0016021(integral component of membrane);GO:0016757(transferase activity, transferring glycosyl groups)	ko00510(N-Glycan biosynthesis)
PC-3p-161118_19	BraA08g005270.3C	BraA08g005270.3C	-	534-554	545	-26.9	-17.7	0.657993	6	GO:0004089(carbonate dehydratase activity);GO:0005515(protein binding);GO:0005737(cytoplasm);GO:0005739(mitochondrion);GO:0005747(mitochondrial respiratory chain complex I);GO:0009507(chloroplast);GO:0009651(response to salt stress);GO:0009853(photorespiration);GO:0009901(anther dehiscence);GO:0016020(membrane);GO:0031966(mitochondrial membrane);GO:0042802(identical protein binding);GO:0045271(re…	-
PC-3p-161118_19	BraA06g001360.3C	BraA06g001360.3C	-	358-376	367	-26.9	-17.7	0.657993	6	GO:0003674(molecular_function);GO:0005739(mitochondrion);GO:0008150(biological_process)	-
PC-3p-161118_19	BraA05g003400.3C	BraA05g003400.3C	-	310-328	319	-26.9	-17.6	0.654275	5	GO:0003674(molecular_function);GO:0005634(nucleus);GO:0008150(biological_process)	-
PC-3p-161118_19	BraA07g024560.3C	BraA07g024560.3C	ABC transporter B family member 5-like	386-406	397	-26.9	-17.6	0.654275	5.5	GO:0005524(ATP binding);GO:0010329(auxin efflux transmembrane transporter activity);GO:0010540(basipetal auxin transport);GO:0016021(integral component of membrane);GO:0042626(ATPase activity, coupled to transmembrane movement of substances);GO:0055085(transmembrane transport)	ko02010(ABC transporters)
PC-3p-161118_19	BraA09g021800.3C	BraA09g021800.3C	-	1161-1181	1172	-26.9	-17.6	0.654275	6	GO:0005267(potassium channel activity);GO:0005509(calcium ion binding);GO:0005634(nucleus);GO:0009705(plant-type vacuole membrane);GO:0015271(outward rectifier potassium channel activity);GO:0016021(integral component of membrane);GO:0046872(metal ion binding);GO:0071805(potassium ion transmembrane transport)	-
PC-3p-161118_19	BraA05g014180.3C	BraA05g014180.3C	-	627-646	637	-26.9	-17.5	0.650558	5	GO:0005634(nucleus);GO:0008080(N-acetyltransferase activity)	-
PC-3p-161118_19	BraA02g002460.3C	BraA02g002460.3C	NAC domain-containing protein 89-like	180-199	191	-26.9	-17.5	0.650558	5	GO:0003677(DNA binding);GO:0003700(transcription factor activity, sequence-specific DNA binding);GO:0005634(nucleus);GO:0006351(transcription, DNA-templated);GO:0006355(regulation of transcription, DNA-templated);GO:0007275(multicellular organism development)	ko03018(RNA degradation)
PC-3p-161118_19	BraA09g033250.3C	BraA09g033250.3C	-	890-908	899	-26.9	-17.5	0.650558	5.5	GO:0005634(nucleus);GO:0005886(plasma membrane);GO:0009734(auxin-activated signaling pathway);GO:0009736(cytokinin-activated signaling pathway);GO:0009737(response to abscisic acid);GO:0015250(water channel activity);GO:0042802(identical protein binding);GO:0048364(root development);GO:0048527(lateral root development)	-
PC-3p-165580_18	BraA05g010260.3C	BraA05g010260.3C	-	1215-1236	1227	-35.6	-27.1	0.761236	6	GO:0005618(cell wall);GO:0009055(electron carrier activity);GO:0009506(plasmodesma);GO:0009793(embryo development ending in seed dormancy);GO:0010197(polar nucleus fusion);GO:0045551(cinnamyl-alcohol dehydrogenase activity);GO:0050660(flavin adenine dinucleotide binding);GO:0055114(oxidation-reduction process)	-
PC-3p-165580_18	BraA03g020090.3C	BraA03g020090.3C	alanine--glyoxylate aminotransferase 2 homolog 2	326-345	337	-35.6	-25.9	0.727528	4	GO:0005739(mitochondrion);GO:0008453(alanine-glyoxylate transaminase activity);GO:0030170(pyridoxal phosphate binding);GO:0042802(identical protein binding)	ko00250(Alanine, aspartate and glutamate metabolism);ko00260(Glycine, serine and threonine metabolism);ko00270(Cysteine and methionine metabolism);ko00280(Valine, leucine and isoleucine degradation)
PC-3p-165580_18	BraA03g052910.3C	BraA03g052910.3C	-	1110-1129	1120	-35.6	-25.9	0.727528	5.5	GO:0005575(cellular_component);GO:0008150(biological_process)	-
PC-3p-165580_18	BraA09g045560.3C	BraA09g045560.3C	-	1151-1170	1161	-35.6	-25.7	0.72191	3.5	-	-
PC-3p-165580_18	BraA05g018030.3C	BraA05g018030.3C	-	95-113	104	-35.6	-25.5	0.716292	6	GO:0003674(molecular_function);GO:0005634(nucleus);GO:0005739(mitochondrion);GO:0005749(mitochondrial respiratory chain complex II, succinate dehydrogenase complex );GO:0006099(tricarboxylic acid cycle);GO:0009735(response to cytokinin);GO:0045273(respiratory chain complex II)	-
PC-3p-165580_18	BraA04g027210.3C	BraA04g027210.3C	alanine--glyoxylate aminotransferase 2 homolog 2	332-351	343	-35.6	-25.4	0.713483	4.5	GO:0005739(mitochondrion);GO:0008453(alanine-glyoxylate transaminase activity);GO:0030170(pyridoxal phosphate binding);GO:0042802(identical protein binding)	ko00250(Alanine, aspartate and glutamate metabolism);ko00260(Glycine, serine and threonine metabolism);ko00270(Cysteine and methionine metabolism);ko00280(Valine, leucine and isoleucine degradation)
PC-3p-165580_18	BraA05g007250.3C	BraA05g007250.3C	alanine--glyoxylate aminotransferase 2 homolog 2	320-339	331	-35.6	-25.1	0.705056	4.5	GO:0005739(mitochondrion);GO:0008453(alanine-glyoxylate transaminase activity);GO:0030170(pyridoxal phosphate binding);GO:0042802(identical protein binding)	ko00250(Alanine, aspartate and glutamate metabolism);ko00260(Glycine, serine and threonine metabolism);ko00270(Cysteine and methionine metabolism);ko00280(Valine, leucine and isoleucine degradation)
PC-3p-165580_18	BraA01g022390.3C	BraA01g022390.3C	-	1169-1187	1178	-35.6	-25	0.702247	5	GO:0004439(phosphatidylinositol-4,5-bisphosphate 5-phosphatase activity);GO:0005739(mitochondrion);GO:0005783(endoplasmic reticulum);GO:0005789(endoplasmic reticulum membrane);GO:0005886(plasma membrane);GO:0009506(plasmodesma);GO:0009611(response to wounding);GO:0009932(cell tip growth);GO:0016021(integral component of membrane);GO:0030659(cytoplasmic vesicle membrane);GO:0031520(plasma membrane…	-
PC-3p-165580_18	BraA09g042760.3C	BraA09g042760.3C	-	1178-1196	1187	-35.6	-25	0.702247	5	GO:0004439(phosphatidylinositol-4,5-bisphosphate 5-phosphatase activity);GO:0005739(mitochondrion);GO:0005783(endoplasmic reticulum);GO:0005789(endoplasmic reticulum membrane);GO:0005886(plasma membrane);GO:0009506(plasmodesma);GO:0009611(response to wounding);GO:0009932(cell tip growth);GO:0016021(integral component of membrane);GO:0030659(cytoplasmic vesicle membrane);GO:0031520(plasma membrane…	-
PC-3p-165580_18	BraA09g027920.3C	BraA09g027920.3C	-	733-753	744	-35.6	-23.6	0.662921	6	GO:0005634(nucleus);GO:0005719(nuclear euchromatin);GO:0005730(nucleolus);GO:0005829(cytosol);GO:0006260(DNA replication);GO:0006281(DNA repair);GO:0006351(transcription, DNA-templated);GO:0006355(regulation of transcription, DNA-templated);GO:0010228(vegetative to reproductive phase transition of meristem);GO:0035101(FACT complex)	-
PC-3p-165580_18	BraA03g026930.3C	BraA03g026930.3C	ribosomal protein S4	1248-1269	1260	-35.6	-23.4	0.657303	5.5	GO:0004564(beta-fructofuranosidase activity);GO:0004575(sucrose alpha-glucosidase activity);GO:0005634(nucleus);GO:0005829(cytosol);GO:0005987(sucrose catabolic process);GO:0033926(glycopeptide alpha-N-acetylgalactosaminidase activity);GO:0048364(root development)	ko03010(Ribosome)
PC-3p-165580_18	BraA03g027360.3C	BraA03g027360.3C	-	799-819	810	-35.6	-23.4	0.657303	6	GO:0005634(nucleus);GO:0005719(nuclear euchromatin);GO:0005730(nucleolus);GO:0005829(cytosol);GO:0006260(DNA replication);GO:0006281(DNA repair);GO:0006351(transcription, DNA-templated);GO:0006355(regulation of transcription, DNA-templated);GO:0010228(vegetative to reproductive phase transition of meristem);GO:0035101(FACT complex)	-
PC-3p-165580_18	BraA10g018900.3C	BraA10g018900.3C	ribosomal protein S4	1383-1404	1395	-35.6	-23.3	0.654494	5.5	GO:0004564(beta-fructofuranosidase activity);GO:0004575(sucrose alpha-glucosidase activity);GO:0005982(starch metabolic process);GO:0005987(sucrose catabolic process);GO:0009507(chloroplast);GO:0033926(glycopeptide alpha-N-acetylgalactosaminidase activity);GO:0048825(cotyledon development)	ko03010(Ribosome)
PC-3p-165580_18	BraA07g012180.3C	BraA07g012180.3C	-	667-687	678	-35.6	-23.3	0.654494	5.5	GO:0003674(molecular_function);GO:0005737(cytoplasm);GO:0008150(biological_process)	-
PC-3p-20372_287	BraA10g003620.3C	BraA10g003620.3C	-	1121-1142	1133	-32.4	-27	0.833333	4	GO:0006952(defense response);GO:0007165(signal transduction);GO:0016021(integral component of membrane);GO:0016301(kinase activity)	-
PC-3p-20372_287	BraA01g023870.3C	BraA01g023870.3C	plastidial pyruvate kinase 4	1134-1153	1144	-32.4	-25.3	0.780864	4.5	GO:0000287(magnesium ion binding);GO:0004743(pyruvate kinase activity);GO:0005524(ATP binding);GO:0005737(cytoplasm);GO:0006096(glycolytic process);GO:0009570(chloroplast stroma);GO:0016301(kinase activity);GO:0030955(potassium ion binding)	ko01200(Carbon metabolism);ko01230(Biosynthesis of amino acids);ko00010(Glycolysis / Gluconeogenesis);ko00620(Pyruvate metabolism);ko00230(Purine metabolism)
PC-3p-20372_287	BraA05g042180.3C	BraA05g042180.3C	probable glutamate dehydrogenase 3	293-313	304	-32.4	-25.2	0.777778	6	GO:0004353(glutamate dehydrogenase [NAD);GO:0005739(mitochondrion);GO:0006520(cellular amino acid metabolic process);GO:0016491(oxidoreductase activity);GO:0051171(regulation of nitrogen compound metabolic process);GO:0055114(oxidation-reduction process)	ko01200(Carbon metabolism);ko00910(Nitrogen metabolism);ko00250(Alanine, aspartate and glutamate metabolism);ko00220(Arginine biosynthesis);ko00471(D-Glutamine and D-glutamate metabolism)
PC-3p-20372_287	BraA02g040690.3C	BraA02g040690.3C	hypothetical protein	333-352	343	-32.4	-24.5	0.756173	5.5	GO:0004842(ubiquitin-protein transferase activity);GO:0005576(extracellular region);GO:0008270(zinc ion binding);GO:0009737(response to abscisic acid);GO:0009814(defense response, incompatible interaction);GO:0009816(defense response to bacterium, incompatible interaction);GO:0010200(response to chitin);GO:0016020(membrane);GO:0016021(integral component of membrane);GO:0016567(protein ubiquitinat…	ko00563(Glycosylphosphatidylinositol)
PC-3p-20372_287	BraA04g032320.3C	BraA04g032320.3C	-	2241-2261	2252	-32.4	-24.4	0.753086	5.5	GO:0004379(glycylpeptide N-tetradecanoyltransferase activity);GO:0005737(cytoplasm);GO:0005829(cytosol);GO:0005840(ribosome);GO:0006499(N-terminal protein myristoylation);GO:0010064(embryonic shoot morphogenesis);GO:0019107(myristoyltransferase activity);GO:0040007(growth)	-
PC-3p-20372_287	BraA07g003200.3C	BraA07g003200.3C	-	1803-1822	1813	-32.4	-23.4	0.722222	4	GO:0006952(defense response);GO:0007165(signal transduction);GO:0016020(membrane);GO:0016021(integral component of membrane)	-
PC-3p-20372_287	BraA10g025330.3C	BraA10g025330.3C	-	631-652	643	-32.4	-23.2	0.716049	4.5	GO:0005768(endosome);GO:0005794(Golgi apparatus);GO:0005802(trans-Golgi network);GO:0008150(biological_process);GO:0016021(integral component of membrane);GO:0016757(transferase activity, transferring glycosyl groups);GO:1990585(hydroxyproline O-arabinosyltransferase activity)	-
PC-3p-20372_287	BraA02g004940.3C	BraA02g004940.3C	A/G-specific adenine DNA glycosylase-like	1648-1669	1660	-32.4	-23.2	0.716049	4.5	GO:0003735(structural constituent of ribosome);GO:0005471(ATP:ADP antiporter activity);GO:0005507(copper ion binding);GO:0005515(protein binding);GO:0005739(mitochondrion);GO:0005740(mitochondrial envelope);GO:0005743(mitochondrial inner membrane);GO:0005774(vacuolar membrane);GO:0006412(translation);GO:0006810(transport);GO:0009507(chloroplast);GO:0009941(chloroplast envelope);GO:0015865(purine …	ko03410(Base excision repair)
PC-3p-20372_287	BraA03g001550.3C	BraA03g001550.3C	hypothetical protein	1287-1307	1298	-32.4	-22.9	0.70679	6	GO:0005634(nucleus);GO:0008168(methyltransferase activity);GO:0008757(S-adenosylmethionine-dependent methyltransferase activity);GO:0032259(methylation)	ko00592(alpha-Linolenic acid metabolism)
PC-3p-20372_287	BraAnng003640.3C	BraAnng003640.3C	fumarate hydratase 1	1072-1093	1084	-32.4	-22.8	0.703704	6	GO:0004333(fumarate hydratase activity);GO:0005515(protein binding);GO:0005739(mitochondrion);GO:0005829(cytosol);GO:0006099(tricarboxylic acid cycle);GO:0006106(fumarate metabolic process);GO:0006108(malate metabolic process);GO:0006979(response to oxidative stress);GO:0009651(response to salt stress);GO:0045239(tricarboxylic acid cycle enzyme complex);GO:0048868(pollen tube development);GO:0051…	ko01200(Carbon metabolism);ko00020(Citrate cycle );ko00620(Pyruvate metabolism)
PC-3p-20372_287	BraA06g030250.3C	BraA06g030250.3C	-	1160-1179	1171	-32.4	-22.7	0.700617	6	GO:0003674(molecular_function);GO:0005634(nucleus);GO:0008150(biological_process)	-
PC-3p-20372_287	BraA03g030360.3C	BraA03g030360.3C	-	1350-1369	1360	-32.4	-22.5	0.694444	5.5	GO:0009507(chloroplast);GO:0010088(phloem development);GO:0042803(protein homodimerization activity);GO:0043621(protein self-association)	-
PC-3p-20372_287	BraAnng005410.3C	BraAnng005410.3C	-	1263-1282	1273	-32.4	-22.5	0.694444	5.5	GO:0009507(chloroplast);GO:0010088(phloem development);GO:0042803(protein homodimerization activity);GO:0043621(protein self-association)	-
PC-3p-20372_287	BraA10g010670.3C	BraA10g010670.3C	-	624-645	636	-32.4	-22.1	0.682099	6	GO:0005770(late endosome);GO:0005886(plasma membrane);GO:0006855(drug transmembrane transport);GO:0009737(response to abscisic acid);GO:0010015(root morphogenesis);GO:0015238(drug transmembrane transporter activity);GO:0015297(antiporter activity);GO:0016021(integral component of membrane);GO:0031902(late endosome membrane);GO:0080168(abscisic acid transport);GO:0090440(abscisic acid transporter …	-
PC-3p-20372_287	BraA02g009970.3C	BraA02g009970.3C	probable alanine--tRNA ligase	113-133	124	-32.4	-21.9	0.675926	6	GO:0000049(tRNA binding);GO:0004813(alanine-tRNA ligase activity);GO:0005524(ATP binding);GO:0005739(mitochondrion);GO:0005829(cytosol);GO:0006400(tRNA modification);GO:0006419(alanyl-tRNA aminoacylation);GO:0008270(zinc ion binding);GO:0009507(chloroplast);GO:0009570(chloroplast stroma);GO:0009793(embryo development ending in seed dormancy);GO:0016020(membrane);GO:0016597(amino acid binding)	ko00970(Aminoacyl-tRNA biosynthesis)
PC-3p-20372_287	BraA02g026050.3C	BraA02g026050.3C	-	2414-2434	2425	-32.4	-21.9	0.675926	6	GO:0000923(equatorial microtubule organizing center);GO:0005200(structural constituent of cytoskeleton);GO:0005813(centrosome);GO:0005816(spindle pole body);GO:0005874(microtubule);GO:0007126(meiotic nuclear division);GO:0008274(gamma-tubulin ring complex);GO:0009793(embryo development ending in seed dormancy);GO:0015631(tubulin binding);GO:0031122(cytoplasmic microtubule organization);GO:0043015…	-
PC-3p-20372_287	BraA09g053290.3C	BraA09g053290.3C	DNA repair and recombination protein RAD26	1189-1209	1201	-32.4	-21.8	0.67284	6	GO:0003677(DNA binding);GO:0003678(DNA helicase activity);GO:0004386(helicase activity);GO:0005524(ATP binding);GO:0005634(nucleus);GO:0008270(zinc ion binding);GO:0008283(cell proliferation);GO:0009733(response to auxin);GO:0009736(cytokinin-activated signaling pathway);GO:0009739(response to gibberellin);GO:0009788(negative regulation of abscisic acid-activated signaling pathway);GO:0016568(chr…	ko03420(Nucleotide excision repair)
PC-3p-20372_287	BraA07g008060.3C	BraA07g008060.3C	xyloglucan endotransglucosylase/hydrolase protein 24-like	586-605	596	-32.4	-21.6	0.666667	5.5	GO:0004553(hydrolase activity, hydrolyzing O-glycosyl compounds);GO:0005576(extracellular region);GO:0005618(cell wall);GO:0009832(plant-type cell wall biogenesis);GO:0010411(xyloglucan metabolic process);GO:0016762(xyloglucan:xyloglucosyl transferase activity);GO:0016798(hydrolase activity, acting on glycosyl bonds);GO:0048046(apoplast);GO:0048573(photoperiodism, flowering);GO:0071555(cell wall …	ko04075(Plant hormone signal transduction)
PC-3p-20372_287	BraA04g013400.3C	BraA04g013400.3C	-	439-460	451	-32.4	-21.3	0.657407	6	GO:0003674(molecular_function);GO:0005575(cellular_component);GO:0008150(biological_process)	-
PC-3p-20372_287	BraA03g005790.3C	BraA03g005790.3C	-	622-643	634	-32.4	-21.2	0.654321	5.5	GO:0005768(endosome);GO:0005794(Golgi apparatus);GO:0005802(trans-Golgi network);GO:0008150(biological_process);GO:0016021(integral component of membrane);GO:0016757(transferase activity, transferring glycosyl groups);GO:1990585(hydroxyproline O-arabinosyltransferase activity)	-
PC-3p-20372_287	BraA10g013600.3C	BraA10g013600.3C	nucleoporin	195-215	206	-32.4	-21.1	0.651235	6	GO:0005515(protein binding);GO:0005634(nucleus);GO:0009507(chloroplast);GO:0051028(mRNA transport)	ko03013(RNA transport)
PC-3p-20592_285	BraA06g044270.3C	BraA06g044270.3C	pentatricopeptide repeat-containing protein At2g04860	1830-1852	1844	-39	-28.6	0.733333	5	GO:0005739(mitochondrion);GO:0008150(biological_process)	ko00500(Starch and sucrose metabolism)
PC-3p-20592_285	BraA10g010560.3C	BraA10g010560.3C	-	8-32	22	-39	-28	0.717949	5.5	GO:0005634(nucleus);GO:0008150(biological_process);GO:0008270(zinc ion binding)	-
PC-3p-20592_285	BraA08g012960.3C	BraA08g012960.3C	-	294-316	307	-39	-26.8	0.687179	4.5	-	-
PC-3p-20592_285	BraA09g005490.3C	BraA09g005490.3C	glutamate--tRNA ligase	1443-1466	1457	-39	-26.6	0.682051	6	GO:0004818(glutamate-tRNA ligase activity);GO:0005524(ATP binding);GO:0005737(cytoplasm);GO:0005829(cytosol)	ko00860(Porphyrin and chlorophyll metabolism);ko00970(Aminoacyl-tRNA biosynthesis)
PC-3p-20592_285	BraA01g027830.3C	BraA01g027830.3C	-	1405-1427	1419	-39	-25.9	0.664103	6	GO:0000118(histone deacetylase complex);GO:0000122(negative regulation of transcription from RNA polymerase II promoter);GO:0000785(chromatin);GO:0001106(RNA polymerase II transcription corepressor activity);GO:0004407(histone deacetylase activity);GO:0016575(histone deacetylation)	-
PC-3p-2127_1801	BraA01g035420.3C	BraA01g035420.3C	-	838-859	850	-30.9	-28.2	0.912621	3.5	GO:0003735(structural constituent of ribosome);GO:0003746(translation elongation factor activity);GO:0005840(ribosome);GO:0006412(translation);GO:0006414(translational elongation);GO:0019843(rRNA binding);GO:0042254(ribosome biogenesis)	-
PC-3p-2127_1801	BraA02g018870.3C	BraA02g018870.3C	GTP-binding protein SAR1-like	753-772	763	-30.9	-27	0.873786	3	GO:0003677(DNA binding);GO:0003700(transcription factor activity, sequence-specific DNA binding);GO:0005634(nucleus);GO:0006351(transcription, DNA-templated);GO:0006355(regulation of transcription, DNA-templated);GO:0040008(regulation of growth);GO:0046983(protein dimerization activity)	ko04141(Protein processing in endoplasmic reticulum)
PC-3p-2127_1801	BraA07g005410.3C	BraA07g005410.3C	-	29-49	40	-30.9	-26.6	0.860841	4.5	-	-
PC-3p-2127_1801	BraA01g011570.3C	BraA01g011570.3C	-	1207-1227	1218	-30.9	-26.2	0.847896	6	GO:0005737(cytoplasm);GO:0016614(oxidoreductase activity, acting on CH-OH group of donors);GO:0050660(flavin adenine dinucleotide binding);GO:0055114(oxidation-reduction process)	-
PC-3p-2127_1801	BraA01g011560.3C	BraA01g011560.3C	-	1210-1230	1221	-30.9	-26.2	0.847896	6	GO:0005737(cytoplasm);GO:0016614(oxidoreductase activity, acting on CH-OH group of donors);GO:0050660(flavin adenine dinucleotide binding);GO:0055114(oxidation-reduction process)	-
PC-3p-2127_1801	BraA07g022990.3C	BraA07g022990.3C	DNA-directed RNA polymerase I subunit rpa1-like	2629-2649	2640	-30.9	-25.6	0.828479	4	GO:0001054(RNA polymerase I activity);GO:0003677(DNA binding);GO:0003899(DNA-directed RNA polymerase activity);GO:0005634(nucleus);GO:0005736(DNA-directed RNA polymerase I complex);GO:0005829(cytosol);GO:0006351(transcription, DNA-templated);GO:0008270(zinc ion binding);GO:0009506(plasmodesma);GO:0042254(ribosome biogenesis)	ko00230(Purine metabolism);ko00240(Pyrimidine metabolism);ko03020(RNA polymerase)
PC-3p-2127_1801	BraA03g009340.3C	BraA03g009340.3C	-	29-49	40	-30.9	-25.5	0.825243	5	-	-
PC-3p-2127_1801	BraA02g002430.3C	BraA02g002430.3C	-	1040-1060	1051	-30.9	-25.2	0.815534	5	GO:0005789(endoplasmic reticulum membrane);GO:0034203(glycolipid translocation)	-
PC-3p-2127_1801	BraA07g002160.3C	BraA07g002160.3C	NAD(P)-linked oxidoreductase superfamily protein	191-211	202	-30.9	-25	0.809061	3	GO:0003677(DNA binding);GO:0003700(transcription factor activity, sequence-specific DNA binding);GO:0005634(nucleus);GO:0006351(transcription, DNA-templated);GO:0006355(regulation of transcription, DNA-templated);GO:0043565(sequence-specific DNA binding)	ko00750(Vitamin B6 metabolism)
PC-3p-2127_1801	BraA02g044410.3C	BraA02g044410.3C	-	1893-1914	1905	-30.9	-25	0.809061	6	GO:0000139(Golgi membrane);GO:0005768(endosome);GO:0005794(Golgi apparatus);GO:0005802(trans-Golgi network);GO:0016021(integral component of membrane)	-
PC-3p-2127_1801	BraA09g049700.3C	BraA09g049700.3C	polygalacturonase	799-818	810	-30.9	-25	0.809061	4	GO:0004650(polygalacturonase activity);GO:0005576(extracellular region);GO:0005975(carbohydrate metabolic process);GO:0016829(lyase activity);GO:0071555(cell wall organization)	ko00040(Pentose and glucuronate interconversions);ko00500(Starch and sucrose metabolism)
PC-3p-2127_1801	BraA07g038530.3C	BraA07g038530.3C	-	1687-1706	1698	-30.9	-24.9	0.805825	6	GO:0005886(plasma membrane);GO:0005975(carbohydrate metabolic process);GO:0016901(oxidoreductase activity, acting on the CH-OH group of donors, quinone or similar compound as acceptor);GO:0031225(anchored component of membrane);GO:0046658(anchored component of plasma membrane);GO:0048038(quinone binding);GO:0055114(oxidation-reduction process)	-
PC-3p-2127_1801	BraA10g029670.3C	BraA10g029670.3C	-	1040-1060	1051	-30.9	-24.8	0.802589	4.5	GO:0005789(endoplasmic reticulum membrane);GO:0034203(glycolipid translocation)	-
PC-3p-2127_1801	BraA09g038390.3C	BraA09g038390.3C	-	989-1009	1000	-30.9	-24.8	0.802589	5	GO:0003674(molecular_function);GO:0005634(nucleus);GO:0008150(biological_process)	-
PC-3p-2127_1801	BraA03g013930.3C	BraA03g013930.3C	serine/threonine-protein kinase CDL1-like	394-414	405	-30.9	-24.6	0.796117	6	GO:0004674(protein serine/threonine kinase activity);GO:0005524(ATP binding);GO:0005634(nucleus);GO:0005886(plasma membrane);GO:0006468(protein phosphorylation);GO:0007166(cell surface receptor signaling pathway);GO:0016301(kinase activity);GO:0016310(phosphorylation)	ko04626(Plant-pathogen interaction)
PC-3p-2127_1801	BraA03g013940.3C	BraA03g013940.3C	serine/threonine-protein kinase CDL1-like	394-414	405	-30.9	-24.6	0.796117	6	GO:0004674(protein serine/threonine kinase activity);GO:0005524(ATP binding);GO:0005634(nucleus);GO:0005886(plasma membrane);GO:0006468(protein phosphorylation);GO:0007166(cell surface receptor signaling pathway);GO:0016301(kinase activity);GO:0016310(phosphorylation)	ko04626(Plant-pathogen interaction)
PC-3p-2127_1801	BraA03g014910.3C	BraA03g014910.3C	cytokinin hydroxylase-like	1128-1152	1143	-30.9	-24.6	0.796117	6	GO:0004497(monooxygenase activity);GO:0005506(iron ion binding);GO:0016021(integral component of membrane);GO:0016705(oxidoreductase activity, acting on paired donors, with incorporation or reduction of molecular oxygen);GO:0019825(oxygen binding);GO:0020037(heme binding);GO:0055114(oxidation-reduction process)	ko00908(Zeatin biosynthesis)
PC-3p-2127_1801	BraA07g040780.3C	BraA07g040780.3C	1-aminocyclopropane-1-carboxylate oxidase 5	384-405	396	-30.9	-24.6	0.796117	5.5	GO:0005737(cytoplasm);GO:0006952(defense response);GO:0009693(ethylene biosynthetic process);GO:0009815(1-aminocyclopropane-1-carboxylate oxidase activity);GO:0031418(L-ascorbic acid binding);GO:0046872(metal ion binding);GO:0051213(dioxygenase activity);GO:0055114(oxidation-reduction process)	ko00270(Cysteine and methionine metabolism)
PC-3p-2127_1801	BraA09g006700.3C	BraA09g006700.3C	-	2513-2533	2524	-30.9	-24.5	0.79288	4	GO:0003723(RNA binding);GO:0005515(protein binding);GO:0005634(nucleus);GO:0006396(RNA processing);GO:0006397(mRNA processing);GO:0009734(auxin-activated signaling pathway);GO:0009926(auxin polar transport);GO:0010087(phloem or xylem histogenesis);GO:0016607(nuclear speck);GO:0030422(production of siRNA involved in RNA interference);GO:0035196(production of miRNAs involved in gene silencing by mi…	-
PC-3p-2127_1801	BraA05g038870.3C	BraA05g038870.3C	galactokinase	1423-1443	1434	-30.9	-24.5	0.79288	5.5	GO:0004335(galactokinase activity);GO:0005524(ATP binding);GO:0005737(cytoplasm);GO:0005829(cytosol);GO:0006012(galactose metabolic process);GO:0046835(carbohydrate phosphorylation);GO:0046872(metal ion binding)	ko00052(Galactose metabolism);ko00520(Amino sugar and nucleotide sugar metabolism)
PC-3p-2127_1801	BraA01g041960.3C	BraA01g041960.3C	galactokinase	1405-1425	1416	-30.9	-24.5	0.79288	5.5	GO:0004335(galactokinase activity);GO:0005524(ATP binding);GO:0005737(cytoplasm);GO:0005829(cytosol);GO:0006012(galactose metabolic process);GO:0046835(carbohydrate phosphorylation);GO:0046872(metal ion binding)	ko00052(Galactose metabolism);ko00520(Amino sugar and nucleotide sugar metabolism)
PC-3p-2127_1801	BraA01g014920.3C	BraA01g014920.3C	Similar to predicted protein.	1408-1428	1419	-30.9	-24.5	0.79288	5	GO:0003777(microtubule motor activity);GO:0005524(ATP binding);GO:0005634(nucleus);GO:0005874(microtubule);GO:0008017(microtubule binding)	ko04144(Endocytosis)
PC-3p-2127_1801	BraA03g047240.3C	BraA03g047240.3C	HSPA4 nucleotide-binding domain protein	518-539	529	-30.9	-24.3	0.786408	3.5	GO:0005524(ATP binding);GO:0005737(cytoplasm);GO:0006952(defense response);GO:0007165(signal transduction);GO:0043531(ADP binding)	ko03040(Spliceosome);ko04141(Protein processing in endoplasmic reticulum);ko04144(Endocytosis)
PC-3p-2127_1801	BraA04g026150.3C	BraA04g026150.3C	-	969-990	981	-30.9	-24.3	0.786408	4	GO:0005634(nucleus);GO:0008152(metabolic process);GO:0016597(amino acid binding)	-
PC-3p-2127_1801	BraA04g013840.3C	BraA04g013840.3C	20S-pre-rRNA D-site endonuclease nob1-like	724-745	736	-30.9	-24	0.776699	6	GO:0000469(cleavage involved in rRNA processing);GO:0004521(endoribonuclease activity);GO:0005634(nucleus);GO:0005737(cytoplasm);GO:0006364(rRNA processing);GO:0009553(embryo sac development);GO:0009555(pollen development);GO:0030490(maturation of SSU-rRNA);GO:0030688(preribosome, small subunit precursor)	ko03008(Ribosome biogenesis in eukaryotes)
PC-3p-2127_1801	BraA10g024460.3C	BraA10g024460.3C	hypothetical protein	598-619	610	-30.9	-24	0.776699	4.5	GO:0003824(catalytic activity);GO:0005575(cellular_component);GO:0009809(lignin biosynthetic process);GO:0016621(cinnamoyl-CoA reductase activity);GO:0050662(coenzyme binding)	ko00940(Phenylpropanoid biosynthesis)
PC-3p-2127_1801	BraA05g004940.3C	BraA05g004940.3C	transducin family protein / WD-40 repeat family protein	376-397	388	-30.9	-24	0.776699	5.5	GO:0000166(nucleotide binding);GO:0000463(maturation of LSU-rRNA from tricistronic rRNA transcript );GO:0000466(maturation of 5.8S rRNA from tricistronic rRNA transcript );GO:0005634(nucleus);GO:0005654(nucleoplasm);GO:0005829(cytosol);GO:0030687(preribosome, large subunit precursor);GO:0043021(ribonucleoprotein complex binding);GO:0070545(PeBoW complex)	ko03008(Ribosome biogenesis in eukaryotes)
PC-3p-2127_1801	BraA09g009730.3C	BraA09g009730.3C	lysosomal alpha-mannosidase	398-417	409	-30.9	-24	0.776699	5	GO:0004559(alpha-mannosidase activity);GO:0005576(extracellular region);GO:0008270(zinc ion binding);GO:0030246(carbohydrate binding)	ko00511(Other glycan degradation)
PC-3p-2127_1801	BraA03g029000.3C	BraA03g029000.3C	-	672-693	684	-30.9	-23.9	0.773463	5.5	GO:0003674(molecular_function);GO:0005634(nucleus);GO:0008150(biological_process)	-
PC-3p-2127_1801	BraA05g017340.3C	BraA05g017340.3C	-	131-150	141	-30.9	-23.9	0.773463	5	GO:0003677(DNA binding);GO:0003700(transcription factor activity, sequence-specific DNA binding);GO:0005634(nucleus);GO:0005737(cytoplasm);GO:0006351(transcription, DNA-templated);GO:0006355(regulation of transcription, DNA-templated);GO:0010321(regulation of vegetative phase change);GO:0046872(metal ion binding)	-
PC-3p-2127_1801	BraA01g007020.3C	BraA01g007020.3C	putative ketopantoate reductase	1683-1704	1695	-30.9	-23.8	0.770227	6	GO:0005515(protein binding);GO:0005874(microtubule);GO:0007067(mitotic nuclear division);GO:0051301(cell division)	ko00640(Propanoate metabolism);ko00280(Valine, leucine and isoleucine degradation)
PC-3p-2127_1801	BraA03g043500.3C	BraA03g043500.3C	-	672-691	682	-30.9	-23.8	0.770227	6	GO:0003674(molecular_function);GO:0009507(chloroplast)	-
PC-3p-2127_1801	BraA06g027530.3C	BraA06g027530.3C	NAC domain-containing protein 89-like	520-541	532	-30.9	-23.7	0.76699	6	GO:0003677(DNA binding);GO:0003700(transcription factor activity, sequence-specific DNA binding);GO:0005634(nucleus);GO:0006351(transcription, DNA-templated);GO:0006355(regulation of transcription, DNA-templated);GO:0007275(multicellular organism development)	ko03018(RNA degradation)
PC-3p-2127_1801	BraA02g016560.3C	BraA02g016560.3C	translation initiation factor eIF-2B subunit epsilon	987-1008	999	-30.9	-23.7	0.76699	5	GO:0003743(translation initiation factor activity);GO:0006446(regulation of translational initiation)	ko03013(RNA transport)
PC-3p-2127_1801	BraA10g004440.3C	BraA10g004440.3C	-	2548-2569	2560	-30.9	-23.7	0.76699	6	GO:0005451(monovalent cation:proton antiporter activity);GO:0005783(endoplasmic reticulum);GO:0005789(endoplasmic reticulum membrane);GO:0005886(plasma membrane);GO:0006812(cation transport);GO:0006814(sodium ion transport);GO:0006885(regulation of pH);GO:0010183(pollen tube guidance);GO:0015385(sodium:proton antiporter activity);GO:0016021(integral component of membrane);GO:0031969(chloroplast m…	-
PC-3p-2127_1801	BraA05g019980.3C	BraA05g019980.3C	uncharacterized LOC104905624	514-534	525	-30.9	-23.6	0.763754	5.5	GO:0016021(integral component of membrane);GO:0042626(ATPase activity, coupled to transmembrane movement of substances);GO:0055085(transmembrane transport)	ko02010(ABC transporters)
PC-3p-2127_1801	BraA04g014580.3C	BraA04g014580.3C	-	249-268	259	-30.9	-23.6	0.763754	6	GO:0005739(mitochondrion);GO:0005829(cytosol);GO:0008150(biological_process);GO:0016787(hydrolase activity)	-
PC-3p-2127_1801	BraA02g005610.3C	BraA02g005610.3C	hypothetical protein	598-619	610	-30.9	-23.6	0.763754	5.5	GO:0003824(catalytic activity);GO:0005575(cellular_component);GO:0009809(lignin biosynthetic process);GO:0016621(cinnamoyl-CoA reductase activity);GO:0050662(coenzyme binding)	ko00940(Phenylpropanoid biosynthesis)
PC-3p-2127_1801	BraA10g031140.3C	BraA10g031140.3C	NAC domain-containing protein 89-like	520-541	532	-30.9	-23.6	0.763754	6	GO:0003677(DNA binding);GO:0003700(transcription factor activity, sequence-specific DNA binding);GO:0005634(nucleus);GO:0006351(transcription, DNA-templated);GO:0006355(regulation of transcription, DNA-templated);GO:0007275(multicellular organism development)	ko03018(RNA degradation)
PC-3p-2127_1801	BraA02g010340.3C	BraA02g010340.3C	-	1049-1068	1059	-30.9	-23.5	0.760518	5	GO:0003677(DNA binding);GO:0005634(nucleus);GO:0008150(biological_process);GO:0009507(chloroplast);GO:0045145(single-stranded DNA 5'-3' exodeoxyribonuclease activity);GO:0046872(metal ion binding);GO:0051539(4 iron, 4 sulfur cluster binding)	-
PC-3p-2127_1801	BraA04g002110.3C	BraA04g002110.3C	-	1321-1341	1332	-30.9	-23.5	0.760518	4.5	GO:0003674(molecular_function);GO:0005576(extracellular region);GO:0008150(biological_process)	-
PC-3p-2127_1801	BraA10g013390.3C	BraA10g013390.3C	-	536-555	546	-30.9	-23.5	0.760518	5.5	GO:0005774(vacuolar membrane);GO:0005886(plasma membrane);GO:0006814(sodium ion transport);GO:0006885(regulation of pH);GO:0009651(response to salt stress);GO:0015081(sodium ion transmembrane transporter activity);GO:0015385(sodium:proton antiporter activity);GO:0016021(integral component of membrane);GO:0055075(potassium ion homeostasis)	-
PC-3p-2127_1801	BraA03g002030.3C	BraA03g002030.3C	-	729-750	741	-30.9	-23.4	0.757282	6	GO:0005737(cytoplasm);GO:0008150(biological_process)	-
PC-3p-2127_1801	BraA09g011460.3C	BraA09g011460.3C	NAD(P)-linked oxidoreductase superfamily protein	188-208	199	-30.9	-23.3	0.754045	4	GO:0003677(DNA binding);GO:0003700(transcription factor activity, sequence-specific DNA binding);GO:0005634(nucleus);GO:0006351(transcription, DNA-templated);GO:0006355(regulation of transcription, DNA-templated);GO:0043565(sequence-specific DNA binding)	ko00750(Vitamin B6 metabolism)
PC-3p-2127_1801	BraA03g037680.3C	BraA03g037680.3C	two-component response regulator ARR1-like	553-573	565	-30.9	-23.2	0.750809	5.5	GO:0000156(phosphorelay response regulator activity);GO:0000160(phosphorelay signal transduction system);GO:0003677(DNA binding);GO:0003700(transcription factor activity, sequence-specific DNA binding);GO:0005515(protein binding);GO:0005634(nucleus);GO:0006351(transcription, DNA-templated);GO:0006355(regulation of transcription, DNA-templated);GO:0009414(response to water deprivation);GO:0009735(…	ko04075(Plant hormone signal transduction)
PC-3p-2127_1801	BraA03g009580.3C	BraA03g009580.3C	-	1022-1041	1033	-30.9	-23.2	0.750809	5	GO:0005634(nucleus);GO:0006950(response to stress);GO:0016021(integral component of membrane);GO:0016787(hydrolase activity)	-
PC-3p-2127_1801	BraA06g006100.3C	BraA06g006100.3C	uncharacterized LOC101752872	453-472	463	-30.9	-23.2	0.750809	6	GO:0003674(molecular_function);GO:0005739(mitochondrion);GO:0008150(biological_process)	ko01200(Carbon metabolism);ko00630(Glyoxylate and dicarboxylate metabolism);ko00910(Nitrogen metabolism);ko00460(Cyanoamino acid metabolism)
PC-3p-2127_1801	BraA09g051720.3C	BraA09g051720.3C	ADP-ribosylation factor-like protein 2	498-518	510	-30.9	-23.1	0.747573	4.5	GO:0005737(cytoplasm)	ko04144(Endocytosis)
PC-3p-2127_1801	BraA02g022670.3C	BraA02g022670.3C	-	737-756	747	-30.9	-23.1	0.747573	5	GO:0003677(DNA binding);GO:0003700(transcription factor activity, sequence-specific DNA binding);GO:0005515(protein binding);GO:0005634(nucleus);GO:0006351(transcription, DNA-templated);GO:0009737(response to abscisic acid);GO:0009738(abscisic acid-activated signaling pathway);GO:0042803(protein homodimerization activity);GO:0045893(positive regulation of transcription, DNA-templated);GO:0046872(…	-
PC-3p-2127_1801	BraA09g031130.3C	BraA09g031130.3C	NAC domain-containing protein 89-like	1378-1400	1390	-30.9	-23.1	0.747573	5	GO:0003677(DNA binding);GO:0003700(transcription factor activity, sequence-specific DNA binding);GO:0005634(nucleus);GO:0005789(endoplasmic reticulum membrane);GO:0006351(transcription, DNA-templated);GO:0006355(regulation of transcription, DNA-templated);GO:0007275(multicellular organism development);GO:0016021(integral component of membrane);GO:0070301(cellular response to hydrogen peroxide)	ko03018(RNA degradation)
PC-3p-2127_1801	BraA07g027810.3C	BraA07g027810.3C	-	740-759	750	-30.9	-23.1	0.747573	5	GO:0003677(DNA binding);GO:0003700(transcription factor activity, sequence-specific DNA binding);GO:0005515(protein binding);GO:0005634(nucleus);GO:0006351(transcription, DNA-templated);GO:0009737(response to abscisic acid);GO:0009738(abscisic acid-activated signaling pathway);GO:0042803(protein homodimerization activity);GO:0045893(positive regulation of transcription, DNA-templated);GO:0046872(…	-
PC-3p-2127_1801	BraA07g038870.3C	BraA07g038870.3C	-	770-789	780	-30.9	-23	0.744337	5.5	GO:0003677(DNA binding);GO:0003700(transcription factor activity, sequence-specific DNA binding);GO:0005515(protein binding);GO:0005634(nucleus);GO:0006351(transcription, DNA-templated);GO:0009737(response to abscisic acid);GO:0009738(abscisic acid-activated signaling pathway);GO:0042803(protein homodimerization activity);GO:0045893(positive regulation of transcription, DNA-templated);GO:0046872(…	-
PC-3p-2127_1801	BraA03g053790.3C	BraA03g053790.3C	-	2347-2367	2359	-30.9	-23	0.744337	5.5	GO:0000059(protein import into nucleus, docking);GO:0005634(nucleus);GO:0005643(nuclear pore);GO:0005737(cytoplasm);GO:0005829(cytosol);GO:0008536(Ran GTPase binding);GO:0008565(protein transporter activity)	-
PC-3p-2127_1801	BraA09g041490.3C	BraA09g041490.3C	pathogenesis-related genes transcriptional activator PTI6	351-372	363	-30.9	-22.9	0.7411	6	GO:0003677(DNA binding);GO:0003700(transcription factor activity, sequence-specific DNA binding);GO:0005634(nucleus);GO:0006351(transcription, DNA-templated);GO:0006355(regulation of transcription, DNA-templated);GO:0009409(response to cold);GO:0009617(response to bacterium);GO:0009873(ethylene-activated signaling pathway);GO:0010200(response to chitin);GO:0010941(regulation of cell death);GO:004…	ko04626(Plant-pathogen interaction)
PC-3p-2127_1801	BraA10g006130.3C	BraA10g006130.3C	-	45-64	55	-30.9	-22.9	0.7411	6	GO:0003674(molecular_function);GO:0005575(cellular_component);GO:0008150(biological_process)	-
PC-3p-2127_1801	BraA05g010790.3C	BraA05g010790.3C	-	262-282	273	-30.9	-22.9	0.7411	5.5	GO:0003674(molecular_function);GO:0005634(nucleus);GO:0008150(biological_process)	-
PC-3p-2127_1801	BraA10g016600.3C	BraA10g016600.3C	cyclophilin-type peptidyl-prolyl cis-trans isomerase	492-513	504	-30.9	-22.9	0.7411	6	GO:0000413(protein peptidyl-prolyl isomerization);GO:0003755(peptidyl-prolyl cis-trans isomerase activity);GO:0005576(extracellular region);GO:0005783(endoplasmic reticulum);GO:0006457(protein folding);GO:0009506(plasmodesma);GO:0009507(chloroplast);GO:0042277(peptide binding);GO:0048364(root development)	ko03040(Spliceosome)
PC-3p-2127_1801	BraA06g008690.3C	BraA06g008690.3C	-	822-840	831	-30.9	-22.9	0.7411	6	GO:0005739(mitochondrion);GO:0005774(vacuolar membrane);GO:0008150(biological_process)	-
PC-3p-2127_1801	BraA02g018270.3C	BraA02g018270.3C	putative DNA glycosylase At3g47830	160-181	172	-30.9	-22.9	0.7411	6	GO:0003700(transcription factor activity, sequence-specific DNA binding);GO:0005634(nucleus);GO:0006355(regulation of transcription, DNA-templated);GO:0009736(cytokinin-activated signaling pathway);GO:0009740(gibberellic acid mediated signaling pathway);GO:0010090(trichome morphogenesis);GO:0044212(transcription regulatory region DNA binding);GO:0046872(metal ion binding)	ko03410(Base excision repair)
PC-3p-2127_1801	BraA05g019800.3C	BraA05g019800.3C	ATP synthase gamma chain	189-210	201	-30.9	-22.9	0.7411	5.5	GO:0003674(molecular_function);GO:0005634(nucleus);GO:0008150(biological_process)	ko00190(Oxidative phosphorylation);ko00195(Photosynthesis)
PC-3p-2127_1801	BraA06g042680.3C	BraA06g042680.3C	DNA-directed RNA polymerase III subunit RPC2	2260-2283	2274	-30.9	-22.9	0.7411	6	GO:0001056(RNA polymerase III activity);GO:0003677(DNA binding);GO:0003899(DNA-directed RNA polymerase activity);GO:0005666(DNA-directed RNA polymerase III complex);GO:0006351(transcription, DNA-templated);GO:0009507(chloroplast);GO:0032549(ribonucleoside binding);GO:0046872(metal ion binding)	ko00230(Purine metabolism);ko00240(Pyrimidine metabolism);ko03020(RNA polymerase)
PC-3p-2127_1801	BraA02g011470.3C	BraA02g011470.3C	hypothetical protein	380-401	392	-30.9	-22.9	0.7411	6	GO:0000413(protein peptidyl-prolyl isomerization);GO:0003755(peptidyl-prolyl cis-trans isomerase activity);GO:0005576(extracellular region);GO:0005783(endoplasmic reticulum);GO:0006457(protein folding);GO:0009506(plasmodesma);GO:0009507(chloroplast);GO:0042277(peptide binding);GO:0048364(root development)	ko03040(Spliceosome)
PC-3p-2127_1801	BraA01g040900.3C	BraA01g040900.3C	-	376-397	388	-30.9	-22.8	0.737864	6	GO:0000166(nucleotide binding);GO:0005634(nucleus);GO:0080008(Cul4-RING E3 ubiquitin ligase complex)	-
PC-3p-2127_1801	BraA09g011150.3C	BraA09g011150.3C	hypothetical protein	628-647	638	-30.9	-22.8	0.737864	5.5	GO:0003677(DNA binding);GO:0003700(transcription factor activity, sequence-specific DNA binding);GO:0005515(protein binding);GO:0005634(nucleus);GO:0006351(transcription, DNA-templated);GO:0006355(regulation of transcription, DNA-templated);GO:0010492(maintenance of shoot apical meristem identity);GO:0019827(stem cell population maintenance);GO:0048477(oogenesis);GO:0048653(anther development);GO…	ko00910(Nitrogen metabolism)
PC-3p-2127_1801	BraA05g035820.3C	BraA05g035820.3C	-	232-252	243	-30.9	-22.8	0.737864	5.5	-	-
PC-3p-2127_1801	BraA06g042050.3C	BraA06g042050.3C	-	400-421	411	-30.9	-22.8	0.737864	5.5	GO:0003674(molecular_function);GO:0005634(nucleus);GO:0010286(heat acclimation)	-
PC-3p-2127_1801	BraA02g002710.3C	BraA02g002710.3C	alpha-galactosidase-like	790-810	801	-30.9	-22.8	0.737864	4.5	GO:0004557(alpha-galactosidase activity);GO:0005576(extracellular region);GO:0005618(cell wall);GO:0005737(cytoplasm);GO:0005975(carbohydrate metabolic process);GO:0009311(oligosaccharide metabolic process);GO:0009505(plant-type cell wall);GO:0016139(glycoside catabolic process);GO:0046477(glycosylceramide catabolic process);GO:0048046(apoplast);GO:0052692(raffinose alpha-galactosidase activity);…	ko00052(Galactose metabolism);ko00561(Glycerolipid metabolism);ko00600(Sphingolipid metabolism);ko00603(Glycosphingolipid biosynthesis - globo series)
PC-3p-2127_1801	BraA02g042140.3C	BraA02g042140.3C	two-component response regulator-like APRR5	655-676	667	-30.9	-22.8	0.737864	5.5	GO:0000156(phosphorelay response regulator activity);GO:0000160(phosphorelay signal transduction system);GO:0003677(DNA binding);GO:0005515(protein binding);GO:0005634(nucleus);GO:0006351(transcription, DNA-templated);GO:0006355(regulation of transcription, DNA-templated);GO:0007623(circadian rhythm);GO:0009266(response to temperature stimulus);GO:0010017(red or far-red light signaling pathway);G…	ko04712(Circadian rhythm - plant)
PC-3p-2127_1801	BraAnng002850.3C	BraAnng002850.3C	-	145-166	157	-30.9	-22.8	0.737864	4.5	-	-
PC-3p-2127_1801	BraA02g028170.3C	BraA02g028170.3C	-	1285-1305	1296	-30.9	-22.7	0.734628	5	GO:0003674(molecular_function);GO:0008150(biological_process)	-
PC-3p-2127_1801	BraA03g023460.3C	BraA03g023460.3C	hypothetical protein	319-339	330	-30.9	-22.7	0.734628	6	GO:0003700(transcription factor activity, sequence-specific DNA binding);GO:0005634(nucleus);GO:0006351(transcription, DNA-templated);GO:0006355(regulation of transcription, DNA-templated);GO:0043565(sequence-specific DNA binding)	ko04626(Plant-pathogen interaction)
PC-3p-2127_1801	BraA02g017510.3C	BraA02g017510.3C	-	411-432	423	-30.9	-22.7	0.734628	5	GO:0003677(DNA binding);GO:0003712(transcription cofactor activity);GO:0004402(histone acetyltransferase activity);GO:0005634(nucleus);GO:0006351(transcription, DNA-templated);GO:0006355(regulation of transcription, DNA-templated);GO:0008270(zinc ion binding);GO:0016573(histone acetylation)	-
PC-3p-2127_1801	BraA09g023570.3C	BraA09g023570.3C	-	523-543	535	-30.9	-22.7	0.734628	6	GO:0003677(DNA binding);GO:0005634(nucleus);GO:0005829(cytosol);GO:0006351(transcription, DNA-templated);GO:0006355(regulation of transcription, DNA-templated);GO:0008270(zinc ion binding);GO:0016036(cellular response to phosphate starvation);GO:0016568(chromatin modification);GO:0035064(methylated histone binding);GO:0042393(histone binding);GO:0048767(root hair elongation);GO:0055065(metal ion …	-
PC-3p-2127_1801	BraA06g035350.3C	BraA06g035350.3C	-	167-186	177	-30.9	-22.7	0.734628	4.5	GO:0005739(mitochondrion);GO:0009507(chloroplast);GO:0009553(embryo sac development);GO:0009555(pollen development);GO:0009793(embryo development ending in seed dormancy);GO:0019843(rRNA binding);GO:0048868(pollen tube development)	-
PC-3p-2127_1801	BraA07g010050.3C	BraA07g010050.3C	phosphatidylinositol-3-phosphatase myotubularin-2-like	489-510	501	-30.9	-22.7	0.734628	5.5	GO:0003674(molecular_function);GO:0008150(biological_process)	ko00562(Inositol phosphate metabolism);ko04070(Phosphatidylinositol signaling system)
PC-3p-2127_1801	BraA05g016630.3C	BraA05g016630.3C	pectinesterase 1	958-978	969	-30.9	-22.7	0.734628	4.5	GO:0000139(Golgi membrane);GO:0005515(protein binding);GO:0005576(extracellular region);GO:0005618(cell wall);GO:0005634(nucleus);GO:0005768(endosome);GO:0005774(vacuolar membrane);GO:0005794(Golgi apparatus);GO:0005802(trans-Golgi network);GO:0005886(plasma membrane);GO:0009505(plant-type cell wall);GO:0009506(plasmodesma);GO:0016020(membrane);GO:0030599(pectinesterase activity);GO:0042545(cell …	ko00040(Pentose and glucuronate interconversions);ko00500(Starch and sucrose metabolism)
PC-3p-2127_1801	BraA06g026860.3C	BraA06g026860.3C	-	799-819	811	-30.9	-22.7	0.734628	6	GO:0005515(protein binding);GO:0005634(nucleus);GO:0006351(transcription, DNA-templated);GO:0009409(response to cold);GO:0009651(response to salt stress);GO:0009737(response to abscisic acid);GO:0009738(abscisic acid-activated signaling pathway);GO:0045892(negative regulation of transcription, DNA-templated);GO:0051365(cellular response to potassium ion starvation)	-
PC-3p-2127_1801	BraA06g001110.3C	BraA06g001110.3C	pectinesterase 1	958-978	969	-30.9	-22.7	0.734628	4.5	GO:0000139(Golgi membrane);GO:0005515(protein binding);GO:0005576(extracellular region);GO:0005618(cell wall);GO:0005634(nucleus);GO:0005768(endosome);GO:0005774(vacuolar membrane);GO:0005794(Golgi apparatus);GO:0005802(trans-Golgi network);GO:0005886(plasma membrane);GO:0009505(plant-type cell wall);GO:0009506(plasmodesma);GO:0016020(membrane);GO:0030599(pectinesterase activity);GO:0042545(cell …	ko00040(Pentose and glucuronate interconversions);ko00500(Starch and sucrose metabolism)
PC-3p-2127_1801	BraA09g026800.3C	BraA09g026800.3C	-	1243-1263	1254	-30.9	-22.7	0.734628	5	GO:0003674(molecular_function);GO:0008150(biological_process)	-
PC-3p-2127_1801	BraA09g065040.3C	BraA09g065040.3C	myosin class 11-1 (ISS)	564-583	574	-30.9	-22.6	0.731392	6	GO:0003774(motor activity);GO:0003779(actin binding);GO:0005516(calmodulin binding);GO:0005524(ATP binding);GO:0005634(nucleus);GO:0005737(cytoplasm);GO:0016459(myosin complex);GO:0030048(actin filament-based movement);GO:0048767(root hair elongation)	ko03440(Homologous recombination)
PC-3p-2127_1801	BraA06g004360.3C	BraA06g004360.3C	ATP-dependent RNA helicase DHX36	2703-2722	2713	-30.9	-22.6	0.731392	5.5	GO:0003676(nucleic acid binding);GO:0004386(helicase activity);GO:0005524(ATP binding)	ko03018(RNA degradation)
PC-3p-2127_1801	BraA09g032620.3C	BraA09g032620.3C	-	1590-1609	1600	-30.9	-22.6	0.731392	5.5	GO:0005515(protein binding);GO:0005737(cytoplasm);GO:0008270(zinc ion binding)	-
PC-3p-2127_1801	BraA01g033700.3C	BraA01g033700.3C	-	1153-1173	1165	-30.9	-22.6	0.731392	5.5	GO:0003677(DNA binding);GO:0003700(transcription factor activity, sequence-specific DNA binding);GO:0005634(nucleus);GO:0006351(transcription, DNA-templated);GO:0006355(regulation of transcription, DNA-templated);GO:0008270(zinc ion binding);GO:0043565(sequence-specific DNA binding);GO:0045893(positive regulation of transcription, DNA-templated)	-
PC-3p-2127_1801	BraA06g043500.3C	BraA06g043500.3C	myosin class 11-1 (ISS)	549-568	559	-30.9	-22.6	0.731392	5	GO:0003774(motor activity);GO:0003779(actin binding);GO:0005516(calmodulin binding);GO:0005524(ATP binding);GO:0005634(nucleus);GO:0005737(cytoplasm);GO:0016459(myosin complex);GO:0030048(actin filament-based movement);GO:0048767(root hair elongation)	ko03440(Homologous recombination)
PC-3p-2127_1801	BraA07g015440.3C	BraA07g015440.3C	U5 small nuclear ribonucleoprotein 200 kDa helicase	6093-6112	6103	-30.9	-22.6	0.731392	6	GO:0003723(RNA binding);GO:0004386(helicase activity);GO:0005524(ATP binding);GO:0005634(nucleus);GO:0005730(nucleolus);GO:0005829(cytosol);GO:0008026(ATP-dependent helicase activity);GO:0009793(embryo development ending in seed dormancy);GO:0016020(membrane)	ko03040(Spliceosome)
PC-3p-2127_1801	BraA02g013920.3C	BraA02g013920.3C	U5 small nuclear ribonucleoprotein 200 kDa helicase-like	6099-6118	6109	-30.9	-22.6	0.731392	6	GO:0003723(RNA binding);GO:0004386(helicase activity);GO:0005524(ATP binding);GO:0005634(nucleus);GO:0005730(nucleolus);GO:0005829(cytosol);GO:0008026(ATP-dependent helicase activity);GO:0009793(embryo development ending in seed dormancy);GO:0016020(membrane)	ko03040(Spliceosome)
PC-3p-2127_1801	BraA05g035980.3C	BraA05g035980.3C	-	244-265	256	-30.9	-22.5	0.728155	6	GO:0003677(DNA binding);GO:0003746(translation elongation factor activity);GO:0005634(nucleus);GO:0006355(regulation of transcription, DNA-templated);GO:0006414(translational elongation)	-
PC-3p-2127_1801	BraA03g012030.3C	BraA03g012030.3C	chaperone protein dnaJ 2-like	1411-1431	1422	-30.9	-22.5	0.728155	5.5	GO:0003723(RNA binding);GO:0005634(nucleus)	ko04141(Protein processing in endoplasmic reticulum)
PC-3p-2127_1801	BraA07g009880.3C	BraA07g009880.3C	myb domain protein 30	24-42	35	-30.9	-22.5	0.728155	6	GO:0003677(DNA binding);GO:0003700(transcription factor activity, sequence-specific DNA binding);GO:0005634(nucleus);GO:0006355(regulation of transcription, DNA-templated);GO:0009651(response to salt stress);GO:0009723(response to ethylene);GO:0009733(response to auxin);GO:0009753(response to jasmonic acid);GO:0010200(response to chitin);GO:0046686(response to cadmium ion)	ko04626(Plant-pathogen interaction)
PC-3p-2127_1801	BraA06g030010.3C	BraA06g030010.3C	hypothetical protein	595-614	605	-30.9	-22.4	0.724919	6	GO:0003677(DNA binding);GO:0003700(transcription factor activity, sequence-specific DNA binding);GO:0005515(protein binding);GO:0005634(nucleus);GO:0006351(transcription, DNA-templated);GO:0006355(regulation of transcription, DNA-templated);GO:0010492(maintenance of shoot apical meristem identity);GO:0019827(stem cell population maintenance);GO:0048477(oogenesis);GO:0048653(anther development);GO…	ko00910(Nitrogen metabolism)
PC-3p-2127_1801	BraA09g064250.3C	BraA09g064250.3C	cell division cycle protein 48 homolog	625-645	637	-30.9	-22.4	0.724919	6	GO:0005524(ATP binding);GO:0005634(nucleus)	ko04141(Protein processing in endoplasmic reticulum)
PC-3p-2127_1801	BraA02g020650.3C	BraA02g020650.3C	transcription factor TCP21	1099-1119	1111	-30.9	-22.3	0.721683	4.5	GO:0003677(DNA binding);GO:0003700(transcription factor activity, sequence-specific DNA binding);GO:0005634(nucleus);GO:0006351(transcription, DNA-templated);GO:0006355(regulation of transcription, DNA-templated)	ko04712(Circadian rhythm - plant)
PC-3p-2127_1801	BraA07g036490.3C	BraA07g036490.3C	transcription factor TCP21	1045-1065	1057	-30.9	-22.3	0.721683	4.5	GO:0003677(DNA binding);GO:0003700(transcription factor activity, sequence-specific DNA binding);GO:0005634(nucleus);GO:0006351(transcription, DNA-templated);GO:0006355(regulation of transcription, DNA-templated)	ko04712(Circadian rhythm - plant)
PC-3p-2127_1801	BraA08g016170.3C	BraA08g016170.3C	pentatricopeptide repeat-containing protein At4g25270	1498-1518	1509	-30.9	-22.2	0.718447	5.5	GO:0005739(mitochondrion);GO:0008150(biological_process);GO:0008270(zinc ion binding)	ko00240(Pyrimidine metabolism)
PC-3p-2127_1801	BraA01g001240.3C	BraA01g001240.3C	-	75-94	85	-30.9	-22.2	0.718447	5.5	GO:0003677(DNA binding);GO:0003700(transcription factor activity, sequence-specific DNA binding);GO:0005634(nucleus);GO:0006351(transcription, DNA-templated);GO:0006355(regulation of transcription, DNA-templated);GO:0007276(gamete generation);GO:0009887(organ morphogenesis);GO:0009908(flower development);GO:0010492(maintenance of shoot apical meristem identity);GO:0030154(cell differentiation);GO…	-
PC-3p-2127_1801	BraA02g024880.3C	BraA02g024880.3C	-	913-931	922	-30.9	-22.2	0.718447	4	GO:0003674(molecular_function);GO:0005634(nucleus);GO:0008150(biological_process)	-
PC-3p-2127_1801	BraA10g020880.3C	BraA10g020880.3C	calcium-dependent protein kinase 8-like	523-543	534	-30.9	-22.2	0.718447	6	GO:0004674(protein serine/threonine kinase activity);GO:0004683(calmodulin-dependent protein kinase activity);GO:0005509(calcium ion binding);GO:0005524(ATP binding);GO:0005634(nucleus);GO:0005886(plasma membrane);GO:0006468(protein phosphorylation);GO:0016301(kinase activity)	ko04626(Plant-pathogen interaction)
PC-3p-2127_1801	BraA05g032950.3C	BraA05g032950.3C	peroxisomal (S)-2-hydroxy-acid oxidase GLO3-like	1750-1768	1761	-30.9	-22.2	0.718447	6	GO:0005777(peroxisome);GO:0008891(glycolate oxidase activity);GO:0009854(oxidative photosynthetic carbon pathway);GO:0010181(FMN binding);GO:0010204(defense response signaling pathway, resistance gene-independent);GO:0042742(defense response to bacterium);GO:0050665(hydrogen peroxide biosynthetic process);GO:0052852(very-long-chain-);GO:0052853(long-chain-);GO:0052854(medium-chain-);GO:0055114(ox…	ko01200(Carbon metabolism);ko00630(Glyoxylate and dicarboxylate metabolism);ko04146(Peroxisome)
PC-3p-2127_1801	BraA03g005600.3C	BraA03g005600.3C	-	1666-1687	1678	-30.9	-22.1	0.71521	6	GO:0000145(exocyst);GO:0005634(nucleus);GO:0006887(exocytosis);GO:0006904(vesicle docking involved in exocytosis);GO:0090406(pollen tube)	-
PC-3p-2127_1801	BraA03g029110.3C	BraA03g029110.3C	uncharacterized protein LOC103998497	961-979	970	-30.9	-22.1	0.71521	6	GO:0005829(cytosol);GO:0008757(S-adenosylmethionine-dependent methyltransferase activity);GO:0032259(methylation)	ko03010(Ribosome)
PC-3p-2127_1801	BraA03g054680.3C	BraA03g054680.3C	-	1369-1390	1381	-30.9	-22.1	0.71521	4.5	GO:0005524(ATP binding);GO:0009507(chloroplast);GO:0009570(chloroplast stroma);GO:0016226(iron-sulfur cluster assembly);GO:0046872(metal ion binding);GO:0051536(iron-sulfur cluster binding)	-
PC-3p-2127_1801	BraA03g005840.3C	BraA03g005840.3C	magnesium-chelatase subunit ChlH	2841-2862	2853	-30.9	-22	0.711974	5	GO:0005524(ATP binding);GO:0005739(mitochondrion);GO:0009507(chloroplast);GO:0009570(chloroplast stroma);GO:0009706(chloroplast inner membrane);GO:0010007(magnesium chelatase complex);GO:0015979(photosynthesis);GO:0015995(chlorophyll biosynthetic process);GO:0016851(magnesium chelatase activity)	ko00860(Porphyrin and chlorophyll metabolism)
PC-3p-2127_1801	BraA04g020740.3C	BraA04g020740.3C	serine/threonine-protein kinase PBS1	269-289	280	-30.9	-22	0.711974	6	GO:0004674(protein serine/threonine kinase activity);GO:0004713(protein tyrosine kinase activity);GO:0005524(ATP binding);GO:0005886(plasma membrane);GO:0006468(protein phosphorylation);GO:0009507(chloroplast);GO:0016301(kinase activity)	ko04626(Plant-pathogen interaction)
PC-3p-2127_1801	BraA09g040760.3C	BraA09g040760.3C	-	29-49	40	-30.9	-22	0.711974	6	GO:0003674(molecular_function);GO:0005634(nucleus);GO:0008150(biological_process)	-
PC-3p-2127_1801	BraA02g017440.3C	BraA02g017440.3C	midasin	13660-13679	13671	-30.9	-22	0.711974	6	GO:0000027(ribosomal large subunit assembly);GO:0005515(protein binding);GO:0005524(ATP binding);GO:0005634(nucleus);GO:0005730(nucleolus);GO:0005737(cytoplasm);GO:0006461(protein complex assembly);GO:0016020(membrane);GO:0016887(ATPase activity);GO:0045111(intermediate filament cytoskeleton);GO:0051082(unfolded protein binding)	ko03008(Ribosome biogenesis in eukaryotes)
PC-3p-2127_1801	BraA03g045870.3C	BraA03g045870.3C	-	1798-1818	1809	-30.9	-21.9	0.708738	5.5	GO:0005634(nucleus);GO:0008270(zinc ion binding);GO:0009506(plasmodesma)	-
PC-3p-2127_1801	BraA08g005140.3C	BraA08g005140.3C	-	97-117	109	-30.9	-21.8	0.705502	5.5	GO:0003674(molecular_function);GO:0008150(biological_process)	-
PC-3p-2127_1801	BraA10g024810.3C	BraA10g024810.3C	triacylglycerol lipase 2-like	573-594	585	-30.9	-21.8	0.705502	6	GO:0002213(defense response to insect);GO:0003824(catalytic activity);GO:0004806(triglyceride lipase activity);GO:0005576(extracellular region);GO:0016042(lipid catabolic process);GO:0016298(lipase activity)	ko00100(Steroid biosynthesis)
PC-3p-2127_1801	BraA01g002040.3C	BraA01g002040.3C	Anthocyanidin 3-O-glucosyltransferase 5	1216-1236	1227	-30.9	-21.8	0.705502	6	GO:0008194(UDP-glycosyltransferase activity);GO:0016757(transferase activity, transferring glycosyl groups)	ko00940(Phenylpropanoid biosynthesis)
PC-3p-2127_1801	BraA05g028040.3C	BraA05g028040.3C	-	2136-2157	2148	-30.9	-21.7	0.702265	6	GO:0005634(nucleus)	-
PC-3p-2127_1801	BraA07g033960.3C	BraA07g033960.3C	GTP-binding protein SAR1-like	765-784	775	-30.9	-21.7	0.702265	5.5	GO:0003677(DNA binding);GO:0003700(transcription factor activity, sequence-specific DNA binding);GO:0005634(nucleus);GO:0006351(transcription, DNA-templated);GO:0006355(regulation of transcription, DNA-templated);GO:0040008(regulation of growth);GO:0046983(protein dimerization activity)	ko04141(Protein processing in endoplasmic reticulum)
PC-3p-2127_1801	BraA09g051960.3C	BraA09g051960.3C	putative two-component response regulator ARR20	672-694	685	-30.9	-21.7	0.702265	6	GO:0000160(phosphorelay signal transduction system);GO:0005634(nucleus);GO:0009736(cytokinin-activated signaling pathway);GO:0043565(sequence-specific DNA binding);GO:0045893(positive regulation of transcription, DNA-templated)	ko04075(Plant hormone signal transduction)
PC-3p-2127_1801	BraA03g003320.3C	BraA03g003320.3C	-	1276-1297	1288	-30.9	-21.7	0.702265	6	GO:0005634(nucleus)	-
PC-3p-2127_1801	BraA03g023740.3C	BraA03g023740.3C	-	18-36	27	-30.9	-21.6	0.699029	6	GO:0005515(protein binding);GO:0005739(mitochondrion);GO:0006351(transcription, DNA-templated);GO:0006355(regulation of transcription, DNA-templated);GO:0009943(adaxial/abaxial axis specification);GO:0010358(leaf shaping)	-
PC-3p-2127_1801	BraA04g015520.3C	BraA04g015520.3C	-	735-756	747	-30.9	-21.6	0.699029	6	-	-
PC-3p-2127_1801	BraA06g029690.3C	BraA06g029690.3C	-	1005-1023	1015	-30.9	-21.6	0.699029	6	GO:0005739(mitochondrion);GO:0008150(biological_process);GO:0009507(chloroplast)	-
PC-3p-2127_1801	BraA05g034190.3C	BraA05g034190.3C	uncharacterized LOC102701320	225-243	235	-30.9	-21.6	0.699029	4	GO:0005739(mitochondrion);GO:0010182(sugar mediated signaling pathway);GO:0045893(positive regulation of transcription, DNA-templated)	ko03013(RNA transport);ko03008(Ribosome biogenesis in eukaryotes)
PC-3p-2127_1801	BraA06g033000.3C	BraA06g033000.3C	auxin-responsive protein IAA28	219-241	232	-30.9	-21.6	0.699029	5.5	GO:0003700(transcription factor activity, sequence-specific DNA binding);GO:0005515(protein binding);GO:0005622(intracellular);GO:0005634(nucleus);GO:0006351(transcription, DNA-templated);GO:0006355(regulation of transcription, DNA-templated);GO:0006417(regulation of translation);GO:0009733(response to auxin);GO:0009734(auxin-activated signaling pathway);GO:0010102(lateral root morphogenesis)	ko04075(Plant hormone signal transduction)
PC-3p-2127_1801	BraA08g017560.3C	BraA08g017560.3C	hypothetical protein	892-912	904	-30.9	-21.6	0.699029	5.5	GO:0000139(Golgi membrane);GO:0005739(mitochondrion);GO:0005794(Golgi apparatus);GO:0005886(plasma membrane);GO:0009827(plant-type cell wall modification);GO:0016021(integral component of membrane);GO:0030244(cellulose biosynthetic process);GO:0045489(pectin biosynthetic process);GO:0045492(xylan biosynthetic process);GO:1990538(xylan O-acetyltransferase activity)	ko00970(Aminoacyl-tRNA biosynthesis)
PC-3p-2127_1801	BraA09g013160.3C	BraA09g013160.3C	ATPase 4	2209-2228	2220	-30.9	-21.6	0.699029	5.5	GO:0005507(copper ion binding);GO:0005524(ATP binding);GO:0005886(plasma membrane);GO:0005887(integral component of plasma membrane);GO:0010273(detoxification of copper ion);GO:0015662(ATPase activity, coupled to transmembrane movement of ions, phosphorylative mechanism);GO:0043231(intracellular membrane-bounded organelle);GO:0043682(copper-transporting ATPase activity);GO:0046688(response to cop…	ko00190(Oxidative phosphorylation)
PC-3p-2127_1801	BraA09g003480.3C	BraA09g003480.3C	lecithin:cholesterol acyltransferase	1148-1167	1158	-30.9	-21.5	0.695793	6	GO:0005524(ATP binding);GO:0005783(endoplasmic reticulum);GO:0005886(plasma membrane);GO:0016021(integral component of membrane);GO:0016887(ATPase activity)	ko00561(Glycerolipid metabolism)
PC-3p-2127_1801	BraA08g024810.3C	BraA08g024810.3C	hypothetical protein	558-579	570	-30.9	-21.5	0.695793	6	GO:0000139(Golgi membrane);GO:0005794(Golgi apparatus);GO:0006486(protein glycosylation);GO:0009834(plant-type secondary cell wall biogenesis);GO:0010417(glucuronoxylan biosynthetic process);GO:0010584(pollen exine formation);GO:0015018(galactosylgalactosylxylosylprotein 3-beta-glucuronosyltransferase activity);GO:0016021(integral component of membrane);GO:0016757(transferase activity, transferri…	ko00514(Other types of O-glycan biosynthesis)
PC-3p-2127_1801	BraA05g003470.3C	BraA05g003470.3C	uncharacterized LOC103866705	390-408	400	-30.9	-21.5	0.695793	6	GO:0000171(ribonuclease MRP activity);GO:0000172(ribonuclease MRP complex);GO:0003723(RNA binding);GO:0004526(ribonuclease P activity);GO:0004540(ribonuclease activity);GO:0005634(nucleus);GO:0006364(rRNA processing);GO:0006379(mRNA cleavage);GO:0008033(tRNA processing);GO:0030677(ribonuclease P complex);GO:0033204(ribonuclease P RNA binding)	ko03013(RNA transport);ko03008(Ribosome biogenesis in eukaryotes)
PC-3p-2127_1801	BraA05g032130.3C	BraA05g032130.3C	Carboxyl terminus of HSC70-interacting protein	756-774	765	-30.9	-21.5	0.695793	4.5	GO:0005634(nucleus);GO:0006970(response to osmotic stress);GO:0009651(response to salt stress);GO:0009737(response to abscisic acid);GO:0009738(abscisic acid-activated signaling pathway);GO:0009789(positive regulation of abscisic acid-activated signaling pathway);GO:0045454(cell redox homeostasis)	ko04141(Protein processing in endoplasmic reticulum);ko04120(Ubiquitin mediated proteolysis)
PC-3p-2127_1801	BraA07g014100.3C	BraA07g014100.3C	-	626-646	637	-30.9	-21.5	0.695793	3.5	GO:0003674(molecular_function);GO:0005634(nucleus);GO:0008150(biological_process)	-
PC-3p-2127_1801	BraA02g038230.3C	BraA02g038230.3C	ferrochelatase	1130-1149	1140	-30.9	-21.5	0.695793	6	GO:0005524(ATP binding);GO:0005783(endoplasmic reticulum);GO:0005886(plasma membrane);GO:0016021(integral component of membrane);GO:0016887(ATPase activity)	ko00860(Porphyrin and chlorophyll metabolism)
PC-3p-2127_1801	BraA09g043520.3C	BraA09g043520.3C	-	130-150	141	-30.9	-21.5	0.695793	5	GO:0003674(molecular_function);GO:0016021(integral component of membrane);GO:0080167(response to karrikin)	-
PC-3p-2127_1801	BraA05g001510.3C	BraA05g001510.3C	-	484-504	495	-30.9	-21.5	0.695793	5.5	GO:0003700(transcription factor activity, sequence-specific DNA binding);GO:0005634(nucleus);GO:0005829(cytosol);GO:0006351(transcription, DNA-templated);GO:0006355(regulation of transcription, DNA-templated);GO:0009737(response to abscisic acid);GO:0043565(sequence-specific DNA binding);GO:0044212(transcription regulatory region DNA binding)	-
PC-3p-2127_1801	BraA05g021500.3C	BraA05g021500.3C	-	1051-1072	1063	-30.9	-21.5	0.695793	6	-	-
PC-3p-2127_1801	BraA04g007040.3C	BraA04g007040.3C	-	130-150	141	-30.9	-21.5	0.695793	5	GO:0003674(molecular_function);GO:0016021(integral component of membrane);GO:0080167(response to karrikin)	-
PC-3p-2127_1801	BraA07g017320.3C	BraA07g017320.3C	-	660-682	673	-30.9	-21.4	0.692557	6	GO:0005737(cytoplasm);GO:0008270(zinc ion binding)	-
PC-3p-2127_1801	BraA08g011870.3C	BraA08g011870.3C	4-hydroxyphenylpyruvate dioxygenase	1120-1140	1131	-30.9	-21.4	0.692557	5	GO:0003677(DNA binding);GO:0003682(chromatin binding);GO:0003700(transcription factor activity, sequence-specific DNA binding);GO:0003713(transcription coactivator activity);GO:0004402(histone acetyltransferase activity);GO:0005515(protein binding);GO:0005634(nucleus);GO:0006338(chromatin remodeling);GO:0006351(transcription, DNA-templated);GO:0006357(regulation of transcription from RNA polymera…	ko00350(Tyrosine metabolism);ko00360(Phenylalanine metabolism);ko00130(Ubiquinone and other terpenoid-quinone biosynthesis)
PC-3p-2127_1801	BraA01g020570.3C	BraA01g020570.3C	ubiquitin-conjugating enzyme E2 32-like	789-807	799	-30.9	-21.3	0.68932	5.5	GO:0004842(ubiquitin-protein transferase activity);GO:0005524(ATP binding);GO:0005634(nucleus);GO:0005783(endoplasmic reticulum);GO:0006511(ubiquitin-dependent protein catabolic process);GO:0016020(membrane);GO:0016021(integral component of membrane);GO:0016567(protein ubiquitination);GO:0031625(ubiquitin protein ligase binding);GO:0048471(perinuclear region of cytoplasm);GO:0061630(ubiquitin pro…	ko04141(Protein processing in endoplasmic reticulum);ko04120(Ubiquitin mediated proteolysis)
PC-3p-2127_1801	BraA10g013670.3C	BraA10g013670.3C	hypothetical protein	712-732	723	-30.9	-21.3	0.68932	4	GO:0003677(DNA binding);GO:0005634(nucleus);GO:0005739(mitochondrion);GO:0005829(cytosol)	ko00073(Cutin, suberine and wax biosynthesis)
PC-3p-2127_1801	BraA09g008570.3C	BraA09g008570.3C	transcription factor TGA1-like	534-553	545	-30.9	-21.3	0.68932	6	GO:0003677(DNA binding);GO:0003700(transcription factor activity, sequence-specific DNA binding);GO:0005515(protein binding);GO:0005516(calmodulin binding);GO:0005634(nucleus);GO:0006351(transcription, DNA-templated);GO:0006355(regulation of transcription, DNA-templated);GO:0042742(defense response to bacterium);GO:0043565(sequence-specific DNA binding);GO:0044212(transcription regulatory region …	ko04075(Plant hormone signal transduction)
PC-3p-2127_1801	BraA10g022600.3C	BraA10g022600.3C	-	365-387	378	-30.9	-21.2	0.686084	6	GO:0006950(response to stress);GO:0016787(hydrolase activity)	-
PC-3p-2127_1801	BraA04g008880.3C	BraA04g008880.3C	-	276-297	288	-30.9	-21.2	0.686084	6	GO:0004674(protein serine/threonine kinase activity);GO:0016021(integral component of membrane);GO:0046777(protein autophosphorylation)	-
PC-3p-2127_1801	BraA03g003510.3C	BraA03g003510.3C	alpha-galactosidase	808-828	819	-30.9	-21.2	0.686084	5.5	GO:0004557(alpha-galactosidase activity);GO:0005576(extracellular region);GO:0005618(cell wall);GO:0005737(cytoplasm);GO:0005975(carbohydrate metabolic process);GO:0009311(oligosaccharide metabolic process);GO:0009505(plant-type cell wall);GO:0016139(glycoside catabolic process);GO:0046477(glycosylceramide catabolic process);GO:0048046(apoplast);GO:0052692(raffinose alpha-galactosidase activity);…	ko00052(Galactose metabolism);ko00561(Glycerolipid metabolism);ko00600(Sphingolipid metabolism);ko00603(Glycosphingolipid biosynthesis - globo series)
PC-3p-2127_1801	BraA09g018050.3C	BraA09g018050.3C	glutamyl-tRNA reductase 1	876-897	888	-30.9	-21.2	0.686084	6	GO:0005515(protein binding);GO:0006779(porphyrin-containing compound biosynthetic process);GO:0006782(protoporphyrinogen IX biosynthetic process);GO:0006783(heme biosynthetic process);GO:0008883(glutamyl-tRNA reductase activity);GO:0009416(response to light stimulus);GO:0009507(chloroplast);GO:0015995(chlorophyll biosynthetic process);GO:0031969(chloroplast membrane);GO:0043234(protein complex);G…	ko00860(Porphyrin and chlorophyll metabolism)
PC-3p-2127_1801	BraA05g025870.3C	BraA05g025870.3C	4-coumarate--CoA ligase 4	1678-1698	1689	-30.9	-21.2	0.686084	5	GO:0005524(ATP binding);GO:0005575(cellular_component);GO:0009699(phenylpropanoid biosynthetic process);GO:0016207(4-coumarate-CoA ligase activity)	ko00360(Phenylalanine metabolism);ko00130(Ubiquinone and other terpenoid-quinone biosynthesis);ko00940(Phenylpropanoid biosynthesis)
PC-3p-2127_1801	BraA01g007220.3C	BraA01g007220.3C	-	105-127	117	-30.9	-21.2	0.686084	6	GO:0003674(molecular_function);GO:0005575(cellular_component);GO:0008150(biological_process)	-
PC-3p-2127_1801	BraA03g056000.3C	BraA03g056000.3C	-	105-127	117	-30.9	-21.1	0.682848	6	GO:0003674(molecular_function);GO:0005575(cellular_component);GO:0008150(biological_process)	-
PC-3p-2127_1801	BraA09g003680.3C	BraA09g003680.3C	-	111-131	121	-30.9	-21.1	0.682848	4	GO:0003677(DNA binding);GO:0003700(transcription factor activity, sequence-specific DNA binding);GO:0005634(nucleus);GO:0006355(regulation of transcription, DNA-templated)	-
PC-3p-2127_1801	BraA08g012850.3C	BraA08g012850.3C	probable starch synthase 4	384-403	394	-30.9	-21.1	0.682848	5.5	GO:0004373(glycogen );GO:0005515(protein binding);GO:0005982(starch metabolic process);GO:0009011(starch synthase activity);GO:0009501(amyloplast);GO:0009507(chloroplast);GO:0016757(transferase activity, transferring glycosyl groups);GO:0019252(starch biosynthetic process);GO:0033201(alpha-1,4-glucan synthase activity)	ko00500(Starch and sucrose metabolism)
PC-3p-2127_1801	BraA10g011850.3C	BraA10g011850.3C	-	1983-2003	1994	-30.9	-21.1	0.682848	5.5	GO:0005737(cytoplasm);GO:0006857(oligopeptide transport);GO:0015031(protein transport);GO:0015198(oligopeptide transporter activity);GO:0016020(membrane);GO:0016021(integral component of membrane);GO:0055085(transmembrane transport)	-
PC-3p-2127_1801	BraA03g049360.3C	BraA03g049360.3C	-	904-924	915	-30.9	-21.1	0.682848	6	GO:0005634(nucleus);GO:0016021(integral component of membrane)	-
PC-3p-2127_1801	BraA03g026770.3C	BraA03g026770.3C	thylakoid lumenal 29 kDa protein	688-707	697	-30.9	-21.1	0.682848	5.5	GO:0004601(peroxidase activity);GO:0005515(protein binding);GO:0005634(nucleus);GO:0005737(cytoplasm);GO:0006979(response to oxidative stress);GO:0009507(chloroplast);GO:0009534(chloroplast thylakoid);GO:0009535(chloroplast thylakoid membrane);GO:0009543(chloroplast thylakoid lumen);GO:0009579(thylakoid);GO:0016688(L-ascorbate peroxidase activity);GO:0020037(heme binding);GO:0031977(thylakoid lum…	ko00053(Ascorbate and aldarate metabolism);ko00480(Glutathione metabolism)
PC-3p-2127_1801	BraA06g021470.3C	BraA06g021470.3C	-	100-120	111	-30.9	-21	0.679612	4.5	-	-
PC-3p-2127_1801	BraA06g042060.3C	BraA06g042060.3C	50S ribosomal protein HLP	91-111	102	-30.9	-21	0.679612	6	GO:0003735(structural constituent of ribosome);GO:0005739(mitochondrion);GO:0005840(ribosome);GO:0006412(translation);GO:0009507(chloroplast)	ko03010(Ribosome)
PC-3p-2127_1801	BraA06g037220.3C	BraA06g037220.3C	DNA repair protein UVH3	2592-2611	2602	-30.9	-21	0.679612	5	GO:0003697(single-stranded DNA binding);GO:0004518(nuclease activity);GO:0004519(endonuclease activity);GO:0005515(protein binding);GO:0005634(nucleus);GO:0006281(DNA repair);GO:0006289(nucleotide-excision repair);GO:0009408(response to heat);GO:0010213(non-photoreactive DNA repair);GO:0010224(response to UV-B);GO:0046872(metal ion binding)	ko03420(Nucleotide excision repair)
PC-3p-2127_1801	BraA03g044490.3C	BraA03g044490.3C	-	487-507	498	-30.9	-21	0.679612	5	GO:0003674(molecular_function);GO:0005634(nucleus);GO:0008150(biological_process);GO:0016021(integral component of membrane)	-
PC-3p-2127_1801	BraA01g039390.3C	BraA01g039390.3C	-	1183-1203	1194	-30.9	-20.9	0.676375	5.5	GO:0003674(molecular_function);GO:0005634(nucleus);GO:0008150(biological_process)	-
PC-3p-2127_1801	BraA01g032590.3C	BraA01g032590.3C	-	715-735	726	-30.9	-20.9	0.676375	5.5	GO:0003674(molecular_function);GO:0005634(nucleus);GO:0008150(biological_process)	-
PC-3p-2127_1801	BraA01g015870.3C	BraA01g015870.3C	-	697-717	708	-30.9	-20.9	0.676375	5	GO:0003674(molecular_function);GO:0008150(biological_process)	-
PC-3p-2127_1801	BraA05g035290.3C	BraA05g035290.3C	-	10-30	21	-30.9	-20.9	0.676375	4	GO:0003674(molecular_function);GO:0005739(mitochondrion)	-
PC-3p-2127_1801	BraA08g019060.3C	BraA08g019060.3C	lectin-domain containing receptor kinase VI.3-like	1279-1299	1291	-30.9	-20.9	0.676375	6	GO:0004674(protein serine/threonine kinase activity);GO:0005524(ATP binding);GO:0005886(plasma membrane);GO:0006468(protein phosphorylation);GO:0016021(integral component of membrane);GO:0016301(kinase activity);GO:0030246(carbohydrate binding)	ko00500(Starch and sucrose metabolism)
PC-3p-2127_1801	BraA10g030300.3C	BraA10g030300.3C	flavin monooxygenase YUCCA7	114-136	126	-30.9	-20.8	0.673139	6	GO:0004497(monooxygenase activity);GO:0004499(N,N-dimethylaniline monooxygenase activity);GO:0005634(nucleus);GO:0050660(flavin adenine dinucleotide binding);GO:0050661(NADP binding)	ko00380(Tryptophan metabolism)
PC-3p-2127_1801	BraA02g002480.3C	BraA02g002480.3C	flavin monooxygenase YUCCA7	114-136	126	-30.9	-20.8	0.673139	6	GO:0004497(monooxygenase activity);GO:0004499(N,N-dimethylaniline monooxygenase activity);GO:0005634(nucleus);GO:0050660(flavin adenine dinucleotide binding);GO:0050661(NADP binding)	ko00380(Tryptophan metabolism)
PC-3p-2127_1801	BraA08g034710.3C	BraA08g034710.3C	nucleolar GTP-binding protein 1	1716-1735	1726	-30.9	-20.8	0.673139	6	GO:0000166(nucleotide binding);GO:0005525(GTP binding);GO:0005634(nucleus);GO:0005730(nucleolus);GO:0016020(membrane);GO:0042254(ribosome biogenesis)	ko03008(Ribosome biogenesis in eukaryotes)
PC-3p-2127_1801	BraA09g066330.3C	BraA09g066330.3C	-	1539-1557	1548	-30.9	-20.8	0.673139	5	GO:0005634(nucleus)	-
PC-3p-2127_1801	BraA09g051390.3C	BraA09g051390.3C	NAD(P)-linked oxidoreductase superfamily protein	410-430	421	-30.9	-20.8	0.673139	5	GO:0003700(transcription factor activity, sequence-specific DNA binding);GO:0005634(nucleus);GO:0006351(transcription, DNA-templated);GO:0006355(regulation of transcription, DNA-templated);GO:0006970(response to osmotic stress);GO:0007275(multicellular organism development);GO:0009414(response to water deprivation);GO:0009615(response to virus);GO:0009651(response to salt stress);GO:0009737(respo…	ko00750(Vitamin B6 metabolism)
PC-3p-2127_1801	BraA10g004270.3C	BraA10g004270.3C	-	611-630	621	-30.9	-20.8	0.673139	5.5	GO:0003677(DNA binding);GO:0005634(nucleus);GO:0006351(transcription, DNA-templated);GO:0006355(regulation of transcription, DNA-templated)	-
PC-3p-2127_1801	BraA07g018150.3C	BraA07g018150.3C	uncharacterized LOC106384454	1476-1494	1485	-30.9	-20.8	0.673139	5.5	GO:0000977(RNA polymerase II regulatory region sequence-specific DNA binding);GO:0003700(transcription factor activity, sequence-specific DNA binding);GO:0005634(nucleus);GO:0006357(regulation of transcription from RNA polymerase II promoter)	ko01230(Biosynthesis of amino acids);ko00260(Glycine, serine and threonine metabolism)
PC-3p-2127_1801	BraA07g040510.3C	BraA07g040510.3C	F-box protein SKP2B-like	796-816	807	-30.9	-20.8	0.673139	5	GO:0004842(ubiquitin-protein transferase activity);GO:0005634(nucleus);GO:0006511(ubiquitin-dependent protein catabolic process);GO:0010286(heat acclimation);GO:0051603(proteolysis involved in cellular protein catabolic process);GO:1901332(negative regulation of lateral root development)	ko04120(Ubiquitin mediated proteolysis)
PC-3p-2127_1801	BraA04g000960.3C	BraA04g000960.3C	uncharacterized LOC104455787	401-421	412	-30.9	-20.8	0.673139	5	GO:0003700(transcription factor activity, sequence-specific DNA binding);GO:0005634(nucleus);GO:0006351(transcription, DNA-templated);GO:0006355(regulation of transcription, DNA-templated);GO:0006970(response to osmotic stress);GO:0007275(multicellular organism development);GO:0009414(response to water deprivation);GO:0009615(response to virus);GO:0009651(response to salt stress);GO:0009737(respo…	ko00750(Vitamin B6 metabolism)
PC-3p-2127_1801	BraA10g014710.3C	BraA10g014710.3C	pto-interacting protein 1-like	967-987	979	-30.9	-20.7	0.669903	5	GO:0004672(protein kinase activity);GO:0005524(ATP binding);GO:0005886(plasma membrane);GO:0006468(protein phosphorylation);GO:0016021(integral component of membrane);GO:0016301(kinase activity)	ko04626(Plant-pathogen interaction)
PC-3p-2127_1801	BraA05g025010.3C	BraA05g025010.3C	UDP-glucosyl transferase 76C1	738-758	750	-30.9	-20.7	0.669903	5.5	GO:0008194(UDP-glycosyltransferase activity);GO:0016757(transferase activity, transferring glycosyl groups)	ko00908(Zeatin biosynthesis)
PC-3p-2127_1801	BraA03g044290.3C	BraA03g044290.3C	flavin monooxygenase YUCCA7	111-133	123	-30.9	-20.7	0.669903	6	GO:0004497(monooxygenase activity);GO:0004499(N,N-dimethylaniline monooxygenase activity);GO:0005634(nucleus);GO:0050660(flavin adenine dinucleotide binding);GO:0050661(NADP binding)	ko00380(Tryptophan metabolism)
PC-3p-2127_1801	BraA10g000220.3C	BraA10g000220.3C	(+)-neomenthol dehydrogenase	574-594	585	-30.9	-20.7	0.669903	5	GO:0005737(cytoplasm);GO:0009505(plant-type cell wall);GO:0016491(oxidoreductase activity)	ko00902(Monoterpenoid biosynthesis)
PC-3p-2127_1801	BraA06g011410.3C	BraA06g011410.3C	enolase 1	508-528	519	-30.9	-20.6	0.666667	6	GO:0003677(DNA binding);GO:0003700(transcription factor activity, sequence-specific DNA binding);GO:0005622(intracellular);GO:0005634(nucleus);GO:0006351(transcription, DNA-templated);GO:0006355(regulation of transcription, DNA-templated);GO:0009414(response to water deprivation);GO:0009873(ethylene-activated signaling pathway);GO:0010143(cutin biosynthetic process);GO:0010166(wax metabolic proce…	ko01200(Carbon metabolism);ko01230(Biosynthesis of amino acids);ko00010(Glycolysis / Gluconeogenesis);ko03018(RNA degradation)
PC-3p-2127_1801	BraA04g010680.3C	BraA04g010680.3C	pyridoxal kinase	375-394	385	-30.9	-20.6	0.666667	6	GO:0005829(cytosol);GO:0008478(pyridoxal kinase activity);GO:0009443(pyridoxal 5'-phosphate salvage);GO:0042816(vitamin B6 metabolic process)	ko00750(Vitamin B6 metabolism)
PC-3p-2127_1801	BraA10g025440.3C	BraA10g025440.3C	4-substituted benzoates-glutamate ligase GH3.12	1527-1548	1539	-30.9	-20.6	0.666667	6	GO:0005737(cytoplasm);GO:0009733(response to auxin)	ko04075(Plant hormone signal transduction)
PC-3p-2127_1801	BraA05g017670.3C	BraA05g017670.3C	phospholipase D alpha 2	1782-1803	1794	-30.9	-20.6	0.666667	5	GO:0004630(phospholipase D activity);GO:0005509(calcium ion binding);GO:0005773(vacuole);GO:0009738(abscisic acid-activated signaling pathway);GO:0009873(ethylene-activated signaling pathway);GO:0009941(chloroplast envelope);GO:0016020(membrane);GO:0016042(lipid catabolic process);GO:0030136(clathrin-coated vesicle);GO:0046470(phosphatidylcholine metabolic process);GO:0070290(N-acylphosphatidylet…	ko00564(Glycerophospholipid metabolism);ko00565(Ether lipid metabolism);ko04144(Endocytosis)
PC-3p-2127_1801	BraA08g002130.3C	BraA08g002130.3C	phospholipase D alpha 2-like	1785-1806	1797	-30.9	-20.6	0.666667	5	GO:0004630(phospholipase D activity);GO:0005509(calcium ion binding);GO:0005773(vacuole);GO:0009738(abscisic acid-activated signaling pathway);GO:0009873(ethylene-activated signaling pathway);GO:0009941(chloroplast envelope);GO:0016020(membrane);GO:0016042(lipid catabolic process);GO:0030136(clathrin-coated vesicle);GO:0046470(phosphatidylcholine metabolic process);GO:0070290(N-acylphosphatidylet…	ko00564(Glycerophospholipid metabolism);ko00565(Ether lipid metabolism);ko04144(Endocytosis)
PC-3p-2127_1801	BraA07g022570.3C	BraA07g022570.3C	-	1298-1317	1309	-30.9	-20.5	0.66343	6	GO:0005634(nucleus);GO:0005886(plasma membrane);GO:0008270(zinc ion binding);GO:0016021(integral component of membrane);GO:0019706(protein-cysteine S-palmitoyltransferase activity)	-
PC-3p-2127_1801	BraA03g031150.3C	BraA03g031150.3C	serine/threonine-protein kinase PBS1	1195-1215	1206	-30.9	-20.5	0.66343	6	GO:0004674(protein serine/threonine kinase activity);GO:0005524(ATP binding);GO:0005886(plasma membrane);GO:0006468(protein phosphorylation);GO:0010183(pollen tube guidance);GO:0016301(kinase activity);GO:0090404(pollen tube tip)	ko04626(Plant-pathogen interaction)
PC-3p-2127_1801	BraA05g020970.3C	BraA05g020970.3C	peroxisomal (S)-2-hydroxy-acid oxidase GLO5-like	2196-2217	2208	-30.9	-20.5	0.66343	6	GO:0001666(response to hypoxia);GO:0003677(DNA binding);GO:0003712(transcription cofactor activity);GO:0005515(protein binding);GO:0005634(nucleus);GO:0005654(nucleoplasm);GO:0006351(transcription, DNA-templated);GO:0006355(regulation of transcription, DNA-templated);GO:0006974(cellular response to DNA damage stimulus);GO:0006979(response to oxidative stress);GO:0007275(multicellular organism dev…	ko01200(Carbon metabolism);ko00630(Glyoxylate and dicarboxylate metabolism);ko04146(Peroxisome)
PC-3p-2127_1801	BraA09g052590.3C	BraA09g052590.3C	ferrochelatase-2	1352-1370	1361	-30.9	-20.5	0.66343	6	GO:0004325(ferrochelatase activity);GO:0006783(heme biosynthetic process)	ko00860(Porphyrin and chlorophyll metabolism)
PC-3p-2127_1801	BraA09g038540.3C	BraA09g038540.3C	-	1585-1602	1593	-30.9	-20.5	0.66343	5.5	GO:0003677(DNA binding);GO:0003700(transcription factor activity, sequence-specific DNA binding);GO:0005634(nucleus);GO:0006351(transcription, DNA-templated);GO:0006355(regulation of transcription, DNA-templated);GO:0009507(chloroplast)	-
PC-3p-2127_1801	BraA09g049970.3C	BraA09g049970.3C	beta-glucosidase 16-like	739-761	751	-30.9	-20.4	0.660194	6	GO:0004553(hydrolase activity, hydrolyzing O-glycosyl compounds);GO:0005576(extracellular region);GO:0005975(carbohydrate metabolic process);GO:0008422(beta-glucosidase activity);GO:1901657(glycosyl compound metabolic process)	ko00500(Starch and sucrose metabolism);ko00460(Cyanoamino acid metabolism);ko00940(Phenylpropanoid biosynthesis)
PC-3p-2127_1801	BraA06g006450.3C	BraA06g006450.3C	phytochrome A	2372-2391	2382	-30.9	-20.4	0.660194	5.5	GO:0000155(phosphorelay sensor kinase activity);GO:0004673(protein histidine kinase activity);GO:0004871(signal transducer activity);GO:0005515(protein binding);GO:0005634(nucleus);GO:0005737(cytoplasm);GO:0006351(transcription, DNA-templated);GO:0006355(regulation of transcription, DNA-templated);GO:0008020(G-protein coupled photoreceptor activity);GO:0009584(detection of visible light);GO:00095…	ko04712(Circadian rhythm - plant)
PC-3p-2127_1801	BraA10g009310.3C	BraA10g009310.3C	-	708-726	717	-30.9	-20.4	0.660194	5	-	-
PC-3p-2127_1801	BraA04g000500.3C	BraA04g000500.3C	-	370-391	382	-30.9	-20.4	0.660194	6	GO:0003747(translation release factor activity);GO:0006415(translational termination);GO:0009507(chloroplast);GO:0009536(plastid);GO:0009658(chloroplast organization);GO:0010027(thylakoid membrane organization);GO:0016149(translation release factor activity, codon specific);GO:0032544(plastid translation);GO:0040008(regulation of growth);GO:0043022(ribosome binding)	-
PC-3p-2127_1801	BraA09g053160.3C	BraA09g053160.3C	-	3701-3721	3712	-30.9	-20.38	0.659547	4	GO:0009507(chloroplast)	-
PC-3p-2127_1801	BraA06g005470.3C	BraA06g005470.3C	DNA polymerase epsilon catalytic subunit A	3634-3654	3645	-30.9	-20.3	0.656958	5.5	GO:0000166(nucleotide binding);GO:0003677(DNA binding);GO:0003887(DNA-directed DNA polymerase activity);GO:0005634(nucleus);GO:0006260(DNA replication);GO:0008270(zinc ion binding);GO:0008408(3'-5' exonuclease activity);GO:0008622(epsilon DNA polymerase complex);GO:0051539(4 iron, 4 sulfur cluster binding)	ko00230(Purine metabolism);ko00240(Pyrimidine metabolism);ko03030(DNA replication);ko03410(Base excision repair);ko03420(Nucleotide excision repair)
PC-3p-2127_1801	BraA02g032770.3C	BraA02g032770.3C	LRR receptor-like serine/threonine-protein kinase FLS2	3030-3050	3042	-30.9	-20.3	0.656958	6	GO:0004674(protein serine/threonine kinase activity);GO:0004675(transmembrane receptor protein serine/threonine kinase activity);GO:0005515(protein binding);GO:0005524(ATP binding);GO:0005768(endosome);GO:0005886(plasma membrane);GO:0006468(protein phosphorylation);GO:0006898(receptor-mediated endocytosis);GO:0007169(transmembrane receptor protein tyrosine kinase signaling pathway);GO:0010008(end…	ko04626(Plant-pathogen interaction)
PC-3p-2127_1801	BraA02g022530.3C	BraA02g022530.3C	mannose-1-phosphate guanyltransferase alpha-like	1036-1055	1047	-30.9	-20.3	0.656958	4.5	GO:0005515(protein binding);GO:0005737(cytoplasm);GO:0005777(peroxisome);GO:0005829(cytosol);GO:0009058(biosynthetic process);GO:0016779(nucleotidyltransferase activity);GO:0046686(response to cadmium ion);GO:2000082(regulation of L-ascorbic acid biosynthetic process)	ko00051(Fructose and mannose metabolism);ko00520(Amino sugar and nucleotide sugar metabolism)
PC-3p-2127_1801	BraA09g001030.3C	BraA09g001030.3C	-	49-70	61	-30.9	-20.2	0.653722	5.5	GO:0004435(phosphatidylinositol phospholipase C activity);GO:0004871(signal transducer activity);GO:0005622(intracellular);GO:0005634(nucleus);GO:0005886(plasma membrane);GO:0006629(lipid metabolic process);GO:0007165(signal transduction);GO:0016042(lipid catabolic process);GO:0035556(intracellular signal transduction)	-
PC-3p-2127_1801	BraA03g030950.3C	BraA03g030950.3C	-	27-48	39	-30.9	-20.2	0.653722	6	-	-
PC-3p-2127_1801	BraA09g001020.3C	BraA09g001020.3C	-	49-70	61	-30.9	-20.2	0.653722	5.5	GO:0004435(phosphatidylinositol phospholipase C activity);GO:0004871(signal transducer activity);GO:0005622(intracellular);GO:0005634(nucleus);GO:0005886(plasma membrane);GO:0006629(lipid metabolic process);GO:0007165(signal transduction);GO:0016042(lipid catabolic process);GO:0035556(intracellular signal transduction)	-
PC-3p-2127_1801	BraA09g061430.3C	BraA09g061430.3C	serine/threonine-protein kinase PBS1-like	3847-3868	3859	-30.9	-20.12	0.651133	5.5	GO:0000902(cell morphogenesis);GO:0004702(receptor signaling protein serine/threonine kinase activity);GO:0005524(ATP binding);GO:0005886(plasma membrane);GO:0007165(signal transduction);GO:0009506(plasmodesma);GO:0010059(positive regulation of atrichoblast fate specification);GO:0010063(positive regulation of trichoblast fate specification);GO:0010071(root meristem specification);GO:0010305(leaf…	ko04626(Plant-pathogen interaction)
PC-3p-2127_1801	BraA03g044200.3C	BraA03g044200.3C	golgin subfamily B member 1-like	1559-1579	1570	-30.9	-20.1	0.650485	6	GO:0004519(endonuclease activity);GO:0005634(nucleus);GO:0005777(peroxisome);GO:0010468(regulation of gene expression)	ko00561(Glycerolipid metabolism);ko00564(Glycerophospholipid metabolism);ko04070(Phosphatidylinositol signaling system)
PC-3p-2127_1801	BraA03g048460.3C	BraA03g048460.3C	R2R3 MYB transcription factor	703-724	715	-30.9	-20.1	0.650485	6	GO:0003677(DNA binding);GO:0003700(transcription factor activity, sequence-specific DNA binding);GO:0005634(nucleus);GO:0006351(transcription, DNA-templated);GO:0006355(regulation of transcription, DNA-templated);GO:0009553(embryo sac development);GO:0010183(pollen tube guidance);GO:0045697(regulation of synergid differentiation)	ko04712(Circadian rhythm - plant)
PC-3p-2127_1801	BraA01g010290.3C	BraA01g010290.3C	R2R3 MYB transcription factor	820-841	832	-30.9	-20.1	0.650485	6	GO:0003677(DNA binding);GO:0003700(transcription factor activity, sequence-specific DNA binding);GO:0005634(nucleus);GO:0006351(transcription, DNA-templated);GO:0006355(regulation of transcription, DNA-templated);GO:0009553(embryo sac development);GO:0010183(pollen tube guidance);GO:0045697(regulation of synergid differentiation)	ko04712(Circadian rhythm - plant)
PC-3p-214282_11	BraA08g008570.3C	BraA08g008570.3C	hypothetical protein	291-314	304	-30.6	-23.2	0.75817	4	GO:0005634(nucleus);GO:0008270(zinc ion binding);GO:0016021(integral component of membrane);GO:0016567(protein ubiquitination)	ko00563(Glycosylphosphatidylinositol)
PC-3p-214282_11	BraA09g057610.3C	BraA09g057610.3C	animal HSPA9 nucleotide-binding domain protein	39-59	50	-30.6	-23.1	0.754902	6	GO:0007165(signal transduction);GO:0009409(response to cold);GO:0043531(ADP binding);GO:0046713(borate transport)	ko03040(Spliceosome);ko04141(Protein processing in endoplasmic reticulum);ko04144(Endocytosis)
PC-3p-214282_11	BraA02g024430.3C	BraA02g024430.3C	glucan endo-1	927-945	938	-30.6	-23.1	0.754902	5.5	GO:0004553(hydrolase activity, hydrolyzing O-glycosyl compounds);GO:0005576(extracellular region);GO:0005975(carbohydrate metabolic process)	ko00500(Starch and sucrose metabolism)
PC-3p-214282_11	BraA06g027690.3C	BraA06g027690.3C	(S)-2-hydroxy-acid oxidase	201-222	213	-30.6	-22.5	0.735294	5.5	GO:0005739(mitochondrion);GO:0005829(cytosol);GO:0009610(response to symbiotic fungus);GO:0016491(oxidoreductase activity);GO:0018580(nitronate monooxygenase activity);GO:0046686(response to cadmium ion);GO:0051213(dioxygenase activity);GO:0055114(oxidation-reduction process)	ko01200(Carbon metabolism);ko00630(Glyoxylate and dicarboxylate metabolism);ko04146(Peroxisome)
PC-3p-214282_11	BraA06g013000.3C	BraA06g013000.3C	DNA repair protein RAD51 homolog 1-like	406-427	418	-30.6	-22.2	0.72549	4	GO:0004439(phosphatidylinositol-4,5-bisphosphate 5-phosphatase activity);GO:0005634(nucleus);GO:0005774(vacuolar membrane);GO:0007033(vacuole organization);GO:0009506(plasmodesma);GO:0036092(phosphatidylinositol-3-phosphate biosynthetic process);GO:0042578(phosphoric ester hydrolase activity)	ko03440(Homologous recombination)
PC-3p-214282_11	BraA01g025670.3C	BraA01g025670.3C	-	366-385	376	-30.6	-21.9	0.715686	5	-	-
PC-3p-214282_11	BraA09g039010.3C	BraA09g039010.3C	-	886-906	897	-30.6	-20.9	0.683007	3.5	GO:0005634(nucleus);GO:0008150(biological_process)	-
PC-3p-214282_11	BraA10g026490.3C	BraA10g026490.3C	-	2101-2121	2112	-30.6	-20.78	0.679085	3.5	GO:0003674(molecular_function);GO:0005773(vacuole);GO:0008150(biological_process);GO:0009507(chloroplast);GO:0016021(integral component of membrane)	-
PC-3p-214282_11	BraA07g021840.3C	BraA07g021840.3C	-	1121-1141	1132	-30.6	-20.7	0.676471	4.5	GO:0003674(molecular_function);GO:0005634(nucleus);GO:0008150(biological_process)	-
PC-3p-214282_11	BraA09g045550.3C	BraA09g045550.3C	-	1070-1090	1081	-30.6	-20.7	0.676471	4.5	GO:0003674(molecular_function);GO:0005634(nucleus);GO:0008150(biological_process)	-
PC-3p-214282_11	BraA04g022510.3C	BraA04g022510.3C	hypothetical protein	189-208	200	-30.6	-20.6	0.673203	5	GO:0003677(DNA binding);GO:0003700(transcription factor activity, sequence-specific DNA binding);GO:0005634(nucleus);GO:0006351(transcription, DNA-templated);GO:0006355(regulation of transcription, DNA-templated);GO:0009555(pollen development);GO:0046983(protein dimerization activity);GO:0048658(anther wall tapetum development);GO:0052543(callose deposition in cell wall)	ko04075(Plant hormone signal transduction)
PC-3p-214282_11	BraA01g022430.3C	BraA01g022430.3C	-	469-489	480	-30.6	-20.2	0.660131	5	GO:0005634(nucleus);GO:0005774(vacuolar membrane);GO:0008270(zinc ion binding);GO:0016021(integral component of membrane);GO:0019706(protein-cysteine S-palmitoyltransferase activity)	-
PC-3p-214282_11	BraA09g042620.3C	BraA09g042620.3C	-	556-576	567	-30.6	-20.2	0.660131	5	GO:0005634(nucleus);GO:0005774(vacuolar membrane);GO:0008270(zinc ion binding);GO:0016021(integral component of membrane);GO:0019706(protein-cysteine S-palmitoyltransferase activity)	-
PC-3p-21730_273	BraA03g045520.3C	BraA03g045520.3C	-	427-446	437	-37.8	-29.7	0.785714	4	GO:0005634(nucleus);GO:0007049(cell cycle);GO:0051301(cell division)	-
PC-3p-21730_273	BraA01g028610.3C	BraA01g028610.3C	-	1359-1379	1370	-37.8	-29.6	0.783069	5	GO:0000139(Golgi membrane);GO:0005576(extracellular region);GO:0005768(endosome);GO:0005794(Golgi apparatus);GO:0005797(Golgi medial cisterna);GO:0005801(cis-Golgi network);GO:0005802(trans-Golgi network);GO:0010008(endosome membrane);GO:0016020(membrane);GO:0016021(integral component of membrane)	-
PC-3p-21730_273	BraA03g063110.3C	BraA03g063110.3C	-	1710-1730	1721	-37.8	-29.6	0.783069	5	GO:0000139(Golgi membrane);GO:0005576(extracellular region);GO:0005768(endosome);GO:0005794(Golgi apparatus);GO:0005797(Golgi medial cisterna);GO:0005801(cis-Golgi network);GO:0005802(trans-Golgi network);GO:0010008(endosome membrane);GO:0016020(membrane);GO:0016021(integral component of membrane)	-
PC-3p-21730_273	BraA03g005860.3C	BraA03g005860.3C	polyamine oxidase 1	910-930	921	-37.8	-29.1	0.769841	5.5	GO:0005739(mitochondrion);GO:0006598(polyamine catabolic process);GO:0046208(spermine catabolic process);GO:0046592(polyamine oxidase activity);GO:0050660(flavin adenine dinucleotide binding);GO:0052894(norspermine:oxygen oxidoreductase activity);GO:0052895(N1-acetylspermine:oxygen oxidoreductase );GO:0052901(spermine:oxygen oxidoreductase );GO:0055114(oxidation-reduction process)	ko00330(Arginine and proline metabolism);ko00410(beta-Alanine metabolism)
PC-3p-21730_273	BraA05g016470.3C	BraA05g016470.3C	-	3319-3338	3330	-37.8	-28.9	0.76455	5.5	GO:0000287(magnesium ion binding);GO:0004012(phospholipid-translocating ATPase activity);GO:0005524(ATP binding);GO:0005802(trans-Golgi network);GO:0005886(plasma membrane);GO:0008270(zinc ion binding);GO:0009860(pollen tube growth);GO:0012505(endomembrane system);GO:0015662(ATPase activity, coupled to transmembrane movement of ions, phosphorylative mechanism);GO:0016021(integral component of mem…	-
PC-3p-21730_273	BraA09g061440.3C	BraA09g061440.3C	hypothetical protein	494-512	503	-37.8	-28.5	0.753968	5.5	GO:0003674(molecular_function);GO:0005634(nucleus);GO:0008150(biological_process)	ko03040(Spliceosome)
PC-3p-21730_273	BraA05g003460.3C	BraA05g003460.3C	clathrin interactor EPSIN 2-like	1975-1996	1987	-37.8	-28	0.740741	4.5	GO:0005515(protein binding);GO:0005543(phospholipid binding);GO:0005634(nucleus);GO:0005774(vacuolar membrane);GO:0005794(Golgi apparatus);GO:0005886(plasma membrane);GO:0015031(protein transport);GO:0030136(clathrin-coated vesicle);GO:0030276(clathrin binding)	ko04144(Endocytosis)
PC-3p-21730_273	BraA04g030490.3C	BraA04g030490.3C	clathrin interactor EPSIN 2-like	2212-2233	2224	-37.8	-28	0.740741	4.5	GO:0005515(protein binding);GO:0005543(phospholipid binding);GO:0005634(nucleus);GO:0005774(vacuolar membrane);GO:0005794(Golgi apparatus);GO:0005886(plasma membrane);GO:0015031(protein transport);GO:0030136(clathrin-coated vesicle);GO:0030276(clathrin binding)	ko04144(Endocytosis)
PC-3p-21730_273	BraA05g018730.3C	BraA05g018730.3C	DNA polymerase I A	3036-3056	3047	-37.8	-27.8	0.73545	5	GO:0003677(DNA binding);GO:0003887(DNA-directed DNA polymerase activity);GO:0005634(nucleus);GO:0005739(mitochondrion);GO:0006260(DNA replication);GO:0006264(mitochondrial DNA replication);GO:0006281(DNA repair);GO:0008408(3'-5' exonuclease activity);GO:0008409(5'-3' exonuclease activity);GO:0009507(chloroplast);GO:0009536(plastid);GO:0033259(plastid DNA replication)	ko00230(Purine metabolism);ko00240(Pyrimidine metabolism);ko03030(DNA replication);ko03410(Base excision repair);ko03420(Nucleotide excision repair);ko03440(Homologous recombination)
PC-3p-21730_273	BraA06g000560.3C	BraA06g000560.3C	-	788-809	800	-37.8	-27.5	0.727513	5.5	GO:0003674(molecular_function);GO:0005575(cellular_component);GO:0010200(response to chitin)	-
PC-3p-21730_273	BraA04g019420.3C	BraA04g019420.3C	beta-glucosidase 40-like	664-684	675	-37.8	-26.7	0.706349	4.5	GO:0003682(chromatin binding);GO:0005515(protein binding);GO:0005634(nucleus);GO:0005654(nucleoplasm);GO:0005719(nuclear euchromatin);GO:0005730(nucleolus);GO:0005829(cytosol);GO:0006306(DNA methylation);GO:0006342(chromatin silencing);GO:0006351(transcription, DNA-templated);GO:0006417(regulation of translation);GO:0009816(defense response to bacterium, incompatible interaction);GO:0010495(long-…	ko00500(Starch and sucrose metabolism);ko00460(Cyanoamino acid metabolism);ko00940(Phenylpropanoid biosynthesis)
PC-3p-21730_273	BraA01g020560.3C	BraA01g020560.3C	ATP-binding cassette superfamily	673-695	686	-37.8	-25.3	0.669312	5.5	GO:0005524(ATP binding);GO:0005886(plasma membrane);GO:0009507(chloroplast);GO:0016021(integral component of membrane);GO:0042626(ATPase activity, coupled to transmembrane movement of substances);GO:0055085(transmembrane transport)	ko02010(ABC transporters);ko04146(Peroxisome)
PC-3p-21730_273	BraA02g022960.3C	BraA02g022960.3C	-	301-320	311	-37.8	-25.2	0.666667	3.5	GO:0003674(molecular_function);GO:0005576(extracellular region);GO:0008150(biological_process)	-
PC-3p-21730_273	BraA03g053560.3C	BraA03g053560.3C	uncharacterized LOC106398135	2812-2831	2822	-37.8	-25.1	0.664021	6	-	ko00040(Pentose and glucuronate interconversions);ko00500(Starch and sucrose metabolism)
PC-3p-21730_273	BraA06g003200.3C	BraA06g003200.3C	-	21-41	32	-37.8	-25	0.661376	5.5	GO:0003674(molecular_function);GO:0005634(nucleus);GO:0008150(biological_process)	-
PC-3p-21730_273	BraA09g001720.3C	BraA09g001720.3C	-	4063-4084	4075	-37.8	-24.9	0.65873	5	GO:0005634(nucleus);GO:0008270(zinc ion binding);GO:0035556(intracellular signal transduction);GO:0047134(protein-disulfide reductase activity);GO:0055114(oxidation-reduction process)	-
PC-3p-21730_273	BraA09g025410.3C	BraA09g025410.3C	-	1219-1240	1231	-37.8	-24.7	0.653439	6	GO:0003674(molecular_function);GO:0005634(nucleus);GO:0006351(transcription, DNA-templated);GO:0006355(regulation of transcription, DNA-templated);GO:0006970(response to osmotic stress);GO:0009631(cold acclimation);GO:0010104(regulation of ethylene-activated signaling pathway);GO:0016592(mediator complex);GO:0032922(circadian regulation of gene expression);GO:0048364(root development);GO:0048586(…	-
PC-3p-24552_247	BraA10g001830.3C	BraA10g001830.3C	-	1069-1092	1083	-30.7	-23	0.749186	5	GO:0005576(extracellular region)	-
PC-3p-24552_247	BraA03g065050.3C	BraA03g065050.3C	-	76-98	89	-30.7	-22	0.716612	5.5	GO:0005634(nucleus);GO:0005730(nucleolus);GO:0005829(cytosol);GO:0006355(regulation of transcription, DNA-templated);GO:0008150(biological_process);GO:0009507(chloroplast);GO:0044212(transcription regulatory region DNA binding)	-
PC-3p-24552_247	BraA04g019040.3C	BraA04g019040.3C	-	1944-1965	1956	-30.7	-21.5	0.700326	6	GO:0005886(plasma membrane);GO:0006952(defense response);GO:0007165(signal transduction);GO:0016021(integral component of membrane);GO:0016301(kinase activity)	-
PC-3p-24552_247	BraA08g024700.3C	BraA08g024700.3C	caffeic acid 3-O-methyltransferase-like	1329-1350	1341	-30.7	-21.4	0.697068	5	GO:0003674(molecular_function);GO:0005634(nucleus);GO:0008150(biological_process)	ko00940(Phenylpropanoid biosynthesis)
PC-3p-316_17365	BraA09g047080.3C	BraA09g047080.3C	BRASSINOSTEROID INSENSITIVE 1-associated receptor kinase 1-like	122-143	134	-38.6	-33.4	0.865285	4.5	GO:0004672(protein kinase activity);GO:0004674(protein serine/threonine kinase activity);GO:0005515(protein binding);GO:0005524(ATP binding);GO:0005886(plasma membrane);GO:0006468(protein phosphorylation);GO:0007169(transmembrane receptor protein tyrosine kinase signaling pathway);GO:0016021(integral component of membrane);GO:0016301(kinase activity)	ko04075(Plant hormone signal transduction);ko04626(Plant-pathogen interaction)
PC-3p-316_17365	BraA01g033690.3C	BraA01g033690.3C	-	580-601	592	-38.6	-32.2	0.834197	4.5	GO:0003674(molecular_function);GO:0005739(mitochondrion);GO:0005886(plasma membrane);GO:0008150(biological_process)	-
PC-3p-316_17365	BraA03g009610.3C	BraA03g009610.3C	-	1113-1135	1126	-38.6	-31.1	0.805699	4	GO:0005737(cytoplasm);GO:0008150(biological_process)	-
PC-3p-316_17365	BraA03g028050.3C	BraA03g028050.3C	-	140-160	151	-38.6	-29.7	0.76943	4.5	GO:0005198(structural molecule activity);GO:0005515(protein binding);GO:0005634(nucleus);GO:0009409(response to cold);GO:0009507(chloroplast);GO:0009534(chloroplast thylakoid);GO:0009535(chloroplast thylakoid membrane);GO:0009570(chloroplast stroma);GO:0009579(thylakoid);GO:0009737(response to abscisic acid);GO:0010205(photoinhibition);GO:0010287(plastoglobule);GO:0010319(stromule);GO:0031977(thy…	-
PC-3p-316_17365	BraA05g014490.3C	BraA05g014490.3C	-	22-44	35	-38.6	-29.7	0.76943	6	GO:0005737(cytoplasm);GO:0007165(signal transduction);GO:0008289(lipid binding);GO:0035091(phosphatidylinositol binding)	-
PC-3p-316_17365	BraA07g030150.3C	BraA07g030150.3C	-	61-81	72	-38.6	-29.4	0.761658	5	GO:0003674(molecular_function);GO:0005634(nucleus);GO:0008150(biological_process)	-
PC-3p-316_17365	BraA05g007570.3C	BraA05g007570.3C	-	25-45	36	-38.6	-29.4	0.761658	5	GO:0003674(molecular_function);GO:0005634(nucleus);GO:0008150(biological_process)	-
PC-3p-316_17365	BraA03g014310.3C	BraA03g014310.3C	-	67-88	79	-38.6	-29.1	0.753886	5.5	GO:0003674(molecular_function);GO:0005576(extracellular region);GO:0008150(biological_process)	-
PC-3p-316_17365	BraA03g005650.3C	BraA03g005650.3C	protein TIFY 9-like	124-144	136	-38.6	-28.5	0.738342	6	GO:0003714(transcription corepressor activity);GO:0005515(protein binding);GO:0005634(nucleus);GO:0006351(transcription, DNA-templated);GO:0006355(regulation of transcription, DNA-templated);GO:0006952(defense response);GO:0009611(response to wounding);GO:0009733(response to auxin);GO:0009751(response to salicylic acid);GO:0009753(response to jasmonic acid);GO:0010112(regulation of systemic acqui…	ko04075(Plant hormone signal transduction)
PC-3p-316_17365	BraA06g001770.3C	BraA06g001770.3C	hypothetical protein	44-65	57	-38.6	-28.3	0.733161	5	GO:0005737(cytoplasm);GO:0008150(biological_process);GO:0016491(oxidoreductase activity);GO:0055114(oxidation-reduction process)	ko00904(Diterpenoid biosynthesis)
PC-3p-316_17365	BraA03g046670.3C	BraA03g046670.3C	two-component response regulator ARR2	826-848	839	-38.6	-27.9	0.722798	5	GO:0000156(phosphorelay response regulator activity);GO:0003677(DNA binding);GO:0003700(transcription factor activity, sequence-specific DNA binding);GO:0005515(protein binding);GO:0005634(nucleus);GO:0006351(transcription, DNA-templated);GO:0006355(regulation of transcription, DNA-templated);GO:0009723(response to ethylene);GO:0009735(response to cytokinin);GO:0009736(cytokinin-activated signali…	ko04075(Plant hormone signal transduction)
PC-3p-316_17365	BraA01g010860.3C	BraA01g010860.3C	dnaJ homolog subfamily B member 14	1011-1032	1023	-38.6	-27.4	0.709845	6	GO:0005737(cytoplasm);GO:0006457(protein folding)	ko04141(Protein processing in endoplasmic reticulum)
PC-3p-316_17365	BraA10g031920.3C	BraA10g031920.3C	Salicylate O-methyltransferase	343-364	355	-38.6	-27.4	0.709845	5.5	GO:0005575(cellular_component);GO:0008168(methyltransferase activity);GO:0032259(methylation);GO:0046686(response to cadmium ion)	ko00592(alpha-Linolenic acid metabolism)
PC-3p-316_17365	BraA09g012720.3C	BraA09g012720.3C	-	149-172	163	-38.6	-27.3	0.707254	6	GO:0004197(cysteine-type endopeptidase activity);GO:0005576(extracellular region);GO:0006508(proteolysis);GO:0009507(chloroplast);GO:0043068(positive regulation of programmed cell death)	-
PC-3p-316_17365	BraA07g038550.3C	BraA07g038550.3C	uncharacterized LOC105650214	1259-1281	1271	-38.6	-27.3	0.707254	5.5	GO:0003674(molecular_function);GO:0005794(Golgi apparatus);GO:0008150(biological_process);GO:0016021(integral component of membrane)	ko00073(Cutin, suberine and wax biosynthesis)
PC-3p-316_17365	BraA08g023920.3C	BraA08g023920.3C	hypothetical protein	398-419	410	-38.6	-27	0.699482	5.5	GO:0004842(ubiquitin-protein transferase activity);GO:0005634(nucleus);GO:0005737(cytoplasm);GO:0009626(plant-type hypersensitive response);GO:0009814(defense response, incompatible interaction);GO:0009817(defense response to fungus, incompatible interaction);GO:0016567(protein ubiquitination);GO:0016874(ligase activity)	ko04140(Regulation of autophagy)
PC-3p-316_17365	BraA07g034620.3C	BraA07g034620.3C	60S ribosomal protein L10-3-like	80-100	91	-38.6	-26.9	0.696891	6	GO:0000027(ribosomal large subunit assembly);GO:0003735(structural constituent of ribosome);GO:0005634(nucleus);GO:0005737(cytoplasm);GO:0005773(vacuole);GO:0005774(vacuolar membrane);GO:0005794(Golgi apparatus);GO:0005829(cytosol);GO:0005840(ribosome);GO:0006412(translation);GO:0010224(response to UV-B);GO:0022625(cytosolic large ribosomal subunit);GO:0022626(cytosolic ribosome);GO:0032502(devel…	ko03010(Ribosome)
PC-3p-316_17365	BraA09g054310.3C	BraA09g054310.3C	hypothetical protein	236-255	246	-38.6	-26.9	0.696891	5	GO:0008194(UDP-glycosyltransferase activity);GO:0009813(flavonoid biosynthetic process);GO:0010294(abscisic acid glucosyltransferase activity);GO:0016757(transferase activity, transferring glycosyl groups);GO:0043231(intracellular membrane-bounded organelle);GO:0047215(indole-3-acetate beta-glucosyltransferase activity);GO:0052696(flavonoid glucuronidation);GO:0080043(quercetin 3-O-glucosyltransf…	ko00940(Phenylpropanoid biosynthesis)
PC-3p-316_17365	BraA09g035260.3C	BraA09g035260.3C	-	1079-1099	1090	-38.6	-26.8	0.694301	4	GO:0003674(molecular_function);GO:0005634(nucleus);GO:0005783(endoplasmic reticulum);GO:0005789(endoplasmic reticulum membrane);GO:0006629(lipid metabolic process);GO:0016021(integral component of membrane);GO:0019915(lipid storage);GO:0034389(lipid particle organization)	-
PC-3p-316_17365	BraA09g022600.3C	BraA09g022600.3C	-	35-56	47	-38.6	-26.6	0.689119	6	GO:0003723(RNA binding);GO:0005634(nucleus);GO:0005777(peroxisome);GO:0005829(cytosol);GO:0009735(response to cytokinin)	-
PC-3p-316_17365	BraA04g013880.3C	BraA04g013880.3C	hypothetical protein	1166-1187	1178	-38.6	-26.6	0.689119	5	GO:0003777(microtubule motor activity);GO:0005524(ATP binding);GO:0005874(microtubule);GO:0008017(microtubule binding)	ko03008(Ribosome biogenesis in eukaryotes)
PC-3p-316_17365	BraA07g017970.3C	BraA07g017970.3C	beta-glucosidase 40-like	1939-1960	1951	-38.6	-26.6	0.689119	6	GO:0003682(chromatin binding);GO:0005515(protein binding);GO:0005634(nucleus);GO:0005654(nucleoplasm);GO:0005719(nuclear euchromatin);GO:0005730(nucleolus);GO:0005829(cytosol);GO:0006306(DNA methylation);GO:0006342(chromatin silencing);GO:0006351(transcription, DNA-templated);GO:0006417(regulation of translation);GO:0009816(defense response to bacterium, incompatible interaction);GO:0010495(long-…	ko00500(Starch and sucrose metabolism);ko00460(Cyanoamino acid metabolism);ko00940(Phenylpropanoid biosynthesis)
PC-3p-316_17365	BraA06g016110.3C	BraA06g016110.3C	-	388-409	400	-38.6	-26.6	0.689119	4	GO:0005575(cellular_component);GO:0008150(biological_process)	-
PC-3p-316_17365	BraA08g009180.3C	BraA08g009180.3C	transcription factor MYB114-like	351-373	363	-38.6	-26.5	0.686528	6	GO:0003677(DNA binding);GO:0003700(transcription factor activity, sequence-specific DNA binding);GO:0005515(protein binding);GO:0005524(ATP binding);GO:0005634(nucleus);GO:0006351(transcription, DNA-templated);GO:0006355(regulation of transcription, DNA-templated);GO:0006633(fatty acid biosynthetic process);GO:0006970(response to osmotic stress);GO:0009813(flavonoid biosynthetic process);GO:00100…	ko04712(Circadian rhythm - plant)
PC-3p-316_17365	BraA05g028780.3C	BraA05g028780.3C	single-stranded DNA-binding protein	142-161	152	-38.6	-26.3	0.681347	4.5	GO:0003697(single-stranded DNA binding);GO:0005739(mitochondrion);GO:0006260(DNA replication)	ko03030(DNA replication);ko03430(Mismatch repair);ko03440(Homologous recombination)
PC-3p-316_17365	BraA08g014950.3C	BraA08g014950.3C	probable pectinesterase 56	679-698	689	-38.6	-26.2	0.678756	5.5	GO:0030599(pectinesterase activity);GO:0046910(pectinesterase inhibitor activity);GO:0071944(cell periphery)	ko00040(Pentose and glucuronate interconversions);ko00500(Starch and sucrose metabolism)
PC-3p-316_17365	BraA09g027170.3C	BraA09g027170.3C	adaptor-related protein complex 2	284-305	296	-38.6	-26.1	0.676166	6	GO:0005634(nucleus);GO:0005794(Golgi apparatus);GO:0005886(plasma membrane);GO:0006886(intracellular protein transport);GO:0008565(protein transporter activity);GO:0009506(plasmodesma);GO:0016192(vesicle-mediated transport);GO:0030131(clathrin adaptor complex);GO:0030276(clathrin binding);GO:0030665(clathrin-coated vesicle membrane)	ko04144(Endocytosis)
PC-3p-316_17365	BraA02g042480.3C	BraA02g042480.3C	-	923-944	935	-38.6	-26.1	0.676166	5.5	GO:0003677(DNA binding);GO:0005634(nucleus);GO:0006352(DNA-templated transcription, initiation);GO:0016570(histone modification)	-
PC-3p-316_17365	BraA06g006930.3C	BraA06g006930.3C	hypothetical protein	178-202	193	-38.6	-26	0.673575	5.5	GO:0003674(molecular_function);GO:0005634(nucleus);GO:0008150(biological_process)	ko03040(Spliceosome)
PC-3p-316_17365	BraA05g040710.3C	BraA05g040710.3C	-	548-569	560	-38.6	-25.9	0.670984	6	GO:0003677(DNA binding);GO:0003700(transcription factor activity, sequence-specific DNA binding);GO:0005515(protein binding);GO:0005634(nucleus);GO:0005667(transcription factor complex);GO:0005737(cytoplasm);GO:0006351(transcription, DNA-templated);GO:0006355(regulation of transcription, DNA-templated);GO:0007049(cell cycle)	-
PC-3p-316_17365	BraA04g009860.3C	BraA04g009860.3C	-	212-232	223	-38.6	-25.9	0.670984	6	GO:0003674(molecular_function);GO:0005774(vacuolar membrane);GO:0005783(endoplasmic reticulum);GO:0008150(biological_process)	-
PC-3p-316_17365	BraA03g053730.3C	BraA03g053730.3C	-	248-268	259	-38.6	-25.8	0.668394	5	GO:0005515(protein binding);GO:0005737(cytoplasm);GO:0005783(endoplasmic reticulum);GO:0005789(endoplasmic reticulum membrane);GO:0005829(cytosol);GO:0005886(plasma membrane);GO:0009506(plasmodesma);GO:0010155(regulation of proton transport);GO:0016021(integral component of membrane)	-
PC-3p-316_17365	BraA01g021680.3C	BraA01g021680.3C	uncharacterized LOC103871492	906-929	919	-38.6	-25.7	0.665803	6	GO:0003993(acid phosphatase activity);GO:0005737(cytoplasm);GO:0005829(cytosol);GO:0008252(nucleotidase activity)	ko00230(Purine metabolism);ko00240(Pyrimidine metabolism);ko00760(Nicotinate and nicotinamide metabolism)
PC-3p-316_17365	BraA07g017880.3C	BraA07g017880.3C	hydroxymethylglutaryl-CoA lyase	1064-1084	1075	-38.6	-25.7	0.665803	5.5	GO:0004419(hydroxymethylglutaryl-CoA lyase activity);GO:0005739(mitochondrion);GO:0005759(mitochondrial matrix);GO:0006551(leucine metabolic process);GO:0016829(lyase activity)	ko00650(Butanoate metabolism);ko00072(Synthesis and degradation of ketone bodies);ko00280(Valine, leucine and isoleucine degradation);ko04146(Peroxisome)
PC-3p-316_17365	BraA07g032500.3C	BraA07g032500.3C	DNA glycosylase superfamily protein isoform 1	77-96	87	-38.6	-25.7	0.665803	6	GO:0003676(nucleic acid binding);GO:0003700(transcription factor activity, sequence-specific DNA binding);GO:0005634(nucleus);GO:0006351(transcription, DNA-templated);GO:0006355(regulation of transcription, DNA-templated);GO:0007275(multicellular organism development);GO:0008270(zinc ion binding);GO:0009736(cytokinin-activated signaling pathway);GO:0009740(gibberellic acid mediated signaling path…	ko03410(Base excision repair)
PC-3p-316_17365	BraA01g006620.3C	BraA01g006620.3C	systemin receptor SR160	395-417	407	-38.6	-25.6	0.663212	5	GO:0004674(protein serine/threonine kinase activity);GO:0005524(ATP binding);GO:0005576(extracellular region);GO:0006468(protein phosphorylation);GO:0007169(transmembrane receptor protein tyrosine kinase signaling pathway);GO:0016021(integral component of membrane);GO:0016301(kinase activity);GO:0016310(phosphorylation)	ko04075(Plant hormone signal transduction)
PC-3p-316_17365	BraA03g027760.3C	BraA03g027760.3C	hypothetical protein	1317-1338	1329	-38.6	-25.4	0.658031	6	GO:0003700(transcription factor activity, sequence-specific DNA binding);GO:0004672(protein kinase activity);GO:0004674(protein serine/threonine kinase activity);GO:0005515(protein binding);GO:0005524(ATP binding);GO:0005634(nucleus);GO:0005737(cytoplasm);GO:0006351(transcription, DNA-templated);GO:0006355(regulation of transcription, DNA-templated);GO:0006468(protein phosphorylation);GO:0006952(…	ko04626(Plant-pathogen interaction)
PC-3p-316_17365	BraA01g023150.3C	BraA01g023150.3C	galacturonosyltransferase 8-like	158-179	169	-38.6	-25.4	0.658031	6	GO:0003674(molecular_function);GO:0005634(nucleus);GO:0008150(biological_process)	ko00500(Starch and sucrose metabolism);ko00520(Amino sugar and nucleotide sugar metabolism)
PC-3p-316_17365	BraA01g011560.3C	BraA01g011560.3C	-	290-310	301	-38.6	-25.3	0.65544	5.5	GO:0005737(cytoplasm);GO:0016614(oxidoreductase activity, acting on CH-OH group of donors);GO:0050660(flavin adenine dinucleotide binding);GO:0055114(oxidation-reduction process)	-
PC-3p-316_17365	BraA09g046300.3C	BraA09g046300.3C	adaptor-related protein complex 2	335-356	347	-38.6	-25.2	0.65285	5.5	GO:0005623(cell);GO:0005634(nucleus);GO:0005794(Golgi apparatus);GO:0006886(intracellular protein transport);GO:0006896(Golgi to vacuole transport);GO:0016192(vesicle-mediated transport);GO:0030117(membrane coat);GO:0030123(AP-3 adaptor complex);GO:0030659(cytoplasmic vesicle membrane);GO:0051453(regulation of intracellular pH);GO:0080171(lytic vacuole organization)	ko04144(Endocytosis)
PC-3p-316_17365	BraA06g028300.3C	BraA06g028300.3C	-	137-157	148	-38.6	-25.2	0.65285	5	GO:0003674(molecular_function);GO:0005773(vacuole);GO:0005886(plasma membrane);GO:0005901(caveola);GO:0008150(biological_process)	-
PC-3p-316_17365	BraA06g002500.3C	BraA06g002500.3C	-	1800-1821	1812	-38.6	-25.2	0.65285	6	GO:0003674(molecular_function);GO:0005634(nucleus);GO:0005886(plasma membrane);GO:0008150(biological_process)	-
PC-3p-316_17365	BraA01g017460.3C	BraA01g017460.3C	glycerophosphoryl diester phosphodiesterase family protein	1323-1342	1333	-38.6	-25.1	0.650259	6	GO:0005886(plasma membrane);GO:0006071(glycerol metabolic process);GO:0006629(lipid metabolic process);GO:0008889(glycerophosphodiester phosphodiesterase activity);GO:0009505(plant-type cell wall);GO:0009932(cell tip growth);GO:0010026(trichome differentiation);GO:0010053(root epidermal cell differentiation);GO:0010442(guard cell morphogenesis);GO:0016301(kinase activity);GO:0031225(anchored comp…	ko00564(Glycerophospholipid metabolism)
PC-3p-316_17365	BraA04g029240.3C	BraA04g029240.3C	probable calcium-binding protein CML35	80-99	90	-38.6	-25.1	0.650259	5.5	GO:0005509(calcium ion binding);GO:0005886(plasma membrane)	ko04626(Plant-pathogen interaction)
PC-3p-3217_1206	BraA01g033370.3C	BraA01g033370.3C	-	2536-2558	2548	-34.5	-30.3	0.878261	4.5	GO:0016197(endosomal transport);GO:0030119(AP-type membrane coat adaptor complex)	-
PC-3p-3217_1206	BraA02g008220.3C	BraA02g008220.3C	-	1126-1146	1138	-34.5	-30.2	0.875362	3	GO:0005634(nucleus);GO:0005886(plasma membrane);GO:0006820(anion transport);GO:0008381(mechanically-gated ion channel activity);GO:0016020(membrane);GO:0016021(integral component of membrane);GO:0050982(detection of mechanical stimulus);GO:0080167(response to karrikin)	-
PC-3p-3217_1206	BraA02g018640.3C	BraA02g018640.3C	hypothetical protein	393-413	405	-34.5	-30.2	0.875362	4	GO:0005802(trans-Golgi network);GO:0005886(plasma membrane);GO:0006817(phosphate ion transport);GO:0016021(integral component of membrane);GO:0016036(cellular response to phosphate starvation)	ko04075(Plant hormone signal transduction)
PC-3p-3217_1206	BraA05g021320.3C	BraA05g021320.3C	-	220-242	232	-34.5	-30.1	0.872464	5.5	-	-
PC-3p-3217_1206	BraA03g010350.3C	BraA03g010350.3C	-	457-480	471	-34.5	-30	0.869565	6	GO:0009507(chloroplast)	-
PC-3p-3217_1206	BraA03g064160.3C	BraA03g064160.3C	-	1192-1212	1204	-34.5	-29.8	0.863768	4	-	-
PC-3p-3217_1206	BraA03g002260.3C	BraA03g002260.3C	hypothetical protein	598-618	610	-34.5	-29.7	0.86087	4	GO:0016020(membrane);GO:0016709(oxidoreductase activity, acting on paired donors, with incorporation or reduction of molecular oxygen, NAD);GO:0044550(secondary metabolite biosynthetic process)	ko00903(Limonene and pinene degradation);ko00945(Stilbenoid, diarylheptanoid and gingerol biosynthesis)
PC-3p-3217_1206	BraA05g009940.3C	BraA05g009940.3C	cysteine--tRNA ligase	99-119	111	-34.5	-29.6	0.857971	4.5	GO:0003674(molecular_function);GO:0008150(biological_process);GO:0009507(chloroplast);GO:0016021(integral component of membrane)	ko00970(Aminoacyl-tRNA biosynthesis)
PC-3p-3217_1206	BraA07g016400.3C	BraA07g016400.3C	-	853-873	865	-34.5	-29.4	0.852174	5	GO:0003674(molecular_function);GO:0005634(nucleus);GO:0008150(biological_process)	-
PC-3p-3217_1206	BraA10g007750.3C	BraA10g007750.3C	-	274-295	286	-34.5	-29.4	0.852174	6	GO:0004722(protein serine/threonine phosphatase activity);GO:0005575(cellular_component);GO:0006470(protein dephosphorylation)	-
PC-3p-3217_1206	BraA05g004470.3C	BraA05g004470.3C	-	880-903	894	-34.5	-29.4	0.852174	6	GO:0005634(nucleus);GO:0008270(zinc ion binding)	-
PC-3p-3217_1206	BraA01g028330.3C	BraA01g028330.3C	dynamin-related protein 1C	1832-1857	1848	-34.5	-28.9	0.837681	6	GO:0003924(GTPase activity);GO:0005525(GTP binding);GO:0005737(cytoplasm);GO:0005874(microtubule)	ko04144(Endocytosis)
PC-3p-3217_1206	BraA06g016370.3C	BraA06g016370.3C	DEAD-box ATP-dependent RNA helicase 42	46-68	58	-34.5	-28.7	0.831884	5	GO:0003723(RNA binding);GO:0005524(ATP binding);GO:0005634(nucleus);GO:0008026(ATP-dependent helicase activity)	ko03040(Spliceosome)
PC-3p-3217_1206	BraA01g005370.3C	BraA01g005370.3C	hypothetical protein	347-368	359	-34.5	-28.6	0.828986	4.5	GO:0003677(DNA binding);GO:0003887(DNA-directed DNA polymerase activity);GO:0004386(helicase activity);GO:0005524(ATP binding);GO:0005634(nucleus);GO:0006260(DNA replication);GO:0006261(DNA-dependent DNA replication);GO:0006310(DNA recombination);GO:0007049(cell cycle);GO:0009640(photomorphogenesis);GO:0009933(meristem structural organization);GO:0010468(regulation of gene expression);GO:0051301(…	ko03018(RNA degradation)
PC-3p-3217_1206	BraA07g011190.3C	BraA07g011190.3C	-	319-339	331	-34.5	-28.1	0.814493	4.5	GO:0000139(Golgi membrane);GO:0005768(endosome);GO:0005794(Golgi apparatus);GO:0005802(trans-Golgi network);GO:0016021(integral component of membrane)	-
PC-3p-3217_1206	BraA04g011240.3C	BraA04g011240.3C	calponin homology domain-containing protein DDB_G0272472	415-438	427	-34.5	-28.1	0.814493	6	GO:0003674(molecular_function);GO:0005737(cytoplasm)	ko03008(Ribosome biogenesis in eukaryotes)
PC-3p-3217_1206	BraA06g042280.3C	BraA06g042280.3C	-	1168-1188	1180	-34.5	-28	0.811594	4	GO:0008285(negative regulation of cell proliferation);GO:0009507(chloroplast);GO:0010102(lateral root morphogenesis)	-
PC-3p-3217_1206	BraA06g008000.3C	BraA06g008000.3C	G-type lectin S-receptor-like serine/threonine-protein kinase RKS1	1106-1127	1118	-34.5	-28	0.811594	5	GO:0004674(protein serine/threonine kinase activity);GO:0005886(plasma membrane);GO:0006468(protein phosphorylation);GO:0006952(defense response);GO:0009506(plasmodesma)	ko00500(Starch and sucrose metabolism);ko00460(Cyanoamino acid metabolism);ko00940(Phenylpropanoid biosynthesis)
PC-3p-3217_1206	BraA10g016210.3C	BraA10g016210.3C	nuclear-pore anchor	1375-1398	1388	-34.5	-28	0.811594	5	GO:0003779(actin binding);GO:0005576(extracellular region);GO:0005634(nucleus);GO:0005737(cytoplasm);GO:0005774(vacuolar membrane)	ko03013(RNA transport)
PC-3p-3217_1206	BraA04g013910.3C	BraA04g013910.3C	-	1063-1085	1076	-34.5	-27.9	0.808696	4	GO:0005249(voltage-gated potassium channel activity);GO:0005634(nucleus);GO:0006813(potassium ion transport);GO:0008076(voltage-gated potassium channel complex);GO:0016020(membrane);GO:0016567(protein ubiquitination);GO:0051260(protein homooligomerization)	-
PC-3p-3217_1206	BraA06g044090.3C	BraA06g044090.3C	-	468-489	480	-34.5	-27.9	0.808696	5	GO:0003674(molecular_function)	-
PC-3p-3217_1206	BraA09g040910.3C	BraA09g040910.3C	-	1084-1105	1096	-34.5	-27.9	0.808696	3.5	GO:0003674(molecular_function);GO:0005737(cytoplasm)	-
PC-3p-3217_1206	BraA02g044840.3C	BraA02g044840.3C	-	181-203	193	-34.5	-27.8	0.805797	5.5	GO:0005515(protein binding);GO:0005739(mitochondrion);GO:0009611(response to wounding);GO:0009723(response to ethylene);GO:0009753(response to jasmonic acid);GO:0045087(innate immune response)	-
PC-3p-3217_1206	BraA01g030500.3C	BraA01g030500.3C	-	1519-1540	1531	-34.5	-27.6	0.8	6	GO:0003674(molecular_function);GO:0006351(transcription, DNA-templated);GO:0006355(regulation of transcription, DNA-templated);GO:0009698(phenylpropanoid metabolic process);GO:0016592(mediator complex);GO:2000762(regulation of phenylpropanoid metabolic process)	-
PC-3p-3217_1206	BraA01g042190.3C	BraA01g042190.3C	DNA repair and recombination protein RAD26	2622-2643	2634	-34.5	-27.6	0.8	5	GO:0003677(DNA binding);GO:0004386(helicase activity);GO:0005524(ATP binding);GO:0005634(nucleus);GO:0009826(unidimensional cell growth);GO:0010078(maintenance of root meristem identity);GO:0010492(maintenance of shoot apical meristem identity);GO:0016568(chromatin modification);GO:0031490(chromatin DNA binding);GO:0040008(regulation of growth);GO:0042393(histone binding)	ko03420(Nucleotide excision repair)
PC-3p-3217_1206	BraA03g054870.3C	BraA03g054870.3C	-	538-558	549	-34.5	-27.6	0.8	5.5	GO:0003674(molecular_function);GO:0005634(nucleus);GO:0008150(biological_process)	-
PC-3p-3217_1206	BraA06g008070.3C	BraA06g008070.3C	G-type lectin S-receptor-like serine/threonine-protein kinase RKS1	1079-1100	1091	-34.5	-27.6	0.8	4.5	GO:0004674(protein serine/threonine kinase activity);GO:0005886(plasma membrane);GO:0006468(protein phosphorylation);GO:0006952(defense response);GO:0009506(plasmodesma)	ko00500(Starch and sucrose metabolism);ko00460(Cyanoamino acid metabolism);ko00940(Phenylpropanoid biosynthesis)
PC-3p-3217_1206	BraA09g042430.3C	BraA09g042430.3C	uncharacterized LOC103841043	573-594	585	-34.5	-27.5	0.797101	5.5	GO:0003674(molecular_function);GO:0005737(cytoplasm);GO:0008150(biological_process);GO:0009506(plasmodesma)	ko04144(Endocytosis)
PC-3p-3217_1206	BraA09g047320.3C	BraA09g047320.3C	fatty acyl-CoA reductase 6	1558-1578	1569	-34.5	-27.4	0.794203	3.5	GO:0006629(lipid metabolic process);GO:0010584(pollen exine formation);GO:0016628(oxidoreductase activity, acting on the CH-CH group of donors, NAD or NADP as acceptor);GO:0055114(oxidation-reduction process);GO:0080019(fatty-acyl-CoA reductase )	ko00073(Cutin, suberine and wax biosynthesis);ko04146(Peroxisome)
PC-3p-3217_1206	BraA08g033170.3C	BraA08g033170.3C	-	684-705	696	-34.5	-27.4	0.794203	5	GO:0005886(plasma membrane);GO:0016021(integral component of membrane)	-
PC-3p-3217_1206	BraA02g035510.3C	BraA02g035510.3C	-	688-709	700	-34.5	-27.3	0.791304	5.5	GO:0005634(nucleus);GO:0016567(protein ubiquitination);GO:0030246(carbohydrate binding)	-
PC-3p-3217_1206	BraA07g020140.3C	BraA07g020140.3C	-	7120-7143	7134	-34.5	-27.3	0.791304	6	-	-
PC-3p-3217_1206	BraAnng003720.3C	BraAnng003720.3C	long chain acyl-CoA synthetase 1	664-684	676	-34.5	-27.2	0.788406	4.5	GO:0004467(long-chain fatty acid-CoA ligase activity);GO:0005524(ATP binding);GO:0005634(nucleus);GO:0005783(endoplasmic reticulum);GO:0006631(fatty acid metabolic process);GO:0006633(fatty acid biosynthetic process);GO:0010025(wax biosynthetic process);GO:0010143(cutin biosynthetic process);GO:0031957(very long-chain fatty acid-CoA ligase activity)	ko01212(Fatty acid metabolism);ko00061(Fatty acid biosynthesis);ko00071(Fatty acid degradation);ko04146(Peroxisome)
PC-3p-3217_1206	BraA06g005610.3C	BraA06g005610.3C	-	645-666	657	-34.5	-27.2	0.788406	4.5	GO:0005886(plasma membrane);GO:0016021(integral component of membrane)	-
PC-3p-3217_1206	BraA05g000650.3C	BraA05g000650.3C	-	664-684	676	-34.5	-27.2	0.788406	4.5	GO:0003677(DNA binding);GO:0003700(transcription factor activity, sequence-specific DNA binding);GO:0003714(transcription corepressor activity);GO:0005515(protein binding);GO:0005634(nucleus);GO:0006281(DNA repair);GO:0006338(chromatin remodeling);GO:0006351(transcription, DNA-templated);GO:0006355(regulation of transcription, DNA-templated);GO:0035267(NuA4 histone acetyltransferase complex);GO:0…	-
PC-3p-3217_1206	BraA02g033020.3C	BraA02g033020.3C	probable serine/threonine-protein kinase GCN2	1069-1089	1081	-34.5	-27.2	0.788406	5.5	GO:0003676(nucleic acid binding);GO:0005575(cellular_component);GO:0015074(DNA integration)	ko04141(Protein processing in endoplasmic reticulum)
PC-3p-3217_1206	BraA04g018450.3C	BraA04g018450.3C	serine/threonine-protein kinase RIO1	1531-1552	1543	-34.5	-27.2	0.788406	6	GO:0004674(protein serine/threonine kinase activity);GO:0005524(ATP binding);GO:0005737(cytoplasm);GO:0016021(integral component of membrane)	ko03008(Ribosome biogenesis in eukaryotes)
PC-3p-3217_1206	BraA01g010870.3C	BraA01g010870.3C	mRNA capping enzyme	2989-3010	3001	-34.5	-27.1	0.785507	5.5	GO:0000166(nucleotide binding);GO:0003676(nucleic acid binding);GO:0003723(RNA binding);GO:0005634(nucleus);GO:0005730(nucleolus);GO:0008150(biological_process)	ko03015(mRNA surveillance pathway)
PC-3p-3217_1206	BraA03g043960.3C	BraA03g043960.3C	-	526-546	538	-34.5	-27.1	0.785507	4.5	GO:0000166(nucleotide binding);GO:0003676(nucleic acid binding);GO:0003723(RNA binding);GO:0005622(intracellular);GO:0006810(transport);GO:0006913(nucleocytoplasmic transport);GO:0009737(response to abscisic acid)	-
PC-3p-3217_1206	BraA03g036880.3C	BraA03g036880.3C	-	652-672	664	-34.5	-27	0.782609	3	GO:0005737(cytoplasm);GO:0010155(regulation of proton transport);GO:0016021(integral component of membrane)	-
PC-3p-3217_1206	BraA02g013620.3C	BraA02g013620.3C	-	43-63	55	-34.5	-27	0.782609	4.5	GO:0003674(molecular_function);GO:0008150(biological_process)	-
PC-3p-3217_1206	BraA06g039800.3C	BraA06g039800.3C	-	19-40	31	-34.5	-27	0.782609	5.5	GO:0005634(nucleus);GO:0016567(protein ubiquitination);GO:0030246(carbohydrate binding)	-
PC-3p-3217_1206	BraA03g049690.3C	BraA03g049690.3C	-	1047-1071	1062	-34.5	-26.9	0.77971	5.5	GO:0003674(molecular_function);GO:0005739(mitochondrion);GO:0008150(biological_process)	-
PC-3p-3217_1206	BraA05g031570.3C	BraA05g031570.3C	-	630-651	642	-34.5	-26.9	0.77971	6	GO:0005737(cytoplasm);GO:0016021(integral component of membrane)	-
PC-3p-3217_1206	BraA10g028810.3C	BraA10g028810.3C	tropinone reductase homolog At1g07440-like	3-23	15	-34.5	-26.9	0.77971	4	GO:0003676(nucleic acid binding);GO:0003700(transcription factor activity, sequence-specific DNA binding);GO:0005634(nucleus);GO:0006351(transcription, DNA-templated);GO:0006355(regulation of transcription, DNA-templated);GO:0008270(zinc ion binding);GO:0009409(response to cold);GO:0009934(regulation of meristem structural organization);GO:0030154(cell differentiation);GO:0043565(sequence-specifi…	ko00960(Tropane, piperidine and pyridine alkaloid biosynthesis)
PC-3p-3217_1206	BraA07g030580.3C	BraA07g030580.3C	hypothetical protein	393-413	405	-34.5	-26.8	0.776812	5.5	GO:0005802(trans-Golgi network);GO:0005886(plasma membrane);GO:0006817(phosphate ion transport);GO:0016021(integral component of membrane);GO:0016036(cellular response to phosphate starvation)	ko04075(Plant hormone signal transduction)
PC-3p-3217_1206	BraA02g009550.3C	BraA02g009550.3C	chaperone protein dnaJ 3	658-678	669	-34.5	-26.7	0.773913	4.5	GO:0005524(ATP binding);GO:0005618(cell wall);GO:0005730(nucleolus);GO:0005737(cytoplasm);GO:0005829(cytosol);GO:0005886(plasma membrane);GO:0006457(protein folding);GO:0009408(response to heat);GO:0009506(plasmodesma);GO:0009651(response to salt stress);GO:0009911(positive regulation of flower development);GO:0031072(heat shock protein binding);GO:0043462(regulation of ATPase activity);GO:004687…	ko04141(Protein processing in endoplasmic reticulum)
PC-3p-3217_1206	BraA01g018030.3C	BraA01g018030.3C	G-type lectin S-receptor-like serine/threonine-protein kinase RKS1	1462-1482	1474	-34.5	-26.7	0.773913	4.5	GO:0004672(protein kinase activity);GO:0005524(ATP binding);GO:0005886(plasma membrane);GO:0030246(carbohydrate binding);GO:0048544(recognition of pollen)	ko00500(Starch and sucrose metabolism);ko00460(Cyanoamino acid metabolism);ko00940(Phenylpropanoid biosynthesis)
PC-3p-3217_1206	BraA01g029480.3C	BraA01g029480.3C	1-phosphatidylinositol-3-phosphate 5-kinase FAB1B-like	525-546	537	-34.5	-26.6	0.771014	6	GO:0005634(nucleus);GO:0007165(signal transduction);GO:0009506(plasmodesma);GO:0035091(phosphatidylinositol binding);GO:0046872(metal ion binding)	ko00562(Inositol phosphate metabolism);ko04070(Phosphatidylinositol signaling system);ko04145(Phagosome)
PC-3p-3217_1206	BraA06g020460.3C	BraA06g020460.3C	-	699-720	711	-34.5	-26.6	0.771014	5	GO:0001649(osteoblast differentiation);GO:0005634(nucleus);GO:0005737(cytoplasm);GO:0005783(endoplasmic reticulum);GO:0005789(endoplasmic reticulum membrane);GO:0005829(cytosol);GO:0008284(positive regulation of cell proliferation);GO:0010468(regulation of gene expression);GO:0016020(membrane);GO:0016874(ligase activity);GO:0031397(negative regulation of protein ubiquitination);GO:0032088(negativ…	-
PC-3p-3217_1206	BraA02g003790.3C	BraA02g003790.3C	phospholipase D delta-like	583-603	595	-34.5	-26.6	0.771014	5.5	GO:0005783(endoplasmic reticulum);GO:0005886(plasma membrane);GO:0008150(biological_process);GO:0008289(lipid binding);GO:0016021(integral component of membrane);GO:0046872(metal ion binding)	ko00564(Glycerophospholipid metabolism);ko00565(Ether lipid metabolism);ko04144(Endocytosis)
PC-3p-3217_1206	BraA08g032120.3C	BraA08g032120.3C	hypothetical protein	2116-2137	2129	-34.5	-26.6	0.771014	6	GO:0008150(biological_process);GO:0016021(integral component of membrane)	ko03040(Spliceosome)
PC-3p-3217_1206	BraA01g034600.3C	BraA01g034600.3C	probable fructose-bisphosphate aldolase 3	949-972	963	-34.5	-26.6	0.771014	5	GO:0009507(chloroplast);GO:0016021(integral component of membrane);GO:0022857(transmembrane transporter activity)	ko01200(Carbon metabolism);ko01230(Biosynthesis of amino acids);ko00010(Glycolysis / Gluconeogenesis);ko00030(Pentose phosphate pathway);ko00051(Fructose and mannose metabolism);ko00710(Carbon fixation in photosynthetic organisms)
PC-3p-3217_1206	BraA09g045850.3C	BraA09g045850.3C	-	1141-1164	1154	-34.5	-26.6	0.771014	5	GO:0005739(mitochondrion)	-
PC-3p-3217_1206	BraA01g013940.3C	BraA01g013940.3C	-	100-120	112	-34.5	-26.6	0.771014	4	GO:0003674(molecular_function);GO:0005576(extracellular region);GO:0008150(biological_process)	-
PC-3p-3217_1206	BraA09g045300.3C	BraA09g045300.3C	Ethylene-responsive transcription factor 1B	1069-1091	1081	-34.5	-26.5	0.768116	4	GO:0000981(RNA polymerase II transcription factor activity, sequence-specific DNA binding);GO:0003677(DNA binding);GO:0003700(transcription factor activity, sequence-specific DNA binding);GO:0005634(nucleus);GO:0006351(transcription, DNA-templated);GO:0006355(regulation of transcription, DNA-templated);GO:0007275(multicellular organism development);GO:0009873(ethylene-activated signaling pathway)…	ko04075(Plant hormone signal transduction)
PC-3p-3217_1206	BraA05g017720.3C	BraA05g017720.3C	-	435-456	447	-34.5	-26.5	0.768116	5	GO:0005634(nucleus);GO:0006355(regulation of transcription, DNA-templated);GO:0008270(zinc ion binding);GO:0009639(response to red or far red light)	-
PC-3p-3217_1206	BraA08g023450.3C	BraA08g023450.3C	-	1645-1668	1659	-34.5	-26.5	0.768116	6	GO:0005351(sugar:proton symporter activity);GO:0005355(glucose transmembrane transporter activity);GO:0005366(myo-inositol:proton symporter activity);GO:0005886(plasma membrane);GO:0005887(integral component of plasma membrane);GO:0015144(carbohydrate transmembrane transporter activity);GO:0015798(myo-inositol transport);GO:0016020(membrane);GO:0023052(signaling);GO:0035428(hexose transmembrane t…	-
PC-3p-3217_1206	BraA08g023440.3C	BraA08g023440.3C	-	337-357	349	-34.5	-26.5	0.768116	4.5	GO:0003746(translation elongation factor activity);GO:0005829(cytosol);GO:0005853(eukaryotic translation elongation factor 1 complex);GO:0005886(plasma membrane);GO:0006414(translational elongation);GO:0009808(lignin metabolic process);GO:0016021(integral component of membrane);GO:0046686(response to cadmium ion);GO:0071668(plant-type cell wall assembly);GO:2001006(regulation of cellulose biosynt…	-
PC-3p-3217_1206	BraA07g004180.3C	BraA07g004180.3C	-	892-915	906	-34.5	-26.4	0.765217	5	-	-
PC-3p-3217_1206	BraA08g010070.3C	BraA08g010070.3C	-	70-89	81	-34.5	-26.4	0.765217	4	-	-
PC-3p-3217_1206	BraA03g043820.3C	BraA03g043820.3C	-	388-408	400	-34.5	-26.3	0.762319	5.5	GO:0005634(nucleus);GO:0005938(cell cortex);GO:0007049(cell cycle);GO:0008356(asymmetric cell division);GO:0009786(regulation of asymmetric cell division);GO:0009826(unidimensional cell growth);GO:0010374(stomatal complex development);GO:0019897(extrinsic component of plasma membrane)	-
PC-3p-3217_1206	BraA08g034010.3C	BraA08g034010.3C	transcription initiation factor TFIID subunit 1-like	766-789	780	-34.5	-26.3	0.762319	5	GO:0003677(DNA binding);GO:0005634(nucleus);GO:0006351(transcription, DNA-templated);GO:0006355(regulation of transcription, DNA-templated);GO:0009294(DNA mediated transformation);GO:0045931(positive regulation of mitotic cell cycle);GO:0048364(root development)	ko03022(Basal transcription factors)
PC-3p-3217_1206	BraA10g009830.3C	BraA10g009830.3C	-	1618-1638	1629	-34.5	-26.3	0.762319	4	GO:0003677(DNA binding);GO:0003700(transcription factor activity, sequence-specific DNA binding);GO:0005515(protein binding);GO:0005634(nucleus);GO:0006349(regulation of gene expression by genetic imprinting);GO:0006351(transcription, DNA-templated);GO:0006355(regulation of transcription, DNA-templated);GO:0009908(flower development);GO:0009910(negative regulation of flower development);GO:003015…	-
PC-3p-3217_1206	BraA09g064060.3C	BraA09g064060.3C	-	526-549	540	-34.5	-26.3	0.762319	5	GO:0003677(DNA binding);GO:0005634(nucleus);GO:0006351(transcription, DNA-templated);GO:0006355(regulation of transcription, DNA-templated);GO:0009294(DNA mediated transformation);GO:0045931(positive regulation of mitotic cell cycle);GO:0048364(root development)	-
PC-3p-3217_1206	BraA03g012030.3C	BraA03g012030.3C	chaperone protein dnaJ 2-like	1495-1517	1507	-34.5	-26.3	0.762319	5.5	GO:0003723(RNA binding);GO:0005634(nucleus)	ko04141(Protein processing in endoplasmic reticulum)
PC-3p-3217_1206	BraA10g004950.3C	BraA10g004950.3C	-	766-789	780	-34.5	-26.3	0.762319	5	GO:0003677(DNA binding);GO:0005634(nucleus);GO:0006351(transcription, DNA-templated);GO:0006355(regulation of transcription, DNA-templated);GO:0009294(DNA mediated transformation);GO:0045931(positive regulation of mitotic cell cycle);GO:0048364(root development)	-
PC-3p-3217_1206	BraA02g014890.3C	BraA02g014890.3C	-	212-233	224	-34.5	-26.3	0.762319	5.5	GO:0003674(molecular_function);GO:0005634(nucleus);GO:0008150(biological_process)	-
PC-3p-3217_1206	BraA09g002380.3C	BraA09g002380.3C	uncharacterized aarF domain-containing protein kinase At1g79600	1236-1257	1248	-34.5	-26.3	0.762319	5.5	GO:0005215(transporter activity);GO:0005524(ATP binding);GO:0005739(mitochondrion);GO:0005743(mitochondrial inner membrane);GO:0005746(mitochondrial respiratory chain);GO:0006744(ubiquinone biosynthetic process);GO:0010224(response to UV-B);GO:0015996(chlorophyll catabolic process);GO:0016740(transferase activity);GO:0017004(cytochrome complex assembly)	ko04626(Plant-pathogen interaction)
PC-3p-3217_1206	BraA10g016310.3C	BraA10g016310.3C	sorting nexin 2B-like	972-993	984	-34.5	-26.3	0.762319	3.5	GO:0005515(protein binding);GO:0005634(nucleus);GO:0005794(Golgi apparatus);GO:0005829(cytosol);GO:0006897(endocytosis);GO:0007165(signal transduction);GO:0015031(protein transport);GO:0016050(vesicle organization);GO:0019898(extrinsic component of membrane);GO:0030904(retromer complex);GO:0032502(developmental process);GO:0032585(multivesicular body membrane);GO:0035091(phosphatidylinositol bind…	ko04144(Endocytosis)
PC-3p-3217_1206	BraA07g022000.3C	BraA07g022000.3C	-	1156-1176	1167	-34.5	-26.3	0.762319	4	GO:0003674(molecular_function);GO:0005737(cytoplasm);GO:0008150(biological_process)	-
PC-3p-3217_1206	BraA10g001840.3C	BraA10g001840.3C	cysteine--tRNA ligase	2200-2220	2211	-34.5	-26.3	0.762319	4	GO:0004817(cysteine-tRNA ligase activity);GO:0005524(ATP binding);GO:0005737(cytoplasm);GO:0005739(mitochondrion);GO:0005829(cytosol);GO:0006423(cysteinyl-tRNA aminoacylation);GO:0009507(chloroplast);GO:0046686(response to cadmium ion);GO:0046872(metal ion binding)	ko00970(Aminoacyl-tRNA biosynthesis)
PC-3p-3217_1206	BraA05g042510.3C	BraA05g042510.3C	-	661-683	673	-34.5	-26.3	0.762319	6	GO:0005634(nucleus);GO:0016787(hydrolase activity);GO:0046872(metal ion binding)	-
PC-3p-3217_1206	BraA05g030070.3C	BraA05g030070.3C	50S ribosomal protein L3-2	675-696	687	-34.5	-26.2	0.75942	5.5	GO:0003735(structural constituent of ribosome);GO:0005739(mitochondrion);GO:0005840(ribosome);GO:0006412(translation);GO:0009507(chloroplast);GO:0019843(rRNA binding)	ko03010(Ribosome)
PC-3p-3217_1206	BraA07g029050.3C	BraA07g029050.3C	-	25-48	39	-34.5	-26.2	0.75942	5.5	GO:0000783(nuclear telomere cap complex);GO:0003677(DNA binding);GO:0003691(double-stranded telomeric DNA binding);GO:0003700(transcription factor activity, sequence-specific DNA binding);GO:0005634(nucleus);GO:0009651(response to salt stress);GO:0031627(telomeric loop formation);GO:0046686(response to cadmium ion)	-
PC-3p-3217_1206	BraA02g014780.3C	BraA02g014780.3C	-	973-993	985	-34.5	-26.2	0.75942	6	GO:0003674(molecular_function);GO:0005634(nucleus);GO:0008150(biological_process)	-
PC-3p-3217_1206	BraA02g011770.3C	BraA02g011770.3C	-	3441-3462	3453	-34.5	-26.1	0.756522	5.5	GO:0003779(actin binding);GO:0004721(phosphoprotein phosphatase activity);GO:0005737(cytoplasm);GO:0005819(spindle);GO:0008017(microtubule binding);GO:0009524(phragmoplast);GO:0009556(microsporogenesis);GO:0009574(preprophase band);GO:0051015(actin filament binding);GO:0051017(actin filament bundle assembly)	-
PC-3p-3217_1206	BraA02g013100.3C	BraA02g013100.3C	-	412-432	424	-34.5	-26.1	0.756522	5.5	GO:0005634(nucleus);GO:0005730(nucleolus);GO:0005829(cytosol);GO:0008283(cell proliferation);GO:0009965(leaf morphogenesis);GO:0010015(root morphogenesis)	-
PC-3p-3217_1206	BraA02g033660.3C	BraA02g033660.3C	-	384-405	396	-34.5	-26	0.753623	5.5	GO:0003674(molecular_function);GO:0009507(chloroplast);GO:0009535(chloroplast thylakoid membrane);GO:0009765(photosynthesis, light harvesting);GO:0019899(enzyme binding);GO:0042651(thylakoid membrane);GO:0043495(protein anchor);GO:1902326(positive regulation of chlorophyll biosynthetic process)	-
PC-3p-3217_1206	BraA06g026780.3C	BraA06g026780.3C	-	1252-1274	1264	-34.5	-26	0.753623	6	GO:0000151(ubiquitin ligase complex);GO:0003824(catalytic activity);GO:0004842(ubiquitin-protein transferase activity);GO:0005737(cytoplasm);GO:0008270(zinc ion binding);GO:0010029(regulation of seed germination);GO:0043130(ubiquitin binding);GO:0046982(protein heterodimerization activity)	-
PC-3p-3217_1206	BraA01g017890.3C	BraA01g017890.3C	translocation protein SEC63 homolog	281-301	292	-34.5	-26	0.753623	5	GO:0005783(endoplasmic reticulum);GO:0005886(plasma membrane);GO:0006457(protein folding);GO:0009507(chloroplast);GO:0015031(protein transport);GO:0030176(integral component of endoplasmic reticulum membrane)	ko03060(Protein export);ko04141(Protein processing in endoplasmic reticulum)
PC-3p-3217_1206	BraA07g020140.3C	BraA07g020140.3C	-	7051-7071	7063	-34.5	-26	0.753623	6	-	-
PC-3p-3217_1206	BraA07g040610.3C	BraA07g040610.3C	-	208-230	220	-34.5	-26	0.753623	6	GO:0003674(molecular_function);GO:0005634(nucleus);GO:0008150(biological_process)	-
PC-3p-3217_1206	BraA03g025690.3C	BraA03g025690.3C	-	913-933	925	-34.5	-26	0.753623	4.5	GO:0005634(nucleus);GO:0005886(plasma membrane);GO:0006820(anion transport);GO:0008381(mechanically-gated ion channel activity);GO:0016020(membrane);GO:0016021(integral component of membrane);GO:0050982(detection of mechanical stimulus);GO:0080167(response to karrikin)	-
PC-3p-3217_1206	BraA03g006980.3C	BraA03g006980.3C	-	1255-1275	1267	-34.5	-26	0.753623	5.5	GO:0003674(molecular_function);GO:0005575(cellular_component);GO:0008150(biological_process)	-
PC-3p-3217_1206	BraA06g041320.3C	BraA06g041320.3C	-	411-432	423	-34.5	-26	0.753623	5.5	GO:0003674(molecular_function);GO:0009507(chloroplast);GO:0009535(chloroplast thylakoid membrane);GO:0009765(photosynthesis, light harvesting);GO:0019899(enzyme binding);GO:0042651(thylakoid membrane);GO:0043495(protein anchor);GO:1902326(positive regulation of chlorophyll biosynthetic process)	-
PC-3p-3217_1206	BraA07g020110.3C	BraA07g020110.3C	hypothetical protein	494-515	506	-34.5	-25.9	0.750725	6	GO:0004674(protein serine/threonine kinase activity);GO:0005886(plasma membrane);GO:0006468(protein phosphorylation);GO:0006952(defense response);GO:0009506(plasmodesma)	ko00520(Amino sugar and nucleotide sugar metabolism)
PC-3p-3217_1206	BraA04g008740.3C	BraA04g008740.3C	-	217-237	229	-34.5	-25.9	0.750725	5.5	GO:0051213(dioxygenase activity)	-
PC-3p-3217_1206	BraA05g001870.3C	BraA05g001870.3C	-	997-1017	1009	-34.5	-25.9	0.750725	5	GO:0003674(molecular_function);GO:0005634(nucleus);GO:0005739(mitochondrion);GO:0008150(biological_process);GO:0016021(integral component of membrane)	-
PC-3p-3217_1206	BraA01g028630.3C	BraA01g028630.3C	-	493-513	505	-34.5	-25.9	0.750725	6	GO:0005381(iron ion transmembrane transporter activity);GO:0005385(zinc ion transmembrane transporter activity);GO:0005774(vacuolar membrane);GO:0005886(plasma membrane);GO:0006812(cation transport);GO:0006826(iron ion transport);GO:0006829(zinc II ion transport);GO:0008324(cation transmembrane transporter activity);GO:0009507(chloroplast);GO:0009535(chloroplast thylakoid membrane);GO:0009624(res…	-
PC-3p-3217_1206	BraA03g064590.3C	BraA03g064590.3C	-	728-749	740	-34.5	-25.9	0.750725	5	-	-
PC-3p-3217_1206	BraA06g034130.3C	BraA06g034130.3C	dnaJ homolog subfamily B member 14	753-774	765	-34.5	-25.8	0.747826	5.5	GO:0005737(cytoplasm);GO:0006457(protein folding)	ko04141(Protein processing in endoplasmic reticulum)
PC-3p-3217_1206	BraA05g009870.3C	BraA05g009870.3C	-	1102-1122	1113	-34.5	-25.8	0.747826	5	-	-
PC-3p-3217_1206	BraA07g006920.3C	BraA07g006920.3C	-	394-414	405	-34.5	-25.8	0.747826	5	-	-
PC-3p-3217_1206	BraA07g040900.3C	BraA07g040900.3C	-	1453-1476	1465	-34.5	-25.8	0.747826	5.5	GO:0005737(cytoplasm)	-
PC-3p-3217_1206	BraA10g003240.3C	BraA10g003240.3C	Map3k delta-1 protein kinase isoform 3	1401-1422	1414	-34.5	-25.8	0.747826	5.5	GO:0004672(protein kinase activity);GO:0004712(protein serine/threonine/tyrosine kinase activity);GO:0005524(ATP binding);GO:0005829(cytosol);GO:0005886(plasma membrane);GO:0006468(protein phosphorylation)	ko04075(Plant hormone signal transduction)
PC-3p-3217_1206	BraA06g017240.3C	BraA06g017240.3C	-	112-132	124	-34.5	-25.8	0.747826	6	GO:0003677(DNA binding);GO:0005515(protein binding);GO:0005634(nucleus);GO:0006338(chromatin remodeling);GO:0006351(transcription, DNA-templated);GO:0006355(regulation of transcription, DNA-templated);GO:0007275(multicellular organism development);GO:0016514(SWI/SNF complex)	-
PC-3p-3217_1206	BraA01g008140.3C	BraA01g008140.3C	-	394-414	405	-34.5	-25.8	0.747826	5	-	-
PC-3p-3217_1206	BraA02g025560.3C	BraA02g025560.3C	-	129-150	142	-34.5	-25.8	0.747826	5	GO:0004526(ribonuclease P activity);GO:0005634(nucleus);GO:0005655(nucleolar ribonuclease P complex);GO:0080188(RNA-directed DNA methylation);GO:0090502(RNA phosphodiester bond hydrolysis, endonucleolytic)	-
PC-3p-3217_1206	BraA09g050910.3C	BraA09g050910.3C	-	1308-1328	1319	-34.5	-25.8	0.747826	4.5	GO:0000398(mRNA splicing, via spliceosome);GO:0005739(mitochondrion)	-
PC-3p-3217_1206	BraA02g040130.3C	BraA02g040130.3C	-	451-471	462	-34.5	-25.7	0.744928	4	GO:0005794(Golgi apparatus);GO:0016021(integral component of membrane);GO:0016413(O-acetyltransferase activity);GO:0071554(cell wall organization or biogenesis)	-
PC-3p-3217_1206	BraA10g019250.3C	BraA10g019250.3C	chaperone protein dnaJ 3-like	658-678	669	-34.5	-25.7	0.744928	5	GO:0005524(ATP binding);GO:0005618(cell wall);GO:0005730(nucleolus);GO:0005737(cytoplasm);GO:0005829(cytosol);GO:0005886(plasma membrane);GO:0006457(protein folding);GO:0009408(response to heat);GO:0009506(plasmodesma);GO:0009651(response to salt stress);GO:0009911(positive regulation of flower development);GO:0031072(heat shock protein binding);GO:0043462(regulation of ATPase activity);GO:004687…	ko04141(Protein processing in endoplasmic reticulum)
PC-3p-3217_1206	BraA10g019240.3C	BraA10g019240.3C	chaperone protein dnaJ 3-like	658-678	669	-34.5	-25.7	0.744928	5	GO:0005524(ATP binding);GO:0005618(cell wall);GO:0005730(nucleolus);GO:0005737(cytoplasm);GO:0005829(cytosol);GO:0005886(plasma membrane);GO:0006457(protein folding);GO:0009408(response to heat);GO:0009506(plasmodesma);GO:0009651(response to salt stress);GO:0009911(positive regulation of flower development);GO:0031072(heat shock protein binding);GO:0043462(regulation of ATPase activity);GO:004687…	ko04141(Protein processing in endoplasmic reticulum)
PC-3p-3217_1206	BraA04g016500.3C	BraA04g016500.3C	-	3524-3545	3537	-34.5	-25.7	0.744928	5.5	GO:0005576(extracellular region);GO:0005794(Golgi apparatus);GO:0009860(pollen tube growth);GO:0035619(root hair tip);GO:0048768(root hair cell tip growth);GO:0090404(pollen tube tip)	-
PC-3p-3217_1206	BraA07g024110.3C	BraA07g024110.3C	-	319-338	331	-34.5	-25.7	0.744928	6	GO:0005737(cytoplasm);GO:0016485(protein processing);GO:0046872(metal ion binding);GO:0070006(metalloaminopeptidase activity);GO:0070084(protein initiator methionine removal)	-
PC-3p-3217_1206	BraA09g034840.3C	BraA09g034840.3C	-	337-357	349	-34.5	-25.7	0.744928	6	GO:0003746(translation elongation factor activity);GO:0005829(cytosol);GO:0005853(eukaryotic translation elongation factor 1 complex);GO:0005886(plasma membrane);GO:0006414(translational elongation);GO:0009808(lignin metabolic process);GO:0016021(integral component of membrane);GO:0046686(response to cadmium ion);GO:0071668(plant-type cell wall assembly);GO:2001006(regulation of cellulose biosynt…	-
PC-3p-3217_1206	BraA03g037030.3C	BraA03g037030.3C	hypothetical protein	235-255	247	-34.5	-25.6	0.742029	5.5	GO:0004129(cytochrome-c oxidase activity);GO:0005739(mitochondrion);GO:0005740(mitochondrial envelope);GO:0005743(mitochondrial inner membrane);GO:0008270(zinc ion binding);GO:0009535(chloroplast thylakoid membrane);GO:0046872(metal ion binding);GO:0050897(cobalt ion binding)	ko00190(Oxidative phosphorylation)
PC-3p-3217_1206	BraA09g000050.3C	BraA09g000050.3C	splicing factor 3A subunit 3-like	391-411	402	-34.5	-25.6	0.742029	5.5	GO:0003674(molecular_function);GO:0009507(chloroplast)	ko03040(Spliceosome)
PC-3p-3217_1206	BraA03g026560.3C	BraA03g026560.3C	lysosomal alpha-mannosidase-like	586-609	600	-34.5	-25.6	0.742029	5	GO:0005634(nucleus);GO:0008150(biological_process)	ko00511(Other glycan degradation)
PC-3p-3217_1206	BraA07g036320.3C	BraA07g036320.3C	-	1222-1242	1234	-34.5	-25.6	0.742029	6	GO:0005739(mitochondrion);GO:0016787(hydrolase activity)	-
PC-3p-3217_1206	BraA09g025410.3C	BraA09g025410.3C	-	97-117	109	-34.5	-25.6	0.742029	6	GO:0003674(molecular_function);GO:0005634(nucleus);GO:0006351(transcription, DNA-templated);GO:0006355(regulation of transcription, DNA-templated);GO:0006970(response to osmotic stress);GO:0009631(cold acclimation);GO:0010104(regulation of ethylene-activated signaling pathway);GO:0016592(mediator complex);GO:0032922(circadian regulation of gene expression);GO:0048364(root development);GO:0048586(…	-
PC-3p-3217_1206	BraA02g001800.3C	BraA02g001800.3C	omega-6 fatty acid desaturase	778-800	790	-34.5	-25.5	0.73913	5.5	GO:0006629(lipid metabolic process);GO:0006633(fatty acid biosynthetic process);GO:0006636(unsaturated fatty acid biosynthetic process);GO:0009266(response to temperature stimulus);GO:0009507(chloroplast);GO:0009941(chloroplast envelope);GO:0016021(integral component of membrane);GO:0016717(oxidoreductase activity, acting on paired donors, with oxidation of a pair of donors resulting in the reduc…	ko01212(Fatty acid metabolism);ko01040(Biosynthesis of unsaturated fatty acids)
PC-3p-3217_1206	BraA10g032530.3C	BraA10g032530.3C	-	900-922	913	-34.5	-25.5	0.73913	4.5	GO:0003677(DNA binding);GO:0003700(transcription factor activity, sequence-specific DNA binding);GO:0005634(nucleus);GO:0006351(transcription, DNA-templated);GO:0006355(regulation of transcription, DNA-templated);GO:0009909(regulation of flower development);GO:0010200(response to chitin);GO:0042803(protein homodimerization activity);GO:0046621(negative regulation of organ growth);GO:0048441(petal…	-
PC-3p-3217_1206	BraA10g001320.3C	BraA10g001320.3C	hypothetical protein	805-825	817	-34.5	-25.5	0.73913	6	GO:0003700(transcription factor activity, sequence-specific DNA binding);GO:0005515(protein binding);GO:0005634(nucleus);GO:0006349(regulation of gene expression by genetic imprinting);GO:0006351(transcription, DNA-templated);GO:0009646(response to absence of light);GO:0018024(histone-lysine N-methyltransferase activity);GO:0031519(PcG protein complex);GO:0043565(sequence-specific DNA binding);GO…	ko00310(Lysine degradation)
PC-3p-3217_1206	BraA09g022540.3C	BraA09g022540.3C	-	390-411	402	-34.5	-25.5	0.73913	6	GO:0003674(molecular_function);GO:0009507(chloroplast);GO:0009535(chloroplast thylakoid membrane);GO:0009765(photosynthesis, light harvesting);GO:0019899(enzyme binding);GO:0042651(thylakoid membrane);GO:0043495(protein anchor);GO:1902326(positive regulation of chlorophyll biosynthetic process)	-
PC-3p-3217_1206	BraA02g024920.3C	BraA02g024920.3C	-	139-162	153	-34.5	-25.5	0.73913	6	GO:0005886(plasma membrane);GO:0006508(proteolysis);GO:0008233(peptidase activity);GO:0016021(integral component of membrane)	-
PC-3p-3217_1206	BraA09g013110.3C	BraA09g013110.3C	-	889-909	900	-34.5	-25.5	0.73913	4	GO:0000966(RNA 5'-end processing);GO:0003723(RNA binding);GO:0005739(mitochondrion)	-
PC-3p-3217_1206	BraA04g013720.3C	BraA04g013720.3C	-	205-224	216	-34.5	-25.5	0.73913	4.5	GO:0003824(catalytic activity);GO:0009507(chloroplast)	-
PC-3p-3217_1206	BraA07g020100.3C	BraA07g020100.3C	hypothetical protein	244-264	256	-34.5	-25.4	0.736232	6	GO:0003674(molecular_function);GO:0005634(nucleus);GO:0005730(nucleolus);GO:0009506(plasmodesma)	ko00270(Cysteine and methionine metabolism)
PC-3p-3217_1206	BraA09g052350.3C	BraA09g052350.3C	-	1156-1178	1168	-34.5	-25.4	0.736232	4.5	GO:0016787(hydrolase activity)	-
PC-3p-3217_1206	BraA06g031300.3C	BraA06g031300.3C	-	848-869	860	-34.5	-25.4	0.736232	5.5	-	-
PC-3p-3217_1206	BraA10g006280.3C	BraA10g006280.3C	-	1030-1050	1042	-34.5	-25.4	0.736232	4.5	GO:0004722(protein serine/threonine phosphatase activity);GO:0005634(nucleus);GO:0005886(plasma membrane);GO:0006470(protein dephosphorylation);GO:0046872(metal ion binding);GO:0048366(leaf development)	-
PC-3p-3217_1206	BraA09g015250.3C	BraA09g015250.3C	4'-phosphopantetheinyl transferase domain-containing protein	1905-1926	1918	-34.5	-25.4	0.736232	6	GO:0003674(molecular_function);GO:0005886(plasma membrane);GO:0008150(biological_process)	ko00770(Pantothenate and CoA biosynthesis)
PC-3p-3217_1206	BraA06g005980.3C	BraA06g005980.3C	mitogen-activated protein kinase kinase kinase 1-like	1866-1887	1879	-34.5	-25.2	0.730435	5	GO:0000165(MAPK cascade);GO:0000186(activation of MAPKK activity);GO:0004674(protein serine/threonine kinase activity);GO:0004702(receptor signaling protein serine/threonine kinase activity);GO:0004709(MAP kinase kinase kinase activity);GO:0005524(ATP binding);GO:0005737(cytoplasm);GO:0006979(response to oxidative stress);GO:0009908(flower development);GO:0016301(kinase activity);GO:0046777(prote…	ko04626(Plant-pathogen interaction)
PC-3p-3217_1206	BraA08g001370.3C	BraA08g001370.3C	26S protease regulatory subunit 7 homolog A-like	534-555	546	-34.5	-25.1	0.727536	6	GO:0000502(proteasome complex);GO:0005524(ATP binding);GO:0005634(nucleus);GO:0005829(cytosol);GO:0005886(plasma membrane);GO:0006511(ubiquitin-dependent protein catabolic process);GO:0008540(proteasome regulatory particle, base subcomplex);GO:0016887(ATPase activity);GO:0017025(TBP-class protein binding);GO:0030433(ER-associated ubiquitin-dependent protein catabolic process);GO:0031595(nuclear p…	ko03050(Proteasome)
PC-3p-3217_1206	BraA02g016940.3C	BraA02g016940.3C	-	1297-1319	1309	-34.5	-25.1	0.727536	4	GO:0000212(meiotic spindle organization);GO:0003677(DNA binding);GO:0005634(nucleus);GO:0005719(nuclear euchromatin);GO:0005739(mitochondrion);GO:0006351(transcription, DNA-templated);GO:0006355(regulation of transcription, DNA-templated);GO:0007060(male meiosis chromosome segregation);GO:0008270(zinc ion binding);GO:0033613(activating transcription factor binding);GO:0042393(histone binding);GO:…	-
PC-3p-3217_1206	BraA03g022310.3C	BraA03g022310.3C	G-type lectin S-receptor-like serine/threonine-protein kinase RKS1	1102-1124	1115	-34.5	-25.1	0.727536	5	GO:0004672(protein kinase activity);GO:0004674(protein serine/threonine kinase activity);GO:0004675(transmembrane receptor protein serine/threonine kinase activity);GO:0005524(ATP binding);GO:0005829(cytosol);GO:0005886(plasma membrane);GO:0006468(protein phosphorylation);GO:0006952(defense response);GO:0007178(transmembrane receptor protein serine/threonine kinase signaling pathway);GO:0009506(p…	ko00500(Starch and sucrose metabolism);ko00460(Cyanoamino acid metabolism);ko00940(Phenylpropanoid biosynthesis)
PC-3p-3217_1206	BraA03g029740.3C	BraA03g029740.3C	splicing factor 3A subunit 3-like	397-417	408	-34.5	-25.1	0.727536	6	GO:0003674(molecular_function);GO:0009507(chloroplast)	ko03040(Spliceosome)
PC-3p-3217_1206	BraA01g023320.3C	BraA01g023320.3C	-	1200-1220	1212	-34.5	-25.1	0.727536	5.5	GO:0005634(nucleus);GO:0008150(biological_process)	-
PC-3p-3217_1206	BraA03g010120.3C	BraA03g010120.3C	chaperone protein dnaJ 3-like	616-636	627	-34.5	-25	0.724638	6	GO:0005524(ATP binding);GO:0005737(cytoplasm);GO:0005829(cytosol);GO:0005886(plasma membrane);GO:0006457(protein folding);GO:0009408(response to heat);GO:0009506(plasmodesma);GO:0031072(heat shock protein binding);GO:0046872(metal ion binding);GO:0051082(unfolded protein binding)	ko04141(Protein processing in endoplasmic reticulum)
PC-3p-3217_1206	BraA02g005020.3C	BraA02g005020.3C	phospholipid:diacylglycerol acyltransferase 1	1660-1682	1673	-34.5	-25	0.724638	4.5	GO:0004607(phosphatidylcholine-sterol O-acyltransferase activity);GO:0005634(nucleus);GO:0005773(vacuole);GO:0005783(endoplasmic reticulum);GO:0006071(glycerol metabolic process);GO:0006629(lipid metabolic process);GO:0008374(O-acyltransferase activity);GO:0016021(integral component of membrane);GO:0019432(triglyceride biosynthetic process);GO:0046027(phospholipid:diacylglycerol acyltransferase a…	ko00561(Glycerolipid metabolism)
PC-3p-3217_1206	BraA05g022830.3C	BraA05g022830.3C	-	892-914	905	-34.5	-25	0.724638	6	-	-
PC-3p-3217_1206	BraA03g004870.3C	BraA03g004870.3C	-	427-446	438	-34.5	-24.9	0.721739	4.5	GO:0003674(molecular_function);GO:0005829(cytosol);GO:0008150(biological_process)	-
PC-3p-3217_1206	BraA07g025280.3C	BraA07g025280.3C	-	837-858	849	-34.5	-24.9	0.721739	4	GO:0005634(nucleus);GO:0008150(biological_process);GO:0008270(zinc ion binding);GO:0009506(plasmodesma)	-
PC-3p-3217_1206	BraA09g054820.3C	BraA09g054820.3C	hypothetical protein	816-839	829	-34.5	-24.9	0.721739	6	GO:0004693(cyclin-dependent protein serine/threonine kinase activity);GO:0005515(protein binding);GO:0005634(nucleus);GO:0005737(cytoplasm);GO:0007049(cell cycle);GO:0010440(stomatal lineage progression);GO:0051301(cell division);GO:0051726(regulation of cell cycle)	ko04075(Plant hormone signal transduction)
PC-3p-3217_1206	BraA03g000950.3C	BraA03g000950.3C	-	916-937	928	-34.5	-24.9	0.721739	6	GO:0005575(cellular_component);GO:0016740(transferase activity);GO:0016747(transferase activity, transferring acyl groups other than amino-acyl groups)	-
PC-3p-3217_1206	BraA01g006750.3C	BraA01g006750.3C	-	1371-1392	1383	-34.5	-24.88	0.721159	5.5	GO:0005516(calmodulin binding);GO:0005634(nucleus);GO:0006950(response to stress)	-
PC-3p-3217_1206	BraA08g020050.3C	BraA08g020050.3C	serine/arginine-rich splicing factor RS40	127-147	139	-34.5	-24.8	0.718841	5.5	GO:0000166(nucleotide binding);GO:0000398(mRNA splicing, via spliceosome);GO:0003723(RNA binding);GO:0005515(protein binding);GO:0005634(nucleus);GO:0005681(spliceosomal complex);GO:0006397(mRNA processing);GO:0008380(RNA splicing);GO:0010445(nuclear dicing body);GO:0031053(primary miRNA processing)	ko03040(Spliceosome)
PC-3p-3217_1206	BraA09g007900.3C	BraA09g007900.3C	hypothetical protein	1076-1095	1086	-34.5	-24.8	0.718841	6	GO:0003677(DNA binding);GO:0005634(nucleus)	ko00073(Cutin, suberine and wax biosynthesis)
PC-3p-3217_1206	BraA07g022490.3C	BraA07g022490.3C	fatty acyl-CoA reductase 6	1474-1494	1485	-34.5	-24.8	0.718841	4.5	GO:0010345(suberin biosynthetic process);GO:0035336(long-chain fatty-acyl-CoA metabolic process);GO:0043231(intracellular membrane-bounded organelle);GO:0080019(fatty-acyl-CoA reductase )	ko00073(Cutin, suberine and wax biosynthesis);ko04146(Peroxisome)
PC-3p-3217_1206	BraA02g003300.3C	BraA02g003300.3C	-	603-624	616	-34.5	-24.8	0.718841	3.5	GO:0003674(molecular_function);GO:0005576(extracellular region);GO:0008150(biological_process)	-
PC-3p-3217_1206	BraA07g026290.3C	BraA07g026290.3C	-	1019-1040	1032	-34.5	-24.8	0.718841	5.5	GO:0005576(extracellular region);GO:0006508(proteolysis);GO:0008234(cysteine-type peptidase activity)	-
PC-3p-3217_1206	BraA02g017020.3C	BraA02g017020.3C	-	1130-1151	1141	-34.5	-24.8	0.718841	6	GO:0003674(molecular_function);GO:0005739(mitochondrion);GO:0008150(biological_process)	-
PC-3p-3217_1206	BraA02g005450.3C	BraA02g005450.3C	-	451-471	463	-34.5	-24.8	0.718841	5	GO:0003674(molecular_function);GO:0005634(nucleus);GO:0008150(biological_process)	-
PC-3p-3217_1206	BraA01g002890.3C	BraA01g002890.3C	High mobility group B4	403-423	415	-34.5	-24.7	0.715942	6	GO:0000785(chromatin);GO:0003677(DNA binding);GO:0003682(chromatin binding);GO:0003700(transcription factor activity, sequence-specific DNA binding);GO:0005634(nucleus);GO:0005737(cytoplasm);GO:0005829(cytosol);GO:0006333(chromatin assembly or disassembly);GO:0030527(structural constituent of chromatin)	ko03410(Base excision repair)
PC-3p-3217_1206	BraA03g061930.3C	BraA03g061930.3C	hypothetical protein	3124-3144	3135	-34.5	-24.7	0.715942	4	-	ko04141(Protein processing in endoplasmic reticulum);ko04120(Ubiquitin mediated proteolysis)
PC-3p-3217_1206	BraA03g033010.3C	BraA03g033010.3C	-	1641-1662	1653	-34.5	-24.7	0.715942	6	GO:0005575(cellular_component);GO:0008150(biological_process)	-
PC-3p-3217_1206	BraA06g026930.3C	BraA06g026930.3C	-	1563-1584	1575	-34.5	-24.6	0.713043	5.5	GO:0003677(DNA binding);GO:0003723(RNA binding);GO:0003824(catalytic activity);GO:0009507(chloroplast);GO:0009658(chloroplast organization);GO:0009793(embryo development ending in seed dormancy);GO:0009942(longitudinal axis specification);GO:0046872(metal ion binding);GO:0060918(auxin transport)	-
PC-3p-3217_1206	BraA01g036550.3C	BraA01g036550.3C	cytochrome c oxidase subunit 5b-1	264-285	275	-34.5	-24.6	0.713043	6	GO:0004129(cytochrome-c oxidase activity);GO:0005739(mitochondrion);GO:0005740(mitochondrial envelope);GO:0005743(mitochondrial inner membrane);GO:0008270(zinc ion binding);GO:0009535(chloroplast thylakoid membrane);GO:0046872(metal ion binding);GO:0050897(cobalt ion binding)	ko00190(Oxidative phosphorylation)
PC-3p-3217_1206	BraA10g013670.3C	BraA10g013670.3C	hypothetical protein	1234-1254	1246	-34.5	-24.6	0.713043	4	GO:0003677(DNA binding);GO:0005634(nucleus);GO:0005739(mitochondrion);GO:0005829(cytosol)	ko00073(Cutin, suberine and wax biosynthesis)
PC-3p-3217_1206	BraA03g026050.3C	BraA03g026050.3C	E3 ubiquitin-protein ligase UPL6-like	2797-2819	2809	-34.5	-24.6	0.713043	4.5	GO:0003676(nucleic acid binding);GO:0005634(nucleus);GO:0008270(zinc ion binding);GO:0009793(embryo development ending in seed dormancy)	ko04120(Ubiquitin mediated proteolysis)
PC-3p-3217_1206	BraA06g014670.3C	BraA06g014670.3C	uncharacterized LOC105650214	1123-1146	1138	-34.5	-24.5	0.710145	6	GO:0003674(molecular_function);GO:0005737(cytoplasm);GO:0008150(biological_process);GO:0016021(integral component of membrane)	ko00073(Cutin, suberine and wax biosynthesis)
PC-3p-3217_1206	BraA01g017590.3C	BraA01g017590.3C	-	871-894	885	-34.5	-24.5	0.710145	5.5	-	-
PC-3p-3217_1206	BraA05g035590.3C	BraA05g035590.3C	-	103-123	114	-34.5	-24.5	0.710145	3	GO:0003677(DNA binding);GO:0003700(transcription factor activity, sequence-specific DNA binding);GO:0005634(nucleus);GO:0006351(transcription, DNA-templated);GO:0006355(regulation of transcription, DNA-templated);GO:0009739(response to gibberellin);GO:0009751(response to salicylic acid);GO:0044212(transcription regulatory region DNA binding)	-
PC-3p-3217_1206	BraA02g045140.3C	BraA02g045140.3C	-	294-315	307	-34.5	-24.5	0.710145	6	GO:0003677(DNA binding);GO:0003700(transcription factor activity, sequence-specific DNA binding);GO:0005634(nucleus);GO:0006351(transcription, DNA-templated);GO:0006355(regulation of transcription, DNA-templated);GO:0046983(protein dimerization activity)	-
PC-3p-3217_1206	BraA02g021780.3C	BraA02g021780.3C	-	927-947	939	-34.5	-24.5	0.710145	5.5	-	-
PC-3p-3217_1206	BraA03g032220.3C	BraA03g032220.3C	-	97-117	109	-34.5	-24.5	0.710145	6	GO:0003677(DNA binding);GO:0005634(nucleus);GO:0006355(regulation of transcription, DNA-templated);GO:0008270(zinc ion binding)	-
PC-3p-3217_1206	BraA03g019500.3C	BraA03g019500.3C	hypothetical protein	331-354	344	-34.5	-24.5	0.710145	6	GO:0008150(biological_process);GO:0009507(chloroplast);GO:0009536(plastid);GO:0009543(chloroplast thylakoid lumen);GO:0009941(chloroplast envelope)	ko03010(Ribosome)
PC-3p-3217_1206	BraA06g008080.3C	BraA06g008080.3C	G-type lectin S-receptor-like serine/threonine-protein kinase RKS1	1103-1124	1115	-34.5	-24.5	0.710145	6	GO:0004674(protein serine/threonine kinase activity);GO:0005886(plasma membrane);GO:0006468(protein phosphorylation);GO:0006952(defense response);GO:0009506(plasmodesma)	ko00500(Starch and sucrose metabolism);ko00460(Cyanoamino acid metabolism);ko00940(Phenylpropanoid biosynthesis)
PC-3p-3217_1206	BraA01g031500.3C	BraA01g031500.3C	serine/threonine-protein kinase CTR1-like	1032-1056	1047	-34.5	-24.4	0.707246	6	GO:0004672(protein kinase activity);GO:0005524(ATP binding);GO:0005634(nucleus);GO:0005886(plasma membrane);GO:0006468(protein phosphorylation);GO:0016301(kinase activity)	ko04075(Plant hormone signal transduction)
PC-3p-3217_1206	BraA09g059080.3C	BraA09g059080.3C	-	835-855	846	-34.5	-24.4	0.707246	3	GO:0005737(cytoplasm);GO:0005874(microtubule);GO:0005886(plasma membrane);GO:0007010(cytoskeleton organization);GO:0008017(microtubule binding)	-
PC-3p-3217_1206	BraA05g015530.3C	BraA05g015530.3C	serine/threonine-protein kinase CTR1-like	981-1005	996	-34.5	-24.4	0.707246	6	GO:0004712(protein serine/threonine/tyrosine kinase activity);GO:0005524(ATP binding);GO:0005634(nucleus);GO:0006468(protein phosphorylation);GO:0016301(kinase activity)	ko04075(Plant hormone signal transduction)
PC-3p-3217_1206	BraA02g000660.3C	BraA02g000660.3C	-	276-299	289	-34.5	-24.4	0.707246	6	GO:0005575(cellular_component);GO:0016740(transferase activity);GO:0016747(transferase activity, transferring acyl groups other than amino-acyl groups)	-
PC-3p-3217_1206	BraA03g054010.3C	BraA03g054010.3C	-	211-233	223	-34.5	-24.4	0.707246	4.5	GO:0003674(molecular_function);GO:0005737(cytoplasm);GO:0007275(multicellular organism development)	-
PC-3p-3217_1206	BraA10g018820.3C	BraA10g018820.3C	-	1812-1833	1824	-34.5	-24.4	0.707246	6	GO:0005515(protein binding);GO:0005622(intracellular);GO:0005623(cell);GO:0005737(cytoplasm);GO:0005886(plasma membrane);GO:0008565(protein transporter activity);GO:0009507(chloroplast);GO:0009535(chloroplast thylakoid membrane);GO:0009536(plastid);GO:0009658(chloroplast organization);GO:0009706(chloroplast inner membrane);GO:0009793(embryo development ending in seed dormancy);GO:0009941(chloropl…	-
PC-3p-3217_1206	BraA04g003820.3C	BraA04g003820.3C	fatty acyl-CoA reductase 6	1519-1539	1530	-34.5	-24.4	0.707246	5	GO:0010345(suberin biosynthetic process);GO:0035336(long-chain fatty-acyl-CoA metabolic process);GO:0043231(intracellular membrane-bounded organelle);GO:0080019(fatty-acyl-CoA reductase )	ko00073(Cutin, suberine and wax biosynthesis);ko04146(Peroxisome)
PC-3p-3217_1206	BraA02g002450.3C	BraA02g002450.3C	-	956-977	967	-34.5	-24.4	0.707246	5.5	GO:0005634(nucleus)	-
PC-3p-3217_1206	BraA05g024480.3C	BraA05g024480.3C	serine/threonine-protein kinase CTR1-like	1026-1050	1041	-34.5	-24.4	0.707246	6	GO:0004672(protein kinase activity);GO:0005524(ATP binding);GO:0005634(nucleus);GO:0005886(plasma membrane);GO:0006468(protein phosphorylation);GO:0016301(kinase activity)	ko04075(Plant hormone signal transduction)
PC-3p-3217_1206	BraA07g013740.3C	BraA07g013740.3C	-	290-311	302	-34.5	-24.3	0.704348	6	GO:0003674(molecular_function);GO:0005634(nucleus);GO:0005773(vacuole);GO:0008150(biological_process)	-
PC-3p-3217_1206	BraA07g013760.3C	BraA07g013760.3C	uncharacterized LOC104446249	1436-1457	1448	-34.5	-24.3	0.704348	6	GO:0003674(molecular_function);GO:0005634(nucleus);GO:0005773(vacuole);GO:0008150(biological_process)	ko04141(Protein processing in endoplasmic reticulum);ko04120(Ubiquitin mediated proteolysis)
PC-3p-3217_1206	BraA07g013440.3C	BraA07g013440.3C	uncharacterized LOC104446249	1661-1682	1673	-34.5	-24.3	0.704348	6	GO:0003674(molecular_function);GO:0005634(nucleus);GO:0005773(vacuole);GO:0008150(biological_process)	ko04141(Protein processing in endoplasmic reticulum);ko04120(Ubiquitin mediated proteolysis)
PC-3p-3217_1206	BraA03g004120.3C	BraA03g004120.3C	-	609-630	622	-34.5	-24.3	0.704348	4	GO:0003674(molecular_function);GO:0005576(extracellular region);GO:0008150(biological_process)	-
PC-3p-3217_1206	BraA09g007750.3C	BraA09g007750.3C	-	660-681	673	-34.5	-24.3	0.704348	5.5	GO:0005575(cellular_component);GO:0008150(biological_process)	-
PC-3p-3217_1206	BraA03g012210.3C	BraA03g012210.3C	-	358-378	370	-34.5	-24.3	0.704348	5.5	GO:0003674(molecular_function);GO:0005634(nucleus);GO:0008150(biological_process)	-
PC-3p-3217_1206	BraA09g060290.3C	BraA09g060290.3C	-	1908-1929	1920	-34.5	-24.3	0.704348	4.5	GO:0000055(ribosomal large subunit export from nucleus);GO:0005634(nucleus);GO:0030036(actin cytoskeleton organization);GO:0042273(ribosomal large subunit biogenesis)	-
PC-3p-3217_1206	BraA07g013430.3C	BraA07g013430.3C	uncharacterized LOC104446249	1415-1436	1427	-34.5	-24.3	0.704348	6	GO:0003674(molecular_function);GO:0005634(nucleus);GO:0005773(vacuole);GO:0008150(biological_process)	ko04141(Protein processing in endoplasmic reticulum);ko04120(Ubiquitin mediated proteolysis)
PC-3p-3217_1206	BraA08g012280.3C	BraA08g012280.3C	asparagine--tRNA ligase	1472-1491	1484	-34.5	-24.3	0.704348	5.5	GO:0003677(DNA binding);GO:0004816(asparagine-tRNA ligase activity);GO:0005524(ATP binding);GO:0005739(mitochondrion);GO:0006421(asparaginyl-tRNA aminoacylation);GO:0009507(chloroplast);GO:0009570(chloroplast stroma);GO:0048481(plant ovule development)	ko00970(Aminoacyl-tRNA biosynthesis)
PC-3p-3217_1206	BraA03g006320.3C	BraA03g006320.3C	-	550-570	562	-34.5	-24.3	0.704348	6	GO:0003674(molecular_function);GO:0005634(nucleus);GO:0008150(biological_process)	-
PC-3p-3217_1206	BraA07g007800.3C	BraA07g007800.3C	-	1643-1665	1656	-34.5	-24.2	0.701449	5.5	GO:0003674(molecular_function);GO:0005634(nucleus);GO:0008150(biological_process)	-
PC-3p-3217_1206	BraA01g011700.3C	BraA01g011700.3C	-	327-348	340	-34.5	-24.2	0.701449	4	GO:0001510(RNA methylation);GO:0003723(RNA binding);GO:0005634(nucleus);GO:0005737(cytoplasm);GO:0008171(O-methyltransferase activity);GO:0008173(RNA methyltransferase activity);GO:0009616(virus induced gene silencing);GO:0009909(regulation of flower development);GO:0010093(specification of floral organ identity);GO:0010305(leaf vascular tissue pattern formation);GO:0010589(leaf proximal/distal p…	-
PC-3p-3217_1206	BraA03g004030.3C	BraA03g004030.3C	Cellulose synthase-like D5	2019-2042	2032	-34.5	-24.2	0.701449	5	GO:0005886(plasma membrane);GO:0008270(zinc ion binding);GO:0009832(plant-type cell wall biogenesis);GO:0010192(mucilage biosynthetic process);GO:0016021(integral component of membrane);GO:0016757(transferase activity, transferring glycosyl groups);GO:0016759(cellulose synthase activity);GO:0016760(cellulose synthase );GO:0030244(cellulose biosynthetic process);GO:0071555(cell wall organization)	ko00500(Starch and sucrose metabolism);ko00520(Amino sugar and nucleotide sugar metabolism)
PC-3p-3217_1206	BraA03g050740.3C	BraA03g050740.3C	glutamate--cysteine ligase	1210-1231	1221	-34.5	-24.2	0.701449	5	GO:0002213(defense response to insect);GO:0004357(glutamate-cysteine ligase activity);GO:0005524(ATP binding);GO:0006750(glutathione biosynthetic process);GO:0009408(response to heat);GO:0009507(chloroplast);GO:0009536(plastid);GO:0009570(chloroplast stroma);GO:0009700(indole phytoalexin biosynthetic process);GO:0009753(response to jasmonic acid);GO:0009816(defense response to bacterium, incompat…	ko00270(Cysteine and methionine metabolism);ko00480(Glutathione metabolism)
PC-3p-3217_1206	BraA10g006620.3C	BraA10g006620.3C	-	1219-1241	1231	-34.5	-24.2	0.701449	6	GO:0004722(protein serine/threonine phosphatase activity);GO:0005739(mitochondrion);GO:0005829(cytosol);GO:0006470(protein dephosphorylation);GO:0046872(metal ion binding)	-
PC-3p-3217_1206	BraA08g017480.3C	BraA08g017480.3C	uncharacterized LOC103834609	523-546	537	-34.5	-24.2	0.701449	6	GO:0003735(structural constituent of ribosome);GO:0005739(mitochondrion);GO:0006412(translation)	ko03010(Ribosome)
PC-3p-3217_1206	BraA09g063620.3C	BraA09g063620.3C	-	167-188	178	-34.5	-24.2	0.701449	4.5	GO:0005739(mitochondrion)	-
PC-3p-3217_1206	BraA03g027850.3C	BraA03g027850.3C	-	721-743	734	-34.5	-24.2	0.701449	6	GO:0003676(nucleic acid binding);GO:0003700(transcription factor activity, sequence-specific DNA binding);GO:0005739(mitochondrion);GO:0006355(regulation of transcription, DNA-templated);GO:0008270(zinc ion binding);GO:0009507(chloroplast);GO:0046872(metal ion binding)	-
PC-3p-3217_1206	BraA09g003550.3C	BraA09g003550.3C	V-type proton ATPase subunit d1	850-870	861	-34.5	-24.2	0.701449	6	GO:0000325(plant-type vacuole);GO:0005773(vacuole);GO:0005774(vacuolar membrane);GO:0005794(Golgi apparatus);GO:0005886(plasma membrane);GO:0009506(plasmodesma);GO:0015078(hydrogen ion transmembrane transporter activity);GO:0015991(ATP hydrolysis coupled proton transport);GO:0015992(proton transport);GO:0033179(proton-transporting V-type ATPase, V0 domain);GO:0046961(proton-transporting ATPase ac…	ko00190(Oxidative phosphorylation);ko04145(Phagosome)
PC-3p-3217_1206	BraA07g016450.3C	BraA07g016450.3C	uncharacterized LOC100839967	480-503	494	-34.5	-24.1	0.698551	5	GO:0004871(signal transducer activity);GO:0005886(plasma membrane);GO:0009416(response to light stimulus);GO:0009908(flower development);GO:0009958(positive gravitropism);GO:0016567(protein ubiquitination);GO:0071944(cell periphery)	ko00902(Monoterpenoid biosynthesis)
PC-3p-3217_1206	BraA07g029050.3C	BraA07g029050.3C	-	644-665	656	-34.5	-24.1	0.698551	6	GO:0000783(nuclear telomere cap complex);GO:0003677(DNA binding);GO:0003691(double-stranded telomeric DNA binding);GO:0003700(transcription factor activity, sequence-specific DNA binding);GO:0005634(nucleus);GO:0009651(response to salt stress);GO:0031627(telomeric loop formation);GO:0046686(response to cadmium ion)	-
PC-3p-3217_1206	BraA07g036430.3C	BraA07g036430.3C	-	406-428	418	-34.5	-24.1	0.698551	5.5	GO:0000139(Golgi membrane);GO:0000326(protein storage vacuole);GO:0005576(extracellular region);GO:0008233(peptidase activity);GO:0008270(zinc ion binding);GO:0015031(protein transport);GO:0016021(integral component of membrane);GO:0032586(protein storage vacuole membrane)	-
PC-3p-3217_1206	BraA09g042640.3C	BraA09g042640.3C	-	672-693	684	-34.5	-24.1	0.698551	5.5	GO:0003674(molecular_function);GO:0005575(cellular_component);GO:0008150(biological_process)	-
PC-3p-3217_1206	BraA06g039240.3C	BraA06g039240.3C	hypothetical protein	627-648	640	-34.5	-24.1	0.698551	5	GO:0005634(nucleus);GO:0008152(metabolic process);GO:0052689(carboxylic ester hydrolase activity)	ko00943(Isoflavonoid biosynthesis)
PC-3p-3217_1206	BraA06g009520.3C	BraA06g009520.3C	ubiquitin-like modifier-activating enzyme ATG7	118-141	132	-34.5	-24	0.695652	5	GO:0005094(Rho GDP-dissociation inhibitor activity);GO:0005737(cytoplasm)	ko04120(Ubiquitin mediated proteolysis)
PC-3p-3217_1206	BraA01g043810.3C	BraA01g043810.3C	-	549-570	562	-34.5	-24	0.695652	4.5	GO:0003674(molecular_function);GO:0005634(nucleus);GO:0008150(biological_process)	-
PC-3p-3217_1206	BraA01g037590.3C	BraA01g037590.3C	F20N2.19	58-78	69	-34.5	-24	0.695652	4	GO:0003674(molecular_function);GO:0005634(nucleus);GO:0005829(cytosol);GO:0008150(biological_process)	ko00240(Pyrimidine metabolism)
PC-3p-3217_1206	BraA01g031450.3C	BraA01g031450.3C	nuclear-pore anchor	4231-4251	4242	-34.5	-24	0.695652	6	GO:0003779(actin binding);GO:0005634(nucleus)	ko03013(RNA transport)
PC-3p-3217_1206	BraA01g004350.3C	BraA01g004350.3C	fatty acyl-CoA reductase 3	1537-1559	1550	-34.5	-24	0.695652	6	GO:0005783(endoplasmic reticulum);GO:0006629(lipid metabolic process);GO:0009556(microsporogenesis);GO:0010025(wax biosynthetic process);GO:0010345(suberin biosynthetic process);GO:0016627(oxidoreductase activity, acting on the CH-CH group of donors);GO:0035336(long-chain fatty-acyl-CoA metabolic process);GO:0055114(oxidation-reduction process);GO:0080019(fatty-acyl-CoA reductase )	ko00073(Cutin, suberine and wax biosynthesis);ko04146(Peroxisome)
PC-3p-3217_1206	BraA03g058430.3C	BraA03g058430.3C	-	562-584	575	-34.5	-24	0.695652	6	GO:0003674(molecular_function);GO:0008150(biological_process);GO:0009507(chloroplast);GO:0016021(integral component of membrane)	-
PC-3p-3217_1206	BraA05g001730.3C	BraA05g001730.3C	uncharacterized LOC102704525	47-67	58	-34.5	-23.9	0.692754	6	GO:0005515(protein binding);GO:0005634(nucleus);GO:0008150(biological_process)	ko00511(Other glycan degradation)
PC-3p-3217_1206	BraA10g005270.3C	BraA10g005270.3C	-	259-279	271	-34.5	-23.9	0.692754	6	-	-
PC-3p-3217_1206	BraA03g023310.3C	BraA03g023310.3C	hypothetical protein	654-675	666	-34.5	-23.9	0.692754	5	GO:0003674(molecular_function);GO:0009507(chloroplast);GO:0016021(integral component of membrane)	ko00511(Other glycan degradation)
PC-3p-3217_1206	BraA06g031750.3C	BraA06g031750.3C	probable 6-phosphogluconolactonase 4	28-48	39	-34.5	-23.9	0.692754	6	GO:0005829(cytosol);GO:0005975(carbohydrate metabolic process);GO:0006098(pentose-phosphate shunt);GO:0009507(chloroplast);GO:0017057(6-phosphogluconolactonase activity)	ko01200(Carbon metabolism);ko00030(Pentose phosphate pathway)
PC-3p-3217_1206	BraA01g028770.3C	BraA01g028770.3C	hypothetical protein	658-677	670	-34.5	-23.9	0.692754	5	GO:0003674(molecular_function);GO:0005634(nucleus);GO:0008150(biological_process)	ko04144(Endocytosis)
PC-3p-3217_1206	BraA03g050660.3C	BraA03g050660.3C	Map3k delta-1 protein kinase isoform 3	1234-1255	1246	-34.5	-23.9	0.692754	5	GO:0004672(protein kinase activity);GO:0004674(protein serine/threonine kinase activity);GO:0004712(protein serine/threonine/tyrosine kinase activity);GO:0004871(signal transducer activity);GO:0005524(ATP binding);GO:0005829(cytosol);GO:0005886(plasma membrane);GO:0006355(regulation of transcription, DNA-templated);GO:0006468(protein phosphorylation);GO:0007165(signal transduction)	ko04075(Plant hormone signal transduction)
PC-3p-3217_1206	BraA01g018140.3C	BraA01g018140.3C	ATP-binding cassette	1324-1344	1335	-34.5	-23.9	0.692754	5	GO:0005886(plasma membrane);GO:0016021(integral component of membrane);GO:0042626(ATPase activity, coupled to transmembrane movement of substances)	ko02010(ABC transporters)
PC-3p-3217_1206	BraA06g036890.3C	BraA06g036890.3C	V-type proton ATPase subunit d1-like	850-870	861	-34.5	-23.9	0.692754	6	GO:0000325(plant-type vacuole);GO:0005773(vacuole);GO:0005774(vacuolar membrane);GO:0005794(Golgi apparatus);GO:0005886(plasma membrane);GO:0009506(plasmodesma);GO:0015078(hydrogen ion transmembrane transporter activity);GO:0015991(ATP hydrolysis coupled proton transport);GO:0015992(proton transport);GO:0033179(proton-transporting V-type ATPase, V0 domain);GO:0046961(proton-transporting ATPase ac…	ko00190(Oxidative phosphorylation);ko04145(Phagosome)
PC-3p-3217_1206	BraA06g032550.3C	BraA06g032550.3C	-	130-152	142	-34.5	-23.8	0.689855	5.5	GO:0000977(RNA polymerase II regulatory region sequence-specific DNA binding);GO:0003700(transcription factor activity, sequence-specific DNA binding);GO:0005634(nucleus);GO:0006357(regulation of transcription from RNA polymerase II promoter)	-
PC-3p-3217_1206	BraA02g006720.3C	BraA02g006720.3C	uncharacterized LOC106384454	532-554	544	-34.5	-23.8	0.689855	5.5	GO:0000977(RNA polymerase II regulatory region sequence-specific DNA binding);GO:0003700(transcription factor activity, sequence-specific DNA binding);GO:0005634(nucleus);GO:0006357(regulation of transcription from RNA polymerase II promoter)	ko01230(Biosynthesis of amino acids);ko00260(Glycine, serine and threonine metabolism)
PC-3p-3217_1206	BraA08g014220.3C	BraA08g014220.3C	uncharacterized LOC106384454	547-569	559	-34.5	-23.8	0.689855	5.5	GO:0000977(RNA polymerase II regulatory region sequence-specific DNA binding);GO:0003700(transcription factor activity, sequence-specific DNA binding);GO:0005634(nucleus);GO:0006357(regulation of transcription from RNA polymerase II promoter)	ko01230(Biosynthesis of amino acids);ko00260(Glycine, serine and threonine metabolism)
PC-3p-3217_1206	BraA06g023400.3C	BraA06g023400.3C	uncharacterized LOC106384454	625-647	637	-34.5	-23.8	0.689855	5.5	GO:0000977(RNA polymerase II regulatory region sequence-specific DNA binding);GO:0003700(transcription factor activity, sequence-specific DNA binding);GO:0005634(nucleus);GO:0006357(regulation of transcription from RNA polymerase II promoter)	ko01230(Biosynthesis of amino acids);ko00260(Glycine, serine and threonine metabolism)
PC-3p-3217_1206	BraA08g006080.3C	BraA08g006080.3C	uncharacterized LOC106384454	547-569	559	-34.5	-23.8	0.689855	5.5	GO:0000977(RNA polymerase II regulatory region sequence-specific DNA binding);GO:0003700(transcription factor activity, sequence-specific DNA binding);GO:0005634(nucleus);GO:0006357(regulation of transcription from RNA polymerase II promoter)	ko01230(Biosynthesis of amino acids);ko00260(Glycine, serine and threonine metabolism)
PC-3p-3217_1206	BraA04g014110.3C	BraA04g014110.3C	-	1136-1157	1147	-34.5	-23.8	0.689855	6	GO:0003674(molecular_function);GO:0005737(cytoplasm);GO:0005886(plasma membrane);GO:0009507(chloroplast)	-
PC-3p-3217_1206	BraA01g042000.3C	BraA01g042000.3C	hypothetical protein	6-26	17	-34.5	-23.8	0.689855	5	GO:0003677(DNA binding);GO:0003700(transcription factor activity, sequence-specific DNA binding);GO:0005634(nucleus);GO:0006351(transcription, DNA-templated);GO:0006355(regulation of transcription, DNA-templated);GO:0006952(defense response);GO:0009620(response to fungus);GO:0009651(response to salt stress);GO:0009723(response to ethylene);GO:0009737(response to abscisic acid);GO:0009753(response…	ko00190(Oxidative phosphorylation);ko00860(Porphyrin and chlorophyll metabolism)
PC-3p-3217_1206	BraA07g020860.3C	BraA07g020860.3C	-	273-293	285	-34.5	-23.7	0.686957	5.5	GO:0005576(extracellular region);GO:0046872(metal ion binding)	-
PC-3p-3217_1206	BraA09g004890.3C	BraA09g004890.3C	-	821-840	832	-34.5	-23.7	0.686957	3	GO:0003674(molecular_function);GO:0005737(cytoplasm);GO:0005829(cytosol);GO:0008150(biological_process)	-
PC-3p-3217_1206	BraA10g028450.3C	BraA10g028450.3C	-	2433-2454	2445	-34.5	-23.7	0.686957	5.5	GO:0000977(RNA polymerase II regulatory region sequence-specific DNA binding);GO:0001078(transcriptional repressor activity, RNA polymerase II core promoter proximal region sequence-specific binding);GO:0005634(nucleus);GO:0006366(transcription from RNA polymerase II promoter)	-
PC-3p-3217_1206	BraA03g017220.3C	BraA03g017220.3C	-	1242-1263	1255	-34.5	-23.7	0.686957	5.5	GO:0003674(molecular_function);GO:0005739(mitochondrion);GO:0008150(biological_process)	-
PC-3p-3217_1206	BraA06g023790.3C	BraA06g023790.3C	-	1033-1053	1045	-34.5	-23.7	0.686957	5	-	-
PC-3p-3217_1206	BraA09g059260.3C	BraA09g059260.3C	valine--tRNA ligase	968-990	981	-34.5	-23.7	0.686957	6	GO:0002161(aminoacyl-tRNA editing activity);GO:0004812(aminoacyl-tRNA ligase activity);GO:0004832(valine-tRNA ligase activity);GO:0005524(ATP binding);GO:0005739(mitochondrion);GO:0005829(cytosol);GO:0006418(tRNA aminoacylation for protein translation);GO:0006438(valyl-tRNA aminoacylation);GO:0009507(chloroplast);GO:0009793(embryo development ending in seed dormancy)	ko00970(Aminoacyl-tRNA biosynthesis)
PC-3p-3217_1206	BraA01g030750.3C	BraA01g030750.3C	pre-mRNA-splicing factor SLU7-like	589-611	601	-34.5	-23.7	0.686957	4	GO:0000386(second spliceosomal transesterification activity);GO:0005681(spliceosomal complex)	ko03040(Spliceosome)
PC-3p-3217_1206	BraA05g012650.3C	BraA05g012650.3C	choline-phosphate cytidylyltransferase 1	1015-1035	1027	-34.5	-23.7	0.686957	4	GO:0004105(choline-phosphate cytidylyltransferase activity);GO:0005737(cytoplasm);GO:0006656(phosphatidylcholine biosynthetic process);GO:0009058(biosynthetic process)	ko00564(Glycerophospholipid metabolism)
PC-3p-3217_1206	BraA09g033160.3C	BraA09g033160.3C	-	792-812	804	-34.5	-23.7	0.686957	5	GO:0003677(DNA binding);GO:0005634(nucleus);GO:0006351(transcription, DNA-templated);GO:0006355(regulation of transcription, DNA-templated)	-
PC-3p-3217_1206	BraA07g030090.3C	BraA07g030090.3C	-	1270-1290	1281	-34.5	-23.7	0.686957	5.5	GO:0000118(histone deacetylase complex);GO:0000122(negative regulation of transcription from RNA polymerase II promoter);GO:0000785(chromatin);GO:0001106(RNA polymerase II transcription corepressor activity);GO:0004407(histone deacetylase activity);GO:0016575(histone deacetylation)	-
PC-3p-3217_1206	BraA06g036200.3C	BraA06g036200.3C	-	439-459	450	-34.5	-23.7	0.686957	4.5	GO:0005876(spindle microtubule);GO:0007067(mitotic nuclear division);GO:0009524(phragmoplast);GO:0051011(microtubule minus-end binding);GO:0051225(spindle assembly);GO:0051301(cell division);GO:0070652(HAUS complex)	-
PC-3p-3217_1206	BraA01g033320.3C	BraA01g033320.3C	-	1447-1468	1460	-34.5	-23.6	0.684058	6	GO:0005351(sugar:proton symporter activity);GO:0005354(galactose transmembrane transporter activity);GO:0005886(plasma membrane);GO:0005887(integral component of plasma membrane);GO:0008646(high-affinity hexose transport);GO:0009679(hexose:proton symporter activity);GO:0015144(carbohydrate transmembrane transporter activity);GO:0015578(mannose transmembrane transporter activity);GO:0016020(membra…	-
PC-3p-3217_1206	BraA06g022780.3C	BraA06g022780.3C	uncharacterized LOC106384454	555-576	567	-34.5	-23.6	0.684058	5.5	GO:0000977(RNA polymerase II regulatory region sequence-specific DNA binding);GO:0003700(transcription factor activity, sequence-specific DNA binding);GO:0005634(nucleus);GO:0006357(regulation of transcription from RNA polymerase II promoter)	ko01230(Biosynthesis of amino acids);ko00260(Glycine, serine and threonine metabolism)
PC-3p-3217_1206	BraA09g033480.3C	BraA09g033480.3C	-	259-279	271	-34.5	-23.6	0.684058	5	GO:0003674(molecular_function);GO:0005634(nucleus);GO:0006364(rRNA processing);GO:0009553(embryo sac development);GO:0009555(pollen development)	-
PC-3p-3217_1206	BraA01g033300.3C	BraA01g033300.3C	-	1447-1468	1460	-34.5	-23.6	0.684058	6	GO:0005351(sugar:proton symporter activity);GO:0005354(galactose transmembrane transporter activity);GO:0005886(plasma membrane);GO:0005887(integral component of plasma membrane);GO:0008646(high-affinity hexose transport);GO:0009679(hexose:proton symporter activity);GO:0015144(carbohydrate transmembrane transporter activity);GO:0015578(mannose transmembrane transporter activity);GO:0016020(membra…	-
PC-3p-3217_1206	BraA09g003940.3C	BraA09g003940.3C	-	358-378	369	-34.5	-23.6	0.684058	4.5	GO:0005876(spindle microtubule);GO:0007067(mitotic nuclear division);GO:0009524(phragmoplast);GO:0051011(microtubule minus-end binding);GO:0051225(spindle assembly);GO:0051301(cell division);GO:0070652(HAUS complex)	-
PC-3p-3217_1206	BraA08g002190.3C	BraA08g002190.3C	probable disease resistance protein At1g12280	276-297	289	-34.5	-23.6	0.684058	6	GO:0004672(protein kinase activity);GO:0004674(protein serine/threonine kinase activity);GO:0005524(ATP binding);GO:0005886(plasma membrane);GO:0006468(protein phosphorylation);GO:0016021(integral component of membrane)	ko04626(Plant-pathogen interaction)
PC-3p-3217_1206	BraA01g033310.3C	BraA01g033310.3C	-	1447-1468	1460	-34.5	-23.6	0.684058	6	GO:0005351(sugar:proton symporter activity);GO:0005354(galactose transmembrane transporter activity);GO:0005886(plasma membrane);GO:0005887(integral component of plasma membrane);GO:0008646(high-affinity hexose transport);GO:0009679(hexose:proton symporter activity);GO:0015144(carbohydrate transmembrane transporter activity);GO:0015578(mannose transmembrane transporter activity);GO:0016020(membra…	-
PC-3p-3217_1206	BraA05g040580.3C	BraA05g040580.3C	serine/threonine-protein kinase CTR1-like	111-131	123	-34.5	-23.6	0.684058	5	GO:0004712(protein serine/threonine/tyrosine kinase activity);GO:0005524(ATP binding);GO:0005575(cellular_component);GO:0006468(protein phosphorylation);GO:0016301(kinase activity)	ko04075(Plant hormone signal transduction)
PC-3p-3217_1206	BraA01g033290.3C	BraA01g033290.3C	-	1447-1468	1460	-34.5	-23.6	0.684058	6	GO:0005351(sugar:proton symporter activity);GO:0005354(galactose transmembrane transporter activity);GO:0005886(plasma membrane);GO:0005887(integral component of plasma membrane);GO:0008646(high-affinity hexose transport);GO:0009679(hexose:proton symporter activity);GO:0015144(carbohydrate transmembrane transporter activity);GO:0015578(mannose transmembrane transporter activity);GO:0016020(membra…	-
PC-3p-3217_1206	BraA05g011960.3C	BraA05g011960.3C	-	3-24	16	-34.5	-23.6	0.684058	5	GO:0004649(poly);GO:0005634(nucleus);GO:0005975(carbohydrate metabolic process);GO:0006282(regulation of DNA repair);GO:0006970(response to osmotic stress);GO:0006974(cellular response to DNA damage stimulus);GO:0006979(response to oxidative stress);GO:0009414(response to water deprivation);GO:0048511(rhythmic process);GO:0050832(defense response to fungus);GO:0090332(stomatal closure)	-
PC-3p-3217_1206	BraA05g000310.3C	BraA05g000310.3C	-	1213-1233	1225	-34.5	-23.6	0.684058	6	GO:0003677(DNA binding);GO:0005634(nucleus);GO:0006338(chromatin remodeling);GO:0006351(transcription, DNA-templated);GO:0006355(regulation of transcription, DNA-templated);GO:0007275(multicellular organism development);GO:0016514(SWI/SNF complex)	-
PC-3p-3217_1206	BraA08g009140.3C	BraA08g009140.3C	-	79-101	91	-34.5	-23.5	0.681159	5.5	-	-
PC-3p-3217_1206	BraA10g006430.3C	BraA10g006430.3C	F-box/WD repeat-containing protein pof1-like	781-800	793	-34.5	-23.5	0.681159	4.5	GO:0000166(nucleotide binding);GO:0005737(cytoplasm);GO:0005834(heterotrimeric G-protein complex);GO:0008150(biological_process)	ko00565(Ether lipid metabolism)
PC-3p-3217_1206	BraA07g007840.3C	BraA07g007840.3C	replication protein A 70 kDa DNA-binding subunit A-like	634-655	645	-34.5	-23.5	0.681159	5.5	GO:0003674(molecular_function);GO:0008150(biological_process);GO:0009507(chloroplast)	ko03030(DNA replication);ko03420(Nucleotide excision repair);ko03430(Mismatch repair);ko03440(Homologous recombination)
PC-3p-3217_1206	BraA03g044880.3C	BraA03g044880.3C	pentatricopeptide repeat-containing protein At2g04860	2113-2135	2125	-34.5	-23.5	0.681159	6	GO:0005739(mitochondrion);GO:0008150(biological_process)	ko00500(Starch and sucrose metabolism)
PC-3p-3217_1206	BraA04g025610.3C	BraA04g025610.3C	-	1125-1148	1138	-34.5	-23.5	0.681159	6	GO:0005737(cytoplasm);GO:0006351(transcription, DNA-templated);GO:0006355(regulation of transcription, DNA-templated);GO:0019538(protein metabolic process)	-
PC-3p-3217_1206	BraA01g019420.3C	BraA01g019420.3C	-	610-633	624	-34.5	-23.5	0.681159	6	GO:0003674(molecular_function)	-
PC-3p-3217_1206	BraA07g029790.3C	BraA07g029790.3C	-	363-383	374	-34.5	-23.4	0.678261	5	GO:0003674(molecular_function);GO:0008150(biological_process)	-
PC-3p-3217_1206	BraA06g016320.3C	BraA06g016320.3C	-	204-226	217	-34.5	-23.4	0.678261	5.5	GO:0005634(nucleus);GO:0006351(transcription, DNA-templated);GO:0006355(regulation of transcription, DNA-templated);GO:1901537(positive regulation of DNA demethylation)	-
PC-3p-3217_1206	BraA10g007880.3C	BraA10g007880.3C	26S protease regulatory subunit 6B homolog	1387-1407	1399	-34.5	-23.4	0.678261	6	GO:0005524(ATP binding);GO:0005783(endoplasmic reticulum);GO:0005794(Golgi apparatus);GO:0005886(plasma membrane);GO:0009506(plasmodesma);GO:0009737(response to abscisic acid);GO:0016021(integral component of membrane);GO:0016887(ATPase activity);GO:0051365(cellular response to potassium ion starvation)	ko03050(Proteasome)
PC-3p-3217_1206	BraA03g037730.3C	BraA03g037730.3C	-	34-53	45	-34.5	-23.4	0.678261	3.5	GO:0003677(DNA binding);GO:0003700(transcription factor activity, sequence-specific DNA binding);GO:0005634(nucleus);GO:0006351(transcription, DNA-templated);GO:0006355(regulation of transcription, DNA-templated)	-
PC-3p-3217_1206	BraA07g007700.3C	BraA07g007700.3C	uncharacterized CRM domain-containing protein At3g25440	354-375	367	-34.5	-23.4	0.678261	5	GO:0003723(RNA binding);GO:0009507(chloroplast)	ko03018(RNA degradation)
PC-3p-3217_1206	BraA07g042820.3C	BraA07g042820.3C	-	391-411	403	-34.5	-23.4	0.678261	5.5	GO:0003674(molecular_function);GO:0005739(mitochondrion);GO:0008150(biological_process);GO:0016021(integral component of membrane)	-
PC-3p-3217_1206	BraA06g013410.3C	BraA06g013410.3C	inorganic pyrophosphatase 2	739-758	750	-34.5	-23.4	0.678261	4	GO:0005634(nucleus);GO:0016311(dephosphorylation);GO:0046872(metal ion binding);GO:0052731(phosphocholine phosphatase activity);GO:0052732(phosphoethanolamine phosphatase activity)	ko00750(Vitamin B6 metabolism)
PC-3p-3217_1206	BraA09g024690.3C	BraA09g024690.3C	Anthranilate N-benzoyltransferase protein	1306-1329	1320	-34.5	-23.3	0.675362	6	GO:0005737(cytoplasm);GO:0009735(response to cytokinin);GO:0016740(transferase activity);GO:0016747(transferase activity, transferring acyl groups other than amino-acyl groups)	ko00940(Phenylpropanoid biosynthesis);ko00945(Stilbenoid, diarylheptanoid and gingerol biosynthesis);ko00941(Flavonoid biosynthesis)
PC-3p-3217_1206	BraA03g005520.3C	BraA03g005520.3C	-	869-888	880	-34.5	-23.3	0.675362	5.5	GO:0003674(molecular_function);GO:0005739(mitochondrion);GO:0005829(cytosol);GO:0008150(biological_process);GO:0009507(chloroplast);GO:0009570(chloroplast stroma)	-
PC-3p-3217_1206	BraA07g004140.3C	BraA07g004140.3C	-	616-636	628	-34.5	-23.3	0.675362	5	GO:0003743(translation initiation factor activity);GO:0005737(cytoplasm);GO:0006413(translational initiation)	-
PC-3p-3217_1206	BraA07g031130.3C	BraA07g031130.3C	-	1603-1622	1614	-34.5	-23.3	0.675362	5	GO:0006952(defense response);GO:0007165(signal transduction);GO:0016021(integral component of membrane)	-
PC-3p-3217_1206	BraA05g012850.3C	BraA05g012850.3C	hypothetical protein	388-408	400	-34.5	-23.3	0.675362	6	GO:0004672(protein kinase activity);GO:0005524(ATP binding);GO:0005634(nucleus);GO:0005737(cytoplasm);GO:0006468(protein phosphorylation)	ko04626(Plant-pathogen interaction)
PC-3p-3217_1206	BraA02g006050.3C	BraA02g006050.3C	-	225-249	240	-34.5	-23.24	0.673623	6	GO:0003682(chromatin binding);GO:0005634(nucleus);GO:0007062(sister chromatid cohesion);GO:0007064(mitotic sister chromatid cohesion);GO:0008270(zinc ion binding);GO:0009793(embryo development ending in seed dormancy);GO:0010468(regulation of gene expression);GO:0034508(centromere complex assembly);GO:0051177(meiotic sister chromatid cohesion)	-
PC-3p-3217_1206	BraA07g013500.3C	BraA07g013500.3C	valine--tRNA ligase-like	2818-2841	2832	-34.5	-23.2	0.672464	6	GO:0002161(aminoacyl-tRNA editing activity);GO:0004812(aminoacyl-tRNA ligase activity);GO:0004832(valine-tRNA ligase activity);GO:0005524(ATP binding);GO:0005739(mitochondrion);GO:0005829(cytosol);GO:0006418(tRNA aminoacylation for protein translation);GO:0006438(valyl-tRNA aminoacylation);GO:0009507(chloroplast);GO:0009793(embryo development ending in seed dormancy)	ko00970(Aminoacyl-tRNA biosynthesis)
PC-3p-3217_1206	BraA01g009460.3C	BraA01g009460.3C	transcription factor MYC2-like	194-215	207	-34.5	-23.2	0.672464	6	GO:0003677(DNA binding);GO:0003700(transcription factor activity, sequence-specific DNA binding);GO:0005634(nucleus);GO:0006351(transcription, DNA-templated);GO:0006355(regulation of transcription, DNA-templated);GO:0006952(defense response);GO:0009718(anthocyanin-containing compound biosynthetic process);GO:0043425(bHLH transcription factor binding);GO:0045893(positive regulation of transcriptio…	ko04075(Plant hormone signal transduction)
PC-3p-3217_1206	BraA01g028240.3C	BraA01g028240.3C	uncharacterized LOC104905624	652-672	664	-34.5	-23.2	0.672464	5.5	GO:0005739(mitochondrion)	ko02010(ABC transporters)
PC-3p-3217_1206	BraA02g031420.3C	BraA02g031420.3C	uncharacterized LOC103848479	407-428	418	-34.5	-23.1	0.669565	6	GO:0005634(nucleus);GO:0006281(DNA repair);GO:0006284(base-excision repair);GO:0008725(DNA-3-methyladenine glycosylase activity)	ko03410(Base excision repair)
PC-3p-3217_1206	BraA01g005330.3C	BraA01g005330.3C	probable serine/threonine-protein kinase GCN2	1476-1497	1488	-34.5	-23.1	0.669565	6	GO:0003674(molecular_function);GO:0005737(cytoplasm);GO:0008150(biological_process);GO:0016021(integral component of membrane)	ko04141(Protein processing in endoplasmic reticulum)
PC-3p-3217_1206	BraA09g024330.3C	BraA09g024330.3C	heat shock protein 83-like	2236-2258	2249	-34.5	-23.1	0.669565	6	GO:0005524(ATP binding);GO:0005739(mitochondrion);GO:0005774(vacuolar membrane);GO:0005829(cytosol);GO:0006457(protein folding);GO:0009408(response to heat);GO:0009414(response to water deprivation);GO:0009507(chloroplast);GO:0009536(plastid);GO:0009570(chloroplast stroma);GO:0009651(response to salt stress);GO:0009704(de-etiolation);GO:0009793(embryo development ending in seed dormancy);GO:00099…	ko04141(Protein processing in endoplasmic reticulum);ko04626(Plant-pathogen interaction)
PC-3p-3217_1206	BraA06g019840.3C	BraA06g019840.3C	beta-glucosidase BoGH3B-like	488-509	500	-34.5	-23.1	0.669565	6	GO:0004553(hydrolase activity, hydrolyzing O-glycosyl compounds);GO:0005576(extracellular region);GO:0005829(cytosol);GO:0005975(carbohydrate metabolic process)	ko00500(Starch and sucrose metabolism);ko00460(Cyanoamino acid metabolism);ko00940(Phenylpropanoid biosynthesis)
PC-3p-3217_1206	BraA05g040160.3C	BraA05g040160.3C	-	109-130	121	-34.5	-23.1	0.669565	6	GO:0002237(response to molecule of bacterial origin);GO:0003674(molecular_function);GO:0009507(chloroplast);GO:0010015(root morphogenesis);GO:0016020(membrane);GO:0016021(integral component of membrane)	-
PC-3p-3217_1206	BraA05g005560.3C	BraA05g005560.3C	hypothetical protein	2104-2124	2115	-34.5	-23.1	0.669565	5.5	GO:0004674(protein serine/threonine kinase activity);GO:0004842(ubiquitin-protein transferase activity);GO:0005524(ATP binding);GO:0005886(plasma membrane);GO:0006468(protein phosphorylation);GO:0016301(kinase activity);GO:0016567(protein ubiquitination);GO:0016874(ligase activity)	ko04626(Plant-pathogen interaction)
PC-3p-3217_1206	BraA07g042160.3C	BraA07g042160.3C	-	460-480	472	-34.5	-23.1	0.669565	5.5	GO:0005634(nucleus);GO:0008150(biological_process)	-
PC-3p-3217_1206	BraA07g029070.3C	BraA07g029070.3C	-	788-807	799	-34.5	-23.1	0.669565	4.5	GO:0005737(cytoplasm);GO:0016021(integral component of membrane);GO:0016787(hydrolase activity)	-
PC-3p-3217_1206	BraA06g011260.3C	BraA06g011260.3C	ATP-binding cassette transporter, subfamily G, member 12, group WBC protein PpABCG12	854-874	865	-34.5	-23.1	0.669565	5.5	GO:0005524(ATP binding);GO:0005886(plasma membrane);GO:0006855(drug transmembrane transport);GO:0009507(chloroplast);GO:0016020(membrane);GO:0016021(integral component of membrane);GO:0042626(ATPase activity, coupled to transmembrane movement of substances)	ko02010(ABC transporters)
PC-3p-3217_1206	BraA03g031950.3C	BraA03g031950.3C	-	862-883	874	-34.5	-23.1	0.669565	6	GO:0002237(response to molecule of bacterial origin);GO:0003674(molecular_function);GO:0009507(chloroplast);GO:0010015(root morphogenesis);GO:0016020(membrane);GO:0016021(integral component of membrane)	-
PC-3p-3217_1206	BraA03g026940.3C	BraA03g026940.3C	auxin-induced protein 15A	37-58	49	-34.5	-23	0.666667	4.5	GO:0003674(molecular_function);GO:0005634(nucleus);GO:0009733(response to auxin)	ko04075(Plant hormone signal transduction)
PC-3p-3217_1206	BraA09g018550.3C	BraA09g018550.3C	-	481-501	493	-34.5	-23	0.666667	6	GO:0003674(molecular_function);GO:0008150(biological_process)	-
PC-3p-3217_1206	BraA03g032260.3C	BraA03g032260.3C	-	6880-6899	6891	-34.5	-23	0.666667	5	GO:0005634(nucleus);GO:0016567(protein ubiquitination)	-
PC-3p-3217_1206	BraA04g004330.3C	BraA04g004330.3C	flavonol synthase/flavanone 3-hydroxylase-like	637-656	647	-34.5	-23	0.666667	5	GO:0005506(iron ion binding);GO:0005737(cytoplasm);GO:0051213(dioxygenase activity);GO:0055114(oxidation-reduction process)	ko00941(Flavonoid biosynthesis)
PC-3p-3217_1206	BraA07g001620.3C	BraA07g001620.3C	-	925-945	937	-34.5	-23	0.666667	6	GO:0003674(molecular_function);GO:0005634(nucleus);GO:0008150(biological_process)	-
PC-3p-3217_1206	BraA04g025500.3C	BraA04g025500.3C	calcium-dependent protein kinase 25	1080-1101	1092	-34.5	-23	0.666667	5	GO:0004683(calmodulin-dependent protein kinase activity);GO:0005509(calcium ion binding);GO:0005516(calmodulin binding);GO:0005524(ATP binding);GO:0005634(nucleus);GO:0005737(cytoplasm);GO:0005886(plasma membrane);GO:0006468(protein phosphorylation);GO:0009738(abscisic acid-activated signaling pathway);GO:0009931(calcium-dependent protein serine/threonine kinase activity);GO:0016301(kinase activi…	ko04626(Plant-pathogen interaction)
PC-3p-3217_1206	BraA02g024520.3C	BraA02g024520.3C	trehalose-phosphate phosphatase B	829-849	840	-34.5	-23	0.666667	4.5	GO:0004805(trehalose-phosphatase activity);GO:0005634(nucleus);GO:0005992(trehalose biosynthetic process)	ko00500(Starch and sucrose metabolism)
PC-3p-3217_1206	BraA09g024680.3C	BraA09g024680.3C	serine/threonine protein phosphatase 2A 55 kDa regulatory subunit B' delta isoform-like	392-414	405	-34.5	-23	0.666667	5	GO:0000159(protein phosphatase type 2A complex);GO:0005634(nucleus);GO:0005730(nucleolus);GO:0005737(cytoplasm);GO:0007165(signal transduction);GO:0008601(protein phosphatase type 2A regulator activity)	ko03015(mRNA surveillance pathway)
PC-3p-3217_1206	BraAnng003370.3C	BraAnng003370.3C	hypothetical protein	2181-2202	2194	-34.5	-23	0.666667	6	-	ko03040(Spliceosome)
PC-3p-3217_1206	BraA08g004840.3C	BraA08g004840.3C	-	312-335	325	-34.5	-23	0.666667	6	GO:0003674(molecular_function);GO:0005737(cytoplasm);GO:0005886(plasma membrane);GO:0008150(biological_process)	-
PC-3p-3217_1206	BraA07g041220.3C	BraA07g041220.3C	trehalose-phosphate phosphatase B-like	832-852	843	-34.5	-23	0.666667	4.5	GO:0004805(trehalose-phosphatase activity);GO:0005634(nucleus);GO:0005992(trehalose biosynthetic process)	ko00500(Starch and sucrose metabolism)
PC-3p-3217_1206	BraA07g031450.3C	BraA07g031450.3C	-	1129-1152	1143	-34.5	-22.9	0.663768	6	GO:0005634(nucleus);GO:0005739(mitochondrion)	-
PC-3p-3217_1206	BraA02g027460.3C	BraA02g027460.3C	replication protein A 70 kDa DNA-binding subunit C-like	214-234	226	-34.5	-22.9	0.663768	6	GO:0003674(molecular_function);GO:0005634(nucleus);GO:0008150(biological_process);GO:0009506(plasmodesma)	ko03030(DNA replication);ko03420(Nucleotide excision repair);ko03430(Mismatch repair);ko03440(Homologous recombination)
PC-3p-3217_1206	BraA02g023810.3C	BraA02g023810.3C	replication protein A 70 kDa DNA-binding subunit C-like	214-234	226	-34.5	-22.9	0.663768	6	GO:0003674(molecular_function);GO:0005634(nucleus);GO:0008150(biological_process);GO:0009506(plasmodesma)	ko03030(DNA replication);ko03420(Nucleotide excision repair);ko03430(Mismatch repair);ko03440(Homologous recombination)
PC-3p-3217_1206	BraA03g051240.3C	BraA03g051240.3C	-	784-804	796	-34.5	-22.9	0.663768	6	GO:0003677(DNA binding);GO:0005634(nucleus);GO:0009507(chloroplast);GO:0009534(chloroplast thylakoid);GO:0009535(chloroplast thylakoid membrane);GO:0016363(nuclear matrix);GO:0042646(plastid nucleoid)	-
PC-3p-3217_1206	BraA05g006650.3C	BraA05g006650.3C	-	1105-1125	1117	-34.5	-22.9	0.663768	5	GO:0005634(nucleus);GO:0005773(vacuole);GO:0008150(biological_process)	-
PC-3p-3217_1206	BraA02g023820.3C	BraA02g023820.3C	replication protein A 70 kDa DNA-binding subunit C-like	214-234	226	-34.5	-22.9	0.663768	6	-	ko03030(DNA replication);ko03420(Nucleotide excision repair);ko03430(Mismatch repair);ko03440(Homologous recombination)
PC-3p-3217_1206	BraA09g002530.3C	BraA09g002530.3C	probable indole-3-acetic acid-amido synthetase GH3.5	427-447	438	-34.5	-22.9	0.663768	5.5	GO:0005737(cytoplasm);GO:0009416(response to light stimulus);GO:0009507(chloroplast);GO:0009733(response to auxin)	ko04075(Plant hormone signal transduction)
PC-3p-3217_1206	BraA07g016690.3C	BraA07g016690.3C	small RNA degrading nuclease 3	2847-2868	2860	-34.5	-22.9	0.663768	6	GO:0004842(ubiquitin-protein transferase activity);GO:0005515(protein binding);GO:0005634(nucleus);GO:0005737(cytoplasm);GO:0016567(protein ubiquitination)	ko03008(Ribosome biogenesis in eukaryotes)
PC-3p-3217_1206	BraA07g001850.3C	BraA07g001850.3C	WD repeat-containing protein 75	2727-2748	2740	-34.5	-22.9	0.663768	6	GO:0000166(nucleotide binding);GO:0005634(nucleus);GO:0008150(biological_process)	ko03008(Ribosome biogenesis in eukaryotes)
PC-3p-3217_1206	BraA08g026730.3C	BraA08g026730.3C	phosphatidylserine synthase 2-like	1146-1167	1158	-34.5	-22.9	0.663768	6	GO:0005506(iron ion binding);GO:0005634(nucleus);GO:0016705(oxidoreductase activity, acting on paired donors, with incorporation or reduction of molecular oxygen);GO:0031418(L-ascorbic acid binding);GO:0051213(dioxygenase activity);GO:0055114(oxidation-reduction process)	ko00564(Glycerophospholipid metabolism)
PC-3p-3217_1206	BraA03g044060.3C	BraA03g044060.3C	replication protein A 70 kDa DNA-binding subunit C-like	214-234	226	-34.5	-22.9	0.663768	6	GO:0003674(molecular_function);GO:0005634(nucleus);GO:0008150(biological_process);GO:0009506(plasmodesma)	ko03030(DNA replication);ko03420(Nucleotide excision repair);ko03430(Mismatch repair);ko03440(Homologous recombination)
PC-3p-3217_1206	BraA03g064050.3C	BraA03g064050.3C	-	96-117	109	-34.5	-22.8	0.66087	6	-	-
PC-3p-3217_1206	BraA02g013520.3C	BraA02g013520.3C	GDP-L-galactose phosphorylase 2	2176-2196	2188	-34.5	-22.8	0.66087	4	GO:0000166(nucleotide binding);GO:0005085(guanyl-nucleotide exchange factor activity);GO:0005634(nucleus);GO:0005737(cytoplasm);GO:0006006(glucose metabolic process);GO:0009753(response to jasmonic acid);GO:0010193(response to ozone);GO:0010475(galactose-1-phosphate guanylyltransferase );GO:0016787(hydrolase activity);GO:0019853(L-ascorbic acid biosynthetic process);GO:0080046(quercetin 4'-O-gluc…	ko00053(Ascorbate and aldarate metabolism)
PC-3p-3217_1206	BraA02g023700.3C	BraA02g023700.3C	eukaryotic translation initiation factor 5B	3673-3693	3684	-34.5	-22.8	0.66087	5	GO:0003743(translation initiation factor activity);GO:0005525(GTP binding);GO:0005737(cytoplasm);GO:0005829(cytosol);GO:0005886(plasma membrane);GO:0006413(translational initiation);GO:0008135(translation factor activity, RNA binding)	ko03013(RNA transport)
PC-3p-3217_1206	BraA01g020560.3C	BraA01g020560.3C	ATP-binding cassette superfamily	805-825	817	-34.5	-22.8	0.66087	6	GO:0005524(ATP binding);GO:0005886(plasma membrane);GO:0009507(chloroplast);GO:0016021(integral component of membrane);GO:0042626(ATPase activity, coupled to transmembrane movement of substances);GO:0055085(transmembrane transport)	ko02010(ABC transporters);ko04146(Peroxisome)
PC-3p-3217_1206	BraA09g058440.3C	BraA09g058440.3C	cinnamoyl-CoA reductase 1	525-546	538	-34.5	-22.8	0.66087	6	GO:0003824(catalytic activity);GO:0005737(cytoplasm);GO:0005829(cytosol);GO:0007623(circadian rhythm);GO:0009409(response to cold);GO:0009809(lignin biosynthetic process);GO:0016621(cinnamoyl-CoA reductase activity);GO:0050662(coenzyme binding);GO:0055114(oxidation-reduction process)	ko00940(Phenylpropanoid biosynthesis)
PC-3p-3217_1206	BraA02g005270.3C	BraA02g005270.3C	U3 small nucleolar RNA-associated protein 18 homolog	847-866	858	-34.5	-22.8	0.66087	6	GO:0000166(nucleotide binding);GO:0005634(nucleus);GO:0080008(Cul4-RING E3 ubiquitin ligase complex)	ko03008(Ribosome biogenesis in eukaryotes)
PC-3p-3217_1206	BraA07g016460.3C	BraA07g016460.3C	-	57-78	70	-34.5	-22.8	0.66087	6	GO:0005634(nucleus);GO:0008080(N-acetyltransferase activity)	-
PC-3p-3217_1206	BraA10g031720.3C	BraA10g031720.3C	2-amino-3-ketobutyrate coenzyme A ligase	1131-1152	1144	-34.5	-22.8	0.66087	6	GO:0005739(mitochondrion);GO:0005777(peroxisome);GO:0005829(cytosol);GO:0008483(transaminase activity);GO:0008710(8-amino-7-oxononanoate synthase activity);GO:0009058(biosynthetic process);GO:0009102(biotin biosynthetic process);GO:0030170(pyridoxal phosphate binding)	ko00780(Biotin metabolism)
PC-3p-3217_1206	BraA06g044600.3C	BraA06g044600.3C	-	1003-1022	1014	-34.5	-22.8	0.66087	5	GO:0003777(microtubule motor activity);GO:0005524(ATP binding);GO:0005737(cytoplasm);GO:0005874(microtubule);GO:0007017(microtubule-based process);GO:0008017(microtubule binding);GO:0009506(plasmodesma)	-
PC-3p-3217_1206	BraA05g006110.3C	BraA05g006110.3C	peroxisomal nicotinamide adenine dinucleotide carrier	123-144	135	-34.5	-22.8	0.66087	5	GO:0003735(structural constituent of ribosome);GO:0005739(mitochondrion);GO:0005743(mitochondrial inner membrane);GO:0005774(vacuolar membrane);GO:0005777(peroxisome);GO:0005778(peroxisomal membrane);GO:0006412(translation);GO:0006810(transport);GO:0009514(glyoxysome);GO:0015297(antiporter activity);GO:0016021(integral component of membrane);GO:0043132(NAD transport);GO:0044375(regulation of pero…	ko04146(Peroxisome)
PC-3p-3217_1206	BraA03g009140.3C	BraA03g009140.3C	-	1114-1134	1126	-34.5	-22.8	0.66087	6	GO:0005634(nucleus);GO:0005886(plasma membrane);GO:0006820(anion transport);GO:0008381(mechanically-gated ion channel activity);GO:0016020(membrane);GO:0016021(integral component of membrane);GO:0050982(detection of mechanical stimulus);GO:0080167(response to karrikin)	-
PC-3p-3217_1206	BraA06g010100.3C	BraA06g010100.3C	-	463-483	475	-34.5	-22.8	0.66087	5.5	GO:0003674(molecular_function);GO:0008150(biological_process);GO:0009507(chloroplast)	-
PC-3p-3217_1206	BraA08g032640.3C	BraA08g032640.3C	putative disease resistance protein At4g10780	1303-1325	1316	-34.5	-22.8	0.66087	5.5	GO:0005524(ATP binding);GO:0005886(plasma membrane);GO:0006952(defense response);GO:0016021(integral component of membrane);GO:0043531(ADP binding)	ko04626(Plant-pathogen interaction)
PC-3p-3217_1206	BraA04g022980.3C	BraA04g022980.3C	-	3-24	16	-34.5	-22.8	0.66087	5.5	GO:0004649(poly);GO:0005634(nucleus);GO:0005975(carbohydrate metabolic process);GO:0006282(regulation of DNA repair);GO:0006970(response to osmotic stress);GO:0006974(cellular response to DNA damage stimulus);GO:0006979(response to oxidative stress);GO:0009414(response to water deprivation);GO:0048511(rhythmic process);GO:0050832(defense response to fungus);GO:0090332(stomatal closure)	-
PC-3p-3217_1206	BraA06g044620.3C	BraA06g044620.3C	hypothetical protein	1267-1286	1278	-34.5	-22.7	0.657971	5.5	GO:0003777(microtubule motor activity);GO:0005524(ATP binding);GO:0005737(cytoplasm);GO:0005874(microtubule);GO:0007017(microtubule-based process);GO:0008017(microtubule binding);GO:0009506(plasmodesma)	ko04144(Endocytosis)
PC-3p-3217_1206	BraA06g004430.3C	BraA06g004430.3C	phosphomethylethanolamine N-methyltransferase	109-129	120	-34.5	-22.7	0.657971	4.5	GO:0000234(phosphoethanolamine N-methyltransferase activity);GO:0005737(cytoplasm);GO:0006656(phosphatidylcholine biosynthetic process);GO:0032259(methylation);GO:0052667(phosphomethylethanolamine N-methyltransferase activity)	ko00564(Glycerophospholipid metabolism)
PC-3p-3217_1206	BraA09g006960.3C	BraA09g006960.3C	-	733-753	745	-34.5	-22.7	0.657971	5.5	GO:0003674(molecular_function);GO:0005739(mitochondrion);GO:0008150(biological_process)	-
PC-3p-3217_1206	BraA09g027030.3C	BraA09g027030.3C	eukaryotic translation initiation factor 3 subunit A-like	1947-1968	1960	-34.5	-22.7	0.657971	5	GO:0001731(formation of translation preinitiation complex);GO:0003743(translation initiation factor activity);GO:0005515(protein binding);GO:0005737(cytoplasm);GO:0005829(cytosol);GO:0005852(eukaryotic translation initiation factor 3 complex);GO:0005886(plasma membrane);GO:0006413(translational initiation);GO:0006446(regulation of translational initiation);GO:0016282(eukaryotic 43S preinitiation …	ko03013(RNA transport)
PC-3p-3217_1206	BraA09g037980.3C	BraA09g037980.3C	cinnamoyl-CoA reductase 1-like	494-514	505	-34.5	-22.7	0.657971	5.5	GO:0003824(catalytic activity);GO:0005575(cellular_component);GO:0016491(oxidoreductase activity);GO:0050662(coenzyme binding)	ko00940(Phenylpropanoid biosynthesis)
PC-3p-3217_1206	BraA07g020450.3C	BraA07g020450.3C	-	181-200	192	-34.5	-22.7	0.657971	6	GO:0003824(catalytic activity);GO:0009507(chloroplast)	-
PC-3p-3217_1206	BraA09g010480.3C	BraA09g010480.3C	hypothetical protein	1342-1362	1354	-34.5	-22.7	0.657971	5	GO:0005634(nucleus);GO:0005829(cytosol)	ko00565(Ether lipid metabolism)
PC-3p-3217_1206	BraA08g030570.3C	BraA08g030570.3C	NADP-dependent malic enzyme-like	227-246	238	-34.5	-22.6	0.655072	5	GO:0004177(aminopeptidase activity);GO:0005739(mitochondrion);GO:0006508(proteolysis);GO:0008235(metalloexopeptidase activity);GO:0009507(chloroplast);GO:0031365(N-terminal protein amino acid modification);GO:0046872(metal ion binding)	ko01200(Carbon metabolism);ko00620(Pyruvate metabolism);ko00710(Carbon fixation in photosynthetic organisms)
PC-3p-3217_1206	BraA03g057270.3C	BraA03g057270.3C	-	747-767	759	-34.5	-22.6	0.655072	4	GO:0003674(molecular_function);GO:0005634(nucleus);GO:0005737(cytoplasm);GO:0005874(microtubule);GO:0008017(microtubule binding);GO:0008150(biological_process);GO:0071369(cellular response to ethylene stimulus)	-
PC-3p-3217_1206	BraA06g001280.3C	BraA06g001280.3C	heat shock cognate 70 kDa protein-like	2152-2174	2166	-34.5	-22.6	0.655072	5	GO:0005524(ATP binding);GO:0005634(nucleus);GO:0005737(cytoplasm);GO:0005829(cytosol);GO:0005886(plasma membrane);GO:0006457(protein folding);GO:0009408(response to heat);GO:0046686(response to cadmium ion)	ko03040(Spliceosome);ko04141(Protein processing in endoplasmic reticulum);ko04144(Endocytosis)
PC-3p-3217_1206	BraA09g065810.3C	BraA09g065810.3C	-	439-459	451	-34.5	-22.6	0.655072	4	-	-
PC-3p-3217_1206	BraA03g037570.3C	BraA03g037570.3C	auxin-responsive protein IAA26-like	679-699	690	-34.5	-22.6	0.655072	6	GO:0003700(transcription factor activity, sequence-specific DNA binding);GO:0005634(nucleus);GO:0006351(transcription, DNA-templated);GO:0006355(regulation of transcription, DNA-templated);GO:0009733(response to auxin);GO:0009734(auxin-activated signaling pathway)	ko04075(Plant hormone signal transduction)
PC-3p-3217_1206	BraA01g031630.3C	BraA01g031630.3C	5'-3' exoribonuclease 4-like	440-459	451	-34.5	-22.6	0.655072	6	GO:0003674(molecular_function);GO:0005634(nucleus);GO:0009908(flower development);GO:0030154(cell differentiation)	ko03008(Ribosome biogenesis in eukaryotes);ko03018(RNA degradation)
PC-3p-3217_1206	BraA01g022500.3C	BraA01g022500.3C	-	513-534	525	-34.5	-22.6	0.655072	5.5	GO:0003674(molecular_function);GO:0005634(nucleus);GO:0008150(biological_process)	-
PC-3p-3217_1206	BraA01g035920.3C	BraA01g035920.3C	auxin-responsive protein IAA26-like	670-690	681	-34.5	-22.6	0.655072	6	GO:0003700(transcription factor activity, sequence-specific DNA binding);GO:0005634(nucleus);GO:0006351(transcription, DNA-templated);GO:0006355(regulation of transcription, DNA-templated);GO:0009733(response to auxin);GO:0009734(auxin-activated signaling pathway)	ko04075(Plant hormone signal transduction)
PC-3p-3217_1206	BraA09g020910.3C	BraA09g020910.3C	2-oxoglutarate dehydrogenase	825-846	837	-34.5	-22.6	0.655072	6	GO:0004591(oxoglutarate dehydrogenase );GO:0005739(mitochondrion);GO:0008270(zinc ion binding);GO:0030976(thiamine pyrophosphate binding);GO:0050897(cobalt ion binding)	ko01200(Carbon metabolism);ko00020(Citrate cycle );ko00310(Lysine degradation);ko00380(Tryptophan metabolism)
PC-3p-3217_1206	BraA01g002500.3C	BraA01g002500.3C	-	1927-1947	1940	-34.5	-22.6	0.655072	6	GO:0003674(molecular_function);GO:0005634(nucleus);GO:0008150(biological_process)	-
PC-3p-3217_1206	BraA10g020820.3C	BraA10g020820.3C	-	1174-1194	1185	-34.5	-22.6	0.655072	6	GO:0005634(nucleus);GO:0005886(plasma membrane);GO:0006820(anion transport);GO:0008381(mechanically-gated ion channel activity);GO:0016020(membrane);GO:0016021(integral component of membrane);GO:0050982(detection of mechanical stimulus);GO:0080167(response to karrikin)	-
PC-3p-3217_1206	BraA02g025590.3C	BraA02g025590.3C	60S ribosomal protein L7-1-like	171-192	184	-34.5	-22.5	0.652174	6	GO:0003735(structural constituent of ribosome);GO:0005730(nucleolus);GO:0005737(cytoplasm);GO:0005829(cytosol);GO:0006412(translation);GO:0015934(large ribosomal subunit);GO:0022625(cytosolic large ribosomal subunit)	ko03010(Ribosome)
PC-3p-3217_1206	BraA10g026400.3C	BraA10g026400.3C	-	394-413	405	-34.5	-22.5	0.652174	4.5	GO:0003674(molecular_function);GO:0005829(cytosol);GO:0008150(biological_process)	-
PC-3p-3217_1206	BraA02g045080.3C	BraA02g045080.3C	50S ribosomal protein L29	469-489	481	-34.5	-22.5	0.652174	6	GO:0003735(structural constituent of ribosome);GO:0005840(ribosome);GO:0006412(translation);GO:0009295(nucleoid);GO:0009507(chloroplast);GO:0009570(chloroplast stroma);GO:0009941(chloroplast envelope);GO:0042254(ribosome biogenesis)	ko03010(Ribosome)
PC-3p-3217_1206	BraA04g030330.3C	BraA04g030330.3C	60S ribosomal protein L38-like	44-64	55	-34.5	-22.5	0.652174	5.5	GO:0003735(structural constituent of ribosome);GO:0005737(cytoplasm);GO:0005840(ribosome);GO:0006412(translation);GO:0022625(cytosolic large ribosomal subunit);GO:0022626(cytosolic ribosome);GO:0042254(ribosome biogenesis)	ko03010(Ribosome)
PC-3p-38987_160	BraA10g001830.3C	BraA10g001830.3C	-	1068-1091	1082	-30.7	-23.5	0.765472	5	GO:0005576(extracellular region)	-
PC-3p-38987_160	BraA03g065050.3C	BraA03g065050.3C	-	75-97	88	-30.7	-22.2	0.723127	6	GO:0005634(nucleus);GO:0005730(nucleolus);GO:0005829(cytosol);GO:0006355(regulation of transcription, DNA-templated);GO:0008150(biological_process);GO:0009507(chloroplast);GO:0044212(transcription regulatory region DNA binding)	-
PC-3p-38987_160	BraA08g024700.3C	BraA08g024700.3C	caffeic acid 3-O-methyltransferase-like	1328-1349	1340	-30.7	-21.2	0.690554	6	GO:0003674(molecular_function);GO:0005634(nucleus);GO:0008150(biological_process)	ko00940(Phenylpropanoid biosynthesis)
PC-3p-38987_160	BraA09g041620.3C	BraA09g041620.3C	F-box and wd40 domain protein	41-64	55	-30.7	-20.7	0.674267	5.5	GO:0000166(nucleotide binding);GO:0005634(nucleus);GO:0005834(heterotrimeric G-protein complex);GO:0008150(biological_process)	ko04120(Ubiquitin mediated proteolysis)
PC-3p-38987_160	BraA04g020140.3C	BraA04g020140.3C	hypothetical protein	534-556	547	-30.7	-20	0.651466	6	GO:0003677(DNA binding);GO:0003700(transcription factor activity, sequence-specific DNA binding);GO:0005515(protein binding);GO:0005634(nucleus);GO:0006351(transcription, DNA-templated);GO:0006355(regulation of transcription, DNA-templated);GO:0010039(response to iron ion);GO:0034756(regulation of iron ion transport);GO:0046983(protein dimerization activity);GO:0071281(cellular response to iron i…	ko04075(Plant hormone signal transduction)
PC-3p-40225_155	BraA03g007990.3C	BraA03g007990.3C	-	266-287	278	-33.9	-27.8	0.820059	4.5	-	-
PC-3p-40225_155	BraA03g003700.3C	BraA03g003700.3C	topless-related protein 4-like	369-391	382	-33.9	-27.8	0.820059	2.5	GO:0005515(protein binding);GO:0005634(nucleus);GO:0005829(cytosol);GO:0006351(transcription, DNA-templated);GO:0006355(regulation of transcription, DNA-templated);GO:0010072(primary shoot apical meristem specification)	ko03008(Ribosome biogenesis in eukaryotes)
PC-3p-40225_155	BraA01g000430.3C	BraA01g000430.3C	protein BRASSINOSTEROID INSENSITIVE 1-like	374-396	386	-33.9	-26.5	0.781711	5.5	GO:0004672(protein kinase activity);GO:0004674(protein serine/threonine kinase activity);GO:0004714(transmembrane receptor protein tyrosine kinase activity);GO:0005496(steroid binding);GO:0005515(protein binding);GO:0005524(ATP binding);GO:0005768(endosome);GO:0005886(plasma membrane);GO:0009729(detection of brassinosteroid stimulus);GO:0009742(brassinosteroid mediated signaling pathway);GO:00098…	ko04075(Plant hormone signal transduction)
PC-3p-40225_155	BraA02g007330.3C	BraA02g007330.3C	animal HSPA9 nucleotide-binding domain protein	1604-1624	1616	-33.9	-26.4	0.778761	5	GO:0005524(ATP binding);GO:0006952(defense response);GO:0007165(signal transduction);GO:0043531(ADP binding)	ko03040(Spliceosome);ko04141(Protein processing in endoplasmic reticulum);ko04144(Endocytosis)
PC-3p-40225_155	BraA01g001280.3C	BraA01g001280.3C	probable amino-acid acetyltransferase NAGS2	1424-1445	1436	-33.9	-25.8	0.761062	6	GO:0004042(acetyl-CoA:L-glutamate N-acetyltransferase activity);GO:0005737(cytoplasm);GO:0006526(arginine biosynthetic process);GO:0009507(chloroplast)	ko01210(2-Oxocarboxylic acid metabolism);ko01230(Biosynthesis of amino acids);ko00220(Arginine biosynthesis)
PC-3p-40225_155	BraA02g007010.3C	BraA02g007010.3C	-	458-479	470	-33.9	-25.1	0.740413	5.5	GO:0005622(intracellular)	-
[truncated: 26,573 more rows]
