# Supplementary material for: Integrated miRNA and mRNA Transcriptome Analysis Reveals Regulatory Mechanisms in the Response of Winter Brassica rapa to Drought Stress
Source: Int J Mol Sci. 2024 Sep 20;25(18):10098. doi: 10.3390/ijms251810098 (PMC11432419; doi:10.3390/ijms251810098)
Supplement: Supplementary file 1 [file ijms-25-10098-s001.zip › SupplementaryTable S3 Gene_differential_expression.xlsx]

## Sheet: BR18R_1_DVSBR18R_1_CK_Gene_diff
Supplementary Table S3 BR18R_1_DVSBR18R_1_CK_Gene_differential_expression
gene_id	gene_name	transcript_id	GO	KEGG	KO_ENTRY	EC	Description	FPKM.BR18R_1_D1	FPKM.BR18R_1_D2	FPKM.BR18R_1_D3	FPKM.BR18R_1_CK1	FPKM.BR18R_1_CK2	FPKM.BR18R_1_CK3	fc	log2(fc)	pval	qval	regulation	significant
MSTRG.270	BraA01g004800.3C	BraA01g004800.3C;MSTRG.270.1;MSTRG.270.2	GO:0004753(saccharopine dehydrogenase activity);GO:0005737(cytoplasm);GO:0005739(mitochondrion);GO:0005829(cytosol);GO:0019477(L-lysine catabolic process);GO:0047130(saccharopine dehydrogenase (NADP+, L-lysine-forming) activity);GO:0055114(oxidation-reduction process);GO:0080167(response to karrikin)	00310(Lysine degradation)	K14157	EC:1.5.1.8;EC:1.5.1.9	PREDICTED: alpha-aminoadipic semialdehyde synthase isoform X2 [Brassica rapa]	388.85	369.268	365.756	7.89901	7.09813	6.90106	51.3227	5.68152	0	0	up	yes
MSTRG.7205	BraA04g009650.3C	BraA04g009650.3C	GO:0005886(plasma membrane);GO:0016020(membrane);GO:0016021(integral component of membrane);GO:0046872(metal ion binding);GO:0055114(oxidation-reduction process)	NA	NA	NA	PREDICTED: cytochrome b561 and DOMON domain-containing protein At5g35735 [Brassica rapa]	23.9218	23.128	25.0414	261.627	253.602	249.932	0.0942171	-3.40787	0	0	down	yes
MSTRG.616	BraA01g011410.3C	BraA01g011410.3C	GO:0003746(translation elongation factor activity);GO:0003924(GTPase activity);GO:0005515(protein binding);GO:0005525(GTP binding);GO:0005634(nucleus);GO:0005730(nucleolus);GO:0005739(mitochondrion);GO:0005829(cytosol);GO:0009295(nucleoid);GO:0009507(chloroplast);GO:0009534(chloroplast thylakoid);GO:0009535(chloroplast thylakoid membrane);GO:0009536(plastid);GO:0009570(chloroplast stroma);GO:0009…	03013(RNA transport)	K03231	NA	PREDICTED: elongation factor Tu, chloroplastic [Brassica rapa]	20.0211	17.498	16.4701	281.862	289.652	284.994	0.0630341	-3.98772	0	0	down	yes
MSTRG.15146	BraA08g024500.3C	BraA08g024500.3C	GO:0003674(molecular_function);GO:0005634(nucleus);GO:0008150(biological_process)	NA	NA	NA	PREDICTED: uncharacterized protein LOC103835349 [Brassica rapa]	41.0663	41.1663	38.0383	0.87921	0.809867	1.15867	42.2337	5.40032	0	0	up	yes
MSTRG.5638	BraA03g035250.3C	MSTRG.5638.2;MSTRG.5638.3;BraA03g035250.3C;MSTRG.5638.1	GO:0003674(molecular_function);GO:0005634(nucleus);GO:0006351(transcription, DNA-templated);GO:0006355(regulation of transcription, DNA-templated);GO:0007623(circadian rhythm)	NA	NA	NA	PREDICTED: protein LNK3-like isoform X1 [Brassica rapa]	88.8357	113.019	93.8417	0.236073	0.301857	0.289699	357.281	8.48092	0	0	up	yes
MSTRG.19437	BraA10g019420.3C	MSTRG.19437.1;BraA10g019420.3C	GO:0006810(transport);GO:0009507(chloroplast);GO:0009535(chloroplast thylakoid membrane);GO:0010598(NAD(P)H dehydrogenase complex (plastoquinone));GO:0016021(integral component of membrane);GO:0016491(oxidoreductase activity);GO:0048038(quinone binding);GO:0055114(oxidation-reduction process)	NA	NA	NA	PREDICTED: NAD(P)H-quinone oxidoreductase subunit U, chloroplastic [Brassica rapa]	3.02189	2.92159	2.77011	50.8576	52.2103	54.3491	0.0553535	-4.17518	0	0	down	yes
MSTRG.18006	BraA09g052840.3C	BraA09g052840.3C	GO:0000139(Golgi membrane);GO:0005515(protein binding);GO:0005739(mitochondrion);GO:0005783(endoplasmic reticulum);GO:0005789(endoplasmic reticulum membrane);GO:0005794(Golgi apparatus);GO:0009723(response to ethylene);GO:0010105(negative regulation of ethylene-activated signaling pathway);GO:0016021(integral component of membrane)	NA	NA	NA	PREDICTED: protein REVERSION-TO-ETHYLENE SENSITIVITY1 [Brassica rapa]	141.459	160.842	156.338	5.61763	5.09191	4.57216	30.0124	4.90748	0	0	up	yes
MSTRG.18775	BraA10g002870.3C	MSTRG.18775.1;BraA10g002870.3C	GO:0005737(cytoplasm);GO:0016706(oxidoreductase activity, acting on paired donors, with incorporation or reduction of molecular oxygen, 2-oxoglutarate as one donor, and incorporation of one atom each of oxygen into both donors);GO:0046872(metal ion binding);GO:0055114(oxidation-reduction process)	00402(Benzoxazinoid biosynthesis)	K13229	EC:1.14.20.2	BnaA10g27790D [Brassica napus]	292.741	275.886	269.841	23.7925	24.3803	22.2414	11.9077	3.57382	0	0	up	yes
MSTRG.4531	BraA03g013360.3C	MSTRG.4531.1;BraA03g013360.3C	GO:0005524(ATP binding);GO:0005634(nucleus);GO:0016301(kinase activity);GO:0016310(phosphorylation)	04626(Plant-pathogen interaction)	K13414	EC:2.7.11.25	BnaA03g11320D [Brassica napus]	34.2463	38.3575	36.9597	0.545857	0.566426	0.739076	59.18	5.88704	0	0	up	yes
MSTRG.10963	BraA06g017650.3C	BraA06g017650.3C	GO:0003677(DNA binding);GO:0003700(transcription factor activity, sequence-specific DNA binding);GO:0005634(nucleus);GO:0005886(plasma membrane);GO:0006351(transcription, DNA-templated);GO:0006355(regulation of transcription, DNA-templated);GO:0007275(multicellular organism development);GO:0009814(defense response, incompatible interaction);GO:0010200(response to chitin);GO:0016021(integral compo…	03018(RNA degradation)	K12581	NA	PREDICTED: NAC domain-containing protein 62 [Brassica rapa]	20.6954	21.7476	20.0907	176.34	182.533	171.824	0.117833	-3.08518	0	0	down	yes
MSTRG.666	BraA01g012670.3C;BraA01g012660.3C	BraA01g012670.3C;BraA01g012660.3C;MSTRG.666.1;MSTRG.666.2	GO:0004672(protein kinase activity);GO:0004683(calmodulin-dependent protein kinase activity);GO:0005509(calcium ion binding);GO:0005515(protein binding);GO:0005516(calmodulin binding);GO:0005524(ATP binding);GO:0005634(nucleus);GO:0005737(cytoplasm);GO:0005886(plasma membrane);GO:0006468(protein phosphorylation);GO:0009506(plasmodesma);GO:0009738(abscisic acid-activated signaling pathway);GO:0009…	04626(Plant-pathogen interaction)	K13412	EC:2.7.11.1	PREDICTED: calcium-dependent protein kinase 15 [Brassica rapa];PREDICTED: uncharacterized protein LOC103859632 [Brassica rapa]	33.7449	30.1797	28.6838	1.758	1.95994	1.56941	17.5151	4.13053	0	0	up	yes
MSTRG.6386	BraA03g051830.3C	BraA03g051830.3C	GO:0005515(protein binding);GO:0005524(ATP binding);GO:0005622(intracellular);GO:0005623(cell);GO:0005634(nucleus);GO:0005739(mitochondrion);GO:0006457(protein folding);GO:0009408(response to heat);GO:0009409(response to cold);GO:0009507(chloroplast);GO:0009532(plastid stroma);GO:0009570(chloroplast stroma);GO:0009579(thylakoid);GO:0009941(chloroplast envelope);GO:0016032(viral process);GO:004503…	03040(Spliceosome);04141(Protein processing in endoplasmic reticulum);04144(Endocytosis)	K03283	NA	PREDICTED: heat shock 70 kDa protein 6, chloroplastic-like [Brassica rapa]	6.74995	7.2393	6.3011	84.8325	88.2594	84.3566	0.0788133	-3.66542	0	0	down	yes
MSTRG.10622	BraA06g010940.3C	BraA06g010940.3C	GO:0000166(nucleotide binding);GO:0003676(nucleic acid binding);GO:0003723(RNA binding);GO:0003968(RNA-directed RNA polymerase activity);GO:0005634(nucleus);GO:0006952(defense response);GO:0009615(response to virus);GO:0009751(response to salicylic acid);GO:0010025(wax biosynthetic process);GO:0016441(posttranscriptional gene silencing);GO:0060148(positive regulation of posttranscriptional gene s…	NA	NA	NA	PREDICTED: RNA-dependent RNA polymerase 1 [Brassica rapa]	1.47649	2.13569	1.9474	44.4349	42.834	43.4184	0.0425411	-4.555	0	0	down	yes
MSTRG.4223	BraA03g007270.3C	BraA03g007270.3C	GO:0003865(3-oxo-5-alpha-steroid 4-dehydrogenase activity);GO:0006629(lipid metabolic process);GO:0009507(chloroplast);GO:0009941(chloroplast envelope);GO:0016021(integral component of membrane);GO:0016627(oxidoreductase activity, acting on the CH-CH group of donors)	01212(Fatty acid metabolism);00062(Fatty acid elongation);01040(Biosynthesis of unsaturated fatty acids)	K10258	EC:1.3.1.93	PREDICTED: very-long-chain enoyl-CoA reductase-like [Brassica rapa]	73.1192	74.791	77.8202	5.88162	6.23794	6.27026	12.2747	3.61762	0	0	up	yes
MSTRG.3738	BraA02g043500.3C	BraA02g043500.3C	GO:0005634(nucleus);GO:0008152(metabolic process);GO:0052689(carboxylic ester hydrolase activity)	04075(Plant hormone signal transduction)	K14493	EC:3.-.-.-	PREDICTED: probable carboxylesterase 120 [Brassica rapa]	376.146	407.207	412.431	17.3113	19.9817	18.6686	21.3679	4.41737	0	0	up	yes
MSTRG.15922	BraA09g003380.3C	BraA09g003380.3C	GO:0000139(Golgi membrane);GO:0005515(protein binding);GO:0005768(endosome);GO:0005794(Golgi apparatus);GO:0005802(trans-Golgi network);GO:0005886(plasma membrane);GO:0016021(integral component of membrane);GO:0016757(transferase activity, transferring glycosyl groups);GO:0016759(cellulose synthase activity);GO:0071555(cell wall organization)	NA	NA	NA	PREDICTED: xyloglucan glycosyltransferase 4 [Brassica rapa]	1.04542	0.995585	0.981757	61.8682	64.5948	62.1102	0.0160296	-5.96311	0	0	down	yes
MSTRG.13666	BraA07g033670.3C	BraA07g033670.3C	GO:0005215(transporter activity);GO:0005886(plasma membrane);GO:0006810(transport);GO:0006857(oligopeptide transport);GO:0016020(membrane);GO:0016021(integral component of membrane);GO:0042128(nitrate assimilation)	NA	NA	NA	PREDICTED: protein NRT1/ PTR FAMILY 3.1 [Brassica rapa]	141.445	142.294	140.93	14.1475	14.0088	12.0815	10.554	3.39972	0	0	up	yes
MSTRG.10649	BraA06g011430.3C	BraA06g011430.3C;MSTRG.10649.1	GO:0004462(lactoylglutathione lyase activity);GO:0005737(cytoplasm);GO:0005975(carbohydrate metabolic process);GO:0016829(lyase activity)	NA	NA	NA	PREDICTED: uncharacterized protein LOC103872329 [Brassica rapa]	139.943	140.036	135.269	0.099621	0	0	4168.28	12.0252	0	0	up	yes
MSTRG.16496	BraA09g015800.3C	BraA09g015800.3C	GO:0006869(lipid transport);GO:0008289(lipid binding)	03010(Ribosome)	K02883	NA	proline-rich SAC51 [Brassica napus]	996.372	1010.3	897.519	100.93	108.036	114.023	8.9916	3.16858	0	0	up	yes
MSTRG.14077	BraA07g041180.3C	BraA07g041180.3C;MSTRG.14077.1;MSTRG.14077.2	GO:0003674(molecular_function);GO:0005737(cytoplasm);GO:0008150(biological_process);GO:0080008(Cul4-RING E3 ubiquitin ligase complex)	NA	NA	NA	PREDICTED: uncharacterized WD repeat-containing protein C2A9.03 isoform X1 [Brassica rapa]	30.804	34.3654	32.8817	2.38954	2.43614	2.48526	13.4116	3.7454	0	0	up	yes
MSTRG.6719	BraA03g059810.3C	BraA03g059810.3C	GO:0005737(cytoplasm)	04144(Endocytosis)	K19366	NA	PREDICTED: senescence/dehydration-associated protein At3g51250 [Brassica rapa]	3.51469	2.67382	2.9071	185.625	191.183	190.089	0.0160446	-5.96177	0	0	down	yes
MSTRG.12063	BraA06g041210.3C	BraA06g041210.3C;MSTRG.12063.1	GO:0005829(cytosol);GO:0009611(response to wounding);GO:0016787(hydrolase activity);GO:0046872(metal ion binding)	NA	NA	NA	PREDICTED: nudix hydrolase 8 [Brassica rapa]	0.335115	0.907506	0.4025	209.788	201.267	189.923	0.00273741	-8.51298	0	0	down	yes
MSTRG.10327	BraA06g004620.3C	BraA06g004620.3C	GO:0000325(plant-type vacuole);GO:0005524(ATP binding);GO:0005773(vacuole);GO:0005774(vacuolar membrane);GO:0005794(Golgi apparatus);GO:0005886(plasma membrane);GO:0006855(drug transmembrane transport);GO:0008517(folic acid transporter activity);GO:0008559(xenobiotic-transporting ATPase activity);GO:0009414(response to water deprivation);GO:0009506(plasmodesma);GO:0009611(response to wounding);GO…	02010(ABC transporters)	K05665	NA	PREDICTED: ABC transporter C family member 4 [Brassica rapa]	84.3184	93.1376	92.18	11.2856	10.2574	10.2246	8.48778	3.08539	0	0	up	yes
MSTRG.16137	BraA09g007740.3C	BraA09g007740.3C	GO:0005576(extracellular region);GO:0016829(lyase activity);GO:0030570(pectate lyase activity);GO:0045490(pectin catabolic process);GO:0046872(metal ion binding)	00040(Pentose and glucuronate interconversions)	K01728	EC:4.2.2.2	PREDICTED: probable pectate lyase 22 [Brassica rapa]	0.163608	0.177942	0.043561	20.5012	18.1813	19.2197	0.00665106	-7.2322	0	0	down	yes
MSTRG.15736	BraA09g000080.3C	BraA09g000080.3C	GO:0005576(extracellular region)	NA	NA	NA	PREDICTED: protein ROOT PRIMORDIUM DEFECTIVE 1 [Brassica rapa]	1.57465	1.42646	1.48467	27.7951	27.8289	26.7828	0.0544346	-4.19933	0	0	down	yes
MSTRG.16187	BraA09g008620.3C	BraA09g008620.3C	GO:0005215(transporter activity);GO:0005886(plasma membrane);GO:0009835(fruit ripening);GO:0015297(antiporter activity);GO:0016020(membrane);GO:0016021(integral component of membrane)	NA	NA	NA	PREDICTED: protein DETOXIFICATION 27-like [Brassica rapa]	235.143	211.743	196.464	4.93207	6.12848	6.09453	37.502	5.2289	0	0	up	yes
MSTRG.16043	BraA09g006110.3C	BraA09g006110.3C	GO:0003735(structural constituent of ribosome);GO:0005840(ribosome);GO:0006412(translation);GO:0009507(chloroplast);GO:0009534(chloroplast thylakoid);GO:0009570(chloroplast stroma);GO:0044238(primary metabolic process)	NA	NA	NA	PREDICTED: ribosome-binding factor PSRP1, chloroplastic [Brassica rapa]	8.1592	9.37241	9.55367	281.328	273.954	274.963	0.0326232	-4.93796	0	0	down	yes
MSTRG.13073	BraA07g021650.3C	BraA07g021650.3C	GO:0005840(ribosome);GO:0006412(translation);GO:0009507(chloroplast);GO:0009570(chloroplast stroma);GO:0009941(chloroplast envelope);GO:0019843(rRNA binding)	03010(Ribosome)	K02879	NA	PREDICTED: 50S ribosomal protein L17, chloroplastic [Brassica rapa]	6.25249	7.20474	6.82401	167.308	165.39	164.117	0.0408225	-4.61449	0	0	down	yes
MSTRG.19746	BraA10g025160.3C	BraA10g025160.3C;MSTRG.19746.1	GO:0001053(plastid sigma factor activity);GO:0003677(DNA binding);GO:0003700(transcription factor activity, sequence-specific DNA binding);GO:0003899(DNA-directed RNA polymerase activity);GO:0006352(DNA-templated transcription, initiation);GO:0006355(regulation of transcription, DNA-templated);GO:0009507(chloroplast);GO:0016987(sigma factor activity);GO:0071482(cellular response to light stimulus…	00970(Aminoacyl-tRNA biosynthesis)	K01872	EC:6.1.1.7	PREDICTED: RNA polymerase sigma factor sigD, chloroplastic-like [Brassica rapa]	0.875098	0.855981	0.909144	31.4048	32.6361	32.1335	0.0274524	-5.18692	0	0	down	yes
MSTRG.5372	BraA03g030370.3C	BraA03g030370.3C	GO:0004842(ubiquitin-protein transferase activity);GO:0005886(plasma membrane);GO:0008270(zinc ion binding);GO:0009690(cytokinin metabolic process);GO:0009850(auxin metabolic process);GO:0016874(ligase activity);GO:0080148(negative regulation of response to water deprivation)	NA	NA	NA	PREDICTED: E3 ubiquitin-protein ligase RGLG1 [Brassica rapa]	59.6853	65.4861	66.0596	2.58176	2.48126	2.22444	26.2411	4.71376	0	0	up	yes
MSTRG.7247	BraA04g010950.3C	BraA04g010950.3C	GO:0004497(monooxygenase activity);GO:0009507(chloroplast);GO:0009570(chloroplast stroma);GO:0009573(chloroplast ribulose bisphosphate carboxylase complex);GO:0009579(thylakoid);GO:0009637(response to blue light);GO:0009853(photorespiration);GO:0009941(chloroplast envelope);GO:0010114(response to red light);GO:0010218(response to far red light);GO:0015977(carbon fixation);GO:0016020(membrane);GO:…	01200(Carbon metabolism);00630(Glyoxylate and dicarboxylate metabolism);00710(Carbon fixation in photosynthetic organisms)	K01602	EC:4.1.1.39	PREDICTED: ribulose bisphosphate carboxylase small chain F1, chloroplastic isoform X1 [Brassica rapa]	79.8548	93.9038	93.4052	5716.72	5714.82	6066.85	0.0152679	-6.03335	0	0	down	yes
MSTRG.12112	BraA06g042080.3C	MSTRG.12112.1;BraA06g042080.3C	GO:0005215(transporter activity);GO:0005739(mitochondrion);GO:0006810(transport);GO:0009507(chloroplast);GO:0009534(chloroplast thylakoid);GO:0009643(photosynthetic acclimation);GO:0009941(chloroplast envelope);GO:0015120(phosphoglycerate transmembrane transporter activity);GO:0015297(antiporter activity);GO:0015713(phosphoglycerate transport);GO:0015717(triose phosphate transport);GO:0016020(mem…	01230(Biosynthesis of amino acids);00300(Lysine biosynthesis)	K01586	EC:4.1.1.20	PREDICTED: triose phosphate/phosphate translocator, chloroplastic isoform X1 [Brassica rapa]	23.0593	21.0788	23.5924	412.759	425.769	420.399	0.0538002	-4.21625	0	0	down	yes
MSTRG.15332	BraA08g028560.3C	MSTRG.15332.1;BraA08g028560.3C	GO:0003677(DNA binding);GO:0003682(chromatin binding);GO:0005634(nucleus);GO:0005737(cytoplasm);GO:0006334(nucleosome assembly);GO:0008283(cell proliferation);GO:0010311(lateral root formation);GO:0016444(somatic cell DNA recombination);GO:0030154(cell differentiation);GO:0042393(histone binding)	NA	NA	NA	PREDICTED: NAP1-related protein 2 [Brassica rapa]	7.99897	7.02179	7.3126	71.3712	71.096	73.9844	0.103179	-3.27677	0	0	down	yes
MSTRG.6923	BraA04g002180.3C	MSTRG.6923.1;BraA04g002180.3C	GO:0005509(calcium ion binding);GO:0005739(mitochondrion);GO:0016021(integral component of membrane);GO:0043022(ribosome binding)	00480(Glutathione metabolism)	K01255	EC:3.4.11.1	PREDICTED: LETM1 and EF-hand domain-containing protein 1, mitochondrial-like [Brassica rapa]	0.330115	0.229442	0.334909	17.5224	17.2388	18.4005	0.0168254	-5.89322	0	0	down	yes
MSTRG.16323	BraA09g011250.3C	BraA09g011250.3C	GO:0003677(DNA binding);GO:0003700(transcription factor activity, sequence-specific DNA binding);GO:0005515(protein binding);GO:0005634(nucleus);GO:0006355(regulation of transcription, DNA-templated);GO:0043565(sequence-specific DNA binding);GO:0046982(protein heterodimerization activity)	NA	NA	NA	PREDICTED: bZIP transcription factor 2-like [Brassica rapa]	204.075	193.716	198.384	29.8516	28.508	28.0053	6.90298	2.78722	0	0	up	yes
MSTRG.13312	BraA07g026310.3C	BraA07g026310.3C;MSTRG.13312.1	GO:0003674(molecular_function);GO:0003723(RNA binding);GO:0005634(nucleus);GO:0008150(biological_process)	04141(Protein processing in endoplasmic reticulum)	K09503	NA	PREDICTED: YTH domain-containing family protein 2-like isoform X1 [Brassica rapa]	257.821	231.784	230.372	11.7225	10.5608	11.4767	21.3264	4.41457	0	0	up	yes
MSTRG.3707	BraA02g042670.3C	MSTRG.3707.2;BraA02g042670.3C;MSTRG.3707.3	GO:0003852(2-isopropylmalate synthase activity);GO:0009414(response to water deprivation);GO:0009507(chloroplast);GO:0009625(response to insect);GO:0010177(2-(2'-methylthio)ethylmalate synthase activity);GO:0019752(carboxylic acid metabolic process);GO:0019761(glucosinolate biosynthetic process)	01210(2-Oxocarboxylic acid metabolism);00966(Glucosinolate biosynthesis)	K15741	EC:2.3.3.-	2-isopropylmalate synthase, A genome specific 1 [Brassica juncea]	0.0690783	0.141339	0.170238	33.1871	33.6389	32.3333	0.00383883	-8.02512	0	0	down	yes
MSTRG.9782	BraA05g037020.3C	BraA05g037020.3C	GO:0005886(plasma membrane);GO:0006810(transport);GO:0016021(integral component of membrane)	NA	NA	NA	PREDICTED: uncharacterized protein LOC103870541 [Brassica rapa]	46.2468	47.61	47.4853	0.300719	0.187076	0.203046	204.594	7.67662	0	0	up	yes
MSTRG.8361	BraA05g003650.3C	BraA05g003650.3C	GO:0004867(serine-type endopeptidase inhibitor activity);GO:0005576(extracellular region);GO:0006952(defense response);GO:0008200(ion channel inhibitor activity);GO:0031640(killing of cells of other organism);GO:0050832(defense response to fungus)	NA	NA	NA	PREDICTED: defensin-like protein 195 [Brassica rapa]	260.366	312.947	338.061	2.33473	1.25795	1.59137	175.804	7.45782	0	0	up	yes
MSTRG.10182	BraA06g001390.3C;BraA06g001380.3C	MSTRG.10182.5;MSTRG.10182.1;MSTRG.10182.2;BraA06g001390.3C;BraA06g001380.3C	GO:0005524(ATP binding);GO:0005886(plasma membrane);GO:0016021(integral component of membrane);GO:0042626(ATPase activity, coupled to transmembrane movement of substances);GO:0042626(ATPase activity, coupled to transmembrane movement of substances)	02010(ABC transporters);02010(ABC transporters)	K05681	NA	PREDICTED: ABC transporter G family member 24-like [Brassica rapa];PREDICTED: ABC transporter G family member 24-like isoform X1 [Brassica rapa]	2.9497	2.80809	2.85304	24.5992	23.5485	23.1807	0.120721	-3.05025	0	0	down	yes
MSTRG.2450	BraA02g009240.3C	MSTRG.2450.1;BraA02g009240.3C	GO:0004553(hydrolase activity, hydrolyzing O-glycosyl compounds);GO:0005576(extracellular region);GO:0005618(cell wall);GO:0005829(cytosol);GO:0005975(carbohydrate metabolic process);GO:0009505(plant-type cell wall);GO:0009506(plasmodesma);GO:0016020(membrane)	00500(Starch and sucrose metabolism);00460(Cyanoamino acid metabolism);00940(Phenylpropanoid biosynthesis)	K05349	EC:3.2.1.21	BnaA02g05160D [Brassica napus]	3.44902	3.46425	3.92524	59.0955	58.0411	60.5269	0.0610059	-4.03491	0	0	down	yes
MSTRG.18458	BraA09g062540.3C	BraA09g062540.3C	GO:0005351(sugar:proton symporter activity);GO:0005355(glucose transmembrane transporter activity);GO:0005783(endoplasmic reticulum);GO:0005886(plasma membrane);GO:0005887(integral component of plasma membrane);GO:0009414(response to water deprivation);GO:0009651(response to salt stress);GO:0009737(response to abscisic acid);GO:0010200(response to chitin);GO:0015144(carbohydrate transmembrane tra…	NA	NA	NA	PREDICTED: sugar transporter ERD6 [Brassica rapa]	14.2256	13.1721	12.6724	174.894	169.914	168.686	0.0780342	-3.67975	0	0	down	yes
MSTRG.1998	BraA01g044560.3C	BraA01g044560.3C	GO:0003674(molecular_function);GO:0007623(circadian rhythm);GO:0009507(chloroplast)	03030(DNA replication);03420(Nucleotide excision repair);03430(Mismatch repair)	K10755	NA	uncharacterized LOC103842846 [Brassica rapa]	168.633	168.743	166.828	26.6205	25.9023	24.4983	6.5463	2.71068	0	0	up	yes
MSTRG.11800	BraA06g036400.3C	BraA06g036400.3C	GO:0004645(phosphorylase activity);GO:0005829(cytosol);GO:0005980(glycogen catabolic process);GO:0008184(glycogen phosphorylase activity);GO:0009266(response to temperature stimulus);GO:0009414(response to water deprivation);GO:0009507(chloroplast);GO:0009536(plastid);GO:0009570(chloroplast stroma);GO:0016757(transferase activity, transferring glycosyl groups);GO:0030170(pyridoxal phosphate bindi…	NA	NA	NA	PREDICTED: alpha-glucan phosphorylase 1 isoform X1 [Brassica rapa]	0.635972	0.552658	0.630741	38.2288	38.3027	37.9792	0.0158882	-5.9759	0	0	down	yes
MSTRG.8616	BraA05g008680.3C	MSTRG.8616.1;MSTRG.8616.2;BraA05g008680.3C;MSTRG.8616.4	GO:0016021(integral component of membrane)	NA	NA	NA	PREDICTED: uncharacterized protein LOC103867269 isoform X1 [Brassica rapa]	335.642	326.383	310.174	10.9567	11.0149	10.8559	29.6154	4.88828	0	0	up	yes
MSTRG.2958	BraA02g021310.3C	BraA02g021310.3C	GO:0006952(defense response);GO:0007165(signal transduction);GO:0043531(ADP binding)	03040(Spliceosome);04141(Protein processing in endoplasmic reticulum);04144(Endocytosis)	K03283	NA	PREDICTED: disease resistance protein TAO1-like isoform X2 [Brassica rapa]	8.49603	7.50202	7.92837	519.221	510.551	505.084	0.0155887	-6.00336	0	0	down	yes
MSTRG.6988	BraA04g004360.3C	MSTRG.6988.1;BraA04g004360.3C	GO:0005975(carbohydrate metabolic process);GO:0005986(sucrose biosynthetic process);GO:0009507(chloroplast);GO:0009570(chloroplast stroma);GO:0009579(thylakoid);GO:0009941(chloroplast envelope);GO:0016051(carbohydrate biosynthetic process);GO:0019252(starch biosynthetic process);GO:0019253(reductive pentose-phosphate cycle);GO:0042132(fructose 1,6-bisphosphate 1-phosphatase activity);GO:0042578(p…	01200(Carbon metabolism);00710(Carbon fixation in photosynthetic organisms)	K01100	EC:3.1.3.37	PREDICTED: sedoheptulose-1,7-bisphosphatase, chloroplastic-like isoform X3 [Brassica rapa]	2.02196	2.0397	1.33574	156.761	155.593	147.858	0.0117281	-6.41389	0	0	down	yes
MSTRG.8187	BraA05g000260.3C	BraA05g000260.3C;MSTRG.8187.1	GO:0005773(vacuole);GO:0005794(Golgi apparatus);GO:0005886(plasma membrane);GO:0006950(response to stress);GO:0016787(hydrolase activity)	NA	NA	NA	PREDICTED: universal stress protein PHOS34 [Brassica rapa]	1605.54	1898.06	1948.25	39.2941	38.684	41.4717	45.6413	5.51227	0	0	up	yes
MSTRG.11654	BraA06g033670.3C	BraA06g033670.3C	GO:0004842(ubiquitin-protein transferase activity);GO:0005634(nucleus)	00040(Pentose and glucuronate interconversions);00500(Starch and sucrose metabolism)	K01051	EC:3.1.1.11	PREDICTED: F-box/LRR-repeat protein 3 [Brassica rapa]	49.2506	50.2002	49.9959	2.7558	3.19665	2.49215	17.6973	4.14546	0	0	up	yes
MSTRG.15479	BraA08g031180.3C	BraA08g031180.3C	GO:0005215(transporter activity);GO:0005515(protein binding);GO:0005886(plasma membrane);GO:0006857(oligopeptide transport);GO:0009414(response to water deprivation);GO:0009635(response to herbicide);GO:0009734(auxin-activated signaling pathway);GO:0010167(response to nitrate);GO:0015112(nitrate transmembrane transporter activity);GO:0015293(symporter activity);GO:0015706(nitrate transport);GO:00…	NA	NA	NA	PREDICTED: protein NRT1/ PTR FAMILY 6.3 [Brassica rapa]	0.283175	0.650121	0.645269	46.598	46.3499	47.2635	0.0112585	-6.47285	0	0	down	yes
MSTRG.19316	BraA10g016560.3C	MSTRG.19316.1;BraA10g016560.3C	GO:0004435(phosphatidylinositol phospholipase C activity);GO:0004629(phospholipase C activity);GO:0004871(signal transducer activity);GO:0005634(nucleus);GO:0005886(plasma membrane);GO:0007165(signal transduction);GO:0009409(response to cold);GO:0009414(response to water deprivation);GO:0009651(response to salt stress);GO:0009737(response to abscisic acid);GO:0009738(abscisic acid-activated signa…	00562(Inositol phosphate metabolism)	K19006	EC:3.1.4.11	PREDICTED: phosphoinositide phospholipase C 1 [Brassica rapa]	3.66429	3.1625	3.29022	38.8824	41.0987	37.8895	0.0858316	-3.54235	0	0	down	yes
MSTRG.7402	BraA04g014860.3C	BraA04g014860.3C	GO:0004497(monooxygenase activity);GO:0009507(chloroplast);GO:0009570(chloroplast stroma);GO:0009573(chloroplast ribulose bisphosphate carboxylase complex);GO:0009579(thylakoid);GO:0009637(response to blue light);GO:0009853(photorespiration);GO:0009941(chloroplast envelope);GO:0010114(response to red light);GO:0010218(response to far red light);GO:0015977(carbon fixation);GO:0016020(membrane);GO:…	01200(Carbon metabolism);00630(Glyoxylate and dicarboxylate metabolism);00710(Carbon fixation in photosynthetic organisms)	K01602	EC:4.1.1.39	virus-resistance protein [Brassica rapa subsp. chinensis]	10.0542	6.32613	10.1592	2595.17	2590.84	2722.35	0.00335588	-8.21909	0	0	down	yes
MSTRG.1896	BraA01g042490.3C	BraA01g042490.3C	GO:0004630(phospholipase D activity);GO:0005634(nucleus);GO:0005773(vacuole);GO:0006995(cellular response to nitrogen starvation);GO:0009395(phospholipid catabolic process);GO:0009733(response to auxin);GO:0016036(cellular response to phosphate starvation);GO:0019375(galactolipid biosynthetic process);GO:0048364(root development);GO:0060627(regulation of vesicle-mediated transport);GO:0070290(N-a…	00564(Glycerophospholipid metabolism);00565(Ether lipid metabolism);04144(Endocytosis)	K01115	EC:3.1.4.4	PREDICTED: phospholipase D zeta 2 [Brassica rapa]	108.553	100.61	102.321	7.26241	6.74044	6.94004	14.873	3.89463	0	0	up	yes
MSTRG.8029	BraA04g029380.3C	BraA04g029380.3C	GO:0003674(molecular_function);GO:0005737(cytoplasm);GO:0005783(endoplasmic reticulum);GO:0005789(endoplasmic reticulum membrane);GO:0009658(chloroplast organization);GO:0010274(hydrotropism);GO:0016020(membrane);GO:0032541(cortical endoplasmic reticulum)	NA	NA	NA	PREDICTED: protein MIZU-KUSSEI 1-like [Brassica napus]	35.0029	35.3142	33.6153	0.082004	0	0	1267.41	10.3077	0	0	up	yes
MSTRG.7419	BraA04g015590.3C	BraA04g015590.3C	GO:0003674(molecular_function);GO:0005829(cytosol);GO:0006511(ubiquitin-dependent protein catabolic process);GO:0009507(chloroplast)	04141(Protein processing in endoplasmic reticulum)	K14016	NA	PREDICTED: ubiquitin fusion degradation protein 1 homolog [Brassica rapa]	75.1104	75.1321	71.4365	4.9455	5.28151	5.34423	14.2364	3.83152	0	0	up	yes
MSTRG.4189	BraA03g006570.3C	BraA03g006570.3C	GO:0002230(positive regulation of defense response to virus by host);GO:0004806(triglyceride lipase activity);GO:0005515(protein binding);GO:0005634(nucleus);GO:0005737(cytoplasm);GO:0006629(lipid metabolic process);GO:0006952(defense response);GO:0007568(aging);GO:0009507(chloroplast);GO:0016021(integral component of membrane);GO:0016042(lipid catabolic process);GO:0016787(hydrolase activity);GO…	04626(Plant-pathogen interaction)	K18875	NA	PREDICTED: senescence-associated carboxylesterase 101-like isoform X1 [Brassica rapa]	0.796902	1.24389	0.914444	59.2115	54.6814	57.7493	0.0172174	-5.85999	0	0	down	yes
MSTRG.3070	BraA02g024370.3C	BraA02g024370.3C;MSTRG.3070.1	GO:0003006(developmental process involved in reproduction);GO:0005515(protein binding);GO:0005524(ATP binding);GO:0005886(plasma membrane);GO:0009958(positive gravitropism);GO:0010311(lateral root formation);GO:0016308(1-phosphatidylinositol-4-phosphate 5-kinase activity);GO:0040007(growth)	00562(Inositol phosphate metabolism);04070(Phosphatidylinositol signaling system);04144(Endocytosis)	K00889	EC:2.7.1.68	PREDICTED: phosphatidylinositol 4-phosphate 5-kinase 2 [Brassica rapa]	41.6974	38.6776	37.5197	5.47778	5.22271	5.6122	7.22717	2.85343	0	0	up	yes
MSTRG.10255	BraA06g002820.3C	MSTRG.10255.1;BraA06g002820.3C	GO:0005198(structural molecule activity);GO:0009507(chloroplast);GO:0009534(chloroplast thylakoid);GO:0009535(chloroplast thylakoid membrane);GO:0009941(chloroplast envelope);GO:0010287(plastoglobule);GO:0016020(membrane)	NA	NA	NA	PREDICTED: probable plastid-lipid-associated protein 12, chloroplastic [Brassica rapa]	21.7589	22.329	19.3671	158.441	166.763	155.049	0.132128	-2.91999	0	0	down	yes
MSTRG.1271	BraA01g027130.3C	BraA01g027130.3C	GO:0002020(protease binding);GO:0005515(protein binding);GO:0005524(ATP binding);GO:0005618(cell wall);GO:0005634(nucleus);GO:0005730(nucleolus);GO:0005737(cytoplasm);GO:0005774(vacuolar membrane);GO:0005794(Golgi apparatus);GO:0005829(cytosol);GO:0005886(plasma membrane);GO:0006351(transcription, DNA-templated);GO:0006355(regulation of transcription, DNA-templated);GO:0006457(protein folding);GO…	03040(Spliceosome);04141(Protein processing in endoplasmic reticulum);04144(Endocytosis)	K03283	NA	PREDICTED: probable mediator of RNA polymerase II transcription subunit 37e [Brassica rapa]	210.72	215.899	224.534	3.00943	2.60034	2.98037	75.8023	6.24417	0	0	up	yes
MSTRG.6663	BraA03g058350.3C	BraA03g058350.3C	GO:0004722(protein serine/threonine phosphatase activity);GO:0006470(protein dephosphorylation);GO:0046872(metal ion binding)	NA	NA	NA	PREDICTED: probable protein phosphatase 2C 63 [Brassica rapa]	4.15488	3.20547	3.26036	179.056	170.627	168.694	0.0204884	-5.60905	0	0	down	yes
MSTRG.14877	BraA08g018830.3C	BraA08g018830.3C	GO:0009507(chloroplast);GO:0009534(chloroplast thylakoid);GO:0009535(chloroplast thylakoid membrane);GO:0009538(photosystem I reaction center);GO:0009579(thylakoid);GO:0009735(response to cytokinin);GO:0009941(chloroplast envelope);GO:0010287(plastoglobule);GO:0015979(photosynthesis);GO:0016020(membrane)	00195(Photosynthesis)	K02693	NA	PREDICTED: photosystem I reaction center subunit IV A, chloroplastic-like [Brassica rapa]	159.386	152.544	160.507	1496.27	1467.77	1425.33	0.107632	-3.21582	0	0	down	yes
MSTRG.13262	BraA07g025410.3C	BraA07g025410.3C	GO:0005524(ATP binding);GO:0005739(mitochondrion);GO:0005774(vacuolar membrane);GO:0005886(plasma membrane);GO:0006855(drug transmembrane transport);GO:0009507(chloroplast);GO:0009627(systemic acquired resistance);GO:0009737(response to abscisic acid);GO:0009817(defense response to fungus, incompatible interaction);GO:0009941(chloroplast envelope);GO:0015086(cadmium ion transmembrane transporter …	02010(ABC transporters)	K05681	NA	PREDICTED: ABC transporter G family member 36 [Brassica napus]	98.9063	105.044	106.491	636.361	632.331	625.224	0.163915	-2.60898	0	0	down	yes
MSTRG.11762	BraA06g035670.3C	MSTRG.11762.1;BraA06g035670.3C	GO:0005524(ATP binding);GO:0005978(glycogen biosynthetic process);GO:0008878(glucose-1-phosphate adenylyltransferase activity);GO:0009507(chloroplast);GO:0009570(chloroplast stroma);GO:0019252(starch biosynthetic process);GO:0030931(heterotetrameric ADPG pyrophosphorylase complex);GO:0048046(apoplast);GO:0048573(photoperiodism, flowering)	00500(Starch and sucrose metabolism);00520(Amino sugar and nucleotide sugar metabolism)	K00975	EC:2.7.7.27	PREDICTED: glucose-1-phosphate adenylyltransferase small subunit, chloroplastic [Brassica rapa]	0.805702	1.07581	1.19375	52.2287	49.9551	51.9959	0.019946	-5.64776	0	0	down	yes
MSTRG.10925	BraA06g016980.3C	BraA06g016980.3C	GO:0005943(phosphatidylinositol 3-kinase complex, class IA);GO:0009507(chloroplast);GO:0009534(chloroplast thylakoid)	NA	NA	NA	PREDICTED: uncharacterized protein LOC103872987 [Brassica rapa]	3.23778	1.78353	1.32352	217.861	212.926	228.116	0.00962938	-6.69834	0	0	down	yes
MSTRG.9463		MSTRG.9463.1	NA	NA	NA	NA		9.59928	10.2286	10.524	0.038999	0.027781	0	454.505	8.82815	0	0	up	yes
MSTRG.16019	BraA09g005550.3C	BraA09g005550.3C;MSTRG.16019.2;MSTRG.16019.1	GO:0003824(catalytic activity);GO:0005524(ATP binding);GO:0005975(carbohydrate metabolic process);GO:0005982(starch metabolic process);GO:0005983(starch catabolic process);GO:0009507(chloroplast);GO:0009536(plastid);GO:0009570(chloroplast stroma);GO:0016301(kinase activity);GO:0016310(phosphorylation);GO:0019200(carbohydrate kinase activity);GO:0046777(protein autophosphorylation);GO:0046872(meta…	NA	NA	NA	PREDICTED: phosphoglucan, water dikinase, chloroplastic [Brassica rapa]	6.68349	6.83467	6.30439	197.424	194.338	195.177	0.0337728	-4.888	0	0	down	yes
MSTRG.2945	BraA02g021020.3C	BraA02g021020.3C	GO:0003714(transcription corepressor activity);GO:0005515(protein binding);GO:0005634(nucleus);GO:0006351(transcription, DNA-templated);GO:0006355(regulation of transcription, DNA-templated);GO:0006952(defense response);GO:0009611(response to wounding);GO:0009753(response to jasmonic acid);GO:0031347(regulation of defense response);GO:1903507(negative regulation of nucleic acid-templated transcri…	04075(Plant hormone signal transduction)	K13464	NA	PREDICTED: protein TIFY 11B-like [Brassica rapa]	13.6224	15.2531	13.7378	123.349	123.569	116.84	0.117147	-3.0936	0	0	down	yes
MSTRG.2839	BraA02g018090.3C	MSTRG.2839.1;BraA02g018090.3C;MSTRG.2839.2	GO:0005524(ATP binding);GO:0005886(plasma membrane);GO:0006468(protein phosphorylation);GO:0016020(membrane);GO:0016021(integral component of membrane)	NA	NA	NA	PREDICTED: probable LRR receptor-like serine/threonine-protein kinase At1g56130 [Brassica rapa]	0.862691	0.552592	0.621362	46.16	46.8542	43.0622	0.0149669	-6.06208	0	0	down	yes
MSTRG.9631	BraA05g034270.3C	BraA05g034270.3C;MSTRG.9631.1	GO:0005774(vacuolar membrane);GO:0005777(peroxisome);GO:0005829(cytosol);GO:0006631(fatty acid metabolic process);GO:0008670(2,4-dienoyl-CoA reductase (NADPH) activity);GO:0055114(oxidation-reduction process)	04146(Peroxisome)	K13237	EC:1.3.1.34	PREDICTED: peroxisomal 2,4-dienoyl-CoA reductase [Brassica rapa]	253.425	269.255	277.674	32.1368	34.36	34.85	7.89717	2.98134	0	0	up	yes
MSTRG.11264	BraA06g025880.3C	BraA06g025880.3C	GO:0043086(negative regulation of catalytic activity);GO:0046910(pectinesterase inhibitor activity)	00040(Pentose and glucuronate interconversions);00500(Starch and sucrose metabolism)	K01051	EC:3.1.1.11	PREDICTED: 21 kDa protein [Brassica rapa]	1.14747	0.890118	0.666584	103.037	97.2653	103.724	0.00889452	-6.81287	0	0	down	yes
MSTRG.6283	BraA03g049260.3C	MSTRG.6283.1;BraA03g049260.3C	GO:0003883(CTP synthase activity);GO:0005524(ATP binding);GO:0005737(cytoplasm);GO:0044210('de novo' CTP biosynthetic process)	00240(Pyrimidine metabolism)	K01937	EC:6.3.4.2	PREDICTED: CTP synthase-like isoform X1 [Brassica rapa]	133.229	141.046	139.664	0.793842	0.56661	0.773755	193.954	7.59957	0	0	up	yes
MSTRG.6047	BraA03g043710.3C	BraA03g043710.3C	GO:0005739(mitochondrion);GO:0005777(peroxisome);GO:0005829(cytosol);GO:0006631(fatty acid metabolic process);GO:0016874(ligase activity)	01200(Carbon metabolism);00010(Glycolysis / Gluconeogenesis);00620(Pyruvate metabolism);00640(Propanoate metabolism)	K01895	EC:6.2.1.1	PREDICTED: probable acyl-activating enzyme 17, peroxisomal [Brassica rapa]	109.341	113.868	111.846	16.0947	14.9027	14.514	7.36199	2.8801	0	0	up	yes
MSTRG.13524	BraA07g030750.3C	BraA07g030750.3C;MSTRG.13524.1	GO:0003700(transcription factor activity, sequence-specific DNA binding);GO:0005634(nucleus);GO:0006355(regulation of transcription, DNA-templated);GO:0008270(zinc ion binding)	04712(Circadian rhythm - plant)	K12135	NA	PREDICTED: zinc finger protein CONSTANS-LIKE 6-like [Brassica rapa]	0.916796	0.631618	0.888217	97.9244	98.8629	107.031	0.00802003	-6.96218	0	0	down	yes
MSTRG.2225	BraA02g004600.3C	MSTRG.2225.1;BraA02g004600.3C	GO:0000148(1,3-beta-D-glucan synthase complex);GO:0003843(1,3-beta-D-glucan synthase activity);GO:0005886(plasma membrane)	00500(Starch and sucrose metabolism)	K00706	EC:2.4.1.34	PREDICTED: callose synthase 3 [Brassica rapa]	0.601146	0.785823	0.720888	10.9242	11.1987	10.3492	0.0649129	-3.94535	0	0	down	yes
MSTRG.8610	BraA05g008540.3C	MSTRG.8610.1;BraA05g008540.3C	GO:0008194(UDP-glycosyltransferase activity);GO:0009507(chloroplast);GO:0016757(transferase activity, transferring glycosyl groups)	00908(Zeatin biosynthesis)	K13496	EC:2.4.1.-	PREDICTED: LOW QUALITY PROTEIN: UDP-glycosyltransferase 73C3-like [Brassica rapa]	39.0052	35.8237	36.2467	3.45636	2.76873	3.02322	12.0104	3.58621	0	0	up	yes
MSTRG.5510	BraA03g032970.3C	MSTRG.5510.1;BraA03g032970.3C	GO:0004165(dodecenoyl-CoA delta-isomerase activity);GO:0004300(enoyl-CoA hydratase activity);GO:0006635(fatty acid beta-oxidation);GO:0008692(3-hydroxybutyryl-CoA epimerase activity);GO:0018812(3-hydroxyacyl-CoA dehydratase activity)	01212(Fatty acid metabolism);00071(Fatty acid degradation);00592(alpha-Linolenic acid metabolism)	K10527	EC:4.2.1.17;EC:1.1.1.35	BnaA03g29710D [Brassica napus]	161.208	158.812	159.36	35.2002	33.6418	32.7339	4.71943	2.23861	0	0	up	yes
MSTRG.2099	BraA02g001950.3C	MSTRG.2099.1	NA	NA	NA	NA		18.8028	18.9978	18.8418	0.185669	0.214527	0.08828	115.957	6.85745	0	0	up	yes
MSTRG.16335		MSTRG.16335.1	NA	NA	NA	NA		267.021	243.201	236.577	0.034671	0.147397	0.108793	2567.54	11.3262	0	0	up	yes
MSTRG.20139	BraA10g032320.3C	BraA10g032320.3C;MSTRG.20139.2;MSTRG.20139.1	GO:0003674(molecular_function);GO:0005634(nucleus);GO:0008150(biological_process)	NA	NA	NA	PREDICTED: F-box protein At5g03970 isoform X1 [Brassica rapa]	41.7224	40.2578	43.4827	4.8846	4.7522	4.91874	8.6196	3.10762	0	0	up	yes
MSTRG.19837	BraA10g026660.3C	BraA10g026660.3C	GO:0000917(barrier septum assembly);GO:0005525(GTP binding);GO:0009507(chloroplast);GO:0016787(hydrolase activity)	03410(Base excision repair)	K10773	EC:4.2.99.18	PREDICTED: GTP-binding protein At2g22870-like [Brassica rapa]	6.00266	6.80689	6.05344	82.3875	83.0596	85.5461	0.0751534	-3.73402	0	0	down	yes
MSTRG.10616	BraA06g010810.3C	BraA06g010810.3C	GO:0005886(plasma membrane);GO:0006814(sodium ion transport);GO:0010348(lithium:proton antiporter activity);GO:0010351(lithium ion transport);GO:0010352(lithium ion export);GO:0015081(sodium ion transmembrane transporter activity);GO:0015299(solute:proton antiporter activity);GO:0015385(sodium:proton antiporter activity);GO:0016021(integral component of membrane)	NA	NA	NA	PREDICTED: sodium/hydrogen exchanger 8 isoform X1 [Brassica rapa]	0.029419	0.024818	0.095916	15.4116	15.6411	14.3474	0.00330732	-8.24012	0	0	down	yes
MSTRG.9903	BraA05g038890.3C	MSTRG.9903.2;MSTRG.9903.1;BraA05g038890.3C	GO:0000139(Golgi membrane);GO:0005783(endoplasmic reticulum);GO:0005789(endoplasmic reticulum membrane);GO:0005794(Golgi apparatus);GO:0005976(polysaccharide metabolic process);GO:0009737(response to abscisic acid);GO:0009834(plant-type secondary cell wall biogenesis);GO:0010411(xyloglucan metabolic process);GO:0016021(integral component of membrane);GO:0016491(oxidoreductase activity);GO:0016740…	NA	NA	NA	PREDICTED: CAS1 domain-containing protein 1-like isoform X1 [Brassica napus]	0.227935	0.21336	0.280477	47.0788	48.4187	44.7671	0.00514578	-7.60239	0	0	down	yes
MSTRG.15048	BraA08g022690.3C	BraA08g022690.3C	GO:0003777(microtubule motor activity);GO:0005524(ATP binding);GO:0005874(microtubule);GO:0008017(microtubule binding);GO:0008270(zinc ion binding);GO:0009507(chloroplast);GO:0031347(regulation of defense response)	04144(Endocytosis)	K10396	NA	PREDICTED: kinesin-like protein KIN-7D, mitochondrial [Brassica rapa]	3.68349	3.1229	3.53486	33.6269	33.1388	31.9602	0.104747	-3.25502	0	0	down	yes
MSTRG.6046	BraA03g043700.3C	BraA03g043700.3C;MSTRG.6046.1	GO:0005739(mitochondrion);GO:0009507(chloroplast);GO:0009534(chloroplast thylakoid);GO:0009535(chloroplast thylakoid membrane);GO:0009579(thylakoid);GO:0009704(de-etiolation);GO:0016021(integral component of membrane);GO:0071277(cellular response to calcium ion);GO:0090333(regulation of stomatal closure)	NA	NA	NA	PREDICTED: calcium sensing receptor, chloroplastic [Brassica rapa]	9.72933	10.1767	11.1133	355.511	352.574	349.066	0.0293424	-5.09087	0	0	down	yes
MSTRG.5654	BraA03g035490.3C	BraA03g035490.3C	GO:0004618(phosphoglycerate kinase activity);GO:0005524(ATP binding);GO:0005618(cell wall);GO:0005634(nucleus);GO:0005737(cytoplasm);GO:0005739(mitochondrion);GO:0005829(cytosol);GO:0006096(glycolytic process);GO:0009409(response to cold);GO:0009507(chloroplast);GO:0009570(chloroplast stroma);GO:0009579(thylakoid);GO:0009941(chloroplast envelope);GO:0010319(stromule);GO:0016020(membrane);GO:00192…	01200(Carbon metabolism);01230(Biosynthesis of amino acids);00010(Glycolysis / Gluconeogenesis);00710(Carbon fixation in photosynthetic organisms)	K00927	EC:2.7.2.3	BnaA03g32440D [Brassica napus]	6.44977	7.04181	7.38798	152.787	153.44	158.743	0.0449051	-4.47698	0	0	down	yes
MSTRG.7217	BraA04g009980.3C	MSTRG.7217.1;BraA04g009980.3C	GO:0005829(cytosol);GO:0008967(phosphoglycolate phosphatase activity);GO:0009507(chloroplast);GO:0009570(chloroplast stroma)	01200(Carbon metabolism);00630(Glyoxylate and dicarboxylate metabolism)	K19269	EC:3.1.3.18;EC:3.1.3.48	PREDICTED: phosphoglycolate phosphatase 1B, chloroplastic [Brassica rapa]	25.5538	24.2506	23.6127	448.854	444.94	435.485	0.0552308	-4.17838	0	0	down	yes
MSTRG.519	BraA01g009420.3C	BraA01g009420.3C	GO:0003674(molecular_function);GO:0008150(biological_process);GO:0009507(chloroplast);GO:0016021(integral component of membrane)	00970(Aminoacyl-tRNA biosynthesis)	K01883	EC:6.1.1.16	PREDICTED: uncharacterized protein LOC103855787 [Brassica rapa]	368.525	367.059	364.318	60.3652	62.9884	65.7615	5.81604	2.54004	0	0	up	yes
MSTRG.15340	BraA08g028700.3C	BraA08g028700.3C	GO:0003677(DNA binding);GO:0003700(transcription factor activity, sequence-specific DNA binding);GO:0005634(nucleus);GO:0006351(transcription, DNA-templated);GO:0006355(regulation of transcription, DNA-templated);GO:0009617(response to bacterium);GO:0009625(response to insect);GO:0009651(response to salt stress);GO:0009682(induced systemic resistance);GO:0009723(response to ethylene);GO:0009733(r…	00190(Oxidative phosphorylation);00860(Porphyrin and chlorophyll metabolism)	K02259	NA	PREDICTED: transcription factor MYB51-like [Brassica rapa]	4.05585	4.2284	4.48264	96.7051	97.3286	97.1887	0.0438389	-4.51164	0	0	down	yes
MSTRG.856	BraA01g016430.3C	MSTRG.856.1;BraA01g016430.3C	GO:0005506(iron ion binding);GO:0006633(fatty acid biosynthetic process);GO:0009507(chloroplast);GO:0010291(carotene beta-ring hydroxylase activity);GO:0016021(integral component of membrane);GO:0016119(carotene metabolic process);GO:0016123(xanthophyll biosynthetic process);GO:0016491(oxidoreductase activity);GO:0016787(hydrolase activity);GO:0031969(chloroplast membrane);GO:0055114(oxidation-re…	00906(Carotenoid biosynthesis)	K15746	EC:1.14.13.129	PREDICTED: beta-carotene 3-hydroxylase 1, chloroplastic [Brassica rapa]	31.6871	37.1758	34.0069	1.14195	1.22783	1.12597	29.4272	4.87908	0	0	up	yes
MSTRG.1182	BraA01g023840.3C	BraA01g023840.3C;MSTRG.1182.1	GO:0005634(nucleus);GO:0016021(integral component of membrane)	00073(Cutin, suberine and wax biosynthesis)	K15406	EC:2.3.1.75;EC:2.3.1.20	PREDICTED: O-acyltransferase WSD1-like [Brassica rapa]	530.755	474.513	476.938	7.05755	7.45178	6.67926	69.953	6.12831	0	0	up	yes
MSTRG.5222	BraA03g027490.3C	BraA03g027490.3C	NA	NA	NA	NA	BnaA03g24580D [Brassica napus]	13.8334	11.1914	11.3101	1616.25	1586.84	1648.45	0.00748937	-7.06094	0	0	down	yes
MSTRG.13695	BraA07g034290.3C	BraA07g034290.3C	GO:0003743(translation initiation factor activity);GO:0003746(translation elongation factor activity);GO:0005737(cytoplasm);GO:0006413(translational initiation);GO:0006452(translational frameshifting);GO:0043022(ribosome binding);GO:0045901(positive regulation of translational elongation);GO:0045905(positive regulation of translational termination)	NA	NA	NA	PREDICTED: eukaryotic translation initiation factor 5A-3 [Brassica rapa]	818.021	799.491	839.637	71.882	77.0216	70.6648	11.1908	3.48424	0	0	up	yes
MSTRG.3671	BraA02g041550.3C	BraA02g041550.3C;MSTRG.3671.1;MSTRG.3671.2	GO:0005634(nucleus);GO:0008270(zinc ion binding)	04120(Ubiquitin mediated proteolysis)	K10144	EC:2.3.2.27	PREDICTED: E3 ubiquitin-protein ligase MIEL1 [Brassica rapa]	782.315	842.041	869.736	97.333	101.568	100.734	8.32377	3.05724	0	0	up	yes
MSTRG.17154	BraA09g034290.3C	BraA09g034290.3C	GO:0009055(electron carrier activity);GO:0009507(chloroplast);GO:0016614(oxidoreductase activity, acting on CH-OH group of donors);GO:0050660(flavin adenine dinucleotide binding);GO:0055114(oxidation-reduction process)	NA	NA	NA	PREDICTED: reticuline oxidase-like protein [Brassica rapa]	29.8503	29.4515	29.1018	0	0.120705	0	732.394	9.51648	0	0	up	yes
MSTRG.11856	BraA06g037320.3C	BraA06g037320.3C;MSTRG.11856.1	GO:0004012(phospholipid-translocating ATPase activity);GO:0005802(trans-Golgi network);GO:0005886(plasma membrane);GO:0048194(Golgi vesicle budding)	NA	NA	NA	PREDICTED: probable phospholipid-transporting ATPase 8 [Brassica rapa]	28.5204	27.7582	25.839	2.29121	1.76506	1.87532	13.8441	3.7912	0	0	up	yes
MSTRG.17597	BraA09g044960.3C	BraA09g044960.3C	GO:0005985(sucrose metabolic process);GO:0006000(fructose metabolic process);GO:0009409(response to cold);GO:0009507(chloroplast);GO:0009570(chloroplast stroma);GO:0009735(response to cytokinin);GO:0009773(photosynthetic electron transport in photosystem I);GO:0010319(stromule);GO:0015979(photosynthesis);GO:0019253(reductive pentose-phosphate cycle);GO:0030388(fructose 1,6-bisphosphate metabolic …	01200(Carbon metabolism);00010(Glycolysis / Gluconeogenesis);00030(Pentose phosphate pathway);00051(Fructose and mannose metabolism);00710(Carbon fixation in photosynthetic organisms)	K03841	EC:3.1.3.11	PREDICTED: fructose-1,6-bisphosphatase, chloroplastic [Brassica rapa]	53.8026	51.8708	54.8721	478.126	468.166	478.669	0.112667	-3.14987	0	0	down	yes
MSTRG.17537	BraA09g043740.3C	BraA09g043740.3C	GO:0003674(molecular_function);GO:0005634(nucleus);GO:0008150(biological_process)	NA	NA	NA	PREDICTED: uncharacterized protein LOC103841192 [Brassica rapa]	50.803	49.5824	49.5236	7.36548	7.29091	6.82539	6.97843	2.8029	0	0	up	yes
MSTRG.18898	BraA10g005680.3C	MSTRG.18898.1;BraA10g005680.3C	GO:0003674(molecular_function);GO:0005634(nucleus);GO:0008150(biological_process)	NA	NA	NA	PREDICTED: protein CHLOROPLAST IMPORT APPARATUS 2 [Brassica rapa]	2.02996	1.68031	1.51051	43.1725	43.9196	46.5746	0.0390582	-4.67823	0	0	down	yes
MSTRG.16334	BraA09g011410.3C	BraA09g011410.3C	GO:0004672(protein kinase activity);GO:0004674(protein serine/threonine kinase activity);GO:0005524(ATP binding);GO:0005886(plasma membrane);GO:0006468(protein phosphorylation);GO:0009738(abscisic acid-activated signaling pathway);GO:0009845(seed germination);GO:0016021(integral component of membrane);GO:0019722(calcium-mediated signaling);GO:0048364(root development)	04626(Plant-pathogen interaction)	K13459	NA	PREDICTED: proline-rich receptor-like protein kinase PERK4 [Brassica rapa]	17.8453	15.1336	14.7243	0	0	0.099918	477.424	8.89913	0	0	up	yes
MSTRG.19518	BraA10g021050.3C	BraA10g021050.3C	GO:0003674(molecular_function);GO:0005634(nucleus);GO:0008150(biological_process)	NA	NA	NA	PREDICTED: uncharacterized protein LOC103845773 [Brassica rapa]	2.33624	1.60768	2.15392	353.206	344.285	356.74	0.00578417	-7.43367	0	0	down	yes
MSTRG.10766	BraA06g013780.3C	MSTRG.10766.1;BraA06g013780.3C	GO:0002184(cytoplasmic translational termination);GO:0003747(translation release factor activity);GO:0003924(GTPase activity);GO:0018444(translation release factor complex)	03015(mRNA surveillance pathway)	K03267	NA	PREDICTED: eukaryotic peptide chain release factor GTP-binding subunit ERF3A-like [Brassica rapa]	187.505	166.935	167.116	24.9024	26.0109	24.9515	6.87481	2.78132	0	0	up	yes
MSTRG.6518	BraA03g054680.3C	BraA03g054680.3C;MSTRG.6518.1	GO:0005524(ATP binding);GO:0009507(chloroplast);GO:0009570(chloroplast stroma);GO:0016226(iron-sulfur cluster assembly);GO:0046872(metal ion binding);GO:0051536(iron-sulfur cluster binding)	NA	NA	NA	PREDICTED: fe-S cluster assembly factor HCF101, chloroplastic [Brassica rapa]	4.42147	5.42505	4.4114	56.9083	55.6422	57.6054	0.0837932	-3.57702	0	0	down	yes
MSTRG.16092	BraA09g006930.3C	BraA09g006930.3C;MSTRG.16092.1	GO:0000156(phosphorelay response regulator activity);GO:0000160(phosphorelay signal transduction system);GO:0003677(DNA binding);GO:0003700(transcription factor activity, sequence-specific DNA binding);GO:0005515(protein binding);GO:0005634(nucleus);GO:0006351(transcription, DNA-templated);GO:0006355(regulation of transcription, DNA-templated);GO:0007623(circadian rhythm);GO:0009908(flower develo…	04712(Circadian rhythm - plant)	K12127	NA	two-component response regulator-like APRR1 [Brassica rapa]	0.619654	0.389528	0.586689	73.1825	71.0645	74.4143	0.00729837	-7.09821	0	0	down	yes
MSTRG.8483	BraA05g006050.3C	BraA05g006050.3C	GO:0003674(molecular_function);GO:0005634(nucleus);GO:0009585(red, far-red light phototransduction);GO:0009648(photoperiodism);GO:0009649(entrainment of circadian clock);GO:0009908(flower development);GO:0009909(regulation of flower development);GO:0010017(red or far-red light signaling pathway);GO:0010114(response to red light);GO:0042753(positive regulation of circadian rhythm);GO:0042803(prote…	NA	NA	NA	PREDICTED: protein EARLY FLOWERING 4 [Brassica rapa]	1.54428	0.284739	0.444511	153.21	155.219	158.085	0.00487345	-7.68084	0	0	down	yes
MSTRG.10420	BraA06g006390.3C	BraA06g006390.3C	GO:0003824(catalytic activity);GO:0004022(alcohol dehydrogenase (NAD) activity);GO:0009809(lignin biosynthetic process);GO:0045551(cinnamyl-alcohol dehydrogenase activity);GO:0050662(coenzyme binding);GO:0055114(oxidation-reduction process)	00940(Phenylpropanoid biosynthesis)	K09753	EC:1.2.1.44	PREDICTED: cinnamoyl-CoA reductase 1-like isoform X1 [Brassica rapa]	292.838	283.116	262.412	33.5787	32.0604	30.9691	8.67799	3.11736	0	0	up	yes
MSTRG.6363	BraA03g051480.3C	BraA03g051480.3C	GO:0003677(DNA binding);GO:0003700(transcription factor activity, sequence-specific DNA binding);GO:0005515(protein binding);GO:0005634(nucleus);GO:0006351(transcription, DNA-templated);GO:0006355(regulation of transcription, DNA-templated);GO:0009507(chloroplast);GO:0009751(response to salicylic acid);GO:0009816(defense response to bacterium, incompatible interaction);GO:0010150(leaf senescence)…	04626(Plant-pathogen interaction)	K16225	NA	PREDICTED: probable WRKY transcription factor 53 [Brassica napus]	2.44194	2.52453	2.94889	53.2092	49.7767	52.8841	0.0507818	-4.29954	0	0	down	yes
MSTRG.877	BraA01g016800.3C	BraA01g016800.3C;MSTRG.877.1	GO:0004722(protein serine/threonine phosphatase activity);GO:0005509(calcium ion binding);GO:0005515(protein binding);GO:0005634(nucleus);GO:0005737(cytoplasm);GO:0005886(plasma membrane);GO:0006470(protein dephosphorylation);GO:0008287(protein serine/threonine phosphatase complex);GO:0009408(response to heat);GO:0009409(response to cold);GO:0009737(response to abscisic acid);GO:0009738(abscisic …	NA	NA	NA	PREDICTED: protein phosphatase 2C 56-like [Brassica rapa]	392.72	381.933	390.453	23.5505	25.2367	24.1491	15.9743	3.99768	0	0	up	yes
MSTRG.919		MSTRG.919.4;MSTRG.919.1;MSTRG.919.3;MSTRG.919.2	NA	NA	NA	NA		43.1948	42.0974	41.6513	5.90564	5.10924	5.48517	7.69352	2.94364	0	0	up	yes
MSTRG.10812	BraA06g014760.3C	BraA06g014760.3C	GO:0003674(molecular_function);GO:0008150(biological_process);GO:0009507(chloroplast)	NA	NA	NA	PREDICTED: uncharacterized protein LOC103872714 [Brassica rapa]	69.8144	69.6473	66.2188	1.07982	1.03552	0.848779	69.3901	6.11666	0	0	up	yes
MSTRG.12752	BraA07g014340.3C	MSTRG.12752.2;BraA07g014340.3C;MSTRG.12752.1	GO:0005887(integral component of plasma membrane);GO:0008271(secondary active sulfate transmembrane transporter activity);GO:0015116(sulfate transmembrane transporter activity);GO:0015293(symporter activity)	NA	NA	NA	PREDICTED: probable sulfate transporter 3.3 isoform X1 [Brassica rapa]	2.96788	2.23284	3.05949	68.2859	67.3634	66.4604	0.0408699	-4.61282	0	0	down	yes
MSTRG.19978	BraA10g029540.3C	BraA10g029540.3C	GO:0005576(extracellular region);GO:0005618(cell wall);GO:0005794(Golgi apparatus);GO:0005829(cytosol);GO:0006952(defense response);GO:0007165(signal transduction);GO:0009505(plant-type cell wall);GO:0009506(plasmodesma);GO:0016020(membrane);GO:0090353(polygalacturonase inhibitor activity)	04626(Plant-pathogen interaction)	K13420	EC:2.7.11.1	PREDICTED: polygalacturonase inhibitor 1-like [Brassica rapa]	51.6342	56.4076	56.8868	0.637581	0.842254	1.10265	63.8643	5.99694	0	0	up	yes
MSTRG.17948	BraA09g051890.3C	BraA09g051890.3C	GO:0004806(triglyceride lipase activity);GO:0006629(lipid metabolic process);GO:0016021(integral component of membrane);GO:0016787(hydrolase activity)	NA	NA	NA	PREDICTED: uncharacterized protein LOC103842065 [Brassica rapa]	160.033	156.789	157.599	1.92527	2.01179	2.1118	78.4314	6.29336	0	0	up	yes
MSTRG.14295	BraA08g002320.3C	BraA08g002320.3C	GO:0003779(actin binding);GO:0005739(mitochondrion);GO:0009658(chloroplast organization);GO:0009707(chloroplast outer membrane);GO:0016021(integral component of membrane)	NA	NA	NA	PREDICTED: protein CHUP1, chloroplastic-like [Brassica rapa]	142.994	140.15	138.903	6.67244	7.58008	6.83329	20.0157	4.32306	0	0	up	yes
MSTRG.9413	BraA05g029790.3C	BraA05g029790.3C;MSTRG.9413.1;MSTRG.9413.2	GO:0003993(acid phosphatase activity);GO:0004601(peroxidase activity);GO:0004722(protein serine/threonine phosphatase activity);GO:0005576(extracellular region);GO:0009986(cell surface);GO:0016311(dephosphorylation);GO:0016791(phosphatase activity);GO:0030643(cellular phosphate ion homeostasis);GO:0042542(response to hydrogen peroxide);GO:0046872(metal ion binding);GO:0055114(oxidation-reduction …	NA	NA	NA	PREDICTED: purple acid phosphatase 17 [Brassica rapa]	60.8937	60.072	62.6715	2.65516	2.5254	1.81713	26.2426	4.71384	0	0	up	yes
MSTRG.12845	BraA07g016540.3C	BraA07g016540.3C	GO:0004252(serine-type endopeptidase activity);GO:0005576(extracellular region);GO:0005618(cell wall);GO:0006508(proteolysis);GO:0009505(plant-type cell wall);GO:0010214(seed coat development);GO:0048046(apoplast);GO:0048359(mucilage metabolic process involved in seed coat development);GO:0080001(mucilage extrusion from seed coat)	04144(Endocytosis)	K18443	NA	PREDICTED: subtilisin-like protease SBT1.7 [Brassica napus]	418.858	421.501	418.343	42.0753	41.5325	40.1933	10.1671	3.34584	0	0	up	yes
MSTRG.6095	BraA03g044780.3C	BraA03g044780.3C	GO:0004674(protein serine/threonine kinase activity);GO:0005515(protein binding);GO:0005524(ATP binding);GO:0005886(plasma membrane);GO:0006468(protein phosphorylation);GO:0007169(transmembrane receptor protein tyrosine kinase signaling pathway);GO:0009934(regulation of meristem structural organization);GO:0010075(regulation of meristem growth);GO:0010480(microsporocyte differentiation);GO:001602…	04075(Plant hormone signal transduction)	K13415	EC:2.7.10.1;EC:2.7.11.1	PREDICTED: leucine-rich repeat receptor-like serine/threonine-protein kinase BAM2 [Brassica rapa]	0.201515	0.03735	0.018012	32.6008	29.7894	30.3706	0.00276924	-8.49629	0	0	down	yes
MSTRG.15034	BraA08g022430.3C	BraA08g022430.3C	GO:0004672(protein kinase activity);GO:0004674(protein serine/threonine kinase activity);GO:0004714(transmembrane receptor protein tyrosine kinase activity);GO:0005496(steroid binding);GO:0005515(protein binding);GO:0005524(ATP binding);GO:0005768(endosome);GO:0005886(plasma membrane);GO:0009729(detection of brassinosteroid stimulus);GO:0009742(brassinosteroid mediated signaling pathway);GO:00098…	04075(Plant hormone signal transduction)	K13415	EC:2.7.10.1;EC:2.7.11.1	PREDICTED: protein BRASSINOSTEROID INSENSITIVE 1-like [Brassica rapa]	3.78196	3.53537	3.37043	38.8059	38.8521	36.8901	0.0933036	-3.42192	0	0	down	yes
MSTRG.9120	BraA05g023170.3C	BraA05g023170.3C	GO:0005739(mitochondrion);GO:0005960(glycine cleavage complex);GO:0006546(glycine catabolic process);GO:0009507(chloroplast);GO:0019464(glycine decarboxylation via glycine cleavage system)	00630(Glyoxylate and dicarboxylate metabolism);00260(Glycine, serine and threonine metabolism)	K02437	NA	PREDICTED: glycine cleavage system H protein 3, mitochondrial-like [Brassica rapa]	11.922	13.7936	12.9835	163.201	154.003	162.419	0.0806865	-3.63153	0	0	down	yes
MSTRG.382	BraA01g006800.3C	BraA01g006800.3C	GO:0004674(protein serine/threonine kinase activity);GO:0005515(protein binding);GO:0005524(ATP binding);GO:0005783(endoplasmic reticulum);GO:0005886(plasma membrane);GO:0006468(protein phosphorylation);GO:0007165(signal transduction);GO:0007275(multicellular organism development);GO:0009414(response to water deprivation);GO:0009651(response to salt stress);GO:0010540(basipetal auxin transport);G…	04075(Plant hormone signal transduction)	K14498	EC:2.7.11.1	PREDICTED: CBL-interacting serine/threonine-protein kinase 6-like [Brassica napus]	662.601	625.605	656.879	32.7493	31.0841	31.2006	20.4672	4.35524	0	0	up	yes
MSTRG.6917	BraA04g002030.3C	MSTRG.6917.1;BraA04g002030.3C	GO:0004553(hydrolase activity, hydrolyzing O-glycosyl compounds);GO:0005576(extracellular region);GO:0005975(carbohydrate metabolic process);GO:0007568(aging);GO:0008422(beta-glucosidase activity);GO:0009651(response to salt stress);GO:0009725(response to hormone);GO:0019762(glucosinolate catabolic process)	00500(Starch and sucrose metabolism);00460(Cyanoamino acid metabolism);00940(Phenylpropanoid biosynthesis)	K01188	EC:3.2.1.21	PREDICTED: beta-glucosidase 30 [Brassica rapa]	296.658	265.644	268.34	0.032919	0.069716	0.10503	3999.91	11.9658	0	0	up	yes
MSTRG.1244	BraA01g025910.3C	MSTRG.1244.1;MSTRG.1244.2;BraA01g025910.3C	GO:0008219(cell death);GO:0009507(chloroplast);GO:0009534(chloroplast thylakoid);GO:0009535(chloroplast thylakoid membrane);GO:0009706(chloroplast inner membrane);GO:0009816(defense response to bacterium, incompatible interaction);GO:0009908(flower development);GO:0009941(chloroplast envelope);GO:0010154(fruit development);GO:0010277(chlorophyllide a oxygenase [overall] activity);GO:0015996(chlor…	00860(Porphyrin and chlorophyll metabolism)	K13071	EC:1.14.15.17	PREDICTED: pheophorbide a oxygenase, chloroplastic [Brassica rapa]	702.583	671.263	676.738	90.7056	84.6378	85.4236	7.86366	2.9752	0	0	up	yes
MSTRG.18516	BraA09g063780.3C	BraA09g063780.3C	GO:0005509(calcium ion binding);GO:0008266(poly(U) RNA binding);GO:0009507(chloroplast);GO:0009534(chloroplast thylakoid);GO:0009535(chloroplast thylakoid membrane);GO:0009543(chloroplast thylakoid lumen);GO:0009570(chloroplast stroma);GO:0009579(thylakoid);GO:0009654(photosystem II oxygen evolving complex);GO:0009941(chloroplast envelope);GO:0019684(photosynthesis, light reaction);GO:0019898(ext…	00195(Photosynthesis)	K02717	NA	PREDICTED: oxygen-evolving enhancer protein 2, chloroplastic isoform X1 [Brassica rapa]	41.9859	37.1076	40.4304	1388.5	1390.45	1427.03	0.0284176	-5.13707	0	0	down	yes
MSTRG.10801	BraA06g014370.3C	BraA06g014370.3C	GO:0003674(molecular_function);GO:0008150(biological_process);GO:0009507(chloroplast);GO:0016021(integral component of membrane)	NA	NA	NA	PREDICTED: uncharacterized protein LOC103872681 [Brassica rapa]	16.9997	16.9988	18.3787	160.181	154.723	150.328	0.112583	-3.15094	0	0	down	yes
MSTRG.10290	BraA06g003760.3C	MSTRG.10290.1	NA	NA	NA	NA		41.448	38.8934	37.9609	0.193762	0.0952008	0.0467615	352.38	8.46099	0	0	up	yes
MSTRG.6642	BraA03g057660.3C	BraA03g057660.3C	GO:0005737(cytoplasm);GO:0005774(vacuolar membrane);GO:0005886(plasma membrane);GO:0030794((S)-coclaurine-N-methyltransferase activity)	00950(Isoquinoline alkaloid biosynthesis)	K13384	EC:2.1.1.140	PREDICTED: (S)-coclaurine N-methyltransferase-like [Brassica rapa]	48.3659	46.9252	43.9453	0	0.060013	0.088121	939.935	9.87642	0	0	up	yes
MSTRG.8193	BraA05g000340.3C	BraA05g000340.3C;MSTRG.8193.2;MSTRG.8193.1	GO:0003913(DNA photolyase activity);GO:0005634(nucleus);GO:0006281(DNA repair);GO:0009881(photoreceptor activity);GO:0018298(protein-chromophore linkage)	04712(Circadian rhythm - plant)	K12119	NA	PREDICTED: blue-light photoreceptor PHR2 [Brassica rapa]	10.7151	9.58573	10.0951	175.784	183.114	176.708	0.0567506	-4.13922	0	0	down	yes
MSTRG.19355	BraA10g017570.3C	BraA10g017570.3C	GO:0000145(exocyst);GO:0005634(nucleus);GO:0005829(cytosol);GO:0006887(exocytosis);GO:0006904(vesicle docking involved in exocytosis)	NA	NA	NA	PREDICTED: exocyst complex component EXO70A1-like [Brassica rapa]	54.281	56.1631	58.0439	6.18962	5.59937	5.50148	9.74456	3.2846	0	0	up	yes
MSTRG.161	BraA01g003080.3C	MSTRG.161.1;BraA01g003080.3C;MSTRG.161.2	GO:0004683(calmodulin-dependent protein kinase activity);GO:0005509(calcium ion binding);GO:0005516(calmodulin binding);GO:0005524(ATP binding);GO:0005634(nucleus);GO:0005829(cytosol);GO:0005886(plasma membrane);GO:0006468(protein phosphorylation);GO:0009737(response to abscisic acid);GO:0009738(abscisic acid-activated signaling pathway);GO:0009931(calcium-dependent protein serine/threonine kinas…	04626(Plant-pathogen interaction)	K13412	EC:2.7.11.1	PREDICTED: calcium-dependent protein kinase 5-like [Brassica napus]	35.0517	38.7361	37.3094	422.346	418.672	414.146	0.0885122	-3.49798	0	0	down	yes
MSTRG.1460	BraA01g032580.3C	BraA01g032580.3C	GO:0003674(molecular_function);GO:0009507(chloroplast);GO:0009523(photosystem II);GO:0009535(chloroplast thylakoid membrane);GO:0009543(chloroplast thylakoid lumen);GO:0015979(photosynthesis);GO:0030095(chloroplast photosystem II)	NA	NA	NA	PREDICTED: photosystem II 5 kDa protein, chloroplastic [Brassica rapa]	16.0181	20.559	22.5391	1096.2	1132.07	1133.91	0.0175827	-5.8297	0	0	down	yes
MSTRG.11904	BraA06g038040.3C	MSTRG.11904.2;BraA06g038040.3C	GO:0003824(catalytic activity);GO:0004144(diacylglycerol O-acyltransferase activity);GO:0009507(chloroplast);GO:0010287(plastoglobule);GO:0019432(triglyceride biosynthetic process);GO:0033306(phytol metabolic process)	NA	NA	NA	PREDICTED: acyltransferase-like protein At3g26840, chloroplastic isoform X1 [Brassica rapa]	81.6231	76.3881	79.0971	8.19794	7.86655	8.1437	9.79455	3.29198	0	0	up	yes
MSTRG.8601	BraA05g008390.3C;BraA05g008410.3C	BraA05g008390.3C;MSTRG.8601.1;BraA05g008410.3C	GO:0008194(UDP-glycosyltransferase activity);GO:0016757(transferase activity, transferring glycosyl groups);GO:0016757(transferase activity, transferring glycosyl groups)	00908(Zeatin biosynthesis);00908(Zeatin biosynthesis)	NA	NA	PREDICTED: UDP-glycosyltransferase 86A1 [Brassica rapa];PREDICTED: UDP-glycosyltransferase 86A1-like [Brassica napus]	2.78021	2.98356	2.7119	42.6842	43.8402	45.2479	0.0643205	-3.95858	0	0	down	yes
MSTRG.14056	BraA07g040850.3C	BraA07g040850.3C;MSTRG.14056.2;MSTRG.14056.1	GO:0006979(response to oxidative stress);GO:0009507(chloroplast);GO:0009534(chloroplast thylakoid);GO:0009535(chloroplast thylakoid membrane);GO:0009579(thylakoid);GO:0009631(cold acclimation);GO:0010019(chloroplast-nucleus signaling pathway);GO:0016021(integral component of membrane);GO:0016688(L-ascorbate peroxidase activity);GO:0020037(heme binding);GO:0042744(hydrogen peroxide catabolic proce…	00053(Ascorbate and aldarate metabolism);00480(Glutathione metabolism)	K00434	EC:1.11.1.11	PREDICTED: L-ascorbate peroxidase T, chloroplastic [Brassica rapa]	7.27145	6.59547	6.72202	83.1492	89.2802	81.4301	0.0811037	-3.62409	0	0	down	yes
MSTRG.17211	BraA09g035910.3C	BraA09g035910.3C	GO:0004392(heme oxygenase (decyclizing) activity);GO:0005515(protein binding);GO:0006788(heme oxidation);GO:0009507(chloroplast);GO:0009585(red, far-red light phototransduction);GO:0009813(flavonoid biosynthetic process);GO:0010019(chloroplast-nucleus signaling pathway);GO:0010024(phytochromobilin biosynthetic process);GO:0010075(regulation of meristem growth);GO:0010119(regulation of stomatal mo…	00860(Porphyrin and chlorophyll metabolism)	K00510	EC:1.14.14.18	PREDICTED: heme oxygenase 1, chloroplastic [Brassica rapa]	1143.74	1097.86	1083.77	24.5956	23.4951	23.0502	46.7435	5.54669	0	0	up	yes
MSTRG.9543	BraA05g032310.3C	MSTRG.9543.1;BraA05g032310.3C	GO:0004674(protein serine/threonine kinase activity);GO:0005886(plasma membrane)	NA	NA	NA	PREDICTED: probable leucine-rich repeat receptor-like serine/threonine-protein kinase At3g14840 isoform X1 [Brassica napus]	0.0629229	0.058945	0.0439999	63.2349	64.6577	62.5579	0.000870924	-10.1652	0	0	down	yes
MSTRG.18911	BraA10g005950.3C	BraA10g005950.3C;MSTRG.18911.1	GO:0008150(biological_process)	NA	NA	NA	PREDICTED: uncharacterized protein LOC103843960 [Brassica rapa]	24.1717	22.8451	21.2335	196.367	203.032	203.217	0.113257	-3.14233	0	0	down	yes
MSTRG.15058	BraA08g022830.3C	BraA08g022830.3C;MSTRG.15058.1	GO:0005576(extracellular region);GO:0005618(cell wall)	NA	NA	NA	PREDICTED: proline-rich protein 4 [Brassica rapa]	23.67	22.749	21.1302	402.481	467.865	413.63	0.0526094	-4.24854	0	0	down	yes
MSTRG.7888	BraA04g026350.3C	MSTRG.7888.1;BraA04g026350.3C	GO:0000166(nucleotide binding);GO:0003723(RNA binding);GO:0006397(mRNA processing);GO:0008266(poly(U) RNA binding);GO:0009409(response to cold);GO:0009507(chloroplast);GO:0009534(chloroplast thylakoid);GO:0009535(chloroplast thylakoid membrane);GO:0009570(chloroplast stroma);GO:0009579(thylakoid);GO:0009737(response to abscisic acid);GO:0009941(chloroplast envelope);GO:0010319(stromule);GO:003052…	03013(RNA transport);03015(mRNA surveillance pathway);03018(RNA degradation)	K13126	NA	PREDICTED: RNA-binding protein CP29B, chloroplastic-like [Brassica rapa]	7.81135	8.40209	8.04773	470.224	484.158	485.009	0.0168552	-5.89066	0	0	down	yes
MSTRG.11301	BraA06g026760.3C;BraA06g026750.3C	BraA06g026760.3C;MSTRG.11301.1;BraA06g026750.3C	GO:0003993(acid phosphatase activity);GO:0004722(protein serine/threonine phosphatase activity);GO:0005576(extracellular region);GO:0016311(dephosphorylation);GO:0046872(metal ion binding);GO:0046872(metal ion binding)	NA	NA	NA	PREDICTED: probable inactive purple acid phosphatase 29 [Brassica rapa]	1.38379	1.52269	2.06402	98.0648	96.0473	99.376	0.016936	-5.88377	0	0	down	yes
MSTRG.20053	BraA10g030980.3C	MSTRG.20053.1;BraA10g030980.3C	GO:0005737(cytoplasm);GO:0005773(vacuole);GO:0005794(Golgi apparatus);GO:0005829(cytosol);GO:0005886(plasma membrane);GO:0010017(red or far-red light signaling pathway);GO:0020037(heme binding)	NA	NA	NA	BnaA01g35840D [Brassica napus]	13.2774	11.1767	12.1546	0	0	0	inf	inf	0	0	up	yes
MSTRG.170	BraA01g003230.3C	BraA01g003230.3C	GO:0003333(amino acid transmembrane transport);GO:0005886(plasma membrane);GO:0006865(amino acid transport);GO:0015171(amino acid transmembrane transporter activity);GO:0016020(membrane);GO:0016021(integral component of membrane)	04144(Endocytosis)	K19476	NA	PREDICTED: lysine histidine transporter-like 7 [Brassica rapa]	0.11229	0.103573	0.022564	15.8392	14.466	14.5208	0.00531895	-7.55464	0	0	down	yes
MSTRG.9830	BraA05g037790.3C	BraA05g037790.3C	GO:0004650(polygalacturonase activity);GO:0005576(extracellular region);GO:0005618(cell wall);GO:0005975(carbohydrate metabolic process);GO:0009830(cell wall modification involved in abscission);GO:0009901(anther dehiscence);GO:0010047(fruit dehiscence);GO:0045490(pectin catabolic process);GO:0048235(pollen sperm cell differentiation)	00040(Pentose and glucuronate interconversions);00500(Starch and sucrose metabolism)	K01184	EC:3.2.1.15	PREDICTED: polygalacturonase QRT2-like [Brassica rapa]	40.0664	38.3793	39.206	0	0	0	inf	inf	0	0	up	yes
MSTRG.6816	BraA03g065340.3C	MSTRG.6816.1;BraA03g065340.3C	GO:0000287(magnesium ion binding);GO:0000304(response to singlet oxygen);GO:0009507(chloroplast);GO:0009536(plastid);GO:0009611(response to wounding);GO:0009617(response to bacterium);GO:0009753(response to jasmonic acid);GO:0010333(terpene synthase activity);GO:0016102(diterpenoid biosynthetic process);GO:0080013((E,E)-geranyllinalool synthase activity);GO:0080027(response to herbivore)	00904(Diterpenoid biosynthesis)	K17982	EC:4.2.3.144	BnaA03g60000D [Brassica napus]	52.2763	46.0167	47.1063	0.0900134	0.023939	0	1275.97	10.3174	0	0	up	yes
MSTRG.441	BraA01g007920.3C	BraA01g007920.3C	GO:0005634(nucleus);GO:0005774(vacuolar membrane);GO:0005886(plasma membrane);GO:0009507(chloroplast);GO:0016020(membrane)	03013(RNA transport);03008(Ribosome biogenesis in eukaryotes)	K07936	NA	PREDICTED: putative nuclease HARBI1 [Brassica rapa]	5.9159	4.93966	4.64849	135.155	139.307	133.192	0.0380324	-4.71663	0	0	down	yes
MSTRG.11170	BraA06g023190.3C	MSTRG.11170.2;MSTRG.11170.1	NA	NA	NA	NA		1.29731	1.16268	1.20292	16.6346	16.8349	15.1168	0.0753897	-3.72949	0	0	down	yes
MSTRG.4153	BraA03g005870.3C;BraA03g005900.3C	BraA03g005870.3C;BraA03g005900.3C;MSTRG.4153.2	GO:0003838(sterol 24-C-methyltransferase activity);GO:0005737(cytoplasm);GO:0005768(endosome);GO:0005773(vacuole);GO:0005774(vacuolar membrane);GO:0005783(endoplasmic reticulum);GO:0005802(trans-Golgi network);GO:0005829(cytosol);GO:0009506(plasmodesma);GO:0009793(embryo development ending in seed dormancy);GO:0016126(sterol biosynthetic process);GO:0032259(methylation);GO:0005515(protein binding…	00100(Steroid biosynthesis)	K00559	EC:2.1.1.41	PREDICTED: cycloartenol-C-24-methyltransferase [Brassica rapa];PREDICTED: pheophytinase, chloroplastic [Brassica rapa]	211.73	201.039	198.948	43.9383	42.0833	43.1471	4.7358	2.24361	0	0	up	yes
MSTRG.8621	BraA05g008810.3C	BraA05g008810.3C	GO:0003844(1,4-alpha-glucan branching enzyme activity);GO:0004553(hydrolase activity, hydrolyzing O-glycosyl compounds);GO:0005978(glycogen biosynthetic process);GO:0005982(starch metabolic process);GO:0009501(amyloplast);GO:0009507(chloroplast);GO:0009570(chloroplast stroma);GO:0010021(amylopectin biosynthetic process);GO:0019252(starch biosynthetic process);GO:0043169(cation binding)	00500(Starch and sucrose metabolism)	K00700	EC:2.4.1.18	PREDICTED: 1,4-alpha-glucan-branching enzyme 2-1, chloroplastic/amyloplastic [Brassica rapa]	1.3549	1.5969	1.15865	82.9274	80.6804	76.4349	0.0171239	-5.86785	0	0	down	yes
MSTRG.12547	BraA07g008580.3C	MSTRG.12547.1;BraA07g008580.3C	GO:0003677(DNA binding);GO:0003700(transcription factor activity, sequence-specific DNA binding);GO:0003713(transcription coactivator activity);GO:0005622(intracellular);GO:0005634(nucleus);GO:0005730(nucleolus);GO:0005737(cytoplasm);GO:0006351(transcription, DNA-templated);GO:0009408(response to heat);GO:0009414(response to water deprivation);GO:0009723(response to ethylene);GO:0009737(response …	NA	NA	NA	PREDICTED: multiprotein-bridging factor 1c [Brassica rapa]	232.515	219.782	230.183	1.85745	0.46227	1.54384	176.646	7.46471	0	0	up	yes
MSTRG.13430	BraA07g028510.3C	BraA07g028510.3C	GO:0005634(nucleus);GO:0008194(UDP-glycosyltransferase activity);GO:0009813(flavonoid biosynthetic process);GO:0016757(transferase activity, transferring glycosyl groups);GO:0016758(transferase activity, transferring hexosyl groups);GO:0035251(UDP-glucosyltransferase activity);GO:0043231(intracellular membrane-bounded organelle);GO:0047893(flavonol 3-O-glucosyltransferase activity);GO:0052696(fla…	00906(Carotenoid biosynthesis)	K14595	EC:2.4.1.263	PREDICTED: UDP-glycosyltransferase 89B1 [Brassica rapa]	93.126	100.825	97.7744	0.162607	0.196828	0.209329	512.91	9.00256	0	0	up	yes
MSTRG.7488	BraA04g017330.3C	BraA04g017330.3C;MSTRG.7488.1;MSTRG.7488.2	GO:0005737(cytoplasm);GO:0009696(salicylic acid metabolic process);GO:0016787(hydrolase activity);GO:0016788(hydrolase activity, acting on ester bonds);GO:0080031(methyl salicylate esterase activity)	00901(Indole alkaloid biosynthesis)	K08233	EC:3.1.1.78	BnaA04g13760D [Brassica napus]	311.413	310.76	318.428	0.169427	0.356576	0.234295	1237.15	10.2728	0	0	up	yes
MSTRG.3588	BraA02g039310.3C	BraA02g039310.3C	GO:0004601(peroxidase activity);GO:0005509(calcium ion binding);GO:0005634(nucleus);GO:0005794(Golgi apparatus);GO:0005886(plasma membrane);GO:0006952(defense response);GO:0007231(osmosensory signaling pathway);GO:0009408(response to heat);GO:0009611(response to wounding);GO:0016021(integral component of membrane);GO:0016174(NAD(P)H oxidase activity);GO:0033500(carbohydrate homeostasis);GO:004306…	04626(Plant-pathogen interaction)	K13447	EC:1.6.3.-;EC:1.11.1.-	BnaAnng07990D [Brassica napus]	26.4707	23.9551	25.5288	331.978	332.957	332.986	0.0761127	-3.71572	0	0	down	yes
MSTRG.10117	BraA06g000010.3C	BraA06g000010.3C;MSTRG.10117.1	GO:0004842(ubiquitin-protein transferase activity);GO:0005515(protein binding);GO:0005524(ATP binding);GO:0005737(cytoplasm);GO:0006511(ubiquitin-dependent protein catabolic process);GO:0016567(protein ubiquitination)	04141(Protein processing in endoplasmic reticulum);04120(Ubiquitin mediated proteolysis)	K06689	EC:2.3.2.23	PREDICTED: ubiquitin-conjugating enzyme E2 11-like [Brassica rapa]	551.534	566.02	569.286	70.2034	63.2686	60.9947	8.67418	3.11673	0	0	up	yes
MSTRG.10564	BraA06g009500.3C	BraA06g009500.3C	GO:0006869(lipid transport);GO:0008289(lipid binding)	03010(Ribosome)	K02883	NA	PREDICTED: 14 kDa proline-rich protein DC2.15-like [Brassica rapa]	0	0	0.126528	111.362	100.41	110	0.000393223	-11.3124	0	0	down	yes
MSTRG.17190	BraA09g035170.3C	BraA09g035170.3C	GO:0000050(urea cycle);GO:0004087(carbamoyl-phosphate synthase (ammonia) activity);GO:0004088(carbamoyl-phosphate synthase (glutamine-hydrolyzing) activity);GO:0005524(ATP binding);GO:0005739(mitochondrion);GO:0005829(cytosol);GO:0005951(carbamoyl-phosphate synthase complex);GO:0006526(arginine biosynthetic process);GO:0009507(chloroplast);GO:0009570(chloroplast stroma);GO:0016020(membrane);GO:00…	00240(Pyrimidine metabolism);00250(Alanine, aspartate and glutamate metabolism)	K01955	EC:6.3.5.5	PREDICTED: carbamoyl-phosphate synthase large chain, chloroplastic [Brassica rapa]	1.40074	1.54486	1.12211	21.1705	22.573	22.8984	0.0610384	-4.03414	0	0	down	yes
MSTRG.12967	BraA07g019250.3C	BraA07g019250.3C	GO:0005576(extracellular region);GO:0006949(syncytium formation);GO:0009505(plant-type cell wall);GO:0009664(plant-type cell wall organization);GO:0009826(unidimensional cell growth);GO:0009828(plant-type cell wall loosening);GO:0009831(plant-type cell wall modification involved in multidimensional cell growth);GO:0016020(membrane)	NA	NA	NA	PREDICTED: expansin-A6 [Brassica napus]	0	0.142496	0.314527	28.3831	28.9229	29.075	0.00529078	-7.5623	0	0	down	yes
MSTRG.12642	BraA07g011050.3C	BraA07g011050.3C	GO:0005576(extracellular region);GO:0005618(cell wall);GO:0009507(chloroplast);GO:0009534(chloroplast thylakoid);GO:0016042(lipid catabolic process);GO:0016788(hydrolase activity, acting on ester bonds);GO:0048046(apoplast);GO:0052689(carboxylic ester hydrolase activity)	00561(Glycerolipid metabolism)	K00679	EC:2.3.1.158	PREDICTED: GDSL esterase/lipase At1g29670-like [Brassica rapa]	0	0	0	15.9187	15.6215	15.2068	-inf	-inf	0	0	down	yes
MSTRG.2445	BraA02g009120.3C	BraA02g009120.3C	GO:0003674(molecular_function);GO:0005576(extracellular region);GO:0008150(biological_process);GO:0016021(integral component of membrane)	NA	NA	NA	PREDICTED: uncharacterized protein LOC106425734 [Brassica napus]	71.4175	65.791	68.9758	1.27856	0.813878	0.332349	85.032	6.40993	0	0	up	yes
MSTRG.2731	BraA02g015790.3C	BraA02g015790.3C	GO:0003674(molecular_function);GO:0005576(extracellular region);GO:0005615(extracellular space);GO:0009505(plant-type cell wall);GO:0009506(plasmodesma);GO:0048046(apoplast);GO:0080167(response to karrikin)	NA	NA	NA	PREDICTED: protein EXORDIUM-like 3 [Brassica rapa]	0.386899	0.254866	0.659216	31.9841	36.7136	33.1741	0.0127708	-6.29101	0	0	down	yes
MSTRG.7293	BraA04g012050.3C	BraA04g012050.3C	GO:0003677(DNA binding);GO:0003700(transcription factor activity, sequence-specific DNA binding);GO:0005515(protein binding);GO:0005634(nucleus);GO:0006351(transcription, DNA-templated);GO:0006355(regulation of transcription, DNA-templated);GO:0009908(flower development);GO:0046872(metal ion binding);GO:0048510(regulation of timing of transition from vegetative to reproductive phase)	04712(Circadian rhythm - plant)	K16222	NA	PREDICTED: cyclic dof factor 2 [Brassica rapa]	32.7532	31.1335	28.8419	1.50225	1.30303	1.51854	21.446	4.42264	0	0	up	yes
MSTRG.7921	BraA04g027070.3C	BraA04g027070.3C;MSTRG.7921.1	GO:0005515(protein binding);GO:0005773(vacuole);GO:0005774(vacuolar membrane);GO:0006793(phosphorus metabolic process);GO:0006812(cation transport);GO:0006814(sodium ion transport);GO:0006874(cellular calcium ion homeostasis);GO:0006882(cellular zinc ion homeostasis);GO:0009624(response to nematode);GO:0009705(plant-type vacuole membrane);GO:0010351(lithium ion transport);GO:0015368(calcium:catio…	NA	NA	NA	PREDICTED: vacuolar cation/proton exchanger 1 [Brassica rapa]	2497.48	2594.95	2564.33	101.817	105.439	101.619	24.7892	4.63164	0	0	up	yes
MSTRG.16773	BraA09g022970.3C	MSTRG.16773.1;BraA09g022970.3C	GO:0005739(mitochondrion);GO:0005886(plasma membrane);GO:0005887(integral component of plasma membrane);GO:0006644(phospholipid metabolic process);GO:0007165(signal transduction);GO:0008195(phosphatidate phosphatase activity);GO:0009507(chloroplast);GO:0009626(plant-type hypersensitive response);GO:0010224(response to UV-B);GO:0046839(phospholipid dephosphorylation)	00561(Glycerolipid metabolism);00564(Glycerophospholipid metabolism)	K18693	EC:3.1.3.81;EC:3.1.3.4	PREDICTED: lipid phosphate phosphatase 1 [Brassica rapa]	6.13228	7.18919	5.41507	113.069	103.999	109.454	0.057382	-4.12326	0	0	down	yes
MSTRG.19963	BraA10g029220.3C	BraA10g029220.3C;MSTRG.19963.2;MSTRG.19963.1	GO:0005524(ATP binding);GO:0005739(mitochondrion);GO:0005886(plasma membrane);GO:0009414(response to water deprivation);GO:0010148(transpiration);GO:0016021(integral component of membrane);GO:0042626(ATPase activity, coupled to transmembrane movement of substances)	02010(ABC transporters)	K05681	NA	PREDICTED: ABC transporter G family member 22 isoform X1 [Brassica rapa]	276.13	265.693	272.498	18.1456	17.3955	17.1585	15.4521	3.94973	0	0	up	yes
MSTRG.3510	BraA02g037060.3C;BraA02g037050.3C	MSTRG.3510.5;BraA02g037050.3C;MSTRG.3510.1;MSTRG.3510.4;MSTRG.3510.6;MSTRG.3510.7;MSTRG.3510.8;MSTRG.3510.2;BraA02g037060.3C	GO:0008150(biological_process);GO:0008270(zinc ion binding);GO:0003674(molecular_function);GO:0009507(chloroplast)	04141(Protein processing in endoplasmic reticulum)	K10666	EC:2.3.2.27	PREDICTED: RING finger protein 10 isoform X1 [Brassica rapa];PREDICTED: light-regulated protein [Brassica rapa]	26.2136	25.2878	22.4607	322.756	333.172	365.309	0.072424	-3.78739	0	0	down	yes
MSTRG.17720	BraA09g047100.3C	BraA09g047100.3C	GO:0003700(transcription factor activity, sequence-specific DNA binding);GO:0005515(protein binding);GO:0005634(nucleus);GO:0006351(transcription, DNA-templated);GO:0006355(regulation of transcription, DNA-templated);GO:0009751(response to salicylic acid);GO:0009753(response to jasmonic acid);GO:0009862(systemic acquired resistance, salicylic acid mediated signaling pathway);GO:0009864(induced sy…	04626(Plant-pathogen interaction)	K16225	NA	probable WRKY transcription factor 70 [Brassica rapa]	4.38754	3.73261	2.28663	242.77	247.951	237.219	0.0142962	-6.12823	0	0	down	yes
MSTRG.18692	BraA10g001080.3C	BraA10g001080.3C;MSTRG.18692.1	GO:0003677(DNA binding);GO:0003700(transcription factor activity, sequence-specific DNA binding);GO:0003712(transcription cofactor activity);GO:0005515(protein binding);GO:0005634(nucleus);GO:0005829(cytosol);GO:0006351(transcription, DNA-templated);GO:0006355(regulation of transcription, DNA-templated);GO:0007165(signal transduction);GO:0009585(red, far-red light phototransduction);GO:0009642(re…	04075(Plant hormone signal transduction);04712(Circadian rhythm - plant)	K12126	NA	PREDICTED: LOW QUALITY PROTEIN: transcription factor HFR1 [Brassica rapa]	64.5595	61.5602	63.9964	2.39159	2.91263	1.7791	26.84	4.74631	0	0	up	yes
MSTRG.12196	BraA06g043810.3C	BraA06g043810.3C	GO:0005634(nucleus);GO:0005829(cytosol);GO:0005886(plasma membrane);GO:0016020(membrane)	NA	NA	NA	PREDICTED: uncharacterized protein LOC103827980 isoform X1 [Brassica rapa]	0.36272	0.430674	0.358753	15.0097	15.6674	15.1642	0.0251334	-5.31425	0	0	down	yes
MSTRG.16652	BraA09g019530.3C	MSTRG.16652.3;MSTRG.16652.2;BraA09g019530.3C;MSTRG.16652.1	GO:0003674(molecular_function);GO:0005634(nucleus);GO:0009409(response to cold);GO:0080167(response to karrikin)	NA	NA	NA	PREDICTED: uncharacterized protein LOC103839269 isoform X2 [Brassica rapa]	1.63964	2.25581	1.86283	33.163	31.5636	30.8598	0.0602417	-4.05309	0	0	down	yes
MSTRG.3920	BraA03g001570.3C	MSTRG.3920.1;BraA03g001570.3C;MSTRG.3920.2	GO:0003677(DNA binding);GO:0003700(transcription factor activity, sequence-specific DNA binding);GO:0005634(nucleus);GO:0005737(cytoplasm);GO:0006351(transcription, DNA-templated);GO:0007275(multicellular organism development);GO:0009644(response to high light intensity);GO:0009962(regulation of flavonoid biosynthetic process);GO:0016021(integral component of membrane);GO:0045893(positive regulat…	03018(RNA degradation)	K12581	NA	BnaA03g01250D [Brassica napus]	117.971	112.964	113.908	14.9253	14.5168	15.7426	7.63186	2.93203	0	0	up	yes
MSTRG.5029	BraA03g024030.3C	BraA03g024030.3C;MSTRG.5029.1	GO:0004842(ubiquitin-protein transferase activity);GO:0005524(ATP binding);GO:0005634(nucleus);GO:0005737(cytoplasm);GO:0006511(ubiquitin-dependent protein catabolic process);GO:0016567(protein ubiquitination);GO:0031625(ubiquitin protein ligase binding);GO:0061630(ubiquitin protein ligase activity)	04120(Ubiquitin mediated proteolysis)	K10576	EC:2.3.2.23	PREDICTED: ubiquitin-conjugating enzyme E2 6 [Brassica rapa]	104.439	115.346	107.784	10.8146	11.7469	11.717	9.55605	3.25641	0	0	up	yes
MSTRG.19790	BraA10g025800.3C	BraA10g025800.3C	GO:0008194(UDP-glycosyltransferase activity);GO:0016757(transferase activity, transferring glycosyl groups);GO:0016758(transferase activity, transferring hexosyl groups)	00908(Zeatin biosynthesis)	K13496	EC:2.4.1.-	PREDICTED: UDP-glycosyltransferase 92A1 [Brassica rapa]	27.6983	27.6457	27.3592	0.763547	1.01893	0.835363	31.5921	4.98149	0	0	up	yes
MSTRG.13931	BraA07g038600.3C	MSTRG.13931.1;BraA07g038600.3C	GO:0005886(plasma membrane);GO:0006810(transport);GO:0009507(chloroplast);GO:0009535(chloroplast thylakoid membrane);GO:0010258(NADH dehydrogenase complex (plastoquinone) assembly);GO:0010598(NAD(P)H dehydrogenase complex (plastoquinone));GO:0016655(oxidoreductase activity, acting on NAD(P)H, quinone or similar compound as acceptor);GO:0048038(quinone binding);GO:0055114(oxidation-reduction proce…	NA	NA	NA	PREDICTED: NAD(P)H-quinone oxidoreductase subunit O, chloroplastic-like [Brassica napus]	3.35221	2.95336	3.3249	151.994	144.285	144.458	0.0218509	-5.51617	0	0	down	yes
MSTRG.2831	BraA02g017900.3C	BraA02g017900.3C	GO:0004560(alpha-L-fucosidase activity);GO:0005576(extracellular region);GO:0008152(metabolic process);GO:0009505(plant-type cell wall);GO:0016788(hydrolase activity, acting on ester bonds);GO:0048046(apoplast);GO:0052689(carboxylic ester hydrolase activity)	00511(Other glycan degradation)	K01206	EC:3.2.1.51	PREDICTED: alpha-L-fucosidase 3-like [Brassica rapa]	0.466471	0.944414	0.809709	52.8221	51.1035	53.8019	0.0140787	-6.15035	0	0	down	yes
MSTRG.14547		MSTRG.14547.1	NA	NA	NA	NA		0.139984	0	0	21.7591	24.5402	21.7797	0.0020562	-8.9258	0	0	down	yes
MSTRG.275	BraA01g004910.3C	BraA01g004910.3C;MSTRG.275.1	GO:0004177(aminopeptidase activity);GO:0005634(nucleus);GO:0005783(endoplasmic reticulum);GO:0005829(cytosol);GO:0005886(plasma membrane);GO:0006508(proteolysis);GO:0008270(zinc ion binding);GO:0009926(auxin polar transport);GO:0010013(N-1-naphthylphthalamic acid binding);GO:0031090(organelle membrane);GO:0042277(peptide binding);GO:0043171(peptide catabolic process);GO:0070006(metalloaminopeptid…	00480(Glutathione metabolism)	K11140	EC:3.4.11.2	PREDICTED: aminopeptidase M1 [Brassica rapa]	229.104	240.122	237.388	25.8144	26.1598	25.8011	9.08534	3.18354	0	0	up	yes
MSTRG.20058		MSTRG.20058.1	NA	NA	NA	NA		0.604882	0.341797	0.18611	123.592	136.688	135.579	0.00286159	-8.44897	0	0	down	yes
MSTRG.1528	BraA01g034330.3C	BraA01g034330.3C	GO:0003674(molecular_function);GO:0005739(mitochondrion);GO:0008150(biological_process)	NA	NA	NA	PREDICTED: uncharacterized protein LOC103837998 [Brassica rapa]	136.517	125.249	141.703	5.04282	5.07472	6.51027	24.2647	4.60079	0	0	up	yes
MSTRG.6880	BraA04g001140.3C	BraA04g001140.3C	GO:0005515(protein binding);GO:0009409(response to cold);GO:0009507(chloroplast);GO:0009522(photosystem I);GO:0009534(chloroplast thylakoid);GO:0009535(chloroplast thylakoid membrane);GO:0009579(thylakoid);GO:0009644(response to high light intensity);GO:0009645(response to low light intensity stimulus);GO:0009768(photosynthesis, light harvesting in photosystem I);GO:0009782(photosystem I antenna …	00196(Photosynthesis - antenna proteins)	K08908	NA	PREDICTED: photosystem I chlorophyll a/b-binding protein 2, chloroplastic-like [Brassica rapa]	416.954	432.409	433.471	2366.91	2401.64	2349	0.180235	-2.47205	0	0	down	yes
MSTRG.11342	BraA06g027510.3C	BraA06g027510.3C;MSTRG.11342.1	GO:0005516(calmodulin binding);GO:0009507(chloroplast);GO:0009522(photosystem I);GO:0009534(chloroplast thylakoid);GO:0009535(chloroplast thylakoid membrane);GO:0009543(chloroplast thylakoid lumen);GO:0009579(thylakoid);GO:0009773(photosynthetic electron transport in photosystem I);GO:0015979(photosynthesis);GO:0030093(chloroplast photosystem I)	00195(Photosynthesis)	K02701	NA	PREDICTED: photosystem I reaction center subunit N, chloroplastic isoform X1 [Brassica rapa]	33.1139	33.0108	31.8771	456.657	442.262	440.659	0.0731587	-3.77283	0	0	down	yes
MSTRG.5521	BraA03g033240.3C	BraA03g033240.3C	GO:0005886(plasma membrane);GO:0007275(multicellular organism development);GO:0009506(plasmodesma);GO:0009507(chloroplast);GO:0016020(membrane);GO:0016021(integral component of membrane);GO:0046872(metal ion binding);GO:0055114(oxidation-reduction process)	NA	NA	NA	PREDICTED: auxin-induced in root cultures protein 12-like [Brassica rapa]	21.6649	26.2975	24.1905	446.829	458.462	441.873	0.0535591	-4.22272	0	0	down	yes
MSTRG.20157	BraA10g032650.3C	BraA10g032650.3C	GO:0005886(plasma membrane);GO:0046872(metal ion binding)	NA	NA	NA	PREDICTED: uncharacterized protein LOC106372635 [Brassica napus]	33.26	31.8904	30.89	0.978461	0.897897	0.718615	37.0102	5.20985	0	0	up	yes
MSTRG.12644	BraA07g011070.3C	BraA07g011070.3C	GO:0003674(molecular_function);GO:0005634(nucleus);GO:0008150(biological_process)	NA	NA	NA	PREDICTED: uncharacterized protein LOC103828949 [Brassica rapa]	242.6	217.934	224.003	3.75235	3.63747	3.45126	63.1428	5.98055	0	0	up	yes
MSTRG.16208	BraA09g009010.3C	BraA09g009010.3C	GO:0004252(serine-type endopeptidase activity);GO:0005576(extracellular region);GO:0005618(cell wall);GO:0006508(proteolysis);GO:0009505(plant-type cell wall);GO:0010214(seed coat development);GO:0048046(apoplast);GO:0048359(mucilage metabolic process involved in seed coat development);GO:0080001(mucilage extrusion from seed coat)	04144(Endocytosis)	K18443	NA	PREDICTED: subtilisin-like protease SBT1.7 [Brassica rapa]	3.00524	2.84503	2.75368	110.072	109.795	110.077	0.026077	-5.26108	0	0	down	yes
MSTRG.14407	BraA08g005360.3C	BraA08g005360.3C	GO:0000932(cytoplasmic mRNA processing body);GO:0004197(cysteine-type endopeptidase activity);GO:0005515(protein binding);GO:0005576(extracellular region);GO:0005615(extracellular space);GO:0005764(lysosome);GO:0005773(vacuole);GO:0005829(cytosol);GO:0006508(proteolysis);GO:0008233(peptidase activity);GO:0008234(cysteine-type peptidase activity);GO:0009414(response to water deprivation);GO:000950…	04145(Phagosome)	K01365	EC:3.4.22.15	PREDICTED: cysteine proteinase RD21A-like [Brassica rapa]	1083.62	1079.23	1100.8	258.028	257.953	254.958	4.23335	2.0818	0	0	up	yes
MSTRG.761	BraA01g014700.3C	BraA01g014700.3C	GO:0000139(Golgi membrane);GO:0000271(polysaccharide biosynthetic process);GO:0005794(Golgi apparatus);GO:0016021(integral component of membrane);GO:0016740(transferase activity);GO:0016757(transferase activity, transferring glycosyl groups);GO:0016759(cellulose synthase activity);GO:0016760(cellulose synthase (UDP-forming) activity);GO:0030244(cellulose biosynthetic process);GO:0071555(cell wall…	00500(Starch and sucrose metabolism);00520(Amino sugar and nucleotide sugar metabolism)	K00770	EC:2.4.2.24	PREDICTED: cellulose synthase-like protein G2 [Brassica rapa]	41.6906	40.5359	41.767	0.395467	0.117644	0.37871	139.034	7.11929	0	0	up	yes
MSTRG.3000	BraA02g022450.3C	BraA02g022450.3C	GO:0003674(molecular_function);GO:0005576(extracellular region);GO:0009739(response to gibberellin);GO:0009740(gibberellic acid mediated signaling pathway);GO:0009744(response to sucrose);GO:0009749(response to glucose);GO:0009750(response to fructose);GO:0080167(response to karrikin)	00563(Glycosylphosphatidylinositol(GPI)-anchor biosynthesis)	K03860	NA	PREDICTED: gibberellin-regulated protein 6 [Brassica rapa]	0	0	0	119.68	109.076	116.693	-inf	-inf	0	0	down	yes
MSTRG.7511	BraA04g017830.3C	BraA04g017830.3C	GO:0004185(serine-type carboxypeptidase activity);GO:0005764(lysosome);GO:0009507(chloroplast)	NA	NA	NA	PREDICTED: lysosomal Pro-X carboxypeptidase [Brassica rapa]	143.047	142.496	150.199	23.0004	20.4006	20.5017	6.81883	2.76952	0	0	up	yes
MSTRG.9313	BraA05g027600.3C	BraA05g027600.3C	GO:0003824(catalytic activity);GO:0004084(branched-chain-amino-acid transaminase activity);GO:0005737(cytoplasm);GO:0005829(cytosol);GO:0009081(branched-chain amino acid metabolic process);GO:0009416(response to light stimulus);GO:0009611(response to wounding);GO:0010326(methionine-oxo-acid transaminase activity);GO:0019761(glucosinolate biosynthetic process)	01210(2-Oxocarboxylic acid metabolism);01230(Biosynthesis of amino acids);00270(Cysteine and methionine metabolism);00280(Valine, leucine and isoleucine degradation);00290(Valine, leucine and isoleucine biosynthesis);00770(Pantothenate and CoA biosynthesis)	K00826	EC:2.6.1.42	PREDICTED: methionine aminotransferase BCAT4 [Brassica rapa]	0.624249	0.493393	0.34576	35.7999	36.4789	38.8517	0.0131683	-6.24679	0	0	down	yes
MSTRG.15324	BraA08g028350.3C	BraA08g028350.3C	GO:0009507(chloroplast);GO:0009522(photosystem I);GO:0009535(chloroplast thylakoid membrane);GO:0009637(response to blue light);GO:0009768(photosynthesis, light harvesting in photosystem I);GO:0009941(chloroplast envelope);GO:0010114(response to red light);GO:0010218(response to far red light);GO:0010287(plastoglobule);GO:0015979(photosynthesis);GO:0016021(integral component of membrane);GO:00161…	00196(Photosynthesis - antenna proteins)	K08908	NA	PREDICTED: chlorophyll a-b binding protein, chloroplastic-like [Brassica napus]	1.50427	2.24568	2.47629	77.5267	77.678	77.0319	0.0268099	-5.22109	0	0	down	yes
MSTRG.7331	BraA04g013070.3C	BraA04g013070.3C	NA	NA	NA	NA	PREDICTED: F-box/LRR-repeat protein 7 [Brassica rapa]	35.1101	35.9209	30.8373	2.28323	2.1993	2.05115	15.5912	3.96266	0	0	up	yes
MSTRG.4940	BraA03g022400.3C	BraA03g022400.3C	GO:0003677(DNA binding);GO:0003713(transcription coactivator activity);GO:0005634(nucleus);GO:0005730(nucleolus);GO:0006351(transcription, DNA-templated);GO:0009723(response to ethylene);GO:0043565(sequence-specific DNA binding);GO:0045893(positive regulation of transcription, DNA-templated)	NA	NA	NA	PREDICTED: multiprotein-bridging factor 1a [Brassica rapa]	667.572	585.404	602.494	70.9812	71.19	61.9684	9.08922	3.18416	0	0	up	yes
MSTRG.11463	BraA06g029520.3C	MSTRG.11463.1;BraA06g029520.3C	GO:0005634(nucleus);GO:0005737(cytoplasm);GO:0006464(cellular protein modification process);GO:0007568(aging);GO:0009751(response to salicylic acid)	03010(Ribosome)	K02977	NA	polyubiquitin 3 [Medicago truncatula]	1190.54	1241.95	1316.54	236.03	237.577	243.657	5.22685	2.38594	0	0	up	yes
MSTRG.14413	BraA08g005510.3C	BraA08g005510.3C	GO:0005515(protein binding);GO:0009409(response to cold);GO:0009507(chloroplast);GO:0009535(chloroplast thylakoid membrane);GO:0009644(response to high light intensity);GO:0009645(response to low light intensity stimulus);GO:0009768(photosynthesis, light harvesting in photosystem I);GO:0009782(photosystem I antenna complex);GO:0009941(chloroplast envelope);GO:0010287(plastoglobule);GO:0015979(pho…	00196(Photosynthesis - antenna proteins)	K08911	NA	PREDICTED: photosystem I chlorophyll a/b-binding protein 5, chloroplastic [Brassica rapa]	1.17243	1.37938	1.10089	187.319	191.827	181.793	0.00651176	-7.26274	0	0	down	yes
MSTRG.1518	BraA01g034070.3C;BraA01g034080.3C	BraA01g034070.3C;BraA01g034080.3C	NA	NA	NA	NA	PREDICTED: uncharacterized protein LOC106406318 [Brassica napus]	25.3498	23.2123	21.775	1.25254	1.29543	1.15672	18.9859	4.24686	0	0	up	yes
MSTRG.1186	BraA01g023890.3C	BraA01g023890.3C	GO:0004601(peroxidase activity);GO:0005576(extracellular region);GO:0005618(cell wall);GO:0005773(vacuole);GO:0005774(vacuolar membrane);GO:0005794(Golgi apparatus);GO:0005829(cytosol);GO:0006952(defense response);GO:0006979(response to oxidative stress);GO:0009416(response to light stimulus);GO:0009505(plant-type cell wall);GO:0009735(response to cytokinin);GO:0009826(unidimensional cell growth)…	00940(Phenylpropanoid biosynthesis)	K00430	EC:1.11.1.7	PREDICTED: peroxidase 34 [Brassica rapa]	3894.56	4258.03	4139.38	73.1195	71.1875	73.485	56.439	5.81862	0	0	up	yes
MSTRG.10637	BraA06g011260.3C	BraA06g011260.3C	GO:0005524(ATP binding);GO:0005886(plasma membrane);GO:0006855(drug transmembrane transport);GO:0009507(chloroplast);GO:0016020(membrane);GO:0016021(integral component of membrane);GO:0042626(ATPase activity, coupled to transmembrane movement of substances)	02010(ABC transporters)	K05681	NA	PREDICTED: ABC transporter G family member 35-like [Brassica rapa]	21.1589	21.6461	21.5819	382.599	389.434	378.754	0.0559503	-4.15971	0	0	down	yes
MSTRG.11026	BraA06g019230.3C	BraA06g019230.3C	GO:0005215(transporter activity);GO:0005524(ATP binding);GO:0005576(extracellular region);GO:0006810(transport);GO:0006869(lipid transport);GO:0016021(integral component of membrane);GO:0042626(ATPase activity, coupled to transmembrane movement of substances);GO:0043231(intracellular membrane-bounded organelle)	02010(ABC transporters)	K05643	NA	PREDICTED: ABC transporter A family member 2 [Brassica rapa]	47.5671	50.847	50.0201	6.39465	6.19293	6.40567	7.8151	2.96627	0	0	up	yes
MSTRG.1146	BraA01g022410.3C	MSTRG.1146.1;BraA01g022410.3C	GO:0005576(extracellular region);GO:0005773(vacuole);GO:0005783(endoplasmic reticulum);GO:0009058(biosynthetic process);GO:0009611(response to wounding);GO:0009615(response to virus);GO:0009620(response to fungus);GO:0009723(response to ethylene);GO:0009751(response to salicylic acid);GO:0009753(response to jasmonic acid);GO:0009821(alkaloid biosynthetic process);GO:0016844(strictosidine synthase…	NA	NA	NA	PREDICTED: protein STRICTOSIDINE SYNTHASE-LIKE 5-like [Brassica rapa]	51.3312	50.3606	52.1394	0.034852	0	0	4413.84	12.1078	0	0	up	yes
MSTRG.706	BraA01g013480.3C	MSTRG.706.1;BraA01g013480.3C	GO:0005515(protein binding);GO:0009507(chloroplast);GO:0009534(chloroplast thylakoid);GO:0009535(chloroplast thylakoid membrane);GO:0009579(thylakoid);GO:0009773(photosynthetic electron transport in photosystem I);GO:0015979(photosynthesis);GO:0016021(integral component of membrane);GO:0016730(oxidoreductase activity, acting on iron-sulfur proteins as donors);GO:0042802(identical protein binding)	NA	NA	NA	PREDICTED: PGR5-like protein 1A, chloroplastic isoform X1 [Brassica rapa]	148.73	154.833	145.272	946.983	956.658	940.708	0.157799	-2.66384	0	0	down	yes
MSTRG.6727	BraA03g060000.3C	MSTRG.6727.1;BraA03g060000.3C	GO:0005739(mitochondrion);GO:0006807(nitrogen compound metabolic process);GO:0009055(electron carrier activity);GO:0009853(photorespiration);GO:0047545(2-hydroxyglutarate dehydrogenase activity);GO:0050660(flavin adenine dinucleotide binding);GO:0051990((R)-2-hydroxyglutarate dehydrogenase activity);GO:0055114(oxidation-reduction process)	00620(Pyruvate metabolism)	K00102	EC:1.1.2.4	PREDICTED: D-2-hydroxyglutarate dehydrogenase, mitochondrial isoform X1 [Brassica rapa]	210.567	197.524	195.128	7.33892	7.68906	8.02702	26.1643	4.70953	0	0	up	yes
MSTRG.2493		MSTRG.2493.1;MSTRG.2493.2	NA	NA	NA	NA		41.2855	43.6385	40.0934	1.31174	1.1201	1.13702	35.0301	5.13052	0	0	up	yes
MSTRG.19955	BraA10g029030.3C	BraA10g029030.3C	GO:0004871(signal transducer activity);GO:0005739(mitochondrion);GO:0005774(vacuolar membrane);GO:0005794(Golgi apparatus);GO:0005886(plasma membrane);GO:0009506(plasmodesma);GO:0009611(response to wounding);GO:0009617(response to bacterium);GO:0009751(response to salicylic acid);GO:0009816(defense response to bacterium, incompatible interaction);GO:0016021(integral component of membrane);GO:0042…	NA	NA	NA	PREDICTED: NDR1/HIN1-Like protein 3 [Brassica rapa]	159.827	146.827	151.813	1170.88	1172.39	1209.01	0.129063	-2.95385	0	0	down	yes
MSTRG.14127	BraA07g042170.3C	BraA07g042170.3C	GO:0003674(molecular_function);GO:0005575(cellular_component);GO:0008150(biological_process)	NA	NA	NA	PREDICTED: uncharacterized protein LOC103832393 [Brassica rapa]	146.472	140.399	139.678	4.93379	5.02485	3.80222	30.9973	4.95407	0	0	up	yes
MSTRG.13449	BraA07g028990.3C	BraA07g028990.3C	GO:0006952(defense response);GO:0007165(signal transduction);GO:0043531(ADP binding)	03040(Spliceosome);04141(Protein processing in endoplasmic reticulum);04144(Endocytosis)	K03283	NA	PREDICTED: TMV resistance protein N-like [Brassica rapa]	1.84964	1.34467	1.757	104.911	108.035	100.896	0.0157765	-5.98608	0	0	down	yes
MSTRG.14545	BraA08g009820.3C	BraA08g009820.3C;MSTRG.14545.1	NA	NA	NA	NA	hypothetical protein LE_TR20317_c0_g1_i1_g.64717, partial [Noccaea caerulescens]	55.5566	51.9104	48.8027	0.402891	0.611139	0.556447	99.5046	6.63669	0	0	up	yes
MSTRG.12056	BraA06g041020.3C;BraA06g041040.3C;BraA06g041030.3C	MSTRG.12056.2;MSTRG.12056.5;MSTRG.12056.1;BraA06g041040.3C;MSTRG.12056.3;BraA06g041020.3C;BraA06g041030.3C;MSTRG.12056.4	GO:0005737(cytoplasm);GO:0008150(biological_process);GO:0005623(cell);GO:0005773(vacuole);GO:0005774(vacuolar membrane);GO:0006814(sodium ion transport);GO:0006835(dicarboxylic acid transport);GO:0015140(malate transmembrane transporter activity);GO:0015743(malate transport);GO:0016021(integral component of membrane);GO:0017153(sodium:dicarboxylate symporter activity);GO:0051453(regulation of int…	03010(Ribosome)	K02936	NA	PREDICTED: putative MO25-like protein At5g47540 [Brassica rapa];PREDICTED: tonoplast dicarboxylate transporter [Brassica rapa];PREDICTED: cysteine proteinase inhibitor 5 [Brassica rapa]	241.595	252.46	248.065	10.4116	9.81866	9.74304	24.7594	4.6299	0	0	up	yes
MSTRG.34	BraA01g000700.3C	BraA01g000700.3C	GO:0004512(inositol-3-phosphate synthase activity);GO:0005515(protein binding);GO:0005634(nucleus);GO:0005737(cytoplasm);GO:0006021(inositol biosynthetic process);GO:0006659(phosphatidylserine biosynthetic process);GO:0008654(phospholipid biosynthetic process);GO:0009791(post-embryonic development);GO:0009793(embryo development ending in seed dormancy);GO:0010264(myo-inositol hexakisphosphate bio…	00562(Inositol phosphate metabolism)	K01858	EC:5.5.1.4	PREDICTED: inositol-3-phosphate synthase [Brassica rapa]	1565.96	1686.41	1747.09	40.5208	42.2026	39.3938	40.9398	5.35543	0	0	up	yes
MSTRG.3123	BraA02g025470.3C	BraA02g025470.3C	GO:0005634(nucleus);GO:0006457(protein folding);GO:0009416(response to light stimulus);GO:0009507(chloroplast);GO:0009570(chloroplast stroma)	NA	NA	NA	PREDICTED: chaperone protein dnaJ 8, chloroplastic [Brassica rapa]	32.0062	26.2893	25.9139	1389.65	1411.27	1376.38	0.0201588	-5.63244	0	0	down	yes
MSTRG.18586	BraA09g065680.3C	BraA09g065680.3C	GO:0004806(triglyceride lipase activity);GO:0005576(extracellular region);GO:0006629(lipid metabolic process);GO:0016021(integral component of membrane);GO:0016787(hydrolase activity)	NA	NA	NA	PREDICTED: uncharacterized protein LOC103843744 [Brassica rapa]	14.6672	15.1803	14.4493	101.387	101.127	97.983	0.147412	-2.76208	0	0	down	yes
MSTRG.14629	BraA08g012240.3C	BraA08g012240.3C	GO:0003700(transcription factor activity, sequence-specific DNA binding);GO:0005634(nucleus);GO:0006355(regulation of transcription, DNA-templated);GO:0043565(sequence-specific DNA binding)	04075(Plant hormone signal transduction)	K14494	NA	PREDICTED: scarecrow-like protein 13 [Brassica rapa]	20.9622	21.5001	20.5069	174.166	175.613	172.875	0.12048	-3.05314	0	0	down	yes
MSTRG.19110	BraA10g012120.3C	BraA10g012120.3C	GO:0005507(copper ion binding);GO:0005886(plasma membrane);GO:0009055(electron carrier activity);GO:0031225(anchored component of membrane);GO:0046658(anchored component of plasma membrane)	NA	NA	NA	PREDICTED: early nodulin-like protein 2 [Brassica rapa]	107.294	105.513	98.5137	0.157832	0.289435	0.213186	471.375	8.88073	0	0	up	yes
MSTRG.8563	BraA05g007620.3C	BraA05g007620.3C	GO:0005737(cytoplasm);GO:0005773(vacuole);GO:0005794(Golgi apparatus);GO:0005829(cytosol);GO:0005886(plasma membrane);GO:0010017(red or far-red light signaling pathway);GO:0020037(heme binding)	NA	NA	NA	PREDICTED: uncharacterized protein LOC103867148 [Brassica rapa]	155.492	137.829	138.304	7.61111	8.97959	7.26049	18.0965	4.17764	0	0	up	yes
MSTRG.58	BraA01g001110.3C	BraA01g001110.3C;MSTRG.58.1	GO:0004372(glycine hydroxymethyltransferase activity);GO:0005515(protein binding);GO:0005634(nucleus);GO:0005739(mitochondrion);GO:0005759(mitochondrial matrix);GO:0005829(cytosol);GO:0005886(plasma membrane);GO:0006544(glycine metabolic process);GO:0006563(L-serine metabolic process);GO:0007623(circadian rhythm);GO:0008266(poly(U) RNA binding);GO:0009409(response to cold);GO:0009416(response to …	01200(Carbon metabolism);01230(Biosynthesis of amino acids);00630(Glyoxylate and dicarboxylate metabolism);00260(Glycine, serine and threonine metabolism);00460(Cyanoamino acid metabolism);00670(One carbon pool by folate)	K00600	EC:2.1.2.1	BnaA01g00170D [Brassica napus]	49.3115	51.8004	52.3149	1190	1176.86	1185.64	0.0431884	-4.53321	0	0	down	yes
MSTRG.3187	BraA02g027010.3C	BraA02g027010.3C;MSTRG.3187.1	GO:0004674(protein serine/threonine kinase activity);GO:0005524(ATP binding);GO:0005886(plasma membrane);GO:0006468(protein phosphorylation);GO:0016021(integral component of membrane);GO:0016301(kinase activity);GO:0030246(carbohydrate binding)	00500(Starch and sucrose metabolism)	K01176	EC:3.2.1.1	PREDICTED: L-type lectin-domain containing receptor kinase IV.4-like isoform X1 [Brassica rapa]	0.413652	0.397501	0.403259	14.8106	14.309	14.909	0.0275824	-5.18011	0	0	down	yes
MSTRG.19027	BraA10g010300.3C	BraA10g010300.3C	GO:0003674(molecular_function);GO:0005618(cell wall);GO:0005634(nucleus);GO:0008150(biological_process)	NA	NA	NA	PREDICTED: vegetative cell wall protein gp1-like [Brassica rapa]	67.3213	76.6818	74.3756	0.331035	0.576081	0	240.74	7.91133	0	0	up	yes
MSTRG.8663	BraA05g009370.3C	MSTRG.8663.1;BraA05g009370.3C	GO:0003674(molecular_function);GO:0005634(nucleus);GO:0005737(cytoplasm);GO:0005874(microtubule)	NA	NA	NA	PREDICTED: protein WVD2-like 4 [Brassica rapa]	4.07195	3.33131	3.86517	64.5196	63.0619	60.1304	0.0600304	-4.05816	0	0	down	yes
MSTRG.6709	BraA03g059540.3C	BraA03g059540.3C;MSTRG.6709.2;MSTRG.6709.3	GO:0005096(GTPase activator activity);GO:0005737(cytoplasm);GO:0005886(plasma membrane);GO:0017137(Rab GTPase binding);GO:0017157(regulation of exocytosis);GO:0019905(syntaxin binding)	NA	NA	NA	PREDICTED: uncharacterized protein LOC103862418 isoform X2 [Brassica rapa]	70.7177	67.7941	69.2129	11.0433	11.6395	10.365	6.28557	2.65204	0	0	up	yes
MSTRG.2486	BraA02g009970.3C	BraA02g009970.3C	GO:0000049(tRNA binding);GO:0004813(alanine-tRNA ligase activity);GO:0005524(ATP binding);GO:0005739(mitochondrion);GO:0005829(cytosol);GO:0006400(tRNA modification);GO:0006419(alanyl-tRNA aminoacylation);GO:0008270(zinc ion binding);GO:0009507(chloroplast);GO:0009570(chloroplast stroma);GO:0009793(embryo development ending in seed dormancy);GO:0016020(membrane);GO:0016597(amino acid binding)	00970(Aminoacyl-tRNA biosynthesis)	K01872	EC:6.1.1.7	PREDICTED: alanine--tRNA ligase, chloroplastic/mitochondrial [Brassica rapa]	10.3505	10.4259	10.5753	70.6928	69.2413	68.5197	0.150401	-2.73311	0	0	down	yes
MSTRG.8321	BraA05g002710.3C	BraA05g002710.3C	GO:0003674(molecular_function);GO:0005737(cytoplasm);GO:0008150(biological_process)	NA	NA	NA	PREDICTED: YTH domain-containing protein 1 [Brassica rapa]	0.777833	0.261904	0.463037	78.6831	91.2542	87.4898	0.00583767	-7.42039	0	0	down	yes
MSTRG.17677		MSTRG.17677.1	NA	NA	NA	NA		0.900876	0.953589	0.867323	20.3871	20.2796	20.3301	0.0446218	-4.48611	0	0	down	yes
MSTRG.8420	BraA05g004840.3C	BraA05g004840.3C	GO:0004222(metalloendopeptidase activity);GO:0005576(extracellular region);GO:0005886(plasma membrane);GO:0006508(proteolysis);GO:0008270(zinc ion binding);GO:0031012(extracellular matrix);GO:0031225(anchored component of membrane)	NA	NA	NA	PREDICTED: metalloendoproteinase 4-MMP [Brassica rapa]	24.5088	23.25	23.3555	0.204271	0.247131	0.089544	131.463	7.03851	0	0	up	yes
MSTRG.4325	BraA03g009200.3C	MSTRG.4325.1	NA	NA	NA	NA		3.23989	3.4143	2.9922	55.7398	54.8482	53.9053	0.058643	-4.0919	0	0	down	yes
MSTRG.4628	BraA03g015680.3C	BraA03g015680.3C	GO:0005524(ATP binding);GO:0009507(chloroplast);GO:0009570(chloroplast stroma);GO:0009941(chloroplast envelope);GO:0016887(ATPase activity);GO:0019538(protein metabolic process);GO:0034214(protein hexamerization);GO:0042803(protein homodimerization activity)	NA	NA	NA	PREDICTED: chaperone protein ClpD, chloroplastic [Brassica rapa]	1393.41	1395	1361.73	151.402	155.284	148.054	9.1264	3.19005	0	0	up	yes
MSTRG.14582	BraA08g011210.3C	MSTRG.14582.1;BraA08g011210.3C	GO:0003674(molecular_function);GO:0005886(plasma membrane);GO:0006811(ion transport);GO:0016021(integral component of membrane)	NA	NA	NA	PREDICTED: CSC1-like protein At4g15430 [Brassica rapa]	31.7209	29.7709	28.8161	0.547556	0.408598	0.378199	67.6792	6.08064	0	0	up	yes
MSTRG.5858	BraA03g040130.3C	BraA03g040130.3C	GO:0004630(phospholipase D activity);GO:0005509(calcium ion binding);GO:0005515(protein binding);GO:0005546(phosphatidylinositol-4,5-bisphosphate binding);GO:0005737(cytoplasm);GO:0005886(plasma membrane);GO:0006643(membrane lipid metabolic process);GO:0006979(response to oxidative stress);GO:0009793(embryo development ending in seed dormancy);GO:0009816(defense response to bacterium, incompatibl…	00564(Glycerophospholipid metabolism);00565(Ether lipid metabolism);04144(Endocytosis)	K01115	EC:3.1.4.4	BnaA03g36540D [Brassica napus]	0.636564	0.547084	0.509882	13.8476	14.4688	13.3185	0.0406758	-4.61969	0	0	down	yes
MSTRG.9997	BraA05g040590.3C	BraA05g040590.3C;MSTRG.9997.1	GO:0000413(protein peptidyl-prolyl isomerization);GO:0003755(peptidyl-prolyl cis-trans isomerase activity);GO:0006457(protein folding);GO:0009507(chloroplast);GO:0009534(chloroplast thylakoid);GO:0009535(chloroplast thylakoid membrane);GO:0009543(chloroplast thylakoid lumen);GO:0009570(chloroplast stroma);GO:0009579(thylakoid);GO:0031977(thylakoid lumen);GO:0042742(defense response to bacterium)	NA	NA	NA	PREDICTED: peptidyl-prolyl cis-trans isomerase CYP38, chloroplastic [Brassica rapa]	4.54346	4.05904	5.22678	94.4738	88.2634	90.1477	0.0506781	-4.30249	0	0	down	yes
MSTRG.5499	BraA03g032700.3C	BraA03g032700.3C	GO:0005452(inorganic anion exchanger activity);GO:0005737(cytoplasm);GO:0005886(plasma membrane);GO:0015301(anion:anion antiporter activity)	NA	NA	NA	PREDICTED: probable boron transporter 3 [Brassica rapa]	0.788012	0.959085	0.834565	25.8764	25.6879	25.5775	0.0334665	-4.90114	0	0	down	yes
MSTRG.12823	BraA07g016000.3C	BraA07g016000.3C	GO:0003674(molecular_function);GO:0005739(mitochondrion);GO:0008150(biological_process)	NA	NA	NA	PREDICTED: uncharacterized protein LOC103829454 [Brassica rapa]	107.686	117.317	121.711	7.08717	8.46619	8.68743	14.3029	3.83824	0	0	up	yes
MSTRG.16884	BraA09g026090.3C	BraA09g026090.3C	GO:0006508(proteolysis);GO:0006511(ubiquitin-dependent protein catabolic process);GO:0008233(peptidase activity);GO:0016021(integral component of membrane)	NA	NA	NA	PREDICTED: uncharacterized membrane protein At1g16860-like [Brassica rapa]	0.231523	0.193911	0.334753	37.7434	37.4261	33.1363	0.00701889	-7.15454	0	0	down	yes
MSTRG.5704	BraA03g036440.3C	BraA03g036440.3C	GO:0005634(nucleus);GO:0005774(vacuolar membrane);GO:0005886(plasma membrane);GO:0009507(chloroplast);GO:0016020(membrane)	03013(RNA transport);03008(Ribosome biogenesis in eukaryotes)	K07936	NA	PREDICTED: uncharacterized protein LOC103859573 [Brassica rapa]	45.4994	44.2916	44.7345	5.77402	5.36323	5.13138	8.26901	3.04771	0	0	up	yes
MSTRG.11152	BraA06g022900.3C	BraA06g022900.3C	GO:0005575(cellular_component);GO:0008150(biological_process);GO:0016020(membrane);GO:0016021(integral component of membrane);GO:0016209(antioxidant activity);GO:0016491(oxidoreductase activity);GO:0044351(macropinocytosis);GO:0055114(oxidation-reduction process)	01200(Carbon metabolism);00020(Citrate cycle (TCA cycle));00620(Pyruvate metabolism);00630(Glyoxylate and dicarboxylate metabolism);00710(Carbon fixation in photosynthetic organisms);00270(Cysteine and methionine metabolism)	K00026	EC:1.1.1.37	PREDICTED: peroxiredoxin Q, chloroplastic isoform X2 [Brassica rapa]	40.3188	41.2011	35.9649	528.685	538.587	548.448	0.0727136	-3.78163	0	0	down	yes
MSTRG.766	BraA01g014770.3C	MSTRG.766.1;BraA01g014770.3C	GO:0004555(alpha,alpha-trehalase activity);GO:0005886(plasma membrane);GO:0005993(trehalose catabolic process);GO:0015927(trehalase activity);GO:0016021(integral component of membrane)	00500(Starch and sucrose metabolism)	K01194	EC:3.2.1.28	PREDICTED: trehalase [Brassica rapa]	29.8936	32.0396	29.5735	0.809631	0.83765	0.673691	39.4261	5.30108	0	0	up	yes
MSTRG.15105	BraA08g023650.3C	BraA08g023650.3C	GO:0005794(Golgi apparatus);GO:0009416(response to light stimulus);GO:0009507(chloroplast);GO:0009522(photosystem I);GO:0009523(photosystem II);GO:0009534(chloroplast thylakoid);GO:0009535(chloroplast thylakoid membrane);GO:0009579(thylakoid);GO:0009768(photosynthesis, light harvesting in photosystem I);GO:0009941(chloroplast envelope);GO:0010287(plastoglobule);GO:0015979(photosynthesis);GO:00160…	00196(Photosynthesis - antenna proteins)	K08912	NA	PREDICTED: chlorophyll a-b binding protein 1, chloroplastic [Brassica oleracea var. oleracea]	24.773	23.3083	21.9613	2155.02	2120.37	2189.47	0.0108344	-6.52824	0	0	down	yes
MSTRG.18402	BraA09g061420.3C	BraA09g061420.3C;MSTRG.18402.2;MSTRG.18402.1;MSTRG.18402.3	GO:0000014(single-stranded DNA endodeoxyribonuclease activity);GO:0003676(nucleic acid binding);GO:0005576(extracellular region);GO:0006308(DNA catabolic process);GO:0010150(leaf senescence);GO:0016891(endoribonuclease activity, producing 5'-phosphomonoesters);GO:0043765(T/G mismatch-specific endonuclease activity);GO:0046872(metal ion binding);GO:0080187(floral organ senescence)	NA	NA	NA	PREDICTED: endonuclease 1-like [Brassica napus]	894.411	847.864	842.642	3.95738	4.34481	3.01158	228.475	7.83589	0	0	up	yes
MSTRG.3725	BraA02g043260.3C;BraA02g043270.3C	BraA02g043260.3C;MSTRG.3725.1;BraA02g043270.3C	GO:0005544(calcium-dependent phospholipid binding);GO:0005886(plasma membrane);GO:0006952(defense response);GO:0009266(response to temperature stimulus);GO:0009270(response to humidity);GO:0009506(plasmodesma);GO:0009626(plant-type hypersensitive response);GO:0010186(positive regulation of cellular defense response);GO:0019725(cellular homeostasis);GO:0045793(positive regulation of cell size);GO:…	NA	NA	NA	PREDICTED: uncharacterized protein LOC103855101 [Brassica rapa]	9.76002	11.0568	10.493	76.1095	76.2761	77.0548	0.136462	-2.87343	0	0	down	yes
MSTRG.13786	BraA07g035860.3C	MSTRG.13786.1;BraA07g035860.3C;MSTRG.13786.3	GO:0003674(molecular_function);GO:0005739(mitochondrion);GO:0008150(biological_process);GO:0016021(integral component of membrane)	NA	NA	NA	PREDICTED: uncharacterized protein LOC103831650 isoform X3 [Brassica rapa]	95.9509	91.6281	91.2513	7.41297	5.89585	6.19277	14.2978	3.83772	0	0	up	yes
MSTRG.10800	BraA06g014360.3C	BraA06g014360.3C;MSTRG.10800.1	GO:0003674(molecular_function);GO:0006810(transport);GO:0009507(chloroplast);GO:0009535(chloroplast thylakoid membrane);GO:0009773(photosynthetic electron transport in photosystem I);GO:0010598(NAD(P)H dehydrogenase complex (plastoquinone));GO:0016021(integral component of membrane)	NA	NA	NA	PREDICTED: photosynthetic NDH subunit of subcomplex B 4, chloroplastic [Brassica rapa]	4.78254	6.01456	6.70776	257.65	253.727	260.847	0.0226681	-5.46319	0	0	down	yes
MSTRG.13840	BraA07g036830.3C	BraA07g036830.3C	GO:0003674(molecular_function);GO:0005634(nucleus);GO:0009733(response to auxin)	00510(N-Glycan biosynthesis)	K07441	EC:2.4.1.141	PREDICTED: uncharacterized protein LOC106354215 [Brassica napus]	1.32336	1.43511	0.780962	137.663	129.965	134.493	0.00880188	-6.82797	0	0	down	yes
MSTRG.2399	BraA02g008230.3C	BraA02g008230.3C	GO:0005634(nucleus);GO:0005737(cytoplasm);GO:0006596(polyamine biosynthetic process);GO:0009826(unidimensional cell growth);GO:0009926(auxin polar transport);GO:0010087(phloem or xylem histogenesis);GO:0010487(thermospermine synthase activity);GO:0016768(spermine synthase activity);GO:0048759(xylem vessel member cell differentiation)	00270(Cysteine and methionine metabolism);00330(Arginine and proline metabolism);00410(beta-Alanine metabolism);00480(Glutathione metabolism)	K00797	EC:2.5.1.16	PREDICTED: thermospermine synthase ACAULIS5 [Brassica rapa]	0.196843	0	0.474292	36.3665	36.9959	34.6969	0.0062108	-7.331	0	0	down	yes
MSTRG.8703	BraA05g010340.3C	BraA05g010340.3C;MSTRG.8703.1	GO:0003677(DNA binding);GO:0003700(transcription factor activity, sequence-specific DNA binding);GO:0005634(nucleus);GO:0006351(transcription, DNA-templated);GO:0006355(regulation of transcription, DNA-templated);GO:0016602(CCAAT-binding factor complex);GO:0045892(negative regulation of transcription, DNA-templated);GO:0048510(regulation of timing of transition from vegetative to reproductive pha…	00970(Aminoacyl-tRNA biosynthesis)	K01883	EC:6.1.1.16	PREDICTED: nuclear transcription factor Y subunit A-4 [Brassica rapa]	161.057	170.103	157.313	8.43463	9.75044	7.18659	19.2527	4.26699	0	0	up	yes
MSTRG.19731	BraA10g024830.3C	BraA10g024830.3C	GO:0005773(vacuole);GO:0005774(vacuolar membrane);GO:0016021(integral component of membrane)	NA	NA	NA	PREDICTED: protein NUCLEAR FUSION DEFECTIVE 4 [Brassica rapa]	87.9289	100.493	95.7106	4.31799	5.02182	5.39902	19.2778	4.26887	0	0	up	yes
MSTRG.3072	BraA02g024390.3C	BraA02g024390.3C	GO:0005515(protein binding);GO:0005739(mitochondrion);GO:0005829(cytosol);GO:0006809(nitric oxide biosynthetic process);GO:0008940(nitrate reductase activity);GO:0009416(response to light stimulus);GO:0009635(response to herbicide);GO:0009703(nitrate reductase (NADH) activity);GO:0020037(heme binding);GO:0030151(molybdenum ion binding);GO:0042128(nitrate assimilation);GO:0043546(molybdopterin cof…	00910(Nitrogen metabolism)	K10534	EC:1.7.1.1;EC:1.7.1.2	PREDICTED: nitrate reductase [NADH], clone PBNBR1412-like [Brassica rapa]	16.3069	17.6641	19.6413	0.525653	0.373983	0.460994	39.4025	5.30022	0	0	up	yes
MSTRG.6981	BraA04g004140.3C	BraA04g004140.3C;MSTRG.6981.1	GO:0000302(response to reactive oxygen species);GO:0006825(copper ion transport);GO:0006827(high-affinity iron ion transmembrane transport);GO:0006878(cellular copper ion homeostasis);GO:0007568(aging);GO:0009507(chloroplast);GO:0009651(response to salt stress);GO:0016531(copper chaperone activity);GO:0046686(response to cadmium ion);GO:0046914(transition metal ion binding);GO:0048046(apoplast)	NA	NA	NA	PREDICTED: copper transport protein CCH-like isoform X1 [Brassica rapa]	450.901	474.313	479.797	33.0066	31.5378	33.2038	14.3738	3.84537	0	0	up	yes
MSTRG.4333	BraA03g009310.3C	BraA03g009310.3C	GO:0008150(biological_process);GO:0009507(chloroplast);GO:0009534(chloroplast thylakoid);GO:0009941(chloroplast envelope)	NA	NA	NA	PREDICTED: probable plastid-lipid-associated protein 8, chloroplastic [Brassica napus]	10.5141	14.5932	11.932	224.892	226.292	236.796	0.0538378	-4.21524	0	0	down	yes
MSTRG.18315	BraA09g059440.3C	BraA09g059440.3C;MSTRG.18315.1	GO:0003674(molecular_function);GO:0005634(nucleus);GO:0008150(biological_process)	NA	NA	NA	PREDICTED: F-box/kelch-repeat protein SKIP11-like isoform X1 [Brassica rapa]	94.4086	97.9773	93.7175	15.229	16.8488	15.5705	6.00449	2.58604	0	0	up	yes
MSTRG.757	BraA01g014620.3C	BraA01g014620.3C	GO:0003978(UDP-glucose 4-epimerase activity);GO:0005829(cytosol);GO:0005886(plasma membrane);GO:0006012(galactose metabolic process);GO:0042546(cell wall biogenesis);GO:0046983(protein dimerization activity);GO:0071555(cell wall organization)	00052(Galactose metabolism);00520(Amino sugar and nucleotide sugar metabolism)	K01784	EC:5.1.3.2	PREDICTED: UDP-glucose 4-epimerase 2 [Brassica rapa]	311.819	301.724	306.119	10.3049	10.959	12.7969	27.0006	4.75492	0	0	up	yes
MSTRG.19939	BraA10g028690.3C	MSTRG.19939.1;BraA10g028690.3C	NA	NA	NA	NA	PREDICTED: cytochrome P450 71A1-like [Brassica rapa]	2.70724	2.89184	2.4745	125.954	129.028	127.658	0.0210996	-5.56664	0	0	down	yes
MSTRG.5378	BraA03g030480.3C	BraA03g030480.3C	GO:0005983(starch catabolic process);GO:0006470(protein dephosphorylation);GO:0008138(protein tyrosine/serine/threonine phosphatase activity);GO:0009507(chloroplast);GO:0009569(chloroplast starch grain);GO:0009570(chloroplast stroma);GO:0019203(carbohydrate phosphatase activity);GO:0043036(starch grain)	03030(DNA replication)	K03469	EC:3.1.26.4	PREDICTED: phosphoglucan phosphatase LSF1, chloroplastic-like [Brassica napus]	0.150215	0.065554	0.054673	9.63309	9.52723	9.30351	0.00950125	-6.71767	0	0	down	yes
MSTRG.14993	BraA08g021380.3C	BraA08g021380.3C	GO:0003674(molecular_function);GO:0005576(extracellular region);GO:0008150(biological_process);GO:0016021(integral component of membrane)	NA	NA	NA	BnaA08g15530D [Brassica napus]	33.3427	33.8864	31.7037	0.958354	1.23588	0.710477	34.0594	5.08998	0	0	up	yes
MSTRG.14943	BraA08g020320.3C	BraA08g020320.3C	GO:0005576(extracellular region);GO:0016020(membrane);GO:0016829(lyase activity);GO:0030570(pectate lyase activity);GO:0045490(pectin catabolic process);GO:0046872(metal ion binding)	00040(Pentose and glucuronate interconversions)	K01728	EC:4.2.2.2	PREDICTED: probable pectate lyase 18 [Brassica rapa]	0.149923	0.158057	0.043989	140.759	139.887	142.005	0.000832765	-10.2298	0	0	down	yes
MSTRG.16292	BraA09g010510.3C	BraA09g010510.3C	GO:0000413(protein peptidyl-prolyl isomerization);GO:0003755(peptidyl-prolyl cis-trans isomerase activity);GO:0005737(cytoplasm);GO:0005794(Golgi apparatus);GO:0005829(cytosol);GO:0005886(plasma membrane);GO:0006457(protein folding);GO:0007165(signal transduction);GO:0009506(plasmodesma);GO:0009507(chloroplast);GO:0042277(peptide binding)	03040(Spliceosome)	K09567	EC:5.2.1.8	PREDICTED: peptidyl-prolyl cis-trans isomerase [Brassica rapa]	465.152	427.792	439.423	2628.41	2577.44	2522.22	0.172406	-2.53612	0	0	down	yes
MSTRG.3761	BraA02g043930.3C	BraA02g043930.3C	GO:0003712(transcription cofactor activity);GO:0004402(histone acetyltransferase activity);GO:0005515(protein binding);GO:0005516(calmodulin binding);GO:0005634(nucleus);GO:0005737(cytoplasm);GO:0006355(regulation of transcription, DNA-templated);GO:0008270(zinc ion binding);GO:0009553(embryo sac development);GO:0009555(pollen development);GO:0009733(response to auxin);GO:0009751(response to sali…	00903(Limonene and pinene degradation);00945(Stilbenoid, diarylheptanoid and gingerol biosynthesis)	K00517	NA	PREDICTED: BTB/POZ and TAZ domain-containing protein 1-like [Brassica rapa]	0.443476	0.449992	0.460374	81.6268	84.7642	83.1085	0.00542623	-7.52583	0	0	down	yes
MSTRG.20055	BraA10g031000.3C	BraA10g031000.3C	GO:0005515(protein binding);GO:0005739(mitochondrion);GO:0009507(chloroplast);GO:0010239(chloroplast mRNA processing);GO:0031426(polycistronic mRNA processing);GO:0042644(chloroplast nucleoid);GO:0048027(mRNA 5'-UTR binding)	NA	NA	NA	PREDICTED: uncharacterized protein LOC103847185 [Brassica rapa]	47.8793	47.9283	48.6697	8.04622	8.42577	7.90869	5.92589	2.56703	0	0	up	yes
MSTRG.11557		MSTRG.11557.1;MSTRG.11557.2	NA	NA	NA	NA		89.0566	98.841	101.889	0.0642924	0	0	4507.32	12.1381	0	0	up	yes
MSTRG.7849	BraA04g025550.3C	BraA04g025550.3C	GO:0002679(respiratory burst involved in defense response);GO:0004842(ubiquitin-protein transferase activity);GO:0005737(cytoplasm);GO:0005829(cytosol);GO:0006952(defense response);GO:0009414(response to water deprivation);GO:0010200(response to chitin);GO:0016567(protein ubiquitination);GO:0016874(ligase activity);GO:0051865(protein autoubiquitination)	00970(Aminoacyl-tRNA biosynthesis)	K01876	EC:6.1.1.12	PREDICTED: E3 ubiquitin-protein ligase PUB23-like [Brassica rapa]	1.29411	0.845468	0.902083	31.6189	29.913	30.5395	0.0330358	-4.91982	0	0	down	yes
MSTRG.2353	BraA02g007290.3C	BraA02g007290.3C	GO:0005432(calcium:sodium antiporter activity);GO:0005774(vacuolar membrane);GO:0006812(cation transport);GO:0006813(potassium ion transport);GO:0006814(sodium ion transport);GO:0015297(antiporter activity);GO:0015491(cation:cation antiporter activity);GO:0016021(integral component of membrane);GO:0055085(transmembrane transport)	NA	NA	NA	PREDICTED: cation/calcium exchanger 1 [Brassica rapa]	18.2389	17.7743	17.1224	0.135205	0.092183	0.135741	146.327	7.19305	0	0	up	yes
MSTRG.5265	BraA03g028470.3C	BraA03g028470.3C;MSTRG.5265.1	GO:0000103(sulfate assimilation);GO:0005515(protein binding);GO:0005829(cytosol);GO:0006457(protein folding);GO:0006662(glycerol ether metabolic process);GO:0006979(response to oxidative stress);GO:0008047(enzyme activator activity);GO:0009507(chloroplast);GO:0009535(chloroplast thylakoid membrane);GO:0009570(chloroplast stroma);GO:0009579(thylakoid);GO:0015035(protein disulfide oxidoreductase ac…	04141(Protein processing in endoplasmic reticulum)	K09584	EC:5.3.4.1	PREDICTED: thioredoxin M2, chloroplastic-like isoform X2 [Brassica rapa]	48.3017	46.5426	51.2965	724.25	728.861	688.716	0.0682319	-3.87341	0	0	down	yes
MSTRG.16509	BraA09g016250.3C	BraA09g016250.3C;MSTRG.16509.1	GO:0009507(chloroplast);GO:0016021(integral component of membrane)	NA	NA	NA	PREDICTED: uncharacterized protein LOC103838434 [Brassica rapa]	5.90001	4.42407	4.66395	92.5293	92.2721	92.2725	0.054094	-4.20839	0	0	down	yes
MSTRG.2224	BraA02g004580.3C	MSTRG.2224.1;BraA02g004580.3C	GO:0003824(catalytic activity);GO:0005576(extracellular region);GO:0005773(vacuole);GO:0009505(plant-type cell wall)	NA	NA	NA	PREDICTED: uncharacterized protein LOC103850835 [Brassica rapa]	105.756	98.521	96.4744	7.21322	6.8853	7.22375	14.105	3.81814	0	0	up	yes
MSTRG.13111	BraA07g022270.3C	MSTRG.13111.1;BraA07g022270.3C	NA	03030(DNA replication);03420(Nucleotide excision repair);03430(Mismatch repair);03440(Homologous recombination)	K07466	NA	PREDICTED: replication protein A 70 kDa DNA-binding subunit E-like isoform X1 [Brassica rapa]	14.802	14.7168	15.306	0	0	0	inf	inf	0	0	up	yes
MSTRG.1510	BraA01g033780.3C	MSTRG.1510.1	NA	NA	NA	NA		12.1428	11.7612	12.4648	0.038796	0	0.084138	295.841	8.20868	0	0	up	yes
MSTRG.4195	BraA03g006720.3C	BraA03g006720.3C	GO:0003674(molecular_function);GO:0005739(mitochondrion);GO:0008150(biological_process);GO:0009507(chloroplast)	NA	NA	NA	BnaA03g05290D [Brassica napus]	90.4858	88.9333	84.1419	1.20232	0.948877	0.708824	92.1535	6.52597	0	0	up	yes
MSTRG.12148	BraA06g042880.3C	BraA06g042880.3C	GO:0003824(catalytic activity);GO:0005739(mitochondrion);GO:0008265(Mo-molybdopterin cofactor sulfurase activity);GO:0030151(molybdenum ion binding);GO:0030170(pyridoxal phosphate binding)	NA	NA	NA	PREDICTED: mitochondrial amidoxime reducing component 2 [Brassica rapa]	3.13878	4.0174	3.51636	58.2033	58.7414	60.8676	0.0600214	-4.05838	0	0	down	yes
MSTRG.16799	BraA09g023530.3C	BraA09g023530.3C;MSTRG.16799.1	GO:0004364(glutathione transferase activity);GO:0005737(cytoplasm);GO:0005829(cytosol);GO:0006749(glutathione metabolic process);GO:0009072(aromatic amino acid family metabolic process);GO:0009407(toxin catabolic process);GO:0009636(response to toxic substance)	00350(Tyrosine metabolism)	K01800	EC:5.2.1.2	PREDICTED: glutathione S-transferase Z1-like isoform X1 [Brassica rapa]	120.72	124.901	128.298	11.7325	11.3328	10.1253	11.2658	3.49388	0	0	up	yes
MSTRG.4540	BraA03g013600.3C	BraA03g013600.3C	GO:0005737(cytoplasm)	NA	NA	NA	PREDICTED: rab3 GTPase-activating protein catalytic subunit-like isoform X1 [Brassica rapa]	14.7059	16.1464	14.5382	0.339826	0.294179	0.260069	50.7683	5.66586	0	0	up	yes
MSTRG.14293	BraA08g002230.3C	BraA08g002230.3C;MSTRG.14293.1	GO:0003674(molecular_function);GO:0009507(chloroplast);GO:0009534(chloroplast thylakoid);GO:0009535(chloroplast thylakoid membrane);GO:0009538(photosystem I reaction center);GO:0009579(thylakoid);GO:0009735(response to cytokinin);GO:0010287(plastoglobule);GO:0015979(photosynthesis);GO:0016020(membrane);GO:0016021(integral component of membrane)	00195(Photosynthesis)	K02695	NA	PREDICTED: photosystem I reaction center subunit VI, chloroplastic-like [Brassica rapa]	3.54888	1.95836	2.27384	153.427	155.986	183.182	0.0157961	-5.98429	0	0	down	yes
MSTRG.19032	BraA10g010420.3C	MSTRG.19032.1;BraA10g010420.3C	GO:0000287(magnesium ion binding);GO:0004614(phosphoglucomutase activity);GO:0005739(mitochondrion);GO:0005829(cytosol);GO:0005975(carbohydrate metabolic process);GO:0005978(glycogen biosynthetic process);GO:0005992(trehalose biosynthetic process);GO:0006006(glucose metabolic process);GO:0006874(cellular calcium ion homeostasis);GO:0009409(response to cold);GO:0009507(chloroplast);GO:0009570(chlo…	00010(Glycolysis / Gluconeogenesis);00030(Pentose phosphate pathway);00052(Galactose metabolism);00500(Starch and sucrose metabolism);00520(Amino sugar and nucleotide sugar metabolism);00230(Purine metabolism)	K01835	EC:5.4.2.2	BnaA10g07730D [Brassica napus]	0.728645	0.84513	0.871574	62.882	60.7534	58.9081	0.013396	-6.22205	0	0	down	yes
MSTRG.7466	BraA04g016750.3C	BraA04g016750.3C	GO:0005737(cytoplasm);GO:0005777(peroxisome);GO:0006097(glyoxylate cycle);GO:0006099(tricarboxylic acid cycle);GO:0006108(malate metabolic process);GO:0009507(chloroplast);GO:0009514(glyoxysome);GO:0016615(malate dehydrogenase activity);GO:0030060(L-malate dehydrogenase activity);GO:0031998(regulation of fatty acid beta-oxidation);GO:0080093(regulation of photorespiration)	01200(Carbon metabolism);00020(Citrate cycle (TCA cycle));00620(Pyruvate metabolism);00630(Glyoxylate and dicarboxylate metabolism);00710(Carbon fixation in photosynthetic organisms);00270(Cysteine and methionine metabolism)	K00026	EC:1.1.1.37	PREDICTED: probable malate dehydrogenase, glyoxysomal [Brassica rapa]	269.374	303.82	303.654	28.0242	29.3626	28.7526	10.1794	3.34758	0	0	up	yes
MSTRG.8720	BraA05g010690.3C	BraA05g010690.3C	GO:0005794(Golgi apparatus);GO:0009416(response to light stimulus);GO:0009507(chloroplast);GO:0009522(photosystem I);GO:0009534(chloroplast thylakoid);GO:0009535(chloroplast thylakoid membrane);GO:0009579(thylakoid);GO:0009768(photosynthesis, light harvesting in photosystem I);GO:0009769(photosynthesis, light harvesting in photosystem II);GO:0009941(chloroplast envelope);GO:0010287(plastoglobule)…	00196(Photosynthesis - antenna proteins)	K08912	NA	PREDICTED: chlorophyll a-b binding protein 1, chloroplastic-like [Brassica napus]	92.596	109.802	112.881	2211.8	2208.55	2279.27	0.0470593	-4.40937	0	0	down	yes
MSTRG.10382	BraA06g005750.3C	BraA06g005750.3C	GO:0004793(threonine aldolase activity);GO:0005737(cytoplasm);GO:0005829(cytosol);GO:0006545(glycine biosynthetic process);GO:0006567(threonine catabolic process);GO:0008732(L-allo-threonine aldolase activity);GO:0016832(aldehyde-lyase activity)	01230(Biosynthesis of amino acids);00260(Glycine, serine and threonine metabolism)	K01620	EC:4.1.2.48	PREDICTED: probable low-specificity L-threonine aldolase 1 [Brassica rapa]	76.6669	82.9226	84.4205	1.42487	1.29622	1.51514	57.6008	5.84802	0	0	up	yes
MSTRG.16769	BraA09g022910.3C	MSTRG.16769.1;BraA09g022910.3C;MSTRG.16769.3	GO:0003985(acetyl-CoA C-acetyltransferase activity);GO:0005737(cytoplasm);GO:0008152(metabolic process);GO:0016747(transferase activity, transferring acyl groups other than amino-acyl groups);GO:0046872(metal ion binding)	01200(Carbon metabolism);01212(Fatty acid metabolism);00620(Pyruvate metabolism);00630(Glyoxylate and dicarboxylate metabolism);00640(Propanoate metabolism);00650(Butanoate metabolism);00071(Fatty acid degradation);00072(Synthesis and degradation of ketone bodies);00280(Valine, leucine and isoleucine degradation);00310(Lysine degradation);00380(Tryptophan metabolism);00900(Terpenoid backbone bios…	K00626	EC:2.3.1.9	PREDICTED: probable acetyl-CoA acetyltransferase, cytosolic 2 isoform X1 [Brassica rapa]	152.716	164.489	165.855	16.6863	16.4775	17.5244	9.53	3.25248	0	0	up	yes
MSTRG.4044	BraA03g004030.3C	BraA03g004030.3C	GO:0005886(plasma membrane);GO:0008270(zinc ion binding);GO:0009832(plant-type cell wall biogenesis);GO:0010192(mucilage biosynthetic process);GO:0016021(integral component of membrane);GO:0016757(transferase activity, transferring glycosyl groups);GO:0016759(cellulose synthase activity);GO:0016760(cellulose synthase (UDP-forming) activity);GO:0030244(cellulose biosynthetic process);GO:0071555(ce…	00500(Starch and sucrose metabolism);00520(Amino sugar and nucleotide sugar metabolism)	K00770	EC:2.4.2.24	PREDICTED: cellulose synthase A catalytic subunit 5 [UDP-forming] isoform X2 [Brassica oleracea var. oleracea]	0.091961	0.124733	0.072181	18.1194	19.0016	20.0407	0.00505364	-7.62846	0	0	down	yes
MSTRG.6208	BraA03g047370.3C	BraA03g047370.3C	GO:0000024(maltose biosynthetic process);GO:0005983(starch catabolic process);GO:0009409(response to cold);GO:0009507(chloroplast);GO:0009570(chloroplast stroma);GO:0016161(beta-amylase activity)	00500(Starch and sucrose metabolism)	K01177	EC:3.2.1.2	PREDICTED: beta-amylase 3, chloroplastic-like [Brassica napus]	2.7679	1.46425	1.67233	587.808	594.424	585.462	0.00334021	-8.22584	0	0	down	yes
MSTRG.16305	BraA09g010800.3C	MSTRG.16305.1;BraA09g010800.3C	GO:0004674(protein serine/threonine kinase activity);GO:0005524(ATP binding);GO:0005886(plasma membrane);GO:0006468(protein phosphorylation);GO:0009507(chloroplast);GO:0016301(kinase activity)	04626(Plant-pathogen interaction)	K13430	EC:2.7.11.1	PREDICTED: probable serine/threonine-protein kinase NAK [Brassica napus]	1.46816	2.02662	1.76216	34.4286	31.8095	32.7602	0.0531013	-4.23511	0	0	down	yes
MSTRG.18459	BraA09g062550.3C	MSTRG.18459.1;BraA09g062550.3C	GO:0005351(sugar:proton symporter activity);GO:0005355(glucose transmembrane transporter activity);GO:0005783(endoplasmic reticulum);GO:0005886(plasma membrane);GO:0005887(integral component of plasma membrane);GO:0009414(response to water deprivation);GO:0009651(response to salt stress);GO:0009737(response to abscisic acid);GO:0010200(response to chitin);GO:0015144(carbohydrate transmembrane tra…	NA	NA	NA	PREDICTED: sugar transporter ERD6-like 3 [Brassica rapa]	109.448	99.9715	98.1124	1.96743	1.57068	1.50122	61.0262	5.93136	0	0	up	yes
MSTRG.7660	BraA04g021040.3C	BraA04g021040.3C	GO:0005576(extracellular region);GO:0016491(oxidoreductase activity);GO:0055114(oxidation-reduction process)	00960(Tropane, piperidine and pyridine alkaloid biosynthesis)	K08081	EC:1.1.1.206	PREDICTED: tropinone reductase-like [Brassica rapa]	259.689	257.345	263.029	2.07959	0.933957	1.61876	168.396	7.39571	0	0	up	yes
MSTRG.12916	BraA07g018120.3C	BraA07g018120.3C	GO:0003674(molecular_function);GO:0008150(biological_process);GO:0009507(chloroplast)	NA	NA	NA	PREDICTED: uncharacterized protein LOC103829663 [Brassica rapa]	3.31386	2.2265	3.59253	135.852	131.059	126.379	0.0232218	-5.42838	0	0	down	yes
MSTRG.5807	BraA03g038870.3C	BraA03g038870.3C	GO:0004617(phosphoglycerate dehydrogenase activity);GO:0005739(mitochondrion);GO:0006564(L-serine biosynthetic process);GO:0009070(serine family amino acid biosynthetic process);GO:0009507(chloroplast);GO:0009570(chloroplast stroma);GO:0016597(amino acid binding);GO:0051287(NAD binding);GO:0055114(oxidation-reduction process)	01200(Carbon metabolism);01230(Biosynthesis of amino acids);00260(Glycine, serine and threonine metabolism)	K00058	EC:1.1.1.95	PREDICTED: D-3-phosphoglycerate dehydrogenase 3, chloroplastic [Brassica napus]	1.08123	1.07994	1.38072	42.1488	42.4001	42.1498	0.0279553	-5.16074	0	0	down	yes
MSTRG.13764	BraA07g035470.3C	BraA07g035470.3C;MSTRG.13764.1;MSTRG.13764.2	GO:0006810(transport);GO:0009507(chloroplast);GO:0009535(chloroplast thylakoid membrane);GO:0009773(photosynthetic electron transport in photosystem I);GO:0010258(NADH dehydrogenase complex (plastoquinone) assembly);GO:0010598(NAD(P)H dehydrogenase complex (plastoquinone));GO:0016021(integral component of membrane);GO:0016655(oxidoreductase activity, acting on NAD(P)H, quinone or similar compound…	NA	NA	NA	PREDICTED: NAD(P)H-quinone oxidoreductase subunit L, chloroplastic [Brassica rapa]	2.08784	1.90322	2.25695	45.6912	48.0158	49.6425	0.0435858	-4.52	0	0	down	yes
MSTRG.7970	BraA04g028070.3C;BraA04g028080.3C	MSTRG.7970.1;MSTRG.7970.2;BraA04g028070.3C;BraA04g028080.3C	GO:0003735(structural constituent of ribosome);GO:0005739(mitochondrion);GO:0005743(mitochondrial inner membrane);GO:0005774(vacuolar membrane);GO:0005777(peroxisome);GO:0005778(peroxisomal membrane);GO:0006412(translation);GO:0006810(transport);GO:0009514(glyoxysome);GO:0015297(antiporter activity);GO:0016021(integral component of membrane);GO:0043132(NAD transport);GO:0044375(regulation of pero…	04146(Peroxisome);00940(Phenylpropanoid biosynthesis);00945(Stilbenoid, diarylheptanoid and gingerol biosynthesis);00941(Flavonoid biosynthesis)	K13354;K13065	EC:2.3.1.133	PREDICTED: LOW QUALITY PROTEIN: peroxisomal nicotinamide adenine dinucleotide carrier-like [Brassica rapa];PREDICTED: uncharacterized acetyltransferase At3g50280-like isoform X2 [Brassica rapa]	86.3772	91.0993	93.4132	15.0869	15.4681	15.1839	5.92251	2.56621	0	0	up	yes
MSTRG.12932	BraA07g018460.3C	BraA07g018460.3C;MSTRG.12932.2	GO:0005524(ATP binding);GO:0005739(mitochondrion);GO:0005829(cytosol);GO:0006457(protein folding);GO:0009507(chloroplast);GO:0009570(chloroplast stroma);GO:0009579(thylakoid);GO:0009658(chloroplast organization);GO:0009793(embryo development ending in seed dormancy);GO:0009941(chloroplast envelope);GO:0016020(membrane);GO:0022626(cytosolic ribosome);GO:0042026(protein refolding);GO:0048046(apopla…	03018(RNA degradation)	K04077	NA	PREDICTED: ruBisCO large subunit-binding protein subunit alpha, chloroplastic-like [Brassica rapa]	11.2954	12.2605	13.1119	110.594	114.799	113.17	0.108304	-3.20684	0	0	down	yes
MSTRG.626	BraA01g011610.3C	BraA01g011610.3C;MSTRG.626.1	GO:0005739(mitochondrion);GO:0005773(vacuole);GO:0005829(cytosol);GO:0005886(plasma membrane);GO:0006979(response to oxidative stress);GO:0009055(electron carrier activity);GO:0009505(plant-type cell wall);GO:0009506(plasmodesma);GO:0009507(chloroplast);GO:0016614(oxidoreductase activity, acting on CH-OH group of donors);GO:0031225(anchored component of membrane);GO:0048046(apoplast);GO:0050660(f…	NA	NA	NA	PREDICTED: reticuline oxidase-like protein [Brassica rapa]	13.9114	14.2581	14.3097	193.114	194.635	194.671	0.0729358	-3.77723	0	0	down	yes
MSTRG.11001	BraA06g018660.3C	BraA06g018660.3C	GO:0003674(molecular_function);GO:0005634(nucleus);GO:0008150(biological_process)	03010(Ribosome)	K02923	NA	PREDICTED: uncharacterized protein LOC103873161 [Brassica rapa]	44.6985	48.2487	45.9665	0.428527	0.692572	0.382454	92.3902	6.52967	0	0	up	yes
MSTRG.284	BraA01g005120.3C	BraA01g005120.3C	GO:0003674(molecular_function);GO:0005773(vacuole);GO:0008150(biological_process);GO:0009507(chloroplast);GO:0016021(integral component of membrane)	NA	NA	NA	PREDICTED: uncharacterized protein LOC103850279 [Brassica rapa]	25.6551	24.9506	26.7203	0.80575	0.777438	0.669839	34.3209	5.10102	0	0	up	yes
MSTRG.18743	BraA10g002190.3C	BraA10g002190.3C;MSTRG.18743.1	GO:0003959(NADPH dehydrogenase activity);GO:0009507(chloroplast);GO:0009534(chloroplast thylakoid);GO:0009535(chloroplast thylakoid membrane);GO:0009941(chloroplast envelope);GO:0015979(photosynthesis);GO:0015995(chlorophyll biosynthetic process);GO:0016491(oxidoreductase activity);GO:0016630(protochlorophyllide reductase activity);GO:0031969(chloroplast membrane);GO:0055114(oxidation-reduction p…	00860(Porphyrin and chlorophyll metabolism)	K00218	EC:1.3.1.33	PREDICTED: protochlorophyllide reductase C, chloroplastic [Brassica rapa]	2.06476	1.7	2.31409	56.1865	55.5105	53.695	0.0367542	-4.76595	0	0	down	yes
MSTRG.12768	BraA07g014710.3C	BraA07g014710.3C	GO:0008194(UDP-glycosyltransferase activity);GO:0009813(flavonoid biosynthetic process);GO:0015020(glucuronosyltransferase activity);GO:0016757(transferase activity, transferring glycosyl groups);GO:0016758(transferase activity, transferring hexosyl groups);GO:0043231(intracellular membrane-bounded organelle);GO:0050403(trans-zeatin O-beta-D-glucosyltransferase activity);GO:0050502(cis-zeatin O-b…	00908(Zeatin biosynthesis)	NA	NA	PREDICTED: UDP-glycosyltransferase 85A1-like [Brassica rapa]	272.237	272.297	274.951	39.9393	38.7857	37.3905	7.0575	2.81916	0	0	up	yes
MSTRG.14226	BraA08g000690.3C	MSTRG.14226.2;BraA08g000690.3C	GO:0005515(protein binding);GO:0005524(ATP binding);GO:0005794(Golgi apparatus);GO:0005829(cytosol);GO:0005886(plasma membrane);GO:0006457(protein folding);GO:0008219(cell death);GO:0009409(response to cold);GO:0009507(chloroplast);GO:0009570(chloroplast stroma);GO:0009627(systemic acquired resistance);GO:0009941(chloroplast envelope);GO:0010319(stromule);GO:0016020(membrane);GO:0022626(cytosolic…	03018(RNA degradation)	K04077	NA	BnaA08g00450D [Brassica napus]	9.50748	9.33634	9.99533	83.6153	85.2132	88.7052	0.111982	-3.15866	0	0	down	yes
MSTRG.7713	BraA04g022180.3C	BraA04g022180.3C	GO:0000257(nitrilase activity);GO:0005829(cytosol);GO:0005886(plasma membrane);GO:0009617(response to bacterium);GO:0009684(indoleacetic acid biosynthetic process);GO:0046686(response to cadmium ion);GO:0080061(indole-3-acetonitrile nitrilase activity);GO:0080109(indole-3-acetonitrile nitrile hydratase activity)	00910(Nitrogen metabolism);00380(Tryptophan metabolism);00460(Cyanoamino acid metabolism)	K01501	EC:3.5.5.1	nitrilase 2-like [Brassica rapa]	40.4681	43.0522	45.9905	1.01672	0.900977	1.26171	40.7343	5.34817	0	0	up	yes
MSTRG.9481	BraA05g031210.3C	BraA05g031210.3C;MSTRG.9481.1	GO:0006636(unsaturated fatty acid biosynthetic process);GO:0009507(chloroplast);GO:0009579(thylakoid);GO:0009979(16:0 monogalactosyldiacylglycerol desaturase activity);GO:0010205(photoinhibition);GO:0016021(integral component of membrane);GO:0016491(oxidoreductase activity);GO:0016717(oxidoreductase activity, acting on paired donors, with oxidation of a pair of donors resulting in the reduction o…	01212(Fatty acid metabolism);01040(Biosynthesis of unsaturated fatty acids)	K00507	EC:1.14.19.1	PREDICTED: palmitoyl-monogalactosyldiacylglycerol delta-7 desaturase, chloroplastic [Brassica rapa]	12.877	11.7569	12.4888	96.6945	91.3066	93.4374	0.131903	-2.92245	0	0	down	yes
MSTRG.12842	BraA07g016480.3C	BraA07g016480.3C	GO:0005634(nucleus);GO:0006807(nitrogen compound metabolic process);GO:0060776(simple leaf morphogenesis)	NA	NA	NA	PREDICTED: LOB domain-containing protein 37-like [Brassica rapa]	183.51	193.646	191.711	12.2546	13.3612	12.7898	14.8121	3.8887	0	0	up	yes
MSTRG.18338	BraA09g060090.3C	BraA09g060090.3C	GO:0003674(molecular_function);GO:0008150(biological_process)	NA	NA	NA	PREDICTED: uncharacterized protein LOC103843048 [Brassica rapa]	203.732	190.836	186.154	16.6349	15.6091	12.6375	12.939	3.69366	0	0	up	yes
MSTRG.15891	BraA09g002550.3C	BraA09g002550.3C;MSTRG.15891.1	GO:0003674(molecular_function);GO:0005634(nucleus);GO:0008150(biological_process)	NA	NA	NA	PREDICTED: uncharacterized protein LOC103846655 [Brassica rapa]	118.839	120.287	125.929	6.59719	6.21848	6.75699	18.6513	4.2212	0	0	up	yes
MSTRG.5991	BraA03g042600.3C	BraA03g042600.3C	GO:0003674(molecular_function);GO:0005576(extracellular region);GO:0009611(response to wounding);GO:0009617(response to bacterium);GO:0009723(response to ethylene);GO:0009751(response to salicylic acid);GO:0009753(response to jasmonic acid);GO:0009814(defense response, incompatible interaction);GO:0080027(response to herbivore)	04075(Plant hormone signal transduction);04626(Plant-pathogen interaction)	K13449	NA	PREDICTED: pathogenesis-related protein 1-like [Brassica rapa]	15.5403	12.4442	12.5465	305.738	303.86	302.887	0.0444183	-4.4927	0	0	down	yes
MSTRG.17851	BraA09g049960.3C	MSTRG.17851.1;BraA09g049960.3C	GO:0004553(hydrolase activity, hydrolyzing O-glycosyl compounds);GO:0005576(extracellular region);GO:0005975(carbohydrate metabolic process);GO:0008422(beta-glucosidase activity);GO:1901657(glycosyl compound metabolic process)	00500(Starch and sucrose metabolism);00460(Cyanoamino acid metabolism);00940(Phenylpropanoid biosynthesis)	K01188	EC:3.2.1.21	PREDICTED: beta-glucosidase 16 isoform X1 [Brassica rapa]	315.055	293.199	291.067	2.99768	3.09571	2.93837	99.5733	6.63769	0	0	up	yes
MSTRG.5180	BraA03g026790.3C	MSTRG.5180.1;BraA03g026790.3C	GO:0004556(alpha-amylase activity);GO:0005975(carbohydrate metabolic process);GO:0005983(starch catabolic process);GO:0009507(chloroplast);GO:0009569(chloroplast starch grain);GO:0009570(chloroplast stroma);GO:0019156(isoamylase activity);GO:0043169(cation binding)	NA	NA	NA	PREDICTED: isoamylase 3, chloroplastic [Brassica rapa]	6.78933	7.23598	6.66038	76.6682	76.8601	72.583	0.0914846	-3.45033	0	0	down	yes
MSTRG.785	BraA01g015150.3C	BraA01g015150.3C	GO:0003824(catalytic activity);GO:0005886(plasma membrane);GO:0009116(nucleoside metabolic process)	NA	NA	NA	PREDICTED: bark storage protein A-like [Brassica rapa]	69.3312	69.5764	73.1223	6.63476	6.44773	6.08895	11.0597	3.46724	0	0	up	yes
MSTRG.913	BraA01g017420.3C	BraA01g017420.3C;MSTRG.913.1	GO:0005739(mitochondrion);GO:0005743(mitochondrial inner membrane);GO:0005744(mitochondrial inner membrane presequence translocase complex);GO:0009941(chloroplast envelope);GO:0015031(protein transport);GO:0015266(protein channel activity);GO:0015450(P-P-bond-hydrolysis-driven protein transmembrane transporter activity);GO:0016021(integral component of membrane);GO:0033365(protein localization to…	NA	NA	NA	PREDICTED: mitochondrial import inner membrane translocase subunit TIM22-2 [Brassica rapa]	0	0.278917	0.628768	77.4755	83.8784	76.4268	0.00381732	-8.03322	0	0	down	yes
MSTRG.6494		MSTRG.6494.1	NA	NA	NA	NA		16.7502	14.8396	14.0843	0	0	0.090267	505.989	8.98296	0	0	up	yes
MSTRG.2265	BraA02g005320.3C	BraA02g005320.3C	GO:0000287(magnesium ion binding);GO:0003862(3-isopropylmalate dehydrogenase activity);GO:0005737(cytoplasm);GO:0009098(leucine biosynthetic process);GO:0009507(chloroplast);GO:0009536(plastid);GO:0009570(chloroplast stroma);GO:0009651(response to salt stress);GO:0016616(oxidoreductase activity, acting on the CH-OH group of donors, NAD or NADP as acceptor);GO:0019761(glucosinolate biosynthetic pr…	01210(2-Oxocarboxylic acid metabolism);01230(Biosynthesis of amino acids);00660(C5-Branched dibasic acid metabolism);00290(Valine, leucine and isoleucine biosynthesis)	K00052	EC:1.1.1.85	PREDICTED: 3-isopropylmalate dehydrogenase 3, chloroplastic [Brassica rapa]	0.598953	0.294964	0.331086	25.7562	26.3319	26.6573	0.0155565	-6.00634	0	0	down	yes
MSTRG.18274	BraA09g058620.3C	BraA09g058620.3C	GO:0003674(molecular_function);GO:0005634(nucleus);GO:0005829(cytosol);GO:0080037(negative regulation of cytokinin-activated signaling pathway);GO:2000762(regulation of phenylpropanoid metabolic process)	NA	NA	NA	PREDICTED: F-box/kelch-repeat protein At1g15670-like [Brassica rapa]	91.0687	91.7557	97.0435	0.134025	0.179166	0.042506	786.815	9.61988	0	0	up	yes
MSTRG.16074	BraA09g006550.3C	MSTRG.16074.1;BraA09g006550.3C	GO:0003674(molecular_function);GO:0005634(nucleus);GO:0008150(biological_process)	NA	NA	NA	PREDICTED: uncharacterized protein LOC103865504 [Brassica rapa]	3.14497	3.10997	2.96963	48.1624	51.7427	47.6088	0.0625336	-3.99922	0	0	down	yes
MSTRG.389	BraA01g006900.3C;BraA01g006890.3C	MSTRG.389.1;MSTRG.389.5;MSTRG.389.2;BraA01g006890.3C;BraA01g006900.3C	GO:0005515(protein binding);GO:0005635(nuclear envelope);GO:0009507(chloroplast);GO:0015031(protein transport);GO:0051028(mRNA transport);GO:0003674(molecular_function);GO:0005634(nucleus);GO:0008150(biological_process)	03013(RNA transport)	K14305	NA	PREDICTED: LOW QUALITY PROTEIN: nuclear pore complex protein NUP43, partial [Brassica rapa];PREDICTED: myosin-binding protein 7-like isoform X1 [Brassica rapa]	49.3264	41.911	39.2401	0.221303	0.023818	0.179144	307.538	8.26462	0	0	up	yes
MSTRG.8941	BraA05g016440.3C	BraA05g016440.3C	GO:0003674(molecular_function);GO:0005739(mitochondrion);GO:0008150(biological_process);GO:0009507(chloroplast);GO:0009536(plastid);GO:0016021(integral component of membrane)	NA	NA	NA	PREDICTED: uncharacterized protein LOC103832756 [Brassica rapa]	252.047	252.628	259.217	21.1172	21.7503	21.7689	11.8183	3.56295	0	0	up	yes
MSTRG.4563	BraA03g014300.3C	BraA03g014300.3C	GO:0009611(response to wounding)	NA	NA	NA	PREDICTED: CBS domain-containing protein CBSX5-like [Brassica rapa]	0.245376	0.123396	0.197079	63.5018	63.7981	63.8787	0.0029598	-8.40028	0	0	down	yes
MSTRG.15091	BraA08g023320.3C	BraA08g023320.3C;MSTRG.15091.1	GO:0009507(chloroplast);GO:0009522(photosystem I);GO:0009534(chloroplast thylakoid);GO:0009535(chloroplast thylakoid membrane);GO:0009579(thylakoid);GO:0015979(photosynthesis);GO:0016020(membrane);GO:0016021(integral component of membrane);GO:0016168(chlorophyll binding)	00195(Photosynthesis)	K02698	NA	photosystem I reaction center subunit psaK, chloroplastic [Brassica rapa]	39.5874	45.3159	44.4843	638.536	657.916	680.461	0.0654494	-3.93348	0	0	down	yes
MSTRG.6092	BraA03g044700.3C	MSTRG.6092.1	NA	NA	NA	NA		0.386156	0	0	49.9715	53.1112	59.4869	0.00237533	-8.71766	0	0	down	yes
MSTRG.7717	BraA04g022230.3C	BraA04g022230.3C	GO:0005515(protein binding);GO:0005886(plasma membrane);GO:0009534(chloroplast thylakoid);GO:0033614(chloroplast proton-transporting ATP synthase complex assembly)	NA	NA	NA	PREDICTED: uncharacterized protein LOC103865097 [Brassica rapa]	8.84678	8.37549	7.08247	295.499	289.538	304.582	0.0273204	-5.19388	0	0	down	yes
MSTRG.6900	BraA04g001610.3C	MSTRG.6900.1;BraA04g001610.3C	GO:0005634(nucleus);GO:0008150(biological_process);GO:0008270(zinc ion binding)	NA	NA	NA	PREDICTED: uncharacterized protein LOC103862868 [Brassica rapa]	74.4182	85.5461	77.3814	0.911519	0.882573	1.01973	84.3501	6.39832	0	0	up	yes
MSTRG.816	BraA01g015520.3C	BraA01g015520.3C	GO:0000166(nucleotide binding);GO:0003723(RNA binding);GO:0006396(RNA processing);GO:0006397(mRNA processing);GO:0008266(poly(U) RNA binding);GO:0009451(RNA modification);GO:0009507(chloroplast);GO:0009535(chloroplast thylakoid membrane);GO:0009570(chloroplast stroma);GO:0009579(thylakoid);GO:0009631(cold acclimation);GO:0009941(chloroplast envelope);GO:0016553(base conversion or substitution edi…	03040(Spliceosome)	K12831	NA	PREDICTED: 31 kDa ribonucleoprotein, chloroplastic [Brassica rapa]	8.45345	8.813	7.59411	131.442	130.071	128.375	0.0637633	-3.97113	0	0	down	yes
MSTRG.10199	BraA06g001700.3C	BraA06g001700.3C;MSTRG.10199.2;MSTRG.10199.1	GO:0003677(DNA binding);GO:0003700(transcription factor activity, sequence-specific DNA binding);GO:0005515(protein binding);GO:0005634(nucleus);GO:0006351(transcription, DNA-templated);GO:0006355(regulation of transcription, DNA-templated);GO:0007275(multicellular organism development);GO:0009414(response to water deprivation)	03018(RNA degradation)	K12581	NA	PREDICTED: NAC domain-containing protein 19 [Brassica rapa]	761.516	704.264	687.301	65.2665	71.3131	66.2541	10.615	3.40803	0	0	up	yes
MSTRG.7548	BraA04g018910.3C	BraA04g018910.3C	GO:0003674(molecular_function);GO:0008150(biological_process)	NA	NA	NA	PREDICTED: uncharacterized protein LOC103864682 [Brassica rapa]	1093.07	1284.88	1289.02	29.2841	29.933	27.9005	42.0922	5.39548	0	0	up	yes
MSTRG.15701	BraA08g035300.3C	BraA08g035300.3C;MSTRG.15701.1	GO:0003959(NADPH dehydrogenase activity);GO:0009507(chloroplast);GO:0009534(chloroplast thylakoid);GO:0009535(chloroplast thylakoid membrane);GO:0009941(chloroplast envelope);GO:0015979(photosynthesis);GO:0015995(chlorophyll biosynthetic process);GO:0016491(oxidoreductase activity);GO:0016630(protochlorophyllide reductase activity);GO:0031969(chloroplast membrane);GO:0055114(oxidation-reduction p…	00860(Porphyrin and chlorophyll metabolism)	K00218	EC:1.3.1.33	PREDICTED: protochlorophyllide reductase C, chloroplastic-like isoform X1 [Brassica rapa]	0.387305	0.134471	0.0490723	56.1078	55.9126	56.9429	0.00337853	-8.20939	0	0	down	yes
MSTRG.20170	BraA10g032870.3C	MSTRG.20170.1;BraA10g032870.3C	GO:0005516(calmodulin binding);GO:0005634(nucleus);GO:0005886(plasma membrane);GO:0008150(biological_process)	NA	NA	NA	PREDICTED: protein IQ-DOMAIN 1-like [Brassica rapa]	2.59032	2.35223	2.65339	43.2729	40.1597	42.6656	0.0602382	-4.05318	0	0	down	yes
MSTRG.10776	BraA06g013920.3C	BraA06g013920.3C	GO:0003674(molecular_function);GO:0005575(cellular_component);GO:0008150(biological_process)	00280(Valine, leucine and isoleucine degradation)	K00020	EC:1.1.1.31	PREDICTED: uncharacterized protein LOC103872590 [Brassica rapa]	83.926	82.1871	80.4049	13.3096	13.8445	12.4917	6.21801	2.63645	0	0	up	yes
MSTRG.15273	BraA08g027360.3C	MSTRG.15273.1;BraA08g027360.3C	GO:0004842(ubiquitin-protein transferase activity);GO:0005515(protein binding);GO:0005634(nucleus);GO:0005737(cytoplasm);GO:0009734(auxin-activated signaling pathway);GO:0010311(lateral root formation);GO:0016567(protein ubiquitination);GO:0019005(SCF ubiquitin ligase complex);GO:0031146(SCF-dependent proteasomal ubiquitin-dependent protein catabolic process);GO:0051781(positive regulation of cel…	04120(Ubiquitin mediated proteolysis)	K03875	NA	PREDICTED: F-box protein SKP2A [Brassica rapa]	122.061	131.751	130.168	2.42313	2.4036	2.01909	56.0896	5.80966	0	0	up	yes
MSTRG.11632	BraA06g033080.3C	BraA06g033080.3C;MSTRG.11632.1	GO:0004325(ferrochelatase activity);GO:0005739(mitochondrion);GO:0006783(heme biosynthetic process);GO:0006979(response to oxidative stress);GO:0009507(chloroplast);GO:0009535(chloroplast thylakoid membrane);GO:0009536(plastid);GO:0015995(chlorophyll biosynthetic process);GO:0031969(chloroplast membrane);GO:0033014(tetrapyrrole biosynthetic process)	00860(Porphyrin and chlorophyll metabolism)	K01772	EC:4.99.1.1	BnaA06g28020D [Brassica napus]	31.7676	34.6462	33.2377	224.798	218.184	226.124	0.148932	-2.74727	0	0	down	yes
MSTRG.11955	BraA06g038900.3C	MSTRG.11955.2;BraA06g038900.3C;MSTRG.11955.1	GO:0004142(diacylglycerol cholinephosphotransferase activity);GO:0004307(ethanolaminephosphotransferase activity);GO:0006646(phosphatidylethanolamine biosynthetic process);GO:0008654(phospholipid biosynthetic process);GO:0016021(integral component of membrane);GO:0016780(phosphotransferase activity, for other substituted phosphate groups);GO:0030572(phosphatidyltransferase activity);GO:0046872(me…	00564(Glycerophospholipid metabolism);00565(Ether lipid metabolism)	K00993	EC:2.7.8.1	PREDICTED: choline/ethanolaminephosphotransferase 2-like [Brassica rapa]	150.656	156.903	150.946	9.7575	10.1553	9.18655	15.7566	3.97788	0	0	up	yes
MSTRG.3844	BraA03g000050.3C	BraA03g000050.3C	GO:0005515(protein binding);GO:0005737(cytoplasm);GO:0005829(cytosol);GO:0005886(plasma membrane);GO:0006520(cellular amino acid metabolic process);GO:0006979(response to oxidative stress);GO:0006982(response to lipid hydroperoxide);GO:0008615(pyridoxine biosynthetic process);GO:0009651(response to salt stress);GO:0010224(response to UV-B);GO:0010335(response to non-ionic osmotic stress);GO:00125…	00750(Vitamin B6 metabolism)	K06215	EC:4.3.3.6	PREDICTED: pyridoxal 5'-phosphate synthase subunit PDX1.3-like [Brassica rapa]	13.4854	15.8278	15.7462	284.041	292.926	287.191	0.0521425	-4.2614	0	0	down	yes
MSTRG.13593	BraA07g032230.3C	BraA07g032230.3C	GO:0004252(serine-type endopeptidase activity);GO:0006508(proteolysis);GO:0009507(chloroplast);GO:0009532(plastid stroma);GO:0009534(chloroplast thylakoid);GO:0009570(chloroplast stroma);GO:0009840(chloroplastic endopeptidase Clp complex);GO:0009941(chloroplast envelope)	NA	NA	NA	PREDICTED: ATP-dependent Clp protease proteolytic subunit 3, chloroplastic [Brassica rapa]	452.384	440.028	441.719	78.5982	74.8398	72.2444	5.91154	2.56353	0	0	up	yes
MSTRG.7350	BraA04g013540.3C	BraA04g013540.3C	GO:0003735(structural constituent of ribosome);GO:0005762(mitochondrial large ribosomal subunit);GO:0005840(ribosome);GO:0006412(translation);GO:0009507(chloroplast);GO:0009570(chloroplast stroma);GO:0009579(thylakoid);GO:0009735(response to cytokinin);GO:0009941(chloroplast envelope)	03010(Ribosome)	K02899	NA	PREDICTED: 50S ribosomal protein L27, chloroplastic [Brassica rapa]	34.1669	35.2742	36.6315	268.637	274.427	277.771	0.129225	-2.95204	0	0	down	yes
MSTRG.1222	BraA01g025080.3C	BraA01g025080.3C;MSTRG.1222.1	GO:0005515(protein binding);GO:0007623(circadian rhythm);GO:0009295(nucleoid);GO:0009507(chloroplast);GO:0009508(plastid chromosome);GO:0009534(chloroplast thylakoid);GO:0009535(chloroplast thylakoid membrane);GO:0009941(chloroplast envelope);GO:0016020(membrane);GO:0042644(chloroplast nucleoid);GO:0098572(stromal side of plastid thylakoid membrane)	NA	NA	NA	PREDICTED: protein plastid transcriptionally active 16, chloroplastic [Brassica rapa]	19.9527	18.0112	18.7934	354.042	362.77	353.358	0.0530357	-4.23689	0	0	down	yes
MSTRG.424	BraA01g007480.3C	BraA01g007480.3C;MSTRG.424.1;MSTRG.424.3	GO:0030586([methionine synthase] reductase activity)	00920(Sulfur metabolism)	K00380	EC:1.8.1.2	PREDICTED: NADPH--cytochrome P450 reductase 2-like [Brassica napus]	128.564	129.15	132.674	5.82638	5.25817	5.70641	23.2498	4.53915	0	0	up	yes
MSTRG.17172	BraA09g034680.3C	BraA09g034680.3C;MSTRG.17172.1	GO:0009507(chloroplast);GO:0009522(photosystem I);GO:0009534(chloroplast thylakoid);GO:0009535(chloroplast thylakoid membrane);GO:0009579(thylakoid);GO:0015979(photosynthesis);GO:0016020(membrane);GO:0016021(integral component of membrane);GO:0016168(chlorophyll binding)	00195(Photosynthesis)	K02698	NA	PREDICTED: photosystem I reaction center subunit psaK, chloroplastic [Brassica rapa]	39.7073	41.2222	40.1911	541.079	571.288	572.384	0.0718923	-3.79802	0	0	down	yes
MSTRG.7755	BraA04g023360.3C	BraA04g023360.3C;MSTRG.7755.2;MSTRG.7755.1	GO:0000139(Golgi membrane);GO:0000271(polysaccharide biosynthetic process);GO:0005794(Golgi apparatus);GO:0016021(integral component of membrane);GO:0016740(transferase activity);GO:0016757(transferase activity, transferring glycosyl groups);GO:0016759(cellulose synthase activity);GO:0016760(cellulose synthase (UDP-forming) activity);GO:0030244(cellulose biosynthetic process);GO:0071555(cell wall…	00500(Starch and sucrose metabolism);00520(Amino sugar and nucleotide sugar metabolism)	K00770	EC:2.4.2.24	PREDICTED: cellulose synthase-like protein B3 isoform X1 [Brassica rapa]	273.235	232.389	222.404	2.29839	2.54382	2.07422	105.26	6.71782	0	0	up	yes
MSTRG.1219	BraA01g024920.3C	MSTRG.1219.1;BraA01g024920.3C	GO:0009507(chloroplast);GO:0031072(heat shock protein binding);GO:0051082(unfolded protein binding)	NA	NA	NA	bundle-sheath defective protein 2 family [Arabidopsis lyrata subsp. lyrata]	4.55339	5.45197	5.59649	178.166	184.901	182.909	0.028576	-5.12905	0	0	down	yes
MSTRG.78	BraA01g001460.3C;BraA01g001470.3C	MSTRG.78.1;BraA01g001470.3C	GO:0004497(monooxygenase activity);GO:0005506(iron ion binding);GO:0005783(endoplasmic reticulum);GO:0016020(membrane);GO:0016021(integral component of membrane);GO:0016709(oxidoreductase activity, acting on paired donors, with incorporation or reduction of molecular oxygen, NAD(P)H as one donor, and incorporation of one atom of oxygen);GO:0019825(oxygen binding);GO:0020037(heme binding);GO:00423…	00903(Limonene and pinene degradation);00945(Stilbenoid, diarylheptanoid and gingerol biosynthesis)	K00517	NA	PREDICTED: cytochrome P450 81F1-like [Brassica rapa]	428.322	489.097	492.834	0.177839	0.164697	0.0703014	3416	11.7381	0	0	up	yes
MSTRG.10906	BraA06g016660.3C	BraA06g016660.3C	GO:0004674(protein serine/threonine kinase activity);GO:0005509(calcium ion binding);GO:0005524(ATP binding);GO:0005623(cell);GO:0005886(plasma membrane);GO:0006468(protein phosphorylation);GO:0007166(cell surface receptor signaling pathway);GO:0009311(oligosaccharide metabolic process);GO:0009751(response to salicylic acid);GO:0009826(unidimensional cell growth);GO:0009992(cellular water homeost…	04626(Plant-pathogen interaction)	K13417	EC:2.7.10.1;EC:2.7.11.1	PREDICTED: wall-associated receptor kinase 2-like isoform X1 [Brassica rapa]	0.896052	0.779339	0.847289	21.1692	22.0553	21.4043	0.0390334	-4.67915	0	0	down	yes
MSTRG.1908	BraA01g042760.3C	MSTRG.1908.1;BraA01g042760.3C	GO:0009506(plasmodesma)	NA	NA	NA	hypothetical protein ARALYDRAFT_896593 [Arabidopsis lyrata subsp. lyrata]	3.12275	3.74762	3.35466	193.859	196.983	201.62	0.0172585	-5.85655	0	0	down	yes
MSTRG.16330	BraA09g011350.3C	BraA09g011350.3C	GO:0003677(DNA binding);GO:0003700(transcription factor activity, sequence-specific DNA binding);GO:0005634(nucleus);GO:0006351(transcription, DNA-templated);GO:0006355(regulation of transcription, DNA-templated);GO:0046983(protein dimerization activity)	04141(Protein processing in endoplasmic reticulum)	K07953	EC:3.6.5.-	PREDICTED: transcription factor HBI1-like isoform X1 [Brassica rapa]	0	0	0	51.8813	49.2371	49.6272	-inf	-inf	0	0	down	yes
MSTRG.5754	BraA03g037790.3C	BraA03g037790.3C	GO:0003674(molecular_function);GO:0005576(extracellular region);GO:0008150(biological_process);GO:0016021(integral component of membrane)	NA	NA	NA	PREDICTED: uncharacterized protein LOC103859698 [Brassica rapa]	18.2424	17.1022	19.4985	178.784	178.911	183.839	0.101274	-3.30367	0	0	down	yes
MSTRG.10908	BraA06g016680.3C	MSTRG.10908.1;BraA06g016680.3C	GO:0004674(protein serine/threonine kinase activity);GO:0005509(calcium ion binding);GO:0005515(protein binding);GO:0005524(ATP binding);GO:0005576(extracellular region);GO:0005773(vacuole);GO:0005886(plasma membrane);GO:0006468(protein phosphorylation);GO:0007166(cell surface receptor signaling pathway);GO:0009505(plant-type cell wall);GO:0009615(response to virus);GO:0009751(response to salicyl…	NA	NA	NA	PREDICTED: wall-associated receptor kinase 1-like [Brassica rapa]	16.1808	16.2745	16.2561	0.561828	0.637367	0.402254	30.4171	4.92681	0	0	up	yes
MSTRG.18872	BraA10g005190.3C	BraA10g005190.3C	GO:0005777(peroxisome);GO:0009408(response to heat)	04141(Protein processing in endoplasmic reticulum)	K13993	NA	PREDICTED: uncharacterized protein LOC103844038 [Brassica rapa]	99.1104	98.094	104.121	1411.54	1432.94	1371.39	0.0714742	-3.80643	0	0	down	yes
MSTRG.4745	BraA03g017900.3C	MSTRG.4745.1;BraA03g017900.3C	GO:0005634(nucleus)	NA	NA	NA	PREDICTED: dormancy-associated protein homolog 1 isoform X1 [Brassica rapa]	185.885	175.712	184.888	4260.63	4177.51	4265.34	0.0430185	-4.5389	0	0	down	yes
MSTRG.11293		MSTRG.11293.1	NA	NA	NA	NA		0	0	0	8.52954	9.0974	8.61902	-inf	-inf	0	0	down	yes
MSTRG.6400	BraA03g052050.3C	BraA03g052050.3C	GO:0000166(nucleotide binding);GO:0003723(RNA binding);GO:0006396(RNA processing);GO:0006397(mRNA processing);GO:0008266(poly(U) RNA binding);GO:0009451(RNA modification);GO:0009507(chloroplast);GO:0009535(chloroplast thylakoid membrane);GO:0009570(chloroplast stroma);GO:0009579(thylakoid);GO:0009631(cold acclimation);GO:0009941(chloroplast envelope);GO:0016553(base conversion or substitution edi…	03040(Spliceosome)	K12831	NA	PREDICTED: 31 kDa ribonucleoprotein, chloroplastic-like [Brassica rapa]	1.41969	0.726043	1.17246	58.9675	60.7081	59.3271	0.0185371	-5.75344	0	0	down	yes
MSTRG.18752	BraA10g002450.3C	BraA10g002450.3C	GO:0005886(plasma membrane);GO:0031225(anchored component of membrane);GO:0046658(anchored component of plasma membrane)	03015(mRNA surveillance pathway)	K03456	NA	PREDICTED: fasciclin-like arabinogalactan protein 9 [Brassica rapa]	0.169995	0	0	64.968	64.7125	64.8634	0.000873813	-10.1604	0	0	down	yes
MSTRG.9742	BraA05g036430.3C	BraA05g036430.3C;MSTRG.9742.1	GO:0005576(extracellular region);GO:0005794(Golgi apparatus);GO:0016021(integral component of membrane);GO:0047517(1,4-beta-D-xylan synthase activity);GO:0048354(mucilage biosynthetic process involved in seed coat development)	00514(Other types of O-glycan biosynthesis)	K18134	EC:2.4.1.255	PREDICTED: uncharacterized protein LOC106377173 isoform X2 [Brassica napus]	93.9668	85.4066	86.2346	0.127667	0	0.034443	1638.44	10.6781	0	0	up	yes
MSTRG.15669	BraA08g034880.3C	BraA08g034880.3C	GO:0000139(Golgi membrane);GO:0005768(endosome);GO:0005774(vacuolar membrane);GO:0005794(Golgi apparatus);GO:0005802(trans-Golgi network);GO:0016021(integral component of membrane)	NA	NA	NA	PREDICTED: probable methyltransferase PMT8 [Brassica rapa]	0.776611	0.790943	0.929601	27.2552	25.7546	25.2821	0.0318954	-4.97051	0	0	down	yes
MSTRG.1499	BraA01g033520.3C	BraA01g033520.3C	GO:0005886(plasma membrane);GO:0009536(plastid)	NA	NA	NA	PREDICTED: uncharacterized protein LOC103837023 [Brassica rapa]	13.8836	13.657	12.4355	106.063	110.604	107.741	0.123228	-3.0206	0	0	down	yes
MSTRG.13604		MSTRG.13604.3;MSTRG.13604.1;MSTRG.13604.2;MSTRG.13604.4	NA	NA	NA	NA		144.08	137.354	137.065	13.0399	13.2756	15.0866	10.1082	3.33745	0	0	up	yes
MSTRG.11480	BraA06g029890.3C	MSTRG.11480.1;MSTRG.11480.2;BraA06g029890.3C	GO:0003677(DNA binding);GO:0003700(transcription factor activity, sequence-specific DNA binding);GO:0005634(nucleus);GO:0006351(transcription, DNA-templated);GO:0006355(regulation of transcription, DNA-templated);GO:0046983(protein dimerization activity)	04141(Protein processing in endoplasmic reticulum)	K07953	EC:3.6.5.-	PREDICTED: transcription factor HBI1-like isoform X1 [Brassica rapa]	0	0.0391139	0	48.7365	52.5459	50.866	0.000257077	-11.9255	0	0	down	yes
MSTRG.6069	BraA03g044250.3C	BraA03g044250.3C	GO:0004566(beta-glucuronidase activity);GO:0005576(extracellular region);GO:0005765(lysosomal membrane);GO:0005975(carbohydrate metabolic process)	00531(Glycosaminoglycan degradation)	K07964	EC:3.2.1.166	PREDICTED: heparanase-like protein 2 [Brassica rapa]	12.6546	13.3251	12.7505	0.147107	0.078836	0.077082	127.812	6.99788	0	0	up	yes
MSTRG.9735	BraA05g036360.3C	BraA05g036360.3C	GO:0005524(ATP binding);GO:0009507(chloroplast)	NA	NA	NA	PREDICTED: uncharacterized protein ycf45 [Brassica rapa]	809.148	841.824	852.114	137.523	135.698	136.209	6.11358	2.61202	0	0	up	yes
MSTRG.11719	BraA06g035010.3C	MSTRG.11719.1;BraA06g035010.3C	GO:0002161(aminoacyl-tRNA editing activity);GO:0004812(aminoacyl-tRNA ligase activity);GO:0004822(isoleucine-tRNA ligase activity);GO:0005524(ATP binding);GO:0005737(cytoplasm);GO:0005739(mitochondrion);GO:0005829(cytosol);GO:0006418(tRNA aminoacylation for protein translation);GO:0006428(isoleucyl-tRNA aminoacylation);GO:0009507(chloroplast);GO:0009570(chloroplast stroma);GO:0046872(metal ion bi…	00970(Aminoacyl-tRNA biosynthesis)	K01870	EC:6.1.1.5	PREDICTED: isoleucine--tRNA ligase, chloroplastic/mitochondrial [Brassica rapa]	2.58429	2.25102	2.71253	39.2346	39.2327	38.4115	0.0645784	-3.9528	0	0	down	yes
MSTRG.10093	BraA05g042150.3C	BraA05g042150.3C	GO:0004733(pyridoxamine-phosphate oxidase activity);GO:0005576(extracellular region);GO:0009507(chloroplast);GO:0010181(FMN binding);GO:0055114(oxidation-reduction process)	NA	NA	NA	PREDICTED: uncharacterized protein LOC103855195 [Brassica rapa]	553.228	615.441	620.976	58.9776	55.4236	56.2979	10.4842	3.39015	0	0	up	yes
MSTRG.5117	BraA03g025720.3C	BraA03g025720.3C	GO:0000287(magnesium ion binding);GO:0009507(chloroplast);GO:0009611(response to wounding);GO:0009753(response to jasmonic acid);GO:0016099(monoterpenoid biosynthetic process);GO:0034768((E)-beta-ocimene synthase activity);GO:0050551(myrcene synthase activity);GO:0080027(response to herbivore)	00902(Monoterpenoid biosynthesis)	K12467	EC:4.2.3.15	PREDICTED: tricyclene synthase, chloroplastic-like [Brassica rapa]	0.381274	0.399254	0.375847	16.3106	15.9441	16.8668	0.0235411	-5.40867	0	0	down	yes
MSTRG.6329	BraA03g050380.3C	BraA03g050380.3C	GO:0005506(iron ion binding);GO:0005618(cell wall);GO:0005739(mitochondrion);GO:0005774(vacuolar membrane);GO:0005794(Golgi apparatus);GO:0005886(plasma membrane);GO:0009507(chloroplast);GO:0016709(oxidoreductase activity, acting on paired donors, with incorporation or reduction of molecular oxygen, NAD(P)H as one donor, and incorporation of one atom of oxygen);GO:0019825(oxygen binding);GO:00200…	00941(Flavonoid biosynthesis);00944(Flavone and flavonol biosynthesis)	K05280	EC:1.14.13.21	PREDICTED: geraniol 8-hydroxylase-like [Brassica rapa]	3.08356	3.35857	3.05252	49.221	47.5568	47.4091	0.0658496	-3.92468	0	0	down	yes
MSTRG.11106	BraA06g021210.3C	BraA06g021210.3C;MSTRG.11106.1;MSTRG.11106.2	GO:0004185(serine-type carboxypeptidase activity);GO:0005576(extracellular region);GO:0005773(vacuole);GO:0006508(proteolysis);GO:0051603(proteolysis involved in cellular protein catabolic process)	00460(Cyanoamino acid metabolism)	K08249	EC:4.1.2.11	PREDICTED: serine carboxypeptidase-like 48 [Brassica rapa]	319.249	328.055	334.999	53.2692	53.815	51.0764	6.21079	2.63478	0	0	up	yes
MSTRG.20073	BraA10g031290.3C	BraA10g031290.3C	GO:0003674(molecular_function);GO:0005634(nucleus);GO:0008150(biological_process)	NA	NA	NA	PREDICTED: R3H domain-containing protein 2 [Brassica rapa]	193.456	196.331	199.123	19.7726	19.9462	20.8847	9.71743	3.28057	0	0	up	yes
MSTRG.17673	BraA09g046410.3C	BraA09g046410.3C	GO:0005515(protein binding);GO:0005634(nucleus);GO:0005737(cytoplasm);GO:0009631(cold acclimation);GO:0042393(histone binding);GO:0071497(cellular response to freezing);GO:1901141(regulation of lignin biosynthetic process)	04120(Ubiquitin mediated proteolysis)	K10615	EC:2.3.2.26	PREDICTED: ultraviolet-B receptor UVR8 [Brassica rapa]	23.961	23.1534	23.0673	0.065394	0.267631	0.299146	111.017	6.79464	0	0	up	yes
MSTRG.4890	BraA03g021240.3C	BraA03g021240.3C	GO:0003674(molecular_function);GO:0005634(nucleus);GO:0009585(red, far-red light phototransduction);GO:0009648(photoperiodism);GO:0009649(entrainment of circadian clock);GO:0009908(flower development);GO:0009909(regulation of flower development);GO:0010017(red or far-red light signaling pathway);GO:0010114(response to red light);GO:0042753(positive regulation of circadian rhythm);GO:0042803(prote…	NA	NA	NA	PREDICTED: protein EARLY FLOWERING 4-like [Brassica rapa]	0.902846	0.16113	0.422492	130.366	131.805	123.657	0.00385267	-8.01993	0	0	down	yes
MSTRG.1440	BraA01g031950.3C	BraA01g031950.3C	GO:0003700(transcription factor activity, sequence-specific DNA binding);GO:0005634(nucleus);GO:0006355(regulation of transcription, DNA-templated);GO:0007623(circadian rhythm);GO:0008270(zinc ion binding);GO:0009909(regulation of flower development);GO:0010224(response to UV-B);GO:0030674(protein binding, bridging)	NA	NA	NA	PREDICTED: B-box domain protein 31 [Brassica rapa]	72.4667	70.9113	79.5797	0.86835	0.32511	0.316612	147.647	7.20601	0	0	up	yes
MSTRG.1912	BraA01g042920.3C	BraA01g042920.3C	GO:0004751(ribose-5-phosphate isomerase activity);GO:0009052(pentose-phosphate shunt, non-oxidative branch);GO:0009507(chloroplast);GO:0009535(chloroplast thylakoid membrane);GO:0009570(chloroplast stroma);GO:0009579(thylakoid);GO:0009735(response to cytokinin);GO:0009941(chloroplast envelope);GO:0019253(reductive pentose-phosphate cycle);GO:0042742(defense response to bacterium)	01200(Carbon metabolism);01230(Biosynthesis of amino acids);00030(Pentose phosphate pathway);00710(Carbon fixation in photosynthetic organisms)	K01807	EC:5.3.1.6	PREDICTED: probable ribose-5-phosphate isomerase 3, chloroplastic [Brassica rapa]	6.44039	7.07873	5.50533	96.5841	107.542	94.7965	0.0636433	-3.97385	0	0	down	yes
MSTRG.8232	BraA05g001070.3C	MSTRG.8232.1;BraA05g001070.3C	GO:0000156(phosphorelay response regulator activity);GO:0000160(phosphorelay signal transduction system);GO:0003677(DNA binding);GO:0005515(protein binding);GO:0005634(nucleus);GO:0006351(transcription, DNA-templated);GO:0006355(regulation of transcription, DNA-templated);GO:0007623(circadian rhythm);GO:0009266(response to temperature stimulus);GO:0010017(red or far-red light signaling pathway);G…	04712(Circadian rhythm - plant)	K12128	NA	two-component response regulator-like APRR9 [Brassica rapa]	35.7021	36.4633	35.5051	0.221469	0.214164	0.166057	178.947	7.48339	0	0	up	yes
MSTRG.7114	BraA04g007510.3C	BraA04g007510.3C	GO:0005739(mitochondrion);GO:0009507(chloroplast)	NA	NA	NA	PREDICTED: uncharacterized protein At4g14450, chloroplastic [Brassica rapa]	21.3344	20.3612	17.9764	218.263	216.591	221.491	0.0909156	-3.45933	0	0	down	yes
MSTRG.13607	BraA07g032620.3C	BraA07g032620.3C	GO:0004462(lactoylglutathione lyase activity);GO:0005739(mitochondrion);GO:0005975(carbohydrate metabolic process);GO:0009409(response to cold);GO:0009507(chloroplast);GO:0009570(chloroplast stroma);GO:0009579(thylakoid);GO:0010319(stromule);GO:0031977(thylakoid lumen);GO:0046872(metal ion binding)	00620(Pyruvate metabolism)	K01759	EC:4.4.1.5	PREDICTED: probable lactoylglutathione lyase, chloroplastic [Brassica rapa]	41.1722	40.0008	41.6252	236.823	239.397	227.809	0.174422	-2.51935	0	0	down	yes
MSTRG.2437	BraA02g008980.3C	BraA02g008980.3C	GO:0005576(extracellular region);GO:0005618(cell wall);GO:0005634(nucleus);GO:0009409(response to cold);GO:0009505(plant-type cell wall);GO:0009735(response to cytokinin);GO:0030145(manganese ion binding);GO:0031012(extracellular matrix);GO:0033609(oxalate metabolic process);GO:0045735(nutrient reservoir activity);GO:0046564(oxalate decarboxylase activity);GO:0048046(apoplast);GO:0050162(oxalate …	NA	NA	NA	PREDICTED: germin-like protein 1 [Brassica rapa]	0.576967	0.085856	0.084153	679.792	671.919	686.985	0.000366399	-11.4143	0	0	down	yes
MSTRG.15942	BraA09g003960.3C	BraA09g003960.3C;MSTRG.15942.1	GO:0005773(vacuole);GO:0005774(vacuolar membrane);GO:0005886(plasma membrane);GO:0006865(amino acid transport);GO:0015171(amino acid transmembrane transporter activity);GO:0016020(membrane);GO:0016021(integral component of membrane)	NA	NA	NA	PREDICTED: probable sodium-coupled neutral amino acid transporter 6 [Brassica rapa]	53.6675	59.8899	57.9575	2.96071	2.89395	3.34318	18.6473	4.22089	0	0	up	yes
MSTRG.7612	BraA04g019980.3C	BraA04g019980.3C	GO:0005634(nucleus);GO:0005737(cytoplasm);GO:0005829(cytosol);GO:0009226(nucleotide-sugar biosynthetic process);GO:0048040(UDP-glucuronate decarboxylase activity);GO:0051287(NAD binding);GO:0071555(cell wall organization)	00520(Amino sugar and nucleotide sugar metabolism)	K12449	NA	PREDICTED: UDP-D-apiose/UDP-D-xylose synthase 1 [Brassica rapa]	3.34482	3.91121	3.97134	86.2812	85.7832	81.2393	0.0443237	-4.49578	0	0	down	yes
MSTRG.18068	BraA09g054100.3C	MSTRG.18068.1;BraA09g054100.3C;MSTRG.18068.2	GO:0005262(calcium channel activity);GO:0005743(mitochondrial inner membrane);GO:0009507(chloroplast);GO:0016021(integral component of membrane);GO:0070588(calcium ion transmembrane transport)	NA	NA	NA	PREDICTED: calcium uniporter protein 2, mitochondrial-like [Brassica rapa]	140.135	128.476	125.792	16.4224	17.6658	17.1036	7.70441	2.94568	0	0	up	yes
MSTRG.11651	BraA06g033630.3C	BraA06g033630.3C	GO:0000738(DNA catabolic process, exonucleolytic);GO:0003676(nucleic acid binding);GO:0004527(exonuclease activity);GO:0005622(intracellular);GO:0005739(mitochondrion);GO:0009507(chloroplast);GO:0009536(plastid);GO:0046872(metal ion binding)	NA	NA	NA	PREDICTED: exonuclease DPD1, chloroplastic/mitochondrial [Brassica rapa]	198.475	207.528	210.265	12.0667	12.036	12.4986	16.8373	4.07359	0	0	up	yes
MSTRG.9925	BraA05g039270.3C	BraA05g039270.3C	GO:0003674(molecular_function);GO:0005575(cellular_component);GO:0008150(biological_process)	NA	NA	NA	PREDICTED: uncharacterized protein LOC103854451 [Brassica rapa]	18.9351	20.3432	18.3923	216.258	211.781	218.005	0.0892673	-3.48572	0	0	down	yes
MSTRG.6605	BraA03g056710.3C	BraA03g056710.3C	GO:0003700(transcription factor activity, sequence-specific DNA binding);GO:0005516(calmodulin binding);GO:0005634(nucleus);GO:0006351(transcription, DNA-templated);GO:0006355(regulation of transcription, DNA-templated);GO:0010200(response to chitin);GO:0042742(defense response to bacterium);GO:0043565(sequence-specific DNA binding)	04626(Plant-pathogen interaction)	K13425	NA	PREDICTED: probable WRKY transcription factor 11 isoform X1 [Brassica rapa]	8.8378	9.50306	8.45254	88.2044	87.9946	94.3286	0.0990413	-3.33583	0	0	down	yes
MSTRG.13720	BraA07g034700.3C	BraA07g034700.3C	GO:0004556(alpha-amylase activity);GO:0005509(calcium ion binding);GO:0005576(extracellular region);GO:0005983(starch catabolic process);GO:0009507(chloroplast);GO:0009570(chloroplast stroma)	00500(Starch and sucrose metabolism)	K01176	EC:3.2.1.1	PREDICTED: alpha-amylase 3, chloroplastic [Brassica rapa]	21.7738	20.5945	19.9775	194.248	191.863	181.466	0.109846	-3.18645	0	0	down	yes
MSTRG.1033	BraA01g019880.3C	BraA01g019880.3C;MSTRG.1033.1	GO:0000398(mRNA splicing, via spliceosome);GO:0004004(ATP-dependent RNA helicase activity);GO:0005681(spliceosomal complex);GO:0005737(cytoplasm);GO:0044822(poly(A) RNA binding)	03040(Spliceosome)	K12813	EC:3.6.4.13	PREDICTED: probable pre-mRNA-splicing factor ATP-dependent RNA helicase DEAH8 [Brassica rapa]	52.6154	49.9349	47.6375	5.60453	5.86949	4.96327	9.13701	3.19172	0	0	up	yes
MSTRG.950	BraA01g018190.3C	BraA01g018190.3C;MSTRG.950.1	GO:0005515(protein binding);GO:0009507(chloroplast);GO:0009534(chloroplast thylakoid);GO:0009535(chloroplast thylakoid membrane);GO:0009707(chloroplast outer membrane);GO:0009723(response to ethylene);GO:0009941(chloroplast envelope);GO:0015979(photosynthesis);GO:0015995(chlorophyll biosynthetic process);GO:0016020(membrane);GO:0016491(oxidoreductase activity);GO:0016630(protochlorophyllide reduc…	00860(Porphyrin and chlorophyll metabolism)	K00218	EC:1.3.1.33	BnaA01g16440D [Brassica napus]	2.07882	1.94875	2.4359	176.393	174.507	169.161	0.0124283	-6.33023	0	0	down	yes
MSTRG.4798	BraA03g019360.3C	BraA03g019360.3C	GO:0005773(vacuole);GO:0005886(plasma membrane);GO:0005887(integral component of plasma membrane);GO:0006810(transport);GO:0006833(water transport);GO:0009414(response to water deprivation);GO:0009506(plasmodesma);GO:0009507(chloroplast);GO:0009737(response to abscisic acid);GO:0009992(cellular water homeostasis);GO:0015250(water channel activity);GO:0015254(glycerol channel activity);GO:0016020(…	00531(Glycosaminoglycan degradation)	K10532	EC:2.3.1.78	aquaporin PIP2-2-like [Brassica napus]	101.417	104.49	103.495	11.7591	11.1805	10.5763	9.2315	3.20656	0	0	up	yes
MSTRG.5460	BraA03g032030.3C	MSTRG.5460.2;BraA03g032030.3C;MSTRG.5460.1	NA	NA	NA	NA	BnaAnng22440D [Brassica napus]	2.79206	2.45163	2.85378	64.4277	63.1421	62.6401	0.0425713	-4.55398	0	0	down	yes
MSTRG.17227	BraA09g036440.3C	BraA09g036440.3C	GO:0005576(extracellular region);GO:0005886(plasma membrane);GO:0009505(plant-type cell wall);GO:0009506(plasmodesma);GO:0009753(response to jasmonic acid)	NA	NA	NA	PREDICTED: non-classical arabinogalactan protein 31 [Brassica rapa]	103.162	90.8292	84.8469	7.34637	6.84972	6.628	13.3902	3.7431	0	0	up	yes
MSTRG.13328	BraA07g026620.3C	BraA07g026620.3C	GO:0004364(glutathione transferase activity);GO:0005634(nucleus);GO:0005737(cytoplasm);GO:0005829(cytosol);GO:0009407(toxin catabolic process);GO:0009507(chloroplast);GO:0009636(response to toxic substance);GO:0009735(response to cytokinin);GO:0019899(enzyme binding);GO:0040008(regulation of growth);GO:0048046(apoplast);GO:2000030(regulation of response to red or far red light)	00480(Glutathione metabolism)	K00799	EC:2.5.1.18	PREDICTED: glutathione S-transferase U20 [Brassica rapa]	79.305	87.7589	80.964	575.06	580.405	582.56	0.142707	-2.80887	0	0	down	yes
MSTRG.7340	BraA04g013370.3C	BraA04g013370.3C	GO:0005886(plasma membrane);GO:0006865(amino acid transport);GO:0015171(amino acid transmembrane transporter activity);GO:0015293(symporter activity);GO:0016020(membrane);GO:0016021(integral component of membrane);GO:0043090(amino acid import);GO:0080167(response to karrikin)	NA	NA	NA	PREDICTED: lysine histidine transporter 1 [Brassica rapa]	1.64097	1.34143	1.8395	113.621	112.845	112.341	0.014232	-6.13472	0	0	down	yes
MSTRG.19971	BraA10g029380.3C	MSTRG.19971.1;BraA10g029380.3C	GO:0000103(sulfate assimilation);GO:0006457(protein folding);GO:0006662(glycerol ether metabolic process);GO:0009507(chloroplast);GO:0009534(chloroplast thylakoid);GO:0009570(chloroplast stroma);GO:0015035(protein disulfide oxidoreductase activity);GO:0016671(oxidoreductase activity, acting on a sulfur group of donors, disulfide as acceptor);GO:0034599(cellular response to oxidative stress);GO:00…	NA	NA	NA	PREDICTED: thioredoxin-like 3-1, chloroplastic [Brassica rapa]	2.7537	1.97519	2.17412	109.137	108.695	110.34	0.0210348	-5.57108	0	0	down	yes
MSTRG.11614	BraA06g032740.3C	BraA06g032740.3C	GO:0003674(molecular_function);GO:0005576(extracellular region);GO:0009505(plant-type cell wall);GO:0009506(plasmodesma);GO:0010015(root morphogenesis);GO:0080167(response to karrikin)	NA	NA	NA	PREDICTED: uncharacterized protein LOC103874406 [Brassica rapa]	0.664552	0.402825	0.707936	71.3332	74.7033	75.0226	0.00803094	-6.96021	0	0	down	yes
MSTRG.13084	BraA07g021770.3C	MSTRG.13084.2;MSTRG.13084.1;MSTRG.13084.3;BraA07g021770.3C	GO:0003674(molecular_function);GO:0005634(nucleus);GO:0006351(transcription, DNA-templated);GO:0006355(regulation of transcription, DNA-templated);GO:0008150(biological_process);GO:0048511(rhythmic process)	NA	NA	NA	PREDICTED: protein LNK2-like isoform X1 [Brassica rapa]	158.399	150.82	154.341	23.694	25.6152	25.0847	6.23115	2.6395	0	0	up	yes
MSTRG.5282	BraA03g028810.3C	BraA03g028810.3C	GO:0003746(translation elongation factor activity);GO:0003924(GTPase activity);GO:0005524(ATP binding);GO:0005525(GTP binding);GO:0005618(cell wall);GO:0005739(mitochondrion);GO:0005829(cytosol);GO:0006414(translational elongation);GO:0008270(zinc ion binding);GO:0046686(response to cadmium ion);GO:0050897(cobalt ion binding)	03013(RNA transport)	K03231	NA	PREDICTED: elongation factor Tu, mitochondrial [Brassica rapa]	3.79591	4.3135	4.34381	69.0081	66.6933	68.4064	0.061013	-4.03474	0	0	down	yes
MSTRG.5275	BraA03g028660.3C	BraA03g028660.3C	GO:0004553(hydrolase activity, hydrolyzing O-glycosyl compounds);GO:0005576(extracellular region);GO:0005618(cell wall);GO:0010411(xyloglucan metabolic process);GO:0016762(xyloglucan:xyloglucosyl transferase activity);GO:0016798(hydrolase activity, acting on glycosyl bonds);GO:0042546(cell wall biogenesis);GO:0048046(apoplast);GO:0071555(cell wall organization)	04075(Plant hormone signal transduction)	K14504	EC:2.4.1.207	PREDICTED: xyloglucan endotransglucosylase/hydrolase protein 9 [Brassica rapa]	0	0	0.061525	23.3864	20.9974	20.7938	0.00094396	-10.049	0	0	down	yes
MSTRG.16230	BraA09g009470.3C	MSTRG.16230.1;BraA09g009470.3C	GO:0003674(molecular_function);GO:0005634(nucleus);GO:0008150(biological_process);GO:0016021(integral component of membrane)	NA	NA	NA	PREDICTED: UPF0496 protein At5g66675 [Brassica rapa]	9.1493	9.35769	8.83694	92.9159	93.6232	93.7378	0.0975604	-3.35756	0	0	down	yes
MSTRG.4014	BraA03g003460.3C	BraA03g003460.3C	GO:0003677(DNA binding);GO:0003700(transcription factor activity, sequence-specific DNA binding);GO:0005515(protein binding);GO:0005634(nucleus);GO:0006351(transcription, DNA-templated);GO:0006355(regulation of transcription, DNA-templated);GO:0042752(regulation of circadian rhythm);GO:0043433(negative regulation of sequence-specific DNA binding transcription factor activity);GO:0048511(rhythmic …	04712(Circadian rhythm - plant)	K16221	NA	PREDICTED: transcription factor TCP21 [Brassica rapa]	0.752167	0.315404	0.43827	72.8284	71.6027	69.9306	0.00702477	-7.15333	0	0	down	yes
MSTRG.10056		MSTRG.10056.1	NA	NA	NA	NA		27.5188	30.9664	30.3555	1.94542	1.66183	1.87879	16.1939	4.01738	0	0	up	yes
MSTRG.1585	BraA01g036020.3C	BraA01g036020.3C	GO:0006810(transport);GO:0009055(electron carrier activity);GO:0009507(chloroplast);GO:0009535(chloroplast thylakoid membrane);GO:0009773(photosynthetic electron transport in photosystem I);GO:0010598(NAD(P)H dehydrogenase complex (plastoquinone));GO:0046872(metal ion binding);GO:0051537(2 iron, 2 sulfur cluster binding)	NA	NA	NA	PREDICTED: photosynthetic NDH subunit of subcomplex B 3, chloroplastic [Brassica rapa]	0.327628	0.16283	0	109.788	111.63	117.262	0.00144815	-9.43158	0	0	down	yes
MSTRG.12816	BraA07g015790.3C	MSTRG.12816.1;MSTRG.12816.2;MSTRG.12816.3;BraA07g015790.3C	GO:0005507(copper ion binding);GO:0009411(response to UV);GO:0009507(chloroplast);GO:0009534(chloroplast thylakoid);GO:0009535(chloroplast thylakoid membrane);GO:0009543(chloroplast thylakoid lumen);GO:0009570(chloroplast stroma);GO:0009579(thylakoid);GO:0017148(negative regulation of translation);GO:0031977(thylakoid lumen);GO:0046688(response to copper ion);GO:0055035(plastid thylakoid membrane…	00195(Photosynthesis)	K02638	NA	PREDICTED: plastocyanin-like [Brassica napus]	8.93824	10.9299	11.367	131.419	129.957	139.498	0.0779176	-3.68191	0	0	down	yes
MSTRG.12358	BraA07g002430.3C	MSTRG.12358.1;BraA07g002430.3C	GO:0003677(DNA binding);GO:0003700(transcription factor activity, sequence-specific DNA binding);GO:0005634(nucleus);GO:0006351(transcription, DNA-templated);GO:0006355(regulation of transcription, DNA-templated);GO:0046983(protein dimerization activity)	04141(Protein processing in endoplasmic reticulum)	K07953	EC:3.6.5.-	PREDICTED: transcription factor HBI1-like [Brassica rapa]	0	0.039559	0	57.8009	59.2506	55.4983	0.000229261	-12.0907	0	0	down	yes
MSTRG.3336	BraA02g032300.3C	BraA02g032300.3C	GO:0004197(cysteine-type endopeptidase activity);GO:0005576(extracellular region);GO:0005615(extracellular space);GO:0005764(lysosome);GO:0006508(proteolysis);GO:0006915(apoptotic process);GO:0007568(aging);GO:0008234(cysteine-type peptidase activity);GO:0009723(response to ethylene);GO:0009733(response to auxin);GO:0009735(response to cytokinin);GO:0009744(response to sucrose);GO:0009749(respons…	04145(Phagosome)	K01365	EC:3.4.22.15	PREDICTED: senescence-specific cysteine protease SAG12 [Brassica rapa]	664.626	673.954	690.798	0.057826	0.300017	0.353512	2852.83	11.4782	0	0	up	yes
MSTRG.7195	BraA04g009490.3C	MSTRG.7195.2;BraA04g009490.3C;MSTRG.7195.1	GO:0003674(molecular_function);GO:0005634(nucleus);GO:0008150(biological_process);GO:0016021(integral component of membrane)	NA	NA	NA	PREDICTED: uncharacterized membrane protein C776.05 [Brassica rapa]	119.642	117.265	116.246	9.84488	9.62721	8.55922	12.5985	3.65518	0	0	up	yes
MSTRG.17642	BraA09g045720.3C	BraA09g045720.3C	GO:0005515(protein binding);GO:0009409(response to cold);GO:0009507(chloroplast);GO:0009522(photosystem I);GO:0009534(chloroplast thylakoid);GO:0009535(chloroplast thylakoid membrane);GO:0009579(thylakoid);GO:0009637(response to blue light);GO:0009644(response to high light intensity);GO:0009645(response to low light intensity stimulus);GO:0009765(photosynthesis, light harvesting);GO:0009768(phot…	00196(Photosynthesis - antenna proteins)	K08907	NA	PREDICTED: chlorophyll a-b binding protein 6, chloroplastic isoform X1 [Brassica rapa]	287.436	281.894	291.765	1965.25	1967.46	1967.08	0.145953	-2.77642	0	0	down	yes
MSTRG.11790	BraA06g036240.3C	BraA06g036240.3C	GO:0004497(monooxygenase activity);GO:0005506(iron ion binding);GO:0005576(extracellular region);GO:0007275(multicellular organism development);GO:0010268(brassinosteroid homeostasis);GO:0016021(integral component of membrane);GO:0016125(sterol metabolic process);GO:0016132(brassinosteroid biosynthetic process);GO:0016705(oxidoreductase activity, acting on paired donors, with incorporation or red…	00905(Brassinosteroid biosynthesis)	K12640	EC:1.14.-.-	PREDICTED: cytochrome P450 85A2 [Brassica rapa]	74.8758	66.2494	65.5282	5.37987	5.41578	4.68773	13.3468	3.73842	0	0	up	yes
MSTRG.19331	BraA10g016990.3C	BraA10g016990.3C;MSTRG.19331.1	GO:0004722(protein serine/threonine phosphatase activity);GO:0005634(nucleus);GO:0005794(Golgi apparatus);GO:0005829(cytosol);GO:0005886(plasma membrane);GO:0006470(protein dephosphorylation);GO:0009414(response to water deprivation);GO:0009658(chloroplast organization);GO:0009737(response to abscisic acid);GO:0009788(negative regulation of abscisic acid-activated signaling pathway);GO:0010118(st…	NA	NA	NA	PREDICTED: probable protein phosphatase 2C 78 [Brassica rapa]	303.584	316.504	337.553	9.74441	9.16119	8.38227	35.094	5.13315	0	0	up	yes
MSTRG.430	BraA01g007720.3C	BraA01g007720.3C;MSTRG.430.1	GO:0005737(cytoplasm)	NA	NA	NA	PREDICTED: TBC1 domain family member 5 homolog A [Brassica rapa]	57.2028	52.4257	57.3469	5.3589	5.75531	4.93013	10.4071	3.3795	0	0	up	yes
MSTRG.11556	BraA06g031540.3C	BraA06g031540.3C;MSTRG.11556.2;MSTRG.11556.1	GO:0004506(squalene monooxygenase activity);GO:0005576(extracellular region);GO:0016021(integral component of membrane);GO:0016126(sterol biosynthetic process);GO:0050660(flavin adenine dinucleotide binding);GO:0055114(oxidation-reduction process)	00100(Steroid biosynthesis);00909(Sesquiterpenoid and triterpenoid biosynthesis)	K00511	EC:1.14.14.17	PREDICTED: squalene monooxygenase 1,2 isoform X1 [Brassica rapa]	5.27205	4.98566	4.70036	103.653	109.707	102.929	0.0472925	-4.40224	0	0	down	yes
MSTRG.13876	BraA07g037580.3C	BraA07g037580.3C;MSTRG.13876.1;MSTRG.13876.2	GO:0005737(cytoplasm);GO:0009507(chloroplast);GO:0016021(integral component of membrane);GO:0016787(hydrolase activity);GO:0047372(acylglycerol lipase activity)	00561(Glycerolipid metabolism)	K01054	EC:3.1.1.23	PREDICTED: monoglyceride lipase [Brassica rapa]	73.1376	70.7913	72.2554	0.569821	0.602361	0.481549	130.725	7.03039	0	0	up	yes
MSTRG.16109	BraA09g007260.3C	BraA09g007260.3C	GO:0003674(molecular_function);GO:0005575(cellular_component);GO:0008150(biological_process)	NA	NA	NA	PREDICTED: uncharacterized protein LOC103837409 [Brassica rapa]	3.18226	3.7363	3.60733	70.556	69.4144	77.6439	0.0483694	-4.36976	0	0	down	yes
MSTRG.5615	BraA03g034920.3C	BraA03g034920.3C	GO:0004601(peroxidase activity);GO:0005515(protein binding);GO:0005829(cytosol);GO:0009409(response to cold);GO:0009507(chloroplast);GO:0009570(chloroplast stroma);GO:0009579(thylakoid);GO:0009941(chloroplast envelope);GO:0010319(stromule);GO:0016209(antioxidant activity);GO:0042742(defense response to bacterium);GO:0048046(apoplast);GO:0051920(peroxiredoxin activity);GO:0055114(oxidation-reducti…	00940(Phenylpropanoid biosynthesis)	K11188	EC:1.11.1.7;EC:1.11.1.15	PREDICTED: 2-Cys peroxiredoxin BAS1, chloroplastic-like [Brassica rapa]	31.4307	30.2962	29.8109	265.132	267.106	253.256	0.116535	-3.10116	0	0	down	yes
MSTRG.1488	BraA01g033350.3C	BraA01g033350.3C	GO:0003674(molecular_function);GO:0008150(biological_process);GO:0009507(chloroplast)	NA	NA	NA	PREDICTED: uncharacterized protein LOC103836870 [Brassica rapa]	647.398	641.426	628.638	74.6458	71.0424	69.0372	8.92983	3.15863	0	0	up	yes
MSTRG.18764	BraA10g002770.3C	BraA10g002770.3C	GO:0005634(nucleus);GO:0006633(fatty acid biosynthetic process);GO:0006970(response to osmotic stress);GO:0009611(response to wounding);GO:0009922(fatty acid elongase activity);GO:0010345(suberin biosynthetic process);GO:0016021(integral component of membrane)	00062(Fatty acid elongation)	K15397	EC:2.3.1.199	PREDICTED: 3-ketoacyl-CoA synthase 2 [Brassica rapa]	29.0749	28.9298	24.3816	0.290211	0.36123	0.154719	102.196	6.67519	0	0	up	yes
MSTRG.19171	BraA10g013290.3C	MSTRG.19171.1;BraA10g013290.3C	GO:0005576(extracellular region);GO:0006869(lipid transport);GO:0008289(lipid binding);GO:0051707(response to other organism)	NA	NA	NA	PREDICTED: putative lipid-transfer protein DIR1 [Brassica rapa]	4.97758	4.45142	5.57691	351.801	355.147	362.97	0.0140253	-6.15583	0	0	down	yes
MSTRG.472	BraA01g008590.3C	BraA01g008590.3C	GO:0003824(catalytic activity);GO:0005886(plasma membrane);GO:0009116(nucleoside metabolic process)	NA	NA	NA	PREDICTED: bark storage protein A [Brassica rapa]	44.6746	44.264	43.4571	0.230638	0.122352	0	375.069	8.55101	0	0	up	yes
MSTRG.12982	BraA07g019510.3C	BraA07g019510.3C	GO:0004497(monooxygenase activity);GO:0009507(chloroplast);GO:0009570(chloroplast stroma);GO:0009573(chloroplast ribulose bisphosphate carboxylase complex);GO:0009579(thylakoid);GO:0009637(response to blue light);GO:0009853(photorespiration);GO:0009941(chloroplast envelope);GO:0010114(response to red light);GO:0010218(response to far red light);GO:0015977(carbon fixation);GO:0016020(membrane);GO:…	01200(Carbon metabolism);00630(Glyoxylate and dicarboxylate metabolism);00710(Carbon fixation in photosynthetic organisms)	K01602	EC:4.1.1.39	PREDICTED: ribulose bisphosphate carboxylase small chain F1, chloroplastic-like [Brassica rapa]	1.411	1.37736	0.384797	1127.74	1132.25	1196.31	0.00091808	-10.0891	0	0	down	yes
MSTRG.12192	BraA06g043680.3C	BraA06g043680.3C;MSTRG.12192.1	GO:0004867(serine-type endopeptidase inhibitor activity);GO:0006952(defense response);GO:0009611(response to wounding);GO:0016021(integral component of membrane)	NA	NA	NA	BnaA09g36060D [Brassica napus]	268.378	194.321	175.241	0.230011	0.162579	0.292802	930.766	9.86228	0	0	up	yes
MSTRG.10673	BraA06g011900.3C	BraA06g011900.3C	GO:0009507(chloroplast);GO:0009534(chloroplast thylakoid);GO:0009535(chloroplast thylakoid membrane);GO:0009579(thylakoid);GO:0009768(photosynthesis, light harvesting in photosystem I);GO:0009783(photosystem II antenna complex);GO:0009941(chloroplast envelope);GO:0010196(nonphotochemical quenching);GO:0010287(plastoglobule);GO:0015979(photosynthesis);GO:0016020(membrane);GO:0016021(integral compo…	00196(Photosynthesis - antenna proteins)	K08917	NA	PREDICTED: chlorophyll a-b binding protein CP24, chloroplastic [Brassica rapa]	12.3949	14.8723	16.345	805.745	827.032	787.633	0.0180185	-5.79438	0	0	down	yes
MSTRG.13867	BraA07g037370.3C	BraA07g037370.3C	GO:0005215(transporter activity);GO:0005524(ATP binding);GO:0005886(plasma membrane);GO:0010150(leaf senescence);GO:0015144(carbohydrate transmembrane transporter activity);GO:0015226(carnitine transmembrane transporter activity);GO:0015839(cadaverine transport);GO:0016020(membrane);GO:0016021(integral component of membrane)	NA	NA	NA	PREDICTED: organic cation/carnitine transporter 1 [Brassica rapa]	16.4752	17.0097	18.168	0	0.034489	0	1497.66	10.5485	0	0	up	yes
MSTRG.10995	BraA06g018570.3C	BraA06g018570.3C	GO:0008152(metabolic process);GO:0009507(chloroplast);GO:0009570(chloroplast stroma);GO:0009941(chloroplast envelope);GO:0016787(hydrolase activity);GO:0046872(metal ion binding)	00740(Riboflavin metabolism)	K00861	EC:2.7.1.26	PREDICTED: haloacid dehalogenase-like hydrolase domain-containing protein At3g48420 [Brassica rapa]	12.7863	13.4733	15.0538	230.275	234.998	226.386	0.059731	-4.06538	0	0	down	yes
MSTRG.1637	BraA01g037040.3C	MSTRG.1637.1;BraA01g037040.3C	GO:0004674(protein serine/threonine kinase activity);GO:0005886(plasma membrane)	NA	NA	NA	PREDICTED: probable leucine-rich repeat receptor-like serine/threonine-protein kinase At3g14840 [Brassica rapa]	6.96561	5.92624	5.85368	70.0299	67.5802	70.5432	0.0900564	-3.47303	0	0	down	yes
MSTRG.4087	BraA03g004710.3C	BraA03g004710.3C	GO:0004069(L-aspartate:2-oxoglutarate aminotransferase activity);GO:0005739(mitochondrion);GO:0005777(peroxisome);GO:0005829(cytosol);GO:0009058(biosynthetic process);GO:0009507(chloroplast);GO:0009536(plastid);GO:0010150(leaf senescence);GO:0016020(membrane);GO:0030170(pyridoxal phosphate binding);GO:0042802(identical protein binding);GO:0080130(L-phenylalanine:2-oxoglutarate aminotransferase ac…	01200(Carbon metabolism);01210(2-Oxocarboxylic acid metabolism);01230(Biosynthesis of amino acids);00710(Carbon fixation in photosynthetic organisms);00250(Alanine, aspartate and glutamate metabolism);00270(Cysteine and methionine metabolism);00220(Arginine biosynthesis);00330(Arginine and proline metabolism);00350(Tyrosine metabolism);00360(Phenylalanine metabolism);00400(Phenylalanine, tyrosine…	K14454	EC:2.6.1.1	PREDICTED: aspartate aminotransferase 3, chloroplastic [Brassica rapa]	718.386	741.583	771.606	44.4309	47.0743	44.804	16.3714	4.03311	0	0	up	yes
MSTRG.5889	BraA03g040860.3C	MSTRG.5889.1;MSTRG.5889.3;BraA03g040860.3C	GO:0006631(fatty acid metabolic process);GO:0009507(chloroplast);GO:0009941(chloroplast envelope);GO:0016874(ligase activity)	01212(Fatty acid metabolism);00061(Fatty acid biosynthesis);00071(Fatty acid degradation);04146(Peroxisome)	K01897	EC:6.2.1.3	PREDICTED: probable acyl-activating enzyme 16, chloroplastic isoform X2 [Brassica rapa]	51.6844	48.6428	47.9526	0.871966	0.780845	0.63751	64.7419	6.01663	0	0	up	yes
MSTRG.13484	BraA07g029790.3C	MSTRG.13484.1;BraA07g029790.3C	GO:0003674(molecular_function);GO:0008150(biological_process)	NA	NA	NA	PREDICTED: uncharacterized protein At4g22758-like [Brassica rapa]	120.388	139.247	145.597	3.63052	4.08467	3.35863	36.5936	5.19352	0	0	up	yes
MSTRG.17087	BraA09g032690.3C	MSTRG.17087.1;BraA09g032690.3C	GO:0005215(transporter activity);GO:0005886(plasma membrane);GO:0006857(oligopeptide transport);GO:0010150(leaf senescence);GO:0010167(response to nitrate);GO:0015112(nitrate transmembrane transporter activity);GO:0015293(symporter activity);GO:0015706(nitrate transport);GO:0016020(membrane);GO:0016021(integral component of membrane);GO:0042128(nitrate assimilation);GO:0055075(potassium ion homeo…	NA	NA	NA	PREDICTED: protein NRT1/ PTR FAMILY 7.3-like [Brassica rapa]	97.7602	88.8794	89.503	0.809494	0.547523	0.615978	139.961	7.12888	0	0	up	yes
MSTRG.1546	BraA01g034680.3C	BraA01g034680.3C	GO:0004553(hydrolase activity, hydrolyzing O-glycosyl compounds);GO:0004567(beta-mannosidase activity);GO:0005576(extracellular region);GO:0005618(cell wall);GO:0005975(carbohydrate metabolic process);GO:0008422(beta-glucosidase activity);GO:0009505(plant-type cell wall);GO:0009507(chloroplast);GO:0022626(cytosolic ribosome);GO:0046872(metal ion binding);GO:0047668(amygdalin beta-glucosidase acti…	00500(Starch and sucrose metabolism);00460(Cyanoamino acid metabolism);00940(Phenylpropanoid biosynthesis)	K05350	EC:3.2.1.21	PREDICTED: beta-glucosidase 44 [Brassica rapa]	5.53673	4.91523	5.14888	59.7982	56.4833	56.0757	0.0905146	-3.46571	0	0	down	yes
MSTRG.13190	BraA07g024040.3C	BraA07g024040.3C;MSTRG.13190.4;MSTRG.13190.3;MSTRG.13190.2;MSTRG.13190.1	NA	NA	NA	NA	BnaA07g18520D [Brassica napus]	1.93022	1.6802	1.54157	117.387	118.558	113.91	0.0147261	-6.08548	0	0	down	yes
MSTRG.13009	BraA07g020350.3C	BraA07g020350.3C	GO:0005247(voltage-gated chloride channel activity);GO:0005253(anion channel activity);GO:0005622(intracellular);GO:0005634(nucleus);GO:0006821(chloride transport);GO:0010167(response to nitrate);GO:0015112(nitrate transmembrane transporter activity);GO:0015706(nitrate transport);GO:0016021(integral component of membrane);GO:0034707(chloride channel complex)	NA	NA	NA	PREDICTED: chloride channel protein CLC-a-like [Brassica rapa]	223.188	222.479	220.329	36.0896	35.8927	36.0397	6.16538	2.62419	0	0	up	yes
MSTRG.14433	BraA08g006150.3C;BraA08g006200.3C	BraA08g006150.3C;MSTRG.14433.1;BraA08g006200.3C	GO:0000166(nucleotide binding);GO:0001072(transcription antitermination factor activity, RNA binding);GO:0003676(nucleic acid binding);GO:0003690(double-stranded DNA binding);GO:0003697(single-stranded DNA binding);GO:0003723(RNA binding);GO:0005507(copper ion binding);GO:0005524(ATP binding);GO:0005739(mitochondrion);GO:0005794(Golgi apparatus);GO:0006970(response to osmotic stress);GO:0009409(r…	03010(Ribosome);03010(Ribosome)	K02965	NA	PREDICTED: glycine-rich RNA-binding protein 2, mitochondrial [Brassica rapa];PREDICTED: uncharacterized protein At3g43530-like [Brassica napus]	6.01277	6.40683	6.99984	87.3658	86.6741	87.2765	0.0743139	-3.75022	0	0	down	yes
MSTRG.5569	BraA03g034180.3C	MSTRG.5569.1;BraA03g034180.3C	GO:0005576(extracellular region);GO:0005886(plasma membrane);GO:0006869(lipid transport);GO:0008289(lipid binding)	NA	NA	NA	BnaA03g31060D [Brassica napus]	9.43745	8.39614	10.1185	127.359	134.351	130.531	0.0712626	-3.81071	0	0	down	yes
MSTRG.16665	BraA09g019950.3C	MSTRG.16665.1;BraA09g019950.3C	GO:0003677(DNA binding);GO:0003700(transcription factor activity, sequence-specific DNA binding);GO:0005622(intracellular);GO:0005634(nucleus);GO:0006351(transcription, DNA-templated);GO:0006355(regulation of transcription, DNA-templated);GO:0006417(regulation of translation);GO:0009733(response to auxin);GO:0009734(auxin-activated signaling pathway);GO:0044212(transcription regulatory region DNA…	04075(Plant hormone signal transduction)	K14484	NA	BnaA09g16590D [Brassica napus]	5.42617	5.16338	5.30735	171.894	175.274	166.647	0.0309389	-5.01443	0	0	down	yes
MSTRG.16407	BraA09g013440.3C	MSTRG.16407.1;BraA09g013440.3C	NA	NA	NA	NA	BnaCnng43780D [Brassica napus]	68.9459	48.4381	43.7535	0.063788	0.037717	0.090699	838.367	9.71144	0	0	up	yes
MSTRG.13856	BraA07g037090.3C	BraA07g037090.3C;MSTRG.13856.1;MSTRG.13856.2	GO:0004722(protein serine/threonine phosphatase activity);GO:0005515(protein binding);GO:0005634(nucleus);GO:0005737(cytoplasm);GO:0006470(protein dephosphorylation);GO:0009738(abscisic acid-activated signaling pathway);GO:0046872(metal ion binding)	NA	NA	NA	protein phosphatase 2C 16-like [Brassica napus]	255.292	237.71	258.023	26.8266	27.564	26.0908	9.33165	3.22213	0	0	up	yes
MSTRG.4560	BraA03g014070.3C	MSTRG.4560.1;BraA03g014070.3C	GO:0003674(molecular_function);GO:0008150(biological_process);GO:0009507(chloroplast)	NA	NA	NA	PREDICTED: uncharacterized protein LOC103857053 [Brassica rapa]	447.497	469.9	473.578	69.1573	64.3445	74.0513	6.70178	2.74454	0	0	up	yes
MSTRG.2319	BraA02g006380.3C	BraA02g006380.3C	GO:0000373(Group II intron splicing);GO:0003723(RNA binding);GO:0006397(mRNA processing);GO:0006417(regulation of translation);GO:0009507(chloroplast);GO:0009570(chloroplast stroma);GO:0030529(intracellular ribonucleoprotein complex)	04144(Endocytosis)	K12471	NA	BnaA02g03010D [Brassica napus]	0.31316	0.28782	0.365942	10.3471	10.5815	9.67888	0.0315911	-4.98434	0	0	down	yes
MSTRG.905	BraA01g017260.3C;BraA01g017270.3C	MSTRG.905.1;BraA01g017260.3C;BraA01g017270.3C	GO:0004845(uracil phosphoribosyltransferase activity);GO:0004849(uridine kinase activity);GO:0005524(ATP binding);GO:0005525(GTP binding);GO:0005829(cytosol);GO:0006206(pyrimidine nucleobase metabolic process);GO:0009058(biosynthetic process);GO:0016301(kinase activity);GO:0016310(phosphorylation);GO:0043097(pyrimidine nucleoside salvage);GO:0044206(UMP salvage);GO:0044211(CTP salvage);GO:0004332…	00240(Pyrimidine metabolism);01200(Carbon metabolism);01230(Biosynthesis of amino acids);00010(Glycolysis / Gluconeogenesis);00030(Pentose phosphate pathway);00051(Fructose and mannose metabolism);00710(Carbon fixation in photosynthetic organisms)	K00876;K01623	EC:2.7.1.48;EC:4.1.2.13	PREDICTED: uridine kinase-like protein 4 [Brassica rapa];PREDICTED: fructose-bisphosphate aldolase 7, cytosolic [Brassica rapa]	2.94472	2.1455	1.84768	728.721	730.532	724.55	0.00317698	-8.29813	0	0	down	yes
MSTRG.7746	BraA04g023010.3C;BraA04g023000.3C	MSTRG.7746.1;MSTRG.7746.2;BraA04g023010.3C	GO:0004674(protein serine/threonine kinase activity);GO:0004713(protein tyrosine kinase activity);GO:0004714(transmembrane receptor protein tyrosine kinase activity);GO:0005524(ATP binding);GO:0005886(plasma membrane);GO:0006468(protein phosphorylation);GO:0006952(defense response);GO:0007169(transmembrane receptor protein tyrosine kinase signaling pathway);GO:0010942(positive regulation of cell …	04075(Plant hormone signal transduction)	K13415	EC:2.7.10.1;EC:2.7.11.1	PREDICTED: leucine-rich repeat receptor-like serine/threonine/tyrosine-protein kinase SOBIR1 [Brassica napus]	3.58459	4.19484	3.24464	84.1152	86.4599	81.2709	0.043773	-4.51381	0	0	down	yes
MSTRG.8782	BraA05g012290.3C	BraA05g012290.3C	GO:0016787(hydrolase activity)	00760(Nicotinate and nicotinamide metabolism)	K18551	EC:3.1.3.-	PREDICTED: uncharacterized protein C24B11.05 [Brassica rapa]	446.757	388.932	382.478	4.47717	4.32576	5.86693	83.0387	6.37571	0	0	up	yes
MSTRG.9988	BraA05g040340.3C	BraA05g040340.3C	GO:0004751(ribose-5-phosphate isomerase activity);GO:0009052(pentose-phosphate shunt, non-oxidative branch);GO:0009507(chloroplast);GO:0009535(chloroplast thylakoid membrane);GO:0009570(chloroplast stroma);GO:0009579(thylakoid);GO:0009735(response to cytokinin);GO:0009941(chloroplast envelope);GO:0019253(reductive pentose-phosphate cycle);GO:0042742(defense response to bacterium)	01200(Carbon metabolism);01230(Biosynthesis of amino acids);00030(Pentose phosphate pathway);00710(Carbon fixation in photosynthetic organisms)	K01807	EC:5.3.1.6	PREDICTED: probable ribose-5-phosphate isomerase 3, chloroplastic [Brassica rapa]	0.904835	0.522115	0.61254	66.7218	70.1622	60.8744	0.010313	-6.59939	0	0	down	yes
MSTRG.10111	BraA05g042490.3C	MSTRG.10111.1;BraA05g042490.3C	GO:0004176(ATP-dependent peptidase activity);GO:0004222(metalloendopeptidase activity);GO:0005524(ATP binding);GO:0005739(mitochondrion);GO:0005886(plasma membrane);GO:0006508(proteolysis);GO:0008237(metallopeptidase activity);GO:0009506(plasmodesma);GO:0009507(chloroplast);GO:0009793(embryo development ending in seed dormancy);GO:0009941(chloroplast envelope);GO:0016021(integral component of mem…	04141(Protein processing in endoplasmic reticulum)	K13525	NA	PREDICTED: probable inactive ATP-dependent zinc metalloprotease FTSHI 5, chloroplastic [Brassica rapa]	0.445908	0.396792	0.426363	17.2196	17.371	14.9231	0.0256306	-5.28599	0	0	down	yes
MSTRG.6049	BraA03g043740.3C	BraA03g043740.3C;MSTRG.6049.1;MSTRG.6049.2	GO:0003852(2-isopropylmalate synthase activity);GO:0009414(response to water deprivation);GO:0009507(chloroplast);GO:0009625(response to insect);GO:0010177(2-(2'-methylthio)ethylmalate synthase activity);GO:0019752(carboxylic acid metabolic process);GO:0019761(glucosinolate biosynthetic process)	01210(2-Oxocarboxylic acid metabolism);00966(Glucosinolate biosynthesis)	K15741	EC:2.3.3.-	PREDICTED: methylthioalkylmalate synthase 1, chloroplastic isoform X1 [Brassica rapa]	0.0883486	0	0	129.086	128.364	133.296	0.000226103	-12.1107	0	0	down	yes
MSTRG.11377	BraA06g027970.3C	BraA06g027970.3C	GO:0003674(molecular_function);GO:0005783(endoplasmic reticulum);GO:0009507(chloroplast);GO:0009555(pollen development)	NA	NA	NA	PREDICTED: uncharacterized protein LOC103873874 [Brassica rapa]	81.1268	83.1686	80.2686	10.5384	9.24171	9.60829	8.32179	3.05689	0	0	up	yes
MSTRG.2664	BraA02g014250.3C	MSTRG.2664.1;BraA02g014250.3C	GO:0004838(L-tyrosine:2-oxoglutarate aminotransferase activity);GO:0005737(cytoplasm);GO:0006520(cellular amino acid metabolic process);GO:0008483(transaminase activity);GO:0009058(biosynthetic process);GO:0010189(vitamin E biosynthetic process);GO:0030170(pyridoxal phosphate binding)	01230(Biosynthesis of amino acids);00270(Cysteine and methionine metabolism);00350(Tyrosine metabolism);00360(Phenylalanine metabolism);00400(Phenylalanine, tyrosine and tryptophan biosynthesis);00130(Ubiquinone and other terpenoid-quinone biosynthesis);00950(Isoquinoline alkaloid biosynthesis);00960(Tropane, piperidine and pyridine alkaloid biosynthesis)	K00815	EC:2.6.1.5	PREDICTED: probable aminotransferase TAT2 [Brassica rapa]	183.492	185.531	185.206	3.5981	3.38357	3.82635	51.2795	5.68031	0	0	up	yes
MSTRG.10714	BraA06g012710.3C	BraA06g012710.3C	GO:0003674(molecular_function);GO:0008150(biological_process);GO:0009507(chloroplast)	NA	NA	NA	PREDICTED: uncharacterized protein LOC103872469 [Brassica rapa]	12.1439	13.4042	12.1041	174.582	168.496	181.481	0.0717789	-3.8003	0	0	down	yes
MSTRG.2891	BraA02g019630.3C	BraA02g019630.3C;MSTRG.2891.1;MSTRG.2891.2	GO:0003674(molecular_function);GO:0005576(extracellular region);GO:0008150(biological_process)	NA	NA	NA	PREDICTED: uncharacterized protein LOC103852633 [Brassica rapa]	192.213	217.499	215.081	25.6127	27.9742	28.8321	7.58068	2.92233	0	0	up	yes
MSTRG.7128	BraA04g007910.3C	MSTRG.7128.1;BraA04g007910.3C	GO:0009507(chloroplast);GO:0009509(chromoplast);GO:0009534(chloroplast thylakoid);GO:0009941(chloroplast envelope);GO:0016117(carotenoid biosynthetic process);GO:0016120(carotene biosynthetic process);GO:0016166(phytoene dehydrogenase activity);GO:0016705(oxidoreductase activity, acting on paired donors, with incorporation or reduction of molecular oxygen);GO:0055114(oxidation-reduction process)	00906(Carotenoid biosynthesis)	K02293	EC:1.3.5.5	PREDICTED: 15-cis-phytoene desaturase, chloroplastic/chromoplastic [Brassica rapa]	0	0	0.0650338	15.0854	15.0004	15.132	0.00143823	-9.44149	0	0	down	yes
MSTRG.6433	BraA03g052720.3C	BraA03g052720.3C	GO:0005506(iron ion binding);GO:0006633(fatty acid biosynthetic process);GO:0009507(chloroplast);GO:0010291(carotene beta-ring hydroxylase activity);GO:0016021(integral component of membrane);GO:0016119(carotene metabolic process);GO:0016123(xanthophyll biosynthetic process);GO:0016491(oxidoreductase activity);GO:0016787(hydrolase activity);GO:0031969(chloroplast membrane);GO:0055114(oxidation-re…	00906(Carotenoid biosynthesis)	K15746	EC:1.14.13.129	beta-carotene 3-hydroxylase 1, chloroplastic [Brassica rapa]	353.444	392.928	375.902	6.515	6.30999	6.79376	57.2042	5.83805	0	0	up	yes
MSTRG.3814	BraA02g045070.3C	MSTRG.3814.2;MSTRG.3814.1	NA	NA	NA	NA		24.5421	24.1232	21.5038	0	0.0268023	0.0585328	822.276	9.68348	0	0	up	yes
MSTRG.18518	BraA09g063880.3C	BraA09g063880.3C	GO:0003868(4-hydroxyphenylpyruvate dioxygenase activity);GO:0006559(L-phenylalanine catabolic process);GO:0006572(tyrosine catabolic process)	00350(Tyrosine metabolism);00360(Phenylalanine metabolism);00130(Ubiquinone and other terpenoid-quinone biosynthesis)	K00457	EC:1.13.11.27	PREDICTED: 4-hydroxyphenylpyruvate dioxygenase [Brassica rapa]	581.407	556.307	530.547	15.6762	16.115	14.6038	35.9577	5.16823	0	0	up	yes
MSTRG.6288	BraA03g049350.3C	MSTRG.6288.1;BraA03g049350.3C	GO:0004177(aminopeptidase activity);GO:0004252(serine-type endopeptidase activity);GO:0005737(cytoplasm);GO:0005773(vacuole);GO:0005774(vacuolar membrane);GO:0005829(cytosol);GO:0006508(proteolysis);GO:0008152(metabolic process);GO:0008240(tripeptidyl-peptidase activity);GO:0009507(chloroplast);GO:0016020(membrane);GO:0022626(cytosolic ribosome)	NA	NA	NA	PREDICTED: LOW QUALITY PROTEIN: tripeptidyl-peptidase 2-like [Brassica rapa]	179.839	162.809	161.241	23.2513	24.0069	22.2487	7.24947	2.85788	0	0	up	yes
MSTRG.6675	BraA03g058590.3C	MSTRG.6675.1;BraA03g058590.3C	GO:0003674(molecular_function);GO:0005739(mitochondrion);GO:0008150(biological_process)	NA	NA	NA	PREDICTED: uncharacterized protein LOC103862318 [Brassica rapa]	0.720592	0.279705	0.272111	35.9085	35.9469	33.8138	0.0120414	-6.37585	0	0	down	yes
MSTRG.10576	BraA06g009780.3C;BraA06g009770.3C	MSTRG.10576.1;BraA06g009770.3C;BraA06g009780.3C	GO:0003674(molecular_function);GO:0005575(cellular_component);GO:0008150(biological_process);GO:0004142(diacylglycerol cholinephosphotransferase activity);GO:0004307(ethanolaminephosphotransferase activity);GO:0005794(Golgi apparatus);GO:0006646(phosphatidylethanolamine biosynthetic process);GO:0008654(phospholipid biosynthetic process);GO:0016021(integral component of membrane);GO:0016780(phosph…	00564(Glycerophospholipid metabolism);00565(Ether lipid metabolism)	K00993	EC:2.7.8.1	PREDICTED: uncharacterized protein LOC103872057 [Brassica rapa];PREDICTED: choline/ethanolaminephosphotransferase 1 [Brassica rapa]	7.6555	8.18747	8.94124	75.9473	77.3467	74.7107	0.108701	-3.20157	0	0	down	yes
MSTRG.18192	BraA09g057050.3C	BraA09g057050.3C	GO:0003674(molecular_function);GO:0008150(biological_process);GO:0009507(chloroplast);GO:0016021(integral component of membrane)	NA	NA	NA	PREDICTED: uncharacterized protein LOC103842681 [Brassica rapa]	7.27836	6.53042	6.56341	160.855	152.017	162.392	0.042865	-4.54406	0	0	down	yes
MSTRG.1593	BraA01g036110.3C	BraA01g036110.3C	GO:0003674(molecular_function);GO:0009507(chloroplast);GO:0009534(chloroplast thylakoid);GO:0009535(chloroplast thylakoid membrane);GO:0009538(photosystem I reaction center);GO:0015979(photosynthesis);GO:0016021(integral component of membrane)	00195(Photosynthesis)	K02695	NA	PREDICTED: photosystem I reaction center subunit VI-1, chloroplastic [Brassica rapa]	15.8663	15.5686	13.5534	211.686	209.538	210.223	0.0712464	-3.81104	0	0	down	yes
MSTRG.6101	BraA03g044990.3C	BraA03g044990.3C	GO:0003677(DNA binding);GO:0003700(transcription factor activity, sequence-specific DNA binding);GO:0005515(protein binding);GO:0005634(nucleus);GO:0006355(regulation of transcription, DNA-templated);GO:0009723(response to ethylene);GO:0009751(response to salicylic acid);GO:0010200(response to chitin);GO:0048527(lateral root development)	NA	NA	NA	PREDICTED: transcription factor MYB44-like [Brassica rapa]	4.71436	4.80615	3.62476	352.773	374.486	368.544	0.011996	-6.3813	0	0	down	yes
MSTRG.7441	BraA04g016100.3C	MSTRG.7441.1;BraA04g016100.3C	GO:0005634(nucleus);GO:0005737(cytoplasm);GO:0005829(cytosol);GO:0005886(plasma membrane);GO:0009506(plasmodesma);GO:0030244(cellulose biosynthetic process);GO:0051211(anisotropic cell growth)	NA	NA	NA	PREDICTED: uncharacterized protein LOC103864319 [Brassica rapa]	0.642355	0.606248	0.611945	9.46684	10.1097	9.79243	0.0633508	-3.98049	0	0	down	yes
MSTRG.3238	BraA02g028140.3C	BraA02g028140.3C;MSTRG.3238.1	GO:0004722(protein serine/threonine phosphatase activity);GO:0005739(mitochondrion);GO:0016021(integral component of membrane);GO:0016787(hydrolase activity)	NA	NA	NA	PREDICTED: uncharacterized protein LOC103853501 [Brassica rapa]	80.8693	76.5517	74.3431	8.82468	8.6839	8.37709	8.95338	3.16243	0	0	up	yes
MSTRG.15663	BraA08g034720.3C	MSTRG.15663.1;BraA08g034720.3C	GO:0005244(voltage-gated ion channel activity);GO:0005267(potassium channel activity);GO:0005737(cytoplasm);GO:0005829(cytosol);GO:0005886(plasma membrane);GO:0006813(potassium ion transport);GO:0009506(plasmodesma);GO:0016020(membrane);GO:0034765(regulation of ion transmembrane transport)	00053(Ascorbate and aldarate metabolism)	K17744	EC:1.1.1.316	PREDICTED: probable voltage-gated potassium channel subunit beta [Brassica rapa]	316.953	335.003	348.097	15.6233	14.5232	14.5505	22.374	4.48375	0	0	up	yes
MSTRG.8956	BraA05g017000.3C;BraA05g016990.3C	MSTRG.8956.1;MSTRG.8956.2;MSTRG.8956.5;BraA05g016990.3C;BraA05g017000.3C	GO:0005524(ATP binding);GO:0005886(plasma membrane);GO:0006468(protein phosphorylation);GO:0016021(integral component of membrane);GO:0016301(kinase activity);GO:0016301(kinase activity)	00500(Starch and sucrose metabolism)	K19891	EC:3.2.1.39	BnaCnng35830D [Brassica napus];PREDICTED: probable LRR receptor-like serine/threonine-protein kinase At1g53430 [Brassica rapa]	6.61123	6.13759	6.13878	72.4327	74.5819	82.8414	0.0821714	-3.60522	0	0	down	yes
MSTRG.17184	BraA09g034980.3C	BraA09g034980.3C	GO:0005506(iron ion binding);GO:0005737(cytoplasm);GO:0009639(response to red or far red light);GO:0009686(gibberellin biosynthetic process);GO:0010114(response to red light);GO:0045487(gibberellin catabolic process);GO:0045543(gibberellin 2-beta-dioxygenase activity);GO:0052634(C-19 gibberellin 2-beta-dioxygenase activity);GO:0055114(oxidation-reduction process)	00904(Diterpenoid biosynthesis)	K04125	EC:1.14.11.13	BnaA09g26500D [Brassica napus]	120.282	128.298	120.914	0.939769	0.230797	0.600998	208.569	7.70438	0	0	up	yes
MSTRG.17492		MSTRG.17492.1	NA	NA	NA	NA		10.5038	12.8888	10.1093	207.798	206.779	205.219	0.0540532	-4.20948	0	0	down	yes
MSTRG.16913	BraA09g026880.3C	BraA09g026880.3C	GO:0003700(transcription factor activity, sequence-specific DNA binding);GO:0005634(nucleus);GO:0006351(transcription, DNA-templated);GO:0010200(response to chitin);GO:0043565(sequence-specific DNA binding);GO:0045892(negative regulation of transcription, DNA-templated)	NA	NA	NA	PREDICTED: heat stress transcription factor B-2b [Brassica rapa]	79.7421	77.02	78.2147	4.07085	5.08275	4.40707	17.3278	4.11502	0	0	up	yes
MSTRG.15269	BraA08g027280.3C	BraA08g027280.3C;MSTRG.15269.1	GO:0004674(protein serine/threonine kinase activity);GO:0005524(ATP binding);GO:0005634(nucleus);GO:0006468(protein phosphorylation);GO:0006950(response to stress);GO:0016301(kinase activity);GO:0016787(hydrolase activity)	04626(Plant-pathogen interaction)	K13430	EC:2.7.11.1	PREDICTED: proline-rich receptor-like protein kinase PERK15 [Brassica rapa]	1.71276	1.80272	1.5539	59.8936	59.2564	57.3828	0.0287163	-5.12198	0	0	down	yes
MSTRG.2231	BraA02g004690.3C	MSTRG.2231.1;BraA02g004690.3C	GO:0000139(Golgi membrane);GO:0005515(protein binding);GO:0005886(plasma membrane);GO:0005887(integral component of plasma membrane);GO:0008515(sucrose transmembrane transporter activity);GO:0009793(embryo development ending in seed dormancy);GO:0010150(leaf senescence);GO:0010431(seed maturation);GO:0015770(sucrose transport);GO:0016020(membrane);GO:0051119(sugar transmembrane transporter activi…	NA	NA	NA	PREDICTED: bidirectional sugar transporter SWEET15-like [Brassica rapa]	210.925	193.902	188.909	0.0816288	0.273278	0.133877	1214.72	10.2464	0	0	up	yes
MSTRG.19055	BraA10g011010.3C;BraA10g011020.3C	MSTRG.19055.1;MSTRG.19055.3;MSTRG.19055.5;MSTRG.19055.2;BraA10g011010.3C;BraA10g011020.3C	GO:0005634(nucleus);GO:0046872(metal ion binding);GO:0046872(metal ion binding)	NA	NA	NA	PREDICTED: uncharacterized protein LOC106406136 [Brassica napus];PREDICTED: uncharacterized protein LOC106406135 [Brassica napus]	21.6531	22.8016	19.3723	188.174	192.526	189.229	0.111991	-3.15854	0	0	down	yes
MSTRG.9885	BraA05g038610.3C	BraA05g038610.3C	GO:0005576(extracellular region);GO:0016829(lyase activity);GO:0030570(pectate lyase activity);GO:0045490(pectin catabolic process);GO:0046872(metal ion binding)	00040(Pentose and glucuronate interconversions)	K01728	EC:4.2.2.2	BnaA05g30530D [Brassica napus]	0.332511	0.310135	0.189033	34.6767	35.9281	36.8342	0.00774094	-7.01328	0	0	down	yes
MSTRG.17875	BraA09g050480.3C	BraA09g050480.3C	GO:0004802(transketolase activity);GO:0005829(cytosol);GO:0008152(metabolic process);GO:0009507(chloroplast);GO:0009535(chloroplast thylakoid membrane);GO:0009536(plastid);GO:0009570(chloroplast stroma);GO:0009651(response to salt stress);GO:0009941(chloroplast envelope);GO:0019253(reductive pentose-phosphate cycle);GO:0046686(response to cadmium ion);GO:0046872(metal ion binding)	01200(Carbon metabolism);01230(Biosynthesis of amino acids);00030(Pentose phosphate pathway);00710(Carbon fixation in photosynthetic organisms);01051(Biosynthesis of ansamycins)	K00615	EC:2.2.1.1	PREDICTED: transketolase-1, chloroplastic [Brassica rapa]	32.9085	36.3159	35.5341	320.581	325.833	324.964	0.107845	-3.21296	0	0	down	yes
MSTRG.10417	BraA06g006230.3C;BraA06g006260.3C	MSTRG.10417.1;BraA06g006230.3C;BraA06g006260.3C	GO:0000272(polysaccharide catabolic process);GO:0003723(RNA binding);GO:0003824(catalytic activity);GO:0005515(protein binding);GO:0005773(vacuole);GO:0005777(peroxisome);GO:0005794(Golgi apparatus);GO:0005840(ribosome);GO:0005996(monosaccharide metabolic process);GO:0006364(rRNA processing);GO:0007623(circadian rhythm);GO:0009409(response to cold);GO:0009506(plasmodesma);GO:0009507(chloroplast);…	00500(Starch and sucrose metabolism)	K00703	EC:2.4.1.21	PREDICTED: chloroplast stem-loop binding protein of 41 kDa b, chloroplastic [Brassica rapa];PREDICTED: chloroplast stem-loop binding protein of 41 kDa b, chloroplastic isoform X2 [Brassica napus]	28.9722	27.9501	28.3221	258.824	259.363	256.237	0.110075	-3.18345	0	0	down	yes
MSTRG.9751	BraA05g036590.3C	BraA05g036590.3C	GO:0000413(protein peptidyl-prolyl isomerization);GO:0003755(peptidyl-prolyl cis-trans isomerase activity);GO:0005528(FK506 binding);GO:0005634(nucleus);GO:0009507(chloroplast);GO:0009534(chloroplast thylakoid);GO:0009535(chloroplast thylakoid membrane);GO:0009543(chloroplast thylakoid lumen);GO:0009579(thylakoid);GO:0018208(peptidyl-proline modification)	03030(DNA replication);03420(Nucleotide excision repair);03430(Mismatch repair);03440(Homologous recombination)	K07466	NA	PREDICTED: peptidyl-prolyl cis-trans isomerase FKBP16-4, chloroplastic [Brassica rapa]	8.20423	7.83397	10.0142	132.887	129.444	132.932	0.0659116	-3.92332	0	0	down	yes
MSTRG.4896	BraA03g021460.3C	MSTRG.4896.1;BraA03g021460.3C	GO:0005215(transporter activity);GO:0005886(plasma membrane);GO:0006810(transport);GO:0006857(oligopeptide transport);GO:0009624(response to nematode);GO:0016020(membrane);GO:0016021(integral component of membrane)	NA	NA	NA	PREDICTED: protein NRT1/ PTR FAMILY 5.1-like isoform X1 [Brassica napus]	0	0	0.0884329	14.2676	13.4647	12.4708	0.00219965	-8.82851	0	0	down	yes
MSTRG.6156	BraA03g046300.3C	BraA03g046300.3C	GO:0005737(cytoplasm);GO:0008194(UDP-glycosyltransferase activity);GO:0009636(response to toxic substance);GO:0009813(flavonoid biosynthetic process);GO:0016757(transferase activity, transferring glycosyl groups);GO:0043231(intracellular membrane-bounded organelle);GO:0052696(flavonoid glucuronidation);GO:0080043(quercetin 3-O-glucosyltransferase activity);GO:0080044(quercetin 7-O-glucosyltransfe…	00942(Anthocyanin biosynthesis)	K12338	EC:2.4.1.298	PREDICTED: UDP-glycosyltransferase 75D1-like [Brassica napus]	92.3148	90.0472	88.485	1.9725	1.60641	1.60274	52.2705	5.70792	0	0	up	yes
MSTRG.5209	BraA03g027220.3C	MSTRG.5209.1;BraA03g027220.3C	GO:0005886(plasma membrane);GO:0006813(potassium ion transport);GO:0006814(sodium ion transport);GO:0006970(response to osmotic stress);GO:0009651(response to salt stress);GO:0015079(potassium ion transmembrane transporter activity);GO:0015081(sodium ion transmembrane transporter activity);GO:0016021(integral component of membrane);GO:0071805(potassium ion transmembrane transport)	NA	NA	NA	PREDICTED: sodium transporter HKT1-like [Brassica rapa]	35.9733	33.0855	31.5355	1.03135	1.06925	1.03506	32.0807	5.00364	0	0	up	yes
MSTRG.6172	BraA03g046610.3C	BraA03g046610.3C	GO:0003674(molecular_function);GO:0005829(cytosol);GO:0008150(biological_process);GO:0009507(chloroplast);GO:0009570(chloroplast stroma)	NA	NA	NA	PREDICTED: uncharacterized protein LOC103860816 [Brassica rapa]	1.16967	0.991197	1.20789	34.5106	34.1085	33.9264	0.0328513	-4.9279	0	0	down	yes
MSTRG.1944	BraA01g043490.3C	MSTRG.1944.1;BraA01g043490.3C	GO:0005887(integral component of plasma membrane);GO:0015179(L-amino acid transmembrane transporter activity);GO:0015297(antiporter activity)	03010(Ribosome)	K02995	NA	BnaAnng23630D [Brassica napus]	76.9053	79.3831	78.6627	6.61283	6.43314	7.15845	11.6287	3.53962	0	0	up	yes
MSTRG.10057	BraA05g041520.3C	BraA05g041520.3C	GO:0016746(transferase activity, transferring acyl groups);GO:0080167(response to karrikin)	NA	NA	NA	PREDICTED: putative gamma-glutamylcyclotransferase At3g02910 [Brassica rapa]	102.007	95.3725	97.2263	4.77989	4.49363	4.37774	21.5809	4.43168	0	0	up	yes
MSTRG.14457	BraA08g006950.3C	BraA08g006950.3C	GO:0005515(protein binding);GO:0009507(chloroplast);GO:0009534(chloroplast thylakoid);GO:0009535(chloroplast thylakoid membrane);GO:0009538(photosystem I reaction center);GO:0009579(thylakoid);GO:0009941(chloroplast envelope);GO:0010287(plastoglobule);GO:0015979(photosynthesis);GO:0016020(membrane);GO:0016021(integral component of membrane);GO:0019684(photosynthesis, light reaction)	00195(Photosynthesis)	K02699	NA	BnaA08g04820D [Brassica napus]	313.546	321.811	308.36	1738.67	1716.19	1750.31	0.181304	-2.46352	0	0	down	yes
MSTRG.17705	BraA09g046890.3C	MSTRG.17705.1;BraA09g046890.3C	GO:0003676(nucleic acid binding);GO:0004518(nuclease activity);GO:0004519(endonuclease activity);GO:0005515(protein binding);GO:0005886(plasma membrane);GO:0046872(metal ion binding)	NA	NA	NA	BnaC08g27100D [Brassica napus]	72.5552	68.4365	66.8339	7.74784	7.84171	8.0662	8.78542	3.13511	0	0	up	yes
MSTRG.20148	BraA10g032500.3C	BraA10g032500.3C	GO:0003677(DNA binding);GO:0003700(transcription factor activity, sequence-specific DNA binding);GO:0005634(nucleus);GO:0006351(transcription, DNA-templated);GO:0006355(regulation of transcription, DNA-templated);GO:0009408(response to heat);GO:0010200(response to chitin);GO:0043565(sequence-specific DNA binding)	NA	NA	NA	PREDICTED: heat stress transcription factor A-3 [Brassica rapa]	0.95587	0.936694	1.45238	53.5527	54.578	53.3806	0.0207103	-5.59351	0	0	down	yes
MSTRG.18456	BraA09g062520.3C	MSTRG.18456.1;BraA09g062520.3C	GO:0004040(amidase activity);GO:0005737(cytoplasm);GO:0005829(cytosol);GO:0009684(indoleacetic acid biosynthetic process);GO:0016810(hydrolase activity, acting on carbon-nitrogen (but not peptide) bonds);GO:0016884(carbon-nitrogen ligase activity, with glutamine as amido-N-donor);GO:0043864(indoleacetamide hydrolase activity)	00970(Aminoacyl-tRNA biosynthesis)	K02433	EC:6.3.5.6;EC:6.3.5.7	BnaA09g48610D [Brassica napus]	0.939808	1.308	1.3106	47.5713	49.8416	45.4643	0.0249053	-5.3274	0	0	down	yes
MSTRG.9395	BraA05g029460.3C	BraA05g029460.3C	GO:0003674(molecular_function);GO:0005886(plasma membrane);GO:0008150(biological_process);GO:0031225(anchored component of membrane)	NA	NA	NA	PREDICTED: uncharacterized GPI-anchored protein At4g28100 [Brassica rapa]	0.166884	0	0	23.5035	25.4036	23.6387	0.0023004	-8.7639	0	0	down	yes
MSTRG.13206	BraA07g024310.3C	BraA07g024310.3C	GO:0005575(cellular_component);GO:0008150(biological_process)	NA	NA	NA	PREDICTED: uncharacterized protein LOC103830262 [Brassica rapa]	195.198	181.498	178.701	13.1284	13.0598	10.7837	15.0222	3.90902	0	0	up	yes
MSTRG.8758	BraA05g011680.3C	MSTRG.8758.1;BraA05g011680.3C;MSTRG.8758.2	GO:0003988(acetyl-CoA C-acyltransferase activity);GO:0005730(nucleolus);GO:0005739(mitochondrion);GO:0005774(vacuolar membrane);GO:0005777(peroxisome);GO:0005829(cytosol);GO:0006635(fatty acid beta-oxidation);GO:0009507(chloroplast);GO:0009514(glyoxysome);GO:0009611(response to wounding);GO:0009695(jasmonic acid biosynthetic process);GO:0009789(positive regulation of abscisic acid-activated signa…	01212(Fatty acid metabolism);00071(Fatty acid degradation);00592(alpha-Linolenic acid metabolism);01040(Biosynthesis of unsaturated fatty acids);00280(Valine, leucine and isoleucine degradation);04146(Peroxisome)	K07513	EC:2.3.1.16	PREDICTED: 3-ketoacyl-CoA thiolase 2, peroxisomal [Brassica rapa]	377.539	393.364	396.218	48.0592	48.5901	49.0574	8.01007	3.00181	0	0	up	yes
MSTRG.589	BraA01g010800.3C	BraA01g010800.3C	GO:0005634(nucleus);GO:0016021(integral component of membrane);GO:0016740(transferase activity);GO:0016757(transferase activity, transferring glycosyl groups)	NA	NA	NA	PREDICTED: uncharacterized protein LOC103857412 [Brassica rapa]	17.2203	17.5526	15.5267	0	0.086017	0.0422	392.3	8.61581	0	0	up	yes
MSTRG.4615	BraA03g015450.3C	MSTRG.4615.1;BraA03g015450.3C	GO:0005576(extracellular region);GO:0005618(cell wall);GO:0006869(lipid transport);GO:0008289(lipid binding);GO:0009414(response to water deprivation);GO:0009737(response to abscisic acid);GO:0048046(apoplast)	NA	NA	NA	BnaA03g13140D [Brassica napus]	833.307	827.798	836.301	58.7133	52.1832	51.1552	15.4112	3.9459	0	0	up	yes
MSTRG.13987	BraA07g039570.3C	BraA07g039570.3C	GO:0005507(copper ion binding);GO:0009055(electron carrier activity);GO:0009507(chloroplast);GO:0009535(chloroplast thylakoid membrane);GO:0009543(chloroplast thylakoid lumen);GO:0009579(thylakoid);GO:0031977(thylakoid lumen);GO:0046688(response to copper ion);GO:0055114(oxidation-reduction process)	00195(Photosynthesis)	K02638	NA	PREDICTED: plastocyanin [Brassica rapa]	25.3175	26.6064	25.5075	422.448	400.391	419.879	0.0623082	-4.00443	0	0	down	yes
MSTRG.1419	BraA01g031350.3C	BraA01g031350.3C;MSTRG.1419.1	GO:0009409(response to cold);GO:0009507(chloroplast);GO:0009522(photosystem I);GO:0009523(photosystem II);GO:0009535(chloroplast thylakoid membrane);GO:0010030(positive regulation of seed germination);GO:0010117(photoprotection);GO:0010380(regulation of chlorophyll biosynthetic process);GO:0015979(photosynthesis);GO:0016021(integral component of membrane);GO:0016168(chlorophyll binding);GO:003460…	NA	NA	NA	PREDICTED: early light-induced protein 1, chloroplastic [Brassica rapa]	114.38	122.695	127.59	6.20216	6.36388	7.80817	17.8983	4.16175	0	0	up	yes
MSTRG.10451	BraA06g006960.3C	BraA06g006960.3C	GO:0003824(catalytic activity);GO:0004084(branched-chain-amino-acid transaminase activity);GO:0005737(cytoplasm);GO:0005739(mitochondrion);GO:0009081(branched-chain amino acid metabolic process);GO:0009097(isoleucine biosynthetic process);GO:0009098(leucine biosynthetic process);GO:0009099(valine biosynthetic process);GO:0009507(chloroplast);GO:0052654(L-leucine transaminase activity);GO:0052655(…	01210(2-Oxocarboxylic acid metabolism);01230(Biosynthesis of amino acids);00270(Cysteine and methionine metabolism);00280(Valine, leucine and isoleucine degradation);00290(Valine, leucine and isoleucine biosynthesis);00770(Pantothenate and CoA biosynthesis)	K00826	EC:2.6.1.42	PREDICTED: branched-chain-amino-acid aminotransferase 2, chloroplastic-like [Brassica rapa]	75.0141	73.8969	74.2084	10.3496	9.74316	9.3395	7.58078	2.92235	0	0	up	yes
MSTRG.15417	BraA08g030050.3C	BraA08g030050.3C	GO:0003942(N-acetyl-gamma-glutamyl-phosphate reductase activity);GO:0004073(aspartate-semialdehyde dehydrogenase activity);GO:0005739(mitochondrion);GO:0006520(cellular amino acid metabolic process);GO:0009086(methionine biosynthetic process);GO:0009088(threonine biosynthetic process);GO:0009089(lysine biosynthetic process via diaminopimelate);GO:0009097(isoleucine biosynthetic process);GO:000950…	01210(2-Oxocarboxylic acid metabolism);01230(Biosynthesis of amino acids);00260(Glycine, serine and threonine metabolism);00270(Cysteine and methionine metabolism);00300(Lysine biosynthesis);00261(Monobactam biosynthesis)	K00133	EC:1.2.1.11	PREDICTED: uncharacterized protein LOC103836051 [Brassica rapa]	0	0.276468	0.16674	25.9218	26.1428	24.9836	0.00575235	-7.44163	0	0	down	yes
MSTRG.2568	BraA02g011960.3C	BraA02g011960.3C	GO:0003674(molecular_function);GO:0005634(nucleus);GO:0008150(biological_process)	NA	NA	NA	PREDICTED: uncharacterized protein LOC103851676 [Brassica rapa]	93.4316	99.9835	94.4751	5.071	6.78136	6.01293	16.1145	4.01029	0	0	up	yes
MSTRG.4321	BraA03g009120.3C	BraA03g009120.3C	GO:0003746(translation elongation factor activity);GO:0005773(vacuole);GO:0005794(Golgi apparatus);GO:0005829(cytosol);GO:0005853(eukaryotic translation elongation factor 1 complex);GO:0005886(plasma membrane);GO:0006414(translational elongation);GO:0009506(plasmodesma);GO:0042742(defense response to bacterium);GO:0048046(apoplast)	NA	NA	NA	PREDICTED: elongation factor 1-beta 2-like [Brassica rapa]	0.64779	0.539639	0.463999	33.6813	35.8984	34.6793	0.0158397	-5.98031	0	0	down	yes
MSTRG.8257	BraA05g001460.3C	BraA05g001460.3C	GO:0005886(plasma membrane);GO:0031225(anchored component of membrane)	NA	NA	NA	PREDICTED: arabinogalactan peptide 16 [Brassica rapa]	24.385	24.894	21.7978	270.107	264.876	273.939	0.0878661	-3.50855	0	0	down	yes
MSTRG.10560	BraA06g009420.3C	BraA06g009420.3C;MSTRG.10560.1;MSTRG.10560.2	GO:0000325(plant-type vacuole);GO:0004553(hydrolase activity, hydrolyzing O-glycosyl compounds);GO:0004564(beta-fructofuranosidase activity);GO:0004575(sucrose alpha-glucosidase activity);GO:0005773(vacuole);GO:0005985(sucrose metabolic process);GO:0009505(plant-type cell wall);GO:0009617(response to bacterium);GO:0009738(abscisic acid-activated signaling pathway);GO:0071370(cellular response to …	00052(Galactose metabolism);00500(Starch and sucrose metabolism)	K01193	EC:3.2.1.26	PREDICTED: acid beta-fructofuranosidase 4, vacuolar-like [Brassica rapa]	152.116	161.884	162.821	13.9812	14.8721	13.7836	11.1833	3.48328	0	0	up	yes
MSTRG.13473	BraA07g029460.3C	BraA07g029460.3C;MSTRG.13473.1	GO:0004439(phosphatidylinositol-4,5-bisphosphate 5-phosphatase activity);GO:0004445(inositol-polyphosphate 5-phosphatase activity);GO:0005737(cytoplasm);GO:0016787(hydrolase activity);GO:0034485(phosphatidylinositol-3,4,5-trisphosphate 5-phosphatase activity);GO:0046856(phosphatidylinositol dephosphorylation)	00562(Inositol phosphate metabolism);04070(Phosphatidylinositol signaling system)	K01099	EC:3.1.3.36	PREDICTED: type IV inositol polyphosphate 5-phosphatase 3-like [Brassica rapa]	2.21222	1.83732	1.94901	29.3246	29.4129	29.2942	0.068141	-3.87533	0	0	down	yes
MSTRG.18181	BraA09g056720.3C	BraA09g056720.3C	GO:0003674(molecular_function);GO:0005576(extracellular region);GO:0051707(response to other organism)	NA	NA	NA	PREDICTED: pathogenesis-related protein 5-like isoform X1 [Brassica rapa]	1.74187	1.64512	1.78675	112.727	116.99	112.271	0.0151284	-6.0466	0	0	down	yes
MSTRG.3153	BraA02g026120.3C	BraA02g026120.3C	GO:0004462(lactoylglutathione lyase activity);GO:0005737(cytoplasm);GO:0005975(carbohydrate metabolic process)	NA	NA	NA	PREDICTED: uncharacterized protein LOC103853278 [Brassica rapa]	824.197	833.538	816.025	0.517282	0.628665	0.396391	1603.9	10.6474	0	0	up	yes
MSTRG.17715	BraA09g047010.3C	BraA09g047010.3C	GO:0003674(molecular_function);GO:0005739(mitochondrion);GO:0009658(chloroplast organization);GO:0045893(positive regulation of transcription, DNA-templated)	NA	NA	NA	PREDICTED: uncharacterized protein LOC103841538 [Brassica rapa]	115.734	98.9574	94.9221	2.52136	2.52584	2.22623	42.5678	5.41169	0	0	up	yes
MSTRG.6725	BraA03g059910.3C	BraA03g059910.3C	GO:0004497(monooxygenase activity);GO:0005506(iron ion binding);GO:0005515(protein binding);GO:0005783(endoplasmic reticulum);GO:0009699(phenylpropanoid biosynthetic process);GO:0009809(lignin biosynthetic process);GO:0010224(response to UV-B);GO:0016020(membrane);GO:0016021(integral component of membrane);GO:0016709(oxidoreductase activity, acting on paired donors, with incorporation or reductio…	00940(Phenylpropanoid biosynthesis)	K09755	EC:1.14.-.-	PREDICTED: cytochrome P450 84A1-like [Brassica rapa]	3.65518	3.2243	3.40785	36.4456	38.0156	35.5108	0.0935449	-3.4182	0	0	down	yes
MSTRG.13812	BraA07g036350.3C	BraA07g036350.3C	GO:0005351(sugar:proton symporter activity);GO:0005773(vacuole);GO:0005774(vacuolar membrane);GO:0005886(plasma membrane);GO:0005887(integral component of plasma membrane);GO:0005985(sucrose metabolic process);GO:0008506(sucrose:proton symporter activity);GO:0009506(plasmodesma);GO:0009624(response to nematode);GO:0009846(pollen germination);GO:0015144(carbohydrate transmembrane transporter activ…	NA	NA	NA	PREDICTED: sucrose transport protein SUC1-like [Brassica rapa]	0.708041	0.693883	0.777188	50.6523	48.2037	50.4437	0.0145956	-6.09833	0	0	down	yes
MSTRG.14789	BraA08g016620.3C	BraA08g016620.3C	GO:0004601(peroxidase activity);GO:0005576(extracellular region);GO:0006979(response to oxidative stress);GO:0020037(heme binding);GO:0046872(metal ion binding);GO:0055114(oxidation-reduction process)	00940(Phenylpropanoid biosynthesis)	K00430	EC:1.11.1.7	PREDICTED: peroxidase 47-like [Brassica rapa]	3.62536	1.84961	2.64621	193.261	194.352	188.079	0.0141068	-6.14747	0	0	down	yes
MSTRG.875	BraA01g016690.3C	BraA01g016690.3C	GO:0004609(phosphatidylserine decarboxylase activity);GO:0005509(calcium ion binding);GO:0005737(cytoplasm);GO:0005783(endoplasmic reticulum);GO:0005789(endoplasmic reticulum membrane);GO:0006646(phosphatidylethanolamine biosynthetic process);GO:0008654(phospholipid biosynthetic process);GO:0016540(protein autoprocessing)	00564(Glycerophospholipid metabolism)	K01613	EC:4.1.1.65	PREDICTED: phosphatidylserine decarboxylase proenzyme 3 [Brassica rapa]	2.95734	2.86949	2.99728	48.5501	48.5879	43.3106	0.062828	-3.99245	0	0	down	yes
MSTRG.16050	BraA09g006230.3C	BraA09g006230.3C	GO:0004506(squalene monooxygenase activity);GO:0005576(extracellular region);GO:0016021(integral component of membrane);GO:0016126(sterol biosynthetic process);GO:0050660(flavin adenine dinucleotide binding);GO:0055114(oxidation-reduction process)	00100(Steroid biosynthesis);00909(Sesquiterpenoid and triterpenoid biosynthesis)	K00511	EC:1.14.14.17	PREDICTED: squalene monooxygenase 1,1 [Brassica rapa]	366.237	344.283	332.672	21.3282	22.0212	22.2997	15.8904	3.99008	0	0	up	yes
MSTRG.6573	BraA03g056120.3C	BraA03g056120.3C	GO:0003743(translation initiation factor activity);GO:0005618(cell wall);GO:0005737(cytoplasm);GO:0006413(translational initiation);GO:0009507(chloroplast)	NA	NA	NA	PREDICTED: uncharacterized protein LOC103861997 [Brassica rapa]	2.00165	1.35576	1.36798	61.7675	64.891	60.727	0.0252175	-5.30943	0	0	down	yes
MSTRG.11956	BraA06g038960.3C	BraA06g038960.3C;MSTRG.11956.1	GO:0005576(extracellular region);GO:0016042(lipid catabolic process);GO:0016788(hydrolase activity, acting on ester bonds);GO:0052689(carboxylic ester hydrolase activity)	00860(Porphyrin and chlorophyll metabolism);00900(Terpenoid backbone biosynthesis)	K10960	EC:1.3.1.83	PREDICTED: GDSL esterase/lipase At2g03980-like [Brassica rapa]	0	0	0.0799272	49.819	55.2104	50.8828	0.000512643	-10.9298	0	0	down	yes
MSTRG.15490	BraA08g031370.3C	BraA08g031370.3C;MSTRG.15490.1	GO:0004047(aminomethyltransferase activity);GO:0005739(mitochondrion);GO:0006546(glycine catabolic process);GO:0008483(transaminase activity);GO:0009507(chloroplast);GO:0009534(chloroplast thylakoid);GO:0009570(chloroplast stroma);GO:0009941(chloroplast envelope);GO:0016020(membrane);GO:0022626(cytosolic ribosome);GO:0046686(response to cadmium ion);GO:0048046(apoplast)	01200(Carbon metabolism);00630(Glyoxylate and dicarboxylate metabolism);00260(Glycine, serine and threonine metabolism);00670(One carbon pool by folate)	K00605	EC:2.1.2.10	BnaA08g25100D [Brassica napus]	3.43704	2.93766	3.24721	148.998	148.166	153.279	0.021361	-5.54888	0	0	down	yes
MSTRG.4078	BraA03g004530.3C	BraA03g004530.3C	GO:0003674(molecular_function);GO:0005739(mitochondrion);GO:0008150(biological_process)	NA	NA	NA	PREDICTED: uncharacterized protein LOC103855896 [Brassica rapa]	2.48585	1.91695	2.17248	306.744	303.932	335.895	0.00694642	-7.16952	0	0	down	yes
MSTRG.14518	BraA08g009150.3C	MSTRG.14518.1;BraA08g009150.3C;MSTRG.14518.2	GO:0004356(glutamate-ammonia ligase activity);GO:0005524(ATP binding);GO:0005739(mitochondrion);GO:0006542(glutamine biosynthetic process);GO:0007568(aging);GO:0009507(chloroplast);GO:0009535(chloroplast thylakoid membrane);GO:0009570(chloroplast stroma);GO:0009579(thylakoid);GO:0009651(response to salt stress);GO:0009735(response to cytokinin);GO:0009941(chloroplast envelope);GO:0016020(membrane…	01230(Biosynthesis of amino acids);00630(Glyoxylate and dicarboxylate metabolism);00910(Nitrogen metabolism);00250(Alanine, aspartate and glutamate metabolism);00220(Arginine biosynthesis)	K01915	EC:6.3.1.2	PREDICTED: glutamine synthetase, chloroplastic-like [Brassica rapa]	55.1714	54.9227	54.6734	384.84	380.894	373.725	0.144602	-2.78985	0	0	down	yes
MSTRG.8261	BraA05g001570.3C	BraA05g001570.3C	GO:0003674(molecular_function);GO:0008150(biological_process);GO:0009507(chloroplast)	NA	NA	NA	PREDICTED: uncharacterized protein LOC103866491 [Brassica rapa]	11.1561	9.21902	10.4327	138.93	133.908	132.7	0.0759677	-3.71847	0	0	down	yes
MSTRG.15744	BraA09g000180.3C	BraA09g000180.3C	GO:0003674(molecular_function);GO:0008150(biological_process);GO:0009507(chloroplast);GO:0009534(chloroplast thylakoid);GO:0009535(chloroplast thylakoid membrane);GO:0009579(thylakoid);GO:0009941(chloroplast envelope);GO:0010287(plastoglobule);GO:0016021(integral component of membrane)	NA	NA	NA	PREDICTED: protein CURVATURE THYLAKOID 1A, chloroplastic [Brassica rapa]	64.2044	66.2068	68.7689	959.302	968.861	997.87	0.0680717	-3.8768	0	0	down	yes
MSTRG.9110	BraA05g022880.3C	BraA05g022880.3C	GO:0005576(extracellular region);GO:0005829(cytosol);GO:0016757(transferase activity, transferring glycosyl groups)	00942(Anthocyanin biosynthesis)	K12937	EC:2.4.1.254	PREDICTED: UDP-glycosyltransferase 91C1-like [Brassica rapa]	19.281	19.2531	22.0242	0.018208	0.094118	0.092513	295.638	8.20769	0	0	up	yes
MSTRG.16245	BraA09g009720.3C	BraA09g009720.3C	GO:0003959(NADPH dehydrogenase activity);GO:0004324(ferredoxin-NADP+ reductase activity);GO:0008266(poly(U) RNA binding);GO:0009507(chloroplast);GO:0009534(chloroplast thylakoid);GO:0009535(chloroplast thylakoid membrane);GO:0009570(chloroplast stroma);GO:0009579(thylakoid);GO:0009767(photosynthetic electron transport chain);GO:0009941(chloroplast envelope);GO:0016491(oxidoreductase activity);GO:…	00195(Photosynthesis)	K02641	EC:1.18.1.2	PREDICTED: ferredoxin--NADP reductase, leaf isozyme 1, chloroplastic [Brassica rapa]	254.061	259.231	260.5	1840.3	1824.99	1833.85	0.140712	-2.82919	0	0	down	yes
MSTRG.5473	BraA03g032210.3C	BraA03g032210.3C	GO:0008150(biological_process);GO:0009507(chloroplast);GO:0009570(chloroplast stroma)	NA	NA	NA	PREDICTED: TPR repeat-containing thioredoxin TTL1 [Brassica rapa]	0.337	0.417081	0.097894	36.1817	34.1493	34.1233	0.00815643	-6.93785	0	0	down	yes
MSTRG.19867	BraA10g027290.3C	BraA10g027290.3C	GO:0003674(molecular_function);GO:0005634(nucleus);GO:0008150(biological_process)	03015(mRNA surveillance pathway)	K14416	NA	PREDICTED: flowering-promoting factor 1-like protein 2 [Brassica rapa]	75.0215	72.1588	66.7916	0.179844	0	0	1189.76	10.2165	0	0	up	yes
MSTRG.5905	BraA03g041170.3C	MSTRG.5905.1	NA	NA	NA	NA		2.98076	3.16487	2.28586	197.053	201.689	196.429	0.0141665	-6.14137	0	0	down	yes
MSTRG.14112	BraA07g041930.3C	BraA07g041930.3C	GO:0005618(cell wall);GO:0005774(vacuolar membrane);GO:0005794(Golgi apparatus);GO:0005829(cytosol);GO:0005886(plasma membrane);GO:0009505(plant-type cell wall);GO:0030246(carbohydrate binding);GO:0048046(apoplast)	NA	NA	NA	PREDICTED: epidermis-specific secreted glycoprotein EP1-like [Brassica rapa]	152.718	163.913	165.123	0.491055	0.275259	0.234628	481.301	8.9108	0	0	up	yes
MSTRG.14796	BraA08g016700.3C	BraA08g016700.3C	GO:0005576(extracellular region);GO:0005618(cell wall);GO:0009505(plant-type cell wall);GO:0030599(pectinesterase activity);GO:0042545(cell wall modification);GO:0045330(aspartyl esterase activity);GO:0045490(pectin catabolic process);GO:0046910(pectinesterase inhibitor activity);GO:0050829(defense response to Gram-negative bacterium);GO:0071944(cell periphery)	00040(Pentose and glucuronate interconversions);00500(Starch and sucrose metabolism)	K01051	EC:3.1.1.11	PREDICTED: probable pectinesterase/pectinesterase inhibitor 44 [Brassica rapa]	6.11742	6.21576	5.91072	53.7619	49.5989	53.0029	0.116676	-3.09942	0	0	down	yes
MSTRG.5529	BraA03g033390.3C	BraA03g033390.3C	GO:0003700(transcription factor activity, sequence-specific DNA binding);GO:0005634(nucleus);GO:0006355(regulation of transcription, DNA-templated);GO:0007623(circadian rhythm);GO:0008270(zinc ion binding);GO:0048579(negative regulation of long-day photoperiodism, flowering)	NA	NA	NA	PREDICTED: zinc finger protein CONSTANS-LIKE 9-like [Brassica rapa]	0.220757	0.054079	0.286524	24.9909	26.9286	26.6851	0.00714156	-7.12954	0	0	down	yes
MSTRG.8236	BraA05g001160.3C	BraA05g001160.3C	GO:0003700(transcription factor activity, sequence-specific DNA binding);GO:0005634(nucleus);GO:0006351(transcription, DNA-templated);GO:0006355(regulation of transcription, DNA-templated);GO:0009414(response to water deprivation);GO:0009737(response to abscisic acid);GO:0009738(abscisic acid-activated signaling pathway);GO:0043565(sequence-specific DNA binding);GO:0045893(positive regulation of …	00750(Vitamin B6 metabolism)	K05275	EC:1.1.1.65	PREDICTED: homeobox-leucine zipper protein ATHB-7 [Brassica rapa]	420.062	376.17	381.617	25.0374	26.5066	26.1508	15.16	3.92219	0	0	up	yes
MSTRG.8209	BraA05g000610.3C	BraA05g000610.3C	GO:0004467(long-chain fatty acid-CoA ligase activity);GO:0005524(ATP binding);GO:0005634(nucleus);GO:0005783(endoplasmic reticulum);GO:0006631(fatty acid metabolic process);GO:0006633(fatty acid biosynthetic process);GO:0010025(wax biosynthetic process);GO:0010143(cutin biosynthetic process);GO:0031957(very long-chain fatty acid-CoA ligase activity)	01212(Fatty acid metabolism);00061(Fatty acid biosynthesis);00071(Fatty acid degradation);04146(Peroxisome)	K01897	EC:6.2.1.3	PREDICTED: long chain acyl-CoA synthetase 1-like isoform X1 [Brassica rapa]	6.06165	5.53313	5.39752	56.0964	55.9996	53.3019	0.102736	-3.28299	0	0	down	yes
MSTRG.11265	BraA06g025890.3C	BraA06g025890.3C	GO:0004857(enzyme inhibitor activity)	00040(Pentose and glucuronate interconversions);00500(Starch and sucrose metabolism)	K01051	EC:3.1.1.11	PREDICTED: 21 kDa protein [Brassica rapa]	0	0	0	39.4078	36.8652	45.3501	-inf	-inf	0	0	down	yes
MSTRG.18918	BraA10g006100.3C	BraA10g006100.3C;MSTRG.18918.1	GO:0004722(protein serine/threonine phosphatase activity);GO:0005267(potassium channel activity);GO:0005886(plasma membrane);GO:0006470(protein dephosphorylation);GO:0009788(negative regulation of abscisic acid-activated signaling pathway);GO:0009939(positive regulation of gibberellic acid mediated signaling pathway);GO:0010030(positive regulation of seed germination);GO:0046872(metal ion binding…	NA	NA	NA	PREDICTED: protein phosphatase 2C 3 [Brassica rapa]	129.908	119.242	123.647	8.72428	9.75923	9.81109	13.1755	3.71979	0	0	up	yes
MSTRG.17635	BraA09g045620.3C	BraA09g045620.3C	GO:0000977(RNA polymerase II regulatory region sequence-specific DNA binding);GO:0001085(RNA polymerase II transcription factor binding);GO:0001228(transcriptional activator activity, RNA polymerase II transcription regulatory region sequence-specific binding);GO:0003682(chromatin binding);GO:0003700(transcription factor activity, sequence-specific DNA binding);GO:0005634(nucleus);GO:0005667(tran…	NA	NA	NA	PREDICTED: GATA transcription factor 8 [Brassica rapa]	12.2211	14.0955	11.7425	240.233	244.554	253.682	0.0515379	-4.27822	0	0	down	yes
MSTRG.1034	BraA01g019890.3C	MSTRG.1034.1;BraA01g019890.3C	GO:0005634(nucleus);GO:0007165(signal transduction);GO:0035091(phosphatidylinositol binding)	NA	NA	NA	PREDICTED: VAN3-binding protein [Brassica rapa]	176.64	163.606	162.688	3.00836	3.79736	3.14128	50.5615	5.65997	0	0	up	yes
MSTRG.7811	BraA04g024630.3C	BraA04g024630.3C;MSTRG.7811.2	GO:0005794(Golgi apparatus);GO:0009416(response to light stimulus);GO:0009507(chloroplast);GO:0009522(photosystem I);GO:0009523(photosystem II);GO:0009534(chloroplast thylakoid);GO:0009535(chloroplast thylakoid membrane);GO:0009579(thylakoid);GO:0009768(photosynthesis, light harvesting in photosystem I);GO:0009941(chloroplast envelope);GO:0010287(plastoglobule);GO:0015979(photosynthesis);GO:00160…	00196(Photosynthesis - antenna proteins)	K08912	NA	PREDICTED: chlorophyll a-b binding protein 1, chloroplastic-like [Brassica napus]	310.275	325.525	326.792	7937.45	7881.2	8197.85	0.0400804	-4.64096	0	0	down	yes
MSTRG.18952	BraA10g007220.3C	BraA10g007220.3C	GO:0004565(beta-galactosidase activity);GO:0005576(extracellular region);GO:0005618(cell wall);GO:0005773(vacuole);GO:0005975(carbohydrate metabolic process);GO:0048046(apoplast)	00052(Galactose metabolism);00600(Sphingolipid metabolism);00531(Glycosaminoglycan degradation);00604(Glycosphingolipid biosynthesis - ganglio series);00511(Other glycan degradation)	K12309	EC:3.2.1.23	PREDICTED: beta-galactosidase 5 [Brassica rapa]	0	0	0.048897	11.31	10.7735	10.8384	0.00148525	-9.39508	0	0	down	yes
MSTRG.13667	BraA07g033700.3C	BraA07g033700.3C	GO:0003735(structural constituent of ribosome);GO:0005840(ribosome);GO:0006412(translation);GO:0009507(chloroplast);GO:0009535(chloroplast thylakoid membrane);GO:0009536(plastid);GO:0009570(chloroplast stroma);GO:0009579(thylakoid);GO:0032544(plastid translation)	NA	NA	NA	PREDICTED: 30S ribosomal protein 3-1, chloroplastic-like [Brassica rapa]	7.45604	6.15236	8.14138	287.216	313.952	317.701	0.0236702	-5.40079	0	0	down	yes
MSTRG.19621	BraA10g022960.3C	MSTRG.19621.1;BraA10g022960.3C	GO:0000166(nucleotide binding);GO:0003676(nucleic acid binding);GO:0003723(RNA binding);GO:0005515(protein binding);GO:0005634(nucleus);GO:0005737(cytoplasm);GO:0009735(response to cytokinin);GO:0016020(membrane)	NA	NA	NA	PREDICTED: binding partner of ACD11 1-like isoform X2 [Brassica rapa]	142.113	149.395	154.086	6.0403	4.67143	4.71252	28.8892	4.85246	0	0	up	yes
MSTRG.5764	BraA03g038060.3C	BraA03g038060.3C	GO:0005216(ion channel activity);GO:0005249(voltage-gated potassium channel activity);GO:0005516(calmodulin binding);GO:0005886(plasma membrane);GO:0005887(integral component of plasma membrane);GO:0009535(chloroplast thylakoid membrane);GO:0009624(response to nematode);GO:0030551(cyclic nucleotide binding);GO:0030552(cAMP binding);GO:0030553(cGMP binding);GO:0042391(regulation of membrane potent…	04626(Plant-pathogen interaction)	K05391	NA	PREDICTED: probable cyclic nucleotide-gated ion channel 20, chloroplastic [Brassica rapa]	0.147293	0.054709	0.069268	85.7727	84.8679	84.0519	0.00106509	-9.87481	0	0	down	yes
MSTRG.12292	BraA07g000510.3C	MSTRG.12292.1;BraA07g000510.3C	GO:0003674(molecular_function);GO:0005634(nucleus);GO:0008150(biological_process)	NA	NA	NA	PREDICTED: uncharacterized protein LOC103828185 [Brassica rapa]	61.0778	60.0309	60.8299	6.22394	6.05238	5.79858	10.0658	3.33139	0	0	up	yes
MSTRG.256	BraA01g004580.3C	BraA01g004580.3C	GO:0004190(aspartic-type endopeptidase activity);GO:0006508(proteolysis);GO:0030163(protein catabolic process)	NA	NA	NA	PREDICTED: aspartic proteinase Asp1 [Brassica rapa]	5.16983	4.26564	4.20519	61.206	58.4865	57.3949	0.0770279	-3.69847	0	0	down	yes
MSTRG.19602	BraA10g022530.3C	BraA10g022530.3C	GO:0005634(nucleus);GO:0005737(cytoplasm);GO:0016020(membrane);GO:0030001(metal ion transport);GO:0046872(metal ion binding);GO:0046914(transition metal ion binding);GO:0046916(cellular transition metal ion homeostasis)	00940(Phenylpropanoid biosynthesis)	K00430	EC:1.11.1.7	PREDICTED: heavy metal-associated isoprenylated plant protein 21 isoform X1 [Brassica rapa]	229.334	217.376	229.71	30.707	27.481	31.6539	7.52901	2.91246	0	0	up	yes
MSTRG.10268	BraA06g003250.3C	BraA06g003250.3C	GO:0004329(formate-tetrahydrofolate ligase activity);GO:0005507(copper ion binding);GO:0005524(ATP binding);GO:0005737(cytoplasm);GO:0005829(cytosol);GO:0005886(plasma membrane);GO:0009396(folic acid-containing compound biosynthetic process);GO:0009507(chloroplast);GO:0009735(response to cytokinin);GO:0035999(tetrahydrofolate interconversion);GO:0046686(response to cadmium ion);GO:0048046(apoplas…	01200(Carbon metabolism);00670(One carbon pool by folate)	K01938	EC:6.3.4.3	PREDICTED: formate--tetrahydrofolate ligase [Brassica rapa]	16.7324	18.6824	18.8171	180.353	178.86	183.353	0.0999547	-3.32258	0	0	down	yes
MSTRG.18943	BraA10g006830.3C	BraA10g006830.3C	GO:0000932(cytoplasmic mRNA processing body);GO:0004197(cysteine-type endopeptidase activity);GO:0005515(protein binding);GO:0005576(extracellular region);GO:0005615(extracellular space);GO:0005764(lysosome);GO:0005773(vacuole);GO:0005829(cytosol);GO:0006508(proteolysis);GO:0008233(peptidase activity);GO:0008234(cysteine-type peptidase activity);GO:0009414(response to water deprivation);GO:000950…	04145(Phagosome)	K01365	EC:3.4.22.15	PREDICTED: cysteine proteinase RD21A [Brassica rapa]	6331.47	6312.23	6481.03	1230.76	1230.23	1261.65	5.13741	2.36104	0	0	up	yes
MSTRG.16429	BraA09g014040.3C	BraA09g014040.3C	GO:0003824(catalytic activity);GO:0005737(cytoplasm);GO:0005829(cytosol);GO:0006520(cellular amino acid metabolic process);GO:0009970(cellular response to sulfate starvation);GO:0018826(methionine gamma-lyase activity);GO:0019458(methionine catabolic process via 2-oxobutanoate);GO:0030170(pyridoxal phosphate binding);GO:0042631(cellular response to water deprivation);GO:0051289(protein homotetram…	00270(Cysteine and methionine metabolism);00450(Selenocompound metabolism)	K01761	EC:4.4.1.11	PREDICTED: methionine gamma-lyase [Brassica rapa]	67.7756	67.1152	71.1477	6.49282	6.94166	7.69411	9.75165	3.28565	0	0	up	yes
MSTRG.14926	BraA08g019990.3C	BraA08g019990.3C	GO:0006855(drug transmembrane transport);GO:0015238(drug transmembrane transporter activity)	NA	NA	NA	PREDICTED: protein DETOXIFICATION 35-like [Brassica rapa]	10.1001	8.02419	7.95071	125.964	135.065	134.668	0.0658963	-3.92366	0	0	down	yes
MSTRG.15510	BraA08g031760.3C	BraA08g031760.3C	GO:0000014(single-stranded DNA endodeoxyribonuclease activity);GO:0003676(nucleic acid binding);GO:0005576(extracellular region);GO:0006308(DNA catabolic process);GO:0010150(leaf senescence);GO:0016891(endoribonuclease activity, producing 5'-phosphomonoesters);GO:0043765(T/G mismatch-specific endonuclease activity);GO:0046872(metal ion binding);GO:0080187(floral organ senescence)	NA	NA	NA	PREDICTED: endonuclease 1-like [Brassica napus]	136.962	130.842	137.571	0.420667	0.24174	0.438877	368.092	8.52392	0	0	up	yes
MSTRG.15909	BraA09g003060.3C	BraA09g003060.3C	GO:0005774(vacuolar membrane);GO:0006857(oligopeptide transport);GO:0009507(chloroplast);GO:0015198(oligopeptide transporter activity);GO:0016021(integral component of membrane);GO:0055085(transmembrane transport)	01200(Carbon metabolism);01230(Biosynthesis of amino acids);00030(Pentose phosphate pathway);00710(Carbon fixation in photosynthetic organisms)	K01807	EC:5.3.1.6	PREDICTED: probable metal-nicotianamine transporter YSL6 [Brassica rapa]	330.86	365.389	367.522	58.4588	58.9354	58.1378	6.06027	2.59938	0	0	up	yes
MSTRG.3012	BraA02g022740.3C	BraA02g022740.3C	GO:0003677(DNA binding);GO:0003700(transcription factor activity, sequence-specific DNA binding);GO:0005515(protein binding);GO:0005634(nucleus);GO:0006355(regulation of transcription, DNA-templated);GO:0009845(seed germination);GO:0043565(sequence-specific DNA binding);GO:0044212(transcription regulatory region DNA binding);GO:0046982(protein heterodimerization activity)	NA	NA	NA	PREDICTED: bZIP transcription factor 44-like [Brassica rapa]	0.720666	1.21008	0.476765	106.454	101.458	106.529	0.00765646	-7.02911	0	0	down	yes
MSTRG.11496	BraA06g030290.3C	MSTRG.11496.2;BraA06g030290.3C;MSTRG.11496.1	GO:0003674(molecular_function);GO:0008150(biological_process);GO:0009507(chloroplast);GO:0009941(chloroplast envelope)	NA	NA	NA	PREDICTED: UPF0548 protein At2g17695 [Brassica rapa]	827.267	818.037	822.362	107.985	114.756	112.834	7.35355	2.87844	0	0	up	yes
MSTRG.17085	BraA09g032660.3C	BraA09g032660.3C;MSTRG.17085.1	GO:0005739(mitochondrion);GO:0005960(glycine cleavage complex);GO:0006546(glycine catabolic process);GO:0009507(chloroplast);GO:0019464(glycine decarboxylation via glycine cleavage system)	00630(Glyoxylate and dicarboxylate metabolism);00260(Glycine, serine and threonine metabolism)	K02437	NA	PREDICTED: glycine cleavage system H protein 3, mitochondrial [Brassica rapa]	14.5666	15.3555	17.7261	700.092	669.87	660.807	0.0234631	-5.41346	0	0	down	yes
MSTRG.15819	BraA09g001460.3C	MSTRG.15819.1;BraA09g001460.3C	GO:0003674(molecular_function);GO:0009507(chloroplast);GO:0009534(chloroplast thylakoid);GO:0009535(chloroplast thylakoid membrane);GO:0009538(photosystem I reaction center);GO:0009579(thylakoid);GO:0009941(chloroplast envelope);GO:0010287(plastoglobule);GO:0015979(photosynthesis);GO:0016020(membrane)	00195(Photosynthesis)	K02692	NA	BnaC09g00220D [Brassica napus]	303.353	292.046	290.949	1683.57	1689.05	1747.2	0.173121	-2.53015	0	0	down	yes
MSTRG.17957	BraA09g052050.3C	MSTRG.17957.1;BraA09g052050.3C	GO:0004553(hydrolase activity, hydrolyzing O-glycosyl compounds);GO:0005576(extracellular region);GO:0005773(vacuole);GO:0005975(carbohydrate metabolic process);GO:0008422(beta-glucosidase activity);GO:1901657(glycosyl compound metabolic process)	00500(Starch and sucrose metabolism);00460(Cyanoamino acid metabolism);00940(Phenylpropanoid biosynthesis)	K01188	EC:3.2.1.21	PREDICTED: beta-glucosidase 10-like [Brassica rapa]	0.296474	0.167637	0.100892	16.4154	15.7852	15.329	0.0118874	-6.39442	0	0	down	yes
MSTRG.13090	BraA07g021900.3C	BraA07g021900.3C	GO:0005515(protein binding);GO:0009409(response to cold);GO:0009507(chloroplast);GO:0009522(photosystem I);GO:0009534(chloroplast thylakoid);GO:0009535(chloroplast thylakoid membrane);GO:0009579(thylakoid);GO:0009637(response to blue light);GO:0009644(response to high light intensity);GO:0009645(response to low light intensity stimulus);GO:0009765(photosynthesis, light harvesting);GO:0009768(phot…	00196(Photosynthesis - antenna proteins)	K08907	NA	PREDICTED: chlorophyll a-b binding protein 6, chloroplastic isoform X1 [Brassica rapa]	70.209	69.2986	68.5997	1421.92	1443.94	1381.54	0.0489964	-4.35118	0	0	down	yes
MSTRG.7975	BraA04g028140.3C	BraA04g028140.3C	GO:0003674(molecular_function);GO:0005634(nucleus);GO:0009585(red, far-red light phototransduction);GO:0009648(photoperiodism);GO:0009649(entrainment of circadian clock);GO:0009908(flower development);GO:0009909(regulation of flower development);GO:0010017(red or far-red light signaling pathway);GO:0010114(response to red light);GO:0042753(positive regulation of circadian rhythm);GO:0042803(prote…	NA	NA	NA	BnaA04g22640D [Brassica napus]	5.83895	7.00745	6.65315	142.8	146.613	142.953	0.0450996	-4.47074	0	0	down	yes
MSTRG.9844	BraA05g038010.3C	BraA05g038010.3C	GO:0005215(transporter activity);GO:0005886(plasma membrane);GO:0006810(transport);GO:0009507(chloroplast);GO:0009941(chloroplast envelope);GO:0016021(integral component of membrane);GO:0034599(cellular response to oxidative stress);GO:0046467(membrane lipid biosynthetic process)	04626(Plant-pathogen interaction)	K13457	NA	PREDICTED: uncharacterized protein LOC103870645 [Brassica rapa]	524.699	517.947	509.527	83.7915	86.6833	82.7278	6.13016	2.61593	0	0	up	yes
MSTRG.10754	BraA06g013450.3C;BraA06g013440.3C	BraA06g013450.3C;MSTRG.10754.2;BraA06g013440.3C;MSTRG.10754.1	GO:0004674(protein serine/threonine kinase activity);GO:0005524(ATP binding);GO:0005886(plasma membrane);GO:0006468(protein phosphorylation);GO:0007169(transmembrane receptor protein tyrosine kinase signaling pathway);GO:0009611(response to wounding);GO:0009753(response to jasmonic acid);GO:0016021(integral component of membrane);GO:0016301(kinase activity);GO:0042277(peptide binding);GO:0042742(…	04075(Plant hormone signal transduction);04075(Plant hormone signal transduction)	K13415	EC:2.7.10.1;EC:2.7.11.1	PREDICTED: leucine-rich repeat receptor-like protein kinase PEPR2 [Brassica rapa]	0.1274	0.0827249	0.0697792	7.6651	8.36571	8.61557	0.0113568	-6.4603	0	0	down	yes
MSTRG.17543	BraA09g043840.3C	BraA09g043840.3C	GO:0005515(protein binding);GO:0005634(nucleus);GO:0006351(transcription, DNA-templated);GO:0006355(regulation of transcription, DNA-templated);GO:0009943(adaxial/abaxial axis specification);GO:0010073(meristem maintenance);GO:0010075(regulation of meristem growth);GO:0010305(leaf vascular tissue pattern formation);GO:0010358(leaf shaping);GO:0043433(negative regulation of sequence-specific DNA b…	NA	NA	NA	PREDICTED: protein LITTLE ZIPPER 3-like isoform X2 [Brassica rapa]	127.68	113.886	107.535	0	0	0.253972	1374.56	10.4248	0	0	up	yes
MSTRG.17689	BraA09g046680.3C	MSTRG.17689.1;BraA09g046680.3C	GO:0004674(protein serine/threonine kinase activity);GO:0005524(ATP binding);GO:0005886(plasma membrane);GO:0006468(protein phosphorylation);GO:0016021(integral component of membrane);GO:0016301(kinase activity);GO:0042803(protein homodimerization activity)	NA	NA	NA	PREDICTED: putative serine/threonine-protein kinase-like protein CCR3 [Brassica rapa]	2.78334	3.06338	3.15654	37.3155	36.7111	38.8482	0.0797633	-3.64813	0	0	down	yes
MSTRG.938	BraA01g018020.3C	BraA01g018020.3C	GO:0003955(NAD(P)H dehydrogenase (quinone) activity);GO:0005737(cytoplasm);GO:0005886(plasma membrane);GO:0009506(plasmodesma);GO:0010181(FMN binding);GO:0045892(negative regulation of transcription, DNA-templated);GO:0055114(oxidation-reduction process)	00130(Ubiquinone and other terpenoid-quinone biosynthesis)	K03809	EC:1.6.5.2	BnaA01g16310D [Brassica napus]	1.22499	1.02391	1.09896	54.9784	58.0884	55.4706	0.0198642	-5.65369	0	0	down	yes
MSTRG.7610	BraA04g019950.3C	MSTRG.7610.1	NA	NA	NA	NA		24.286	22.7809	21.9976	0.168548	0.103585	0.12895	172.195	7.4279	0	0	up	yes
MSTRG.15843	BraA09g001750.3C	MSTRG.15843.1;BraA09g001750.3C	GO:0004674(protein serine/threonine kinase activity);GO:0005524(ATP binding);GO:0005886(plasma membrane);GO:0006468(protein phosphorylation);GO:0016021(integral component of membrane);GO:0016301(kinase activity);GO:0030246(carbohydrate binding)	00500(Starch and sucrose metabolism)	K01176	EC:3.2.1.1	PREDICTED: L-type lectin-domain containing receptor kinase IV.4-like, partial [Brassica rapa]	0.608413	0.504046	0.23833	296.825	301.687	301.698	0.00150053	-9.38032	0	0	down	yes
MSTRG.17955	BraA09g052020.3C	BraA09g052020.3C	GO:0000139(Golgi membrane);GO:0000271(polysaccharide biosynthetic process);GO:0005515(protein binding);GO:0005768(endosome);GO:0005794(Golgi apparatus);GO:0005802(trans-Golgi network);GO:0006486(protein glycosylation);GO:0009969(xyloglucan biosynthetic process);GO:0010411(xyloglucan metabolic process);GO:0016021(integral component of membrane);GO:0016740(transferase activity);GO:0016757(transfera…	NA	NA	NA	PREDICTED: xyloglucan 6-xylosyltransferase 1 [Brassica rapa]	3.8111	3.02377	3.48214	73.8735	76.526	71.8649	0.0464178	-4.42918	0	0	down	yes
MSTRG.17365	BraA09g039560.3C	BraA09g039560.3C	GO:0003674(molecular_function);GO:0005634(nucleus);GO:0008150(biological_process)	NA	NA	NA	PREDICTED: uncharacterized protein LOC103840744 [Brassica rapa]	31.1176	28.2463	30.2236	262.522	254.173	254.688	0.116139	-3.10608	0	0	down	yes
MSTRG.2790	BraA02g017190.3C	MSTRG.2790.2;MSTRG.2790.1;BraA02g017190.3C	GO:0004674(protein serine/threonine kinase activity);GO:0005524(ATP binding);GO:0005886(plasma membrane);GO:0006468(protein phosphorylation);GO:0016021(integral component of membrane);GO:0016301(kinase activity);GO:0016310(phosphorylation)	NA	NA	NA	BnaA02g12620D [Brassica napus]	1.29986	1.17342	1.22359	26.3454	21.3515	22.5104	0.0526566	-4.24724	0	0	down	yes
MSTRG.10399	BraA06g005950.3C	MSTRG.10399.1;BraA06g005950.3C	GO:0005351(sugar:proton symporter activity);GO:0005355(glucose transmembrane transporter activity);GO:0005783(endoplasmic reticulum);GO:0005886(plasma membrane);GO:0005887(integral component of plasma membrane);GO:0009414(response to water deprivation);GO:0009651(response to salt stress);GO:0009737(response to abscisic acid);GO:0010200(response to chitin);GO:0015144(carbohydrate transmembrane tra…	NA	NA	NA	PREDICTED: sugar transporter ERD6-like [Brassica rapa]	1.92604	1.74123	1.80194	63.0958	65.8769	62.8881	0.0285061	-5.13258	0	0	down	yes
MSTRG.8250	BraA05g001360.3C	MSTRG.8250.1;BraA05g001360.3C	GO:0005216(ion channel activity);GO:0005249(voltage-gated potassium channel activity);GO:0005516(calmodulin binding);GO:0005886(plasma membrane);GO:0005887(integral component of plasma membrane);GO:0030551(cyclic nucleotide binding);GO:0030552(cAMP binding);GO:0030553(cGMP binding);GO:0042391(regulation of membrane potential)	04626(Plant-pathogen interaction)	K05391	NA	BnaA05g01380D [Brassica napus]	4.95057	4.98554	5.01071	74.0473	74.7281	71.7373	0.0677822	-3.88295	0	0	down	yes
MSTRG.1647	BraA01g037330.3C	BraA01g037330.3C	GO:0004672(protein kinase activity);GO:0004674(protein serine/threonine kinase activity);GO:0005524(ATP binding);GO:0005576(extracellular region);GO:0005634(nucleus);GO:0005829(cytosol);GO:0005886(plasma membrane);GO:0006468(protein phosphorylation);GO:0007169(transmembrane receptor protein tyrosine kinase signaling pathway);GO:0016021(integral component of membrane)	04626(Plant-pathogen interaction)	K13430	EC:2.7.11.1	PREDICTED: protein STRUBBELIG-RECEPTOR FAMILY 7-like [Brassica rapa]	1.60384	1.85764	1.57137	51.4166	49.7182	49.5173	0.0334071	-4.9037	0	0	down	yes
MSTRG.12633	BraA07g010770.3C	BraA07g010770.3C	GO:0005794(Golgi apparatus);GO:0009416(response to light stimulus);GO:0009507(chloroplast);GO:0009522(photosystem I);GO:0009523(photosystem II);GO:0009534(chloroplast thylakoid);GO:0009535(chloroplast thylakoid membrane);GO:0009579(thylakoid);GO:0009768(photosynthesis, light harvesting in photosystem I);GO:0009941(chloroplast envelope);GO:0010287(plastoglobule);GO:0015979(photosynthesis);GO:00160…	00196(Photosynthesis - antenna proteins)	K08912	NA	PREDICTED: chlorophyll a-b binding protein 1, chloroplastic [Brassica rapa]	52.462	58.5433	61.5454	1284.67	1284.84	1330.16	0.0442475	-4.49826	0	0	down	yes
MSTRG.4433	BraA03g011680.3C	MSTRG.4433.1;BraA03g011680.3C	NA	NA	NA	NA	PREDICTED: protein PSY1-like [Brassica rapa]	211.126	213.631	219.549	16.6283	17.2914	21.527	11.6203	3.53857	0	0	up	yes
MSTRG.1708	BraA01g038640.3C	BraA01g038640.3C;MSTRG.1708.1	GO:0004618(phosphoglycerate kinase activity);GO:0005524(ATP binding);GO:0005618(cell wall);GO:0005634(nucleus);GO:0005737(cytoplasm);GO:0005739(mitochondrion);GO:0005829(cytosol);GO:0006096(glycolytic process);GO:0009409(response to cold);GO:0009507(chloroplast);GO:0009570(chloroplast stroma);GO:0009579(thylakoid);GO:0009941(chloroplast envelope);GO:0010319(stromule);GO:0016020(membrane);GO:00192…	01200(Carbon metabolism);01230(Biosynthesis of amino acids);00010(Glycolysis / Gluconeogenesis);00710(Carbon fixation in photosynthetic organisms)	K00927	EC:2.7.2.3	PREDICTED: phosphoglycerate kinase 1, chloroplastic-like [Brassica rapa]	6.60967	5.98933	5.52144	270.68	261.817	268.144	0.0226325	-5.46546	0	0	down	yes
MSTRG.7735	BraA04g022780.3C	MSTRG.7735.1;BraA04g022780.3C	GO:0000989(transcription factor activity, transcription factor binding);GO:0003700(transcription factor activity, sequence-specific DNA binding);GO:0005515(protein binding);GO:0005634(nucleus);GO:0006351(transcription, DNA-templated);GO:0006355(regulation of transcription, DNA-templated);GO:0008270(zinc ion binding);GO:0010100(negative regulation of photomorphogenesis);GO:0019904(protein domain s…	NA	NA	NA	PREDICTED: B-box zinc finger protein 25-like isoform X1 [Brassica rapa]	47.0761	52.9949	54.2642	0.962649	0.618996	0.618617	70.144	6.13225	0	0	up	yes
MSTRG.13577	BraA07g031850.3C	BraA07g031850.3C;MSTRG.13577.1	GO:0004351(glutamate decarboxylase activity);GO:0005516(calmodulin binding);GO:0006536(glutamate metabolic process);GO:0006807(nitrogen compound metabolic process);GO:0030170(pyridoxal phosphate binding)	00650(Butanoate metabolism);00250(Alanine, aspartate and glutamate metabolism);00410(beta-Alanine metabolism);00430(Taurine and hypotaurine metabolism)	K01580	EC:4.1.1.15	glutamate decarboxylase 2 [Brassica rapa]	9.41775	9.67341	8.52757	262.967	253.488	256.868	0.0357143	-4.80735	0	0	down	yes
MSTRG.1091	BraA01g021150.3C	BraA01g021150.3C	GO:0005737(cytoplasm);GO:0008194(UDP-glycosyltransferase activity);GO:0009636(response to toxic substance);GO:0009813(flavonoid biosynthetic process);GO:0016757(transferase activity, transferring glycosyl groups);GO:0043231(intracellular membrane-bounded organelle);GO:0052696(flavonoid glucuronidation);GO:0080043(quercetin 3-O-glucosyltransferase activity);GO:0080044(quercetin 7-O-glucosyltransfe…	00942(Anthocyanin biosynthesis)	K12338	EC:2.4.1.298	PREDICTED: UDP-glycosyltransferase 75D1-like [Brassica rapa]	58.409	61.2997	56.3156	1.45755	1.62864	1.37179	39.4852	5.30324	0	0	up	yes
MSTRG.806	BraA01g015390.3C	BraA01g015390.3C	GO:0004347(glucose-6-phosphate isomerase activity);GO:0005829(cytosol);GO:0005982(starch metabolic process);GO:0006094(gluconeogenesis);GO:0006096(glycolytic process);GO:0009507(chloroplast);GO:0009536(plastid);GO:0009570(chloroplast stroma);GO:0009911(positive regulation of flower development);GO:0009941(chloroplast envelope)	01200(Carbon metabolism);00010(Glycolysis / Gluconeogenesis);00030(Pentose phosphate pathway);00500(Starch and sucrose metabolism);00520(Amino sugar and nucleotide sugar metabolism)	K01810	EC:5.3.1.9	PREDICTED: glucose-6-phosphate isomerase 1, chloroplastic [Brassica rapa]	1.20874	1.21881	1.33018	25.6628	27.4318	27.1215	0.0468451	-4.41596	0	0	down	yes
MSTRG.19805	BraA10g026070.3C	BraA10g026070.3C	GO:0003924(GTPase activity);GO:0005200(structural constituent of cytoskeleton);GO:0005525(GTP binding);GO:0005737(cytoplasm);GO:0005874(microtubule);GO:0005886(plasma membrane);GO:0007017(microtubule-based process);GO:0009409(response to cold);GO:0009651(response to salt stress);GO:0015630(microtubule cytoskeleton)	04145(Phagosome)	K07375	NA	BnaC09g44450D [Brassica napus]	1.73536	1.79463	1.5544	53.1093	48.8269	49.7944	0.0335093	-4.89929	0	0	down	yes
MSTRG.15529	BraA08g032180.3C	BraA08g032180.3C;MSTRG.15529.1	GO:0003700(transcription factor activity, sequence-specific DNA binding);GO:0005737(cytoplasm);GO:0005856(cytoskeleton);GO:0005886(plasma membrane);GO:0008270(zinc ion binding);GO:0051015(actin filament binding);GO:0051017(actin filament bundle assembly)	NA	NA	NA	PREDICTED: LIM domain-containing protein WLIM1-like [Brassica rapa]	4.76147	4.71854	5.26547	129.383	131.988	138.139	0.0369089	-4.75989	0	0	down	yes
MSTRG.511	BraA01g009260.3C	BraA01g009260.3C;MSTRG.511.1	GO:0003674(molecular_function);GO:0005739(mitochondrion);GO:0008150(biological_process)	NA	NA	NA	PREDICTED: coenzyme Q-binding protein COQ10 homolog, mitochondrial [Brassica rapa]	49.8299	49.4706	47.8739	5.43265	5.72153	5.70897	8.72757	3.12558	0	0	up	yes
MSTRG.1398	BraA01g030550.3C	MSTRG.1398.2;BraA01g030550.3C	GO:0005737(cytoplasm);GO:0008610(lipid biosynthetic process);GO:0008825(cyclopropane-fatty-acyl-phospholipid synthase activity);GO:0032259(methylation)	NA	NA	NA	PREDICTED: uncharacterized protein LOC103833648 [Brassica rapa]	15.1078	12.8721	14.1311	0.0831016	0.0590246	0.0512395	217.779	7.76672	0	0	up	yes
MSTRG.16181	BraA09g008470.3C	MSTRG.16181.1;BraA09g008470.3C	GO:0000025(maltose catabolic process);GO:0004134(4-alpha-glucanotransferase activity);GO:0005983(starch catabolic process);GO:0006006(glucose metabolic process);GO:0009501(amyloplast);GO:0009507(chloroplast)	00500(Starch and sucrose metabolism)	K00705	EC:2.4.1.25	PREDICTED: 4-alpha-glucanotransferase DPE1, chloroplastic/amyloplastic [Brassica rapa]	0.194486	0.042928	0.191689	45.2276	48.3341	44.4562	0.00310904	-8.32932	0	0	down	yes
MSTRG.6593	BraA03g056460.3C	MSTRG.6593.1;MSTRG.6593.2	NA	NA	NA	NA		0.023534	0.105985	0.160845	11.0439	11.2181	10.2754	0.00892402	-6.80809	0	0	down	yes
MSTRG.15907	BraA09g003030.3C	MSTRG.15907.1;BraA09g003030.3C	GO:0003674(molecular_function);GO:0005576(extracellular region);GO:0008150(biological_process)	NA	NA	NA	PREDICTED: pollen allergen Che a 1-like [Brassica rapa]	0.518597	0.516354	0.546153	64.6049	64.3228	64.4327	0.00817698	-6.93422	0	0	down	yes
MSTRG.16099	BraA09g007070.3C	MSTRG.16099.2	NA	NA	NA	NA		0.213943	0	0.0976876	182.911	176.921	194.246	0.000562432	-10.796	0	0	down	yes
MSTRG.5384	BraA03g030540.3C	BraA03g030540.3C;MSTRG.5384.1	GO:0005739(mitochondrion);GO:0005773(vacuole);GO:0005774(vacuolar membrane);GO:0005886(plasma membrane);GO:0009506(plasmodesma);GO:0016020(membrane);GO:0050832(defense response to fungus)	NA	NA	NA	PREDICTED: hypersensitive-induced response protein 3-like [Brassica rapa]	18.156	18.2504	20.0587	434.006	439.047	468.37	0.0420934	-4.57026	0	0	down	yes
MSTRG.5445	BraA03g031830.3C	BraA03g031830.3C	GO:0000325(plant-type vacuole);GO:0004540(ribonuclease activity);GO:0004568(chitinase activity);GO:0005576(extracellular region);GO:0008061(chitin binding);GO:0009615(response to virus);GO:0009627(systemic acquired resistance);GO:0009651(response to salt stress);GO:0009723(response to ethylene);GO:0009817(defense response to fungus, incompatible interaction);GO:0031640(killing of cells of other o…	NA	NA	NA	PREDICTED: pathogenesis-related protein PR-4-like [Brassica rapa]	443.438	503.83	547.482	23.0214	18.7607	19.5322	24.3785	4.60754	0	0	up	yes
MSTRG.15516	BraA08g031940.3C	MSTRG.15516.1;BraA08g031940.3C	GO:0003878(ATP citrate synthase activity);GO:0005524(ATP binding);GO:0005737(cytoplasm);GO:0005829(cytosol);GO:0006085(acetyl-CoA biosynthetic process);GO:0006629(lipid metabolic process);GO:0009346(citrate lyase complex)	00020(Citrate cycle (TCA cycle))	K01648	EC:2.3.3.8	PREDICTED: ATP-citrate synthase alpha chain protein 1 isoform X2 [Brassica rapa]	0.44718	0.561007	0.356757	28.9612	28.0217	27.0255	0.0162477	-5.94362	0	0	down	yes
MSTRG.15230	BraA08g026120.3C	BraA08g026120.3C	GO:0005575(cellular_component);GO:0008150(biological_process)	NA	NA	NA	PREDICTED: tetratricopeptide repeat protein 38-like [Brassica rapa]	22.7698	17.8684	18.9105	0.120493	0.149928	0	220.208	7.78272	0	0	up	yes
MSTRG.20049	BraA10g030950.3C	BraA10g030950.3C	GO:0005515(protein binding);GO:0005634(nucleus);GO:0005737(cytoplasm);GO:0009733(response to auxin);GO:0009813(flavonoid biosynthetic process);GO:0031418(L-ascorbic acid binding);GO:0045431(flavonol synthase activity);GO:0045486(naringenin 3-dioxygenase activity);GO:0046872(metal ion binding);GO:0055114(oxidation-reduction process);GO:0080167(response to karrikin)	00941(Flavonoid biosynthesis)	K05278	EC:1.14.11.23	PREDICTED: flavonol synthase/flavanone 3-hydroxylase [Brassica rapa]	68.3732	64.6012	71.7042	4.41362	4.61788	5.53191	14.0543	3.81294	0	0	up	yes
MSTRG.2826	BraA02g017820.3C	BraA02g017820.3C	GO:0009507(chloroplast);GO:0009523(photosystem II);GO:0009533(chloroplast stromal thylakoid);GO:0009535(chloroplast thylakoid membrane);GO:0015979(photosynthesis);GO:0016021(integral component of membrane);GO:0030095(chloroplast photosystem II);GO:0030145(manganese ion binding)	00195(Photosynthesis)	K02723	NA	PREDICTED: photosystem II core complex proteins psbY, chloroplastic-like [Brassica rapa]	46.1989	42.9676	40.5017	296.025	307.838	309.648	0.141945	-2.8166	0	0	down	yes
MSTRG.12104	BraA06g041980.3C	MSTRG.12104.3;MSTRG.12104.1;BraA06g041980.3C	GO:0000166(nucleotide binding);GO:0003723(RNA binding);GO:0005634(nucleus);GO:0006351(transcription, DNA-templated);GO:0006355(regulation of transcription, DNA-templated);GO:0006396(RNA processing);GO:0030529(intracellular ribonucleoprotein complex)	NA	NA	NA	PREDICTED: la-related protein 6A [Brassica rapa]	124.006	132.302	132.683	15.1112	17.7066	16.9287	7.81945	2.96707	0	0	up	yes
MSTRG.16554	BraA09g017580.3C	BraA09g017580.3C;MSTRG.16554.1	GO:0000103(sulfate assimilation);GO:0005737(cytoplasm);GO:0005829(cytosol);GO:0005886(plasma membrane);GO:0006457(protein folding);GO:0006662(glycerol ether metabolic process);GO:0015035(protein disulfide oxidoreductase activity);GO:0016671(oxidoreductase activity, acting on a sulfur group of donors, disulfide as acceptor);GO:0034599(cellular response to oxidative stress);GO:0045454(cell redox ho…	04120(Ubiquitin mediated proteolysis);03420(Nucleotide excision repair)	K10610	NA	PREDICTED: thioredoxin H7 [Brassica rapa]	823.177	869.98	863.505	10.7552	8.48842	10.8881	84.8495	6.40683	0	0	up	yes
MSTRG.10999	BraA06g018620.3C	BraA06g018620.3C	GO:0004197(cysteine-type endopeptidase activity);GO:0005576(extracellular region);GO:0005615(extracellular space);GO:0005764(lysosome);GO:0005783(endoplasmic reticulum);GO:0006508(proteolysis);GO:0008234(cysteine-type peptidase activity);GO:0051603(proteolysis involved in cellular protein catabolic process)	04145(Phagosome)	K01365	EC:3.4.22.15	PREDICTED: KDEL-tailed cysteine endopeptidase CEP2 [Brassica rapa]	131.459	126.844	122.94	4.96201	4.04688	3.35777	30.8283	4.94618	0	0	up	yes
MSTRG.18595	BraA09g065870.3C	MSTRG.18595.1;BraA09g065870.3C	GO:0003677(DNA binding);GO:0003700(transcription factor activity, sequence-specific DNA binding);GO:0003712(transcription cofactor activity);GO:0005515(protein binding);GO:0005634(nucleus);GO:0005829(cytosol);GO:0006351(transcription, DNA-templated);GO:0006355(regulation of transcription, DNA-templated);GO:0007165(signal transduction);GO:0009585(red, far-red light phototransduction);GO:0009642(re…	04075(Plant hormone signal transduction);04712(Circadian rhythm - plant)	K12126	NA	PREDICTED: transcription factor HFR1-like isoform X1 [Brassica rapa]	21.8762	18.6923	19.8471	0.200505	0.21399	0.253545	90.4371	6.49884	0	0	up	yes
MSTRG.10002	BraA05g040640.3C	BraA05g040640.3C	GO:0001561(fatty acid alpha-oxidation);GO:0004601(peroxidase activity);GO:0005576(extracellular region);GO:0006629(lipid metabolic process);GO:0006979(response to oxidative stress);GO:0008219(cell death);GO:0009626(plant-type hypersensitive response);GO:0009627(systemic acquired resistance);GO:0009737(response to abscisic acid);GO:0009751(response to salicylic acid);GO:0012511(monolayer-surrounde…	00592(alpha-Linolenic acid metabolism)	K10529	EC:1.-.-.-	PREDICTED: alpha-dioxygenase 1 [Brassica rapa]	16.0623	14.275	14.4093	0	0.023026	0.081818	426.792	8.73739	0	0	up	yes
MSTRG.16159	BraA09g008070.3C	MSTRG.16159.2;BraA09g008070.3C;MSTRG.16159.1	GO:0005516(calmodulin binding);GO:0009507(chloroplast);GO:0009522(photosystem I);GO:0009534(chloroplast thylakoid);GO:0009535(chloroplast thylakoid membrane);GO:0009543(chloroplast thylakoid lumen);GO:0009579(thylakoid);GO:0009773(photosynthetic electron transport in photosystem I);GO:0015979(photosynthesis);GO:0030093(chloroplast photosystem I)	00195(Photosynthesis)	K02701	NA	PREDICTED: photosystem I reaction center subunit N, chloroplastic-like [Brassica rapa]	125.603	131.84	130.703	1077.85	1069.01	1058.04	0.12111	-3.04561	0	0	down	yes
MSTRG.10097	BraA05g042280.3C	BraA05g042280.3C	GO:0004553(hydrolase activity, hydrolyzing O-glycosyl compounds);GO:0005576(extracellular region);GO:0005975(carbohydrate metabolic process);GO:0031225(anchored component of membrane)	00500(Starch and sucrose metabolism)	K19893	EC:3.2.1.39	PREDICTED: glucan endo-1,3-beta-glucosidase 8 [Brassica rapa]	12.2012	12.9885	12.7759	0.040414	0	0	939.419	9.87563	0	0	up	yes
MSTRG.10636	BraA06g011250.3C	BraA06g011250.3C;MSTRG.10636.2	GO:0005524(ATP binding);GO:0005886(plasma membrane);GO:0006855(drug transmembrane transport);GO:0009507(chloroplast);GO:0016020(membrane);GO:0016021(integral component of membrane);GO:0042626(ATPase activity, coupled to transmembrane movement of substances)	02010(ABC transporters)	K05681	NA	PREDICTED: ABC transporter G family member 35 [Brassica rapa]	0.142543	0.113767	0.0697398	32.3627	30.672	31.9319	0.0034333	-8.18619	0	0	down	yes
MSTRG.8251	BraA05g001370.3C	MSTRG.8251.5;MSTRG.8251.1;MSTRG.8251.3;MSTRG.8251.2;MSTRG.8251.4;BraA05g001370.3C	GO:0003674(molecular_function);GO:0005634(nucleus);GO:0008150(biological_process)	NA	NA	NA	PREDICTED: uncharacterized protein LOC103866469 isoform X1 [Brassica rapa]	43.6764	48.4355	45.3003	5.19706	5.43152	5.05187	8.76328	3.13147	0	0	up	yes
MSTRG.11095	BraA06g020840.3C	BraA06g020840.3C	GO:0000169(activation of MAPK activity involved in osmosensory signaling pathway);GO:0004672(protein kinase activity);GO:0004707(MAP kinase activity);GO:0005515(protein binding);GO:0005524(ATP binding);GO:0005634(nucleus);GO:0005737(cytoplasm);GO:0006970(response to osmotic stress);GO:0006979(response to oxidative stress);GO:0007165(signal transduction);GO:0009409(response to cold);GO:0009555(pol…	04075(Plant hormone signal transduction)	K14512	EC:2.7.11.24	mitogen-activated protein kinase 3 [Brassica napus]	63.1926	68.8422	64.6393	520.115	533.405	524.255	0.124653	-3.00401	0	0	down	yes
MSTRG.3946	BraA03g002020.3C	BraA03g002020.3C;MSTRG.3946.1	GO:0005768(endosome);GO:0005794(Golgi apparatus);GO:0005802(trans-Golgi network);GO:0005886(plasma membrane);GO:0006952(defense response);GO:0008270(zinc ion binding);GO:0009506(plasmodesma);GO:0009809(lignin biosynthetic process);GO:0009833(plant-type primary cell wall biogenesis);GO:0009834(plant-type secondary cell wall biogenesis);GO:0016021(integral component of membrane);GO:0016757(transfer…	00500(Starch and sucrose metabolism);00520(Amino sugar and nucleotide sugar metabolism)	K00770	EC:2.4.2.24	PREDICTED: cellulose synthase A catalytic subunit 3 [UDP-forming] [Brassica rapa]	3.82373	3.88133	4.33666	38.7503	38.1315	36.4261	0.106274	-3.23414	0	0	down	yes
BraA09g015080.3C	BraA09g015080.3C	BraA09g015080.3C	GO:0005524(ATP binding);GO:0006952(defense response);GO:0007165(signal transduction);GO:0043531(ADP binding)	03040(Spliceosome);04141(Protein processing in endoplasmic reticulum);04144(Endocytosis)	K03283	NA	PREDICTED: disease resistance protein RML1A-like isoform X2 [Brassica rapa]	0.21226	0.186287	0.21088	11.9012	13.1135	13.0197	0.016023	-5.96371	0	0	down	yes
MSTRG.8363	BraA05g003680.3C	BraA05g003680.3C	GO:0000272(polysaccharide catabolic process);GO:0004568(chitinase activity);GO:0005576(extracellular region);GO:0006032(chitin catabolic process);GO:0008061(chitin binding);GO:0009505(plant-type cell wall);GO:0009615(response to virus);GO:0009627(systemic acquired resistance);GO:0010150(leaf senescence);GO:0010272(response to silver ion);GO:0016998(cell wall macromolecule catabolic process);GO:00…	00520(Amino sugar and nucleotide sugar metabolism)	K01183	EC:3.2.1.14	chitinase 1 [Brassica rapa subsp. pekinensis]	350.442	345.151	363.959	17.902	16.1404	16.05	21.152	4.40272	0	0	up	yes
MSTRG.10545	BraA06g009090.3C	BraA06g009090.3C	GO:0003700(transcription factor activity, sequence-specific DNA binding);GO:0005634(nucleus);GO:0006351(transcription, DNA-templated);GO:0006355(regulation of transcription, DNA-templated);GO:0009408(response to heat);GO:0009414(response to water deprivation);GO:0009651(response to salt stress);GO:0010371(regulation of gibberellin biosynthetic process);GO:0016049(cell growth);GO:0043565(sequence-…	04626(Plant-pathogen interaction)	K13434	NA	CBF6B [Brassica rapa subsp. chinensis]	0	0.088247	0	57.9325	52.7868	51.852	0.00054282	-10.8472	0	0	down	yes
MSTRG.468	BraA01g008530.3C	BraA01g008530.3C	GO:0003857(3-hydroxyacyl-CoA dehydrogenase activity);GO:0004165(dodecenoyl-CoA delta-isomerase activity);GO:0004300(enoyl-CoA hydratase activity);GO:0005618(cell wall);GO:0005737(cytoplasm);GO:0005777(peroxisome);GO:0006635(fatty acid beta-oxidation);GO:0007275(multicellular organism development);GO:0008692(3-hydroxybutyryl-CoA epimerase activity);GO:0009506(plasmodesma);GO:0009507(chloroplast);G…	01212(Fatty acid metabolism);00071(Fatty acid degradation);00592(alpha-Linolenic acid metabolism)	K10527	EC:4.2.1.17;EC:1.1.1.35	PREDICTED: peroxisomal fatty acid beta-oxidation multifunctional protein AIM1 [Brassica rapa]	422.566	427.274	432.323	43.3588	43.2507	43.5075	9.85393	3.3007	0	0	up	yes
MSTRG.8706	BraA05g010460.3C	MSTRG.8706.1;BraA05g010460.3C	GO:0000427(plastid-encoded plastid RNA polymerase complex);GO:0005515(protein binding);GO:0005634(nucleus);GO:0009295(nucleoid);GO:0009416(response to light stimulus);GO:0009507(chloroplast);GO:0009508(plastid chromosome);GO:0009585(red, far-red light phototransduction);GO:0009637(response to blue light);GO:0010114(response to red light);GO:0010218(response to far red light);GO:0042793(transcript…	NA	NA	NA	PREDICTED: protein PLASTID TRANSCRIPTIONALLY ACTIVE 12 isoform X1 [Brassica rapa]	2.66885	2.2947	2.63761	28.967	29.417	28.2246	0.0877645	-3.51022	0	0	down	yes
MSTRG.13004	BraA07g020150.3C	MSTRG.13004.1;BraA07g020150.3C	GO:0005643(nuclear pore)	03013(RNA transport)	K14314	NA	PREDICTED: nuclear pore complex protein GP210-like isoform X1 [Brassica napus]	0.645571	0.808571	0.821035	18.2371	18.1823	18.7573	0.0412344	-4.60001	0	0	down	yes
MSTRG.13898	BraA07g037920.3C	BraA07g037920.3C	GO:0005634(nucleus);GO:0005773(vacuole);GO:0008270(zinc ion binding);GO:0016021(integral component of membrane)	NA	NA	NA	PREDICTED: uncharacterized protein LOC103831868 [Brassica rapa]	4.45209	4.09512	4.64867	82.5771	81.0316	75.0263	0.0552973	-4.17665	0	0	down	yes
MSTRG.11999	BraA06g039940.3C	BraA06g039940.3C	GO:0000325(plant-type vacuole);GO:0005215(transporter activity);GO:0005773(vacuole);GO:0005774(vacuolar membrane);GO:0005794(Golgi apparatus);GO:0005886(plasma membrane);GO:0009705(plant-type vacuole membrane);GO:0015031(protein transport);GO:0015112(nitrate transmembrane transporter activity);GO:0015197(peptide transporter activity);GO:0015334(high-affinity oligopeptide transporter activity);GO:…	NA	NA	NA	PREDICTED: protein NRT1/ PTR FAMILY 8.3 [Brassica rapa]	172.982	195.69	197.533	21.7706	21.6832	21.245	8.75139	3.12951	0	0	up	yes
MSTRG.19898	BraA10g027900.3C	BraA10g027900.3C	GO:0005215(transporter activity);GO:0005524(ATP binding);GO:0005886(plasma membrane);GO:0006810(transport);GO:0016887(ATPase activity)	02010(ABC transporters)	K05658	EC:3.6.3.44	PREDICTED: ABC transporter F family member 2 [Brassica rapa]	135.28	124.934	122.935	3.15872	3.10738	3.36659	39.776	5.31383	0	0	up	yes
MSTRG.9792	BraA05g037190.3C	BraA05g037190.3C	GO:0005886(plasma membrane);GO:0016021(integral component of membrane);GO:0030246(carbohydrate binding);GO:0048573(photoperiodism, flowering)	NA	NA	NA	PREDICTED: flt3 receptor-interacting lectin-like [Brassica rapa]	31.9487	28.2002	29.247	0.283766	0.122639	0.220714	142.55	7.15532	0	0	up	yes
MSTRG.10337	BraA06g004920.3C	BraA06g004920.3C	GO:0004857(enzyme inhibitor activity);GO:0005576(extracellular region);GO:0005618(cell wall);GO:0005773(vacuole);GO:0043086(negative regulation of catalytic activity);GO:0046910(pectinesterase inhibitor activity)	NA	NA	NA	PREDICTED: cell wall / vacuolar inhibitor of fructosidase 1 [Brassica rapa]	539.291	469.072	465.231	39.1957	34.0474	34.2901	13.7036	3.77648	0	0	up	yes
MSTRG.13952	BraA07g038920.3C	BraA07g038920.3C;MSTRG.13952.1	GO:0006457(protein folding);GO:0009507(chloroplast)	NA	NA	NA	PREDICTED: auxilin-like protein 1 isoform X2 [Brassica rapa]	3.07868	3.27917	2.6886	39.1212	39.9908	37.2318	0.0777562	-3.6849	0	0	down	yes
MSTRG.16836	BraA09g024970.3C	BraA09g024970.3C	GO:0005509(calcium ion binding);GO:0009507(chloroplast);GO:0009534(chloroplast thylakoid);GO:0009535(chloroplast thylakoid membrane);GO:0009543(chloroplast thylakoid lumen);GO:0009570(chloroplast stroma);GO:0009579(thylakoid);GO:0009654(photosystem II oxygen evolving complex);GO:0015979(photosynthesis);GO:0019898(extrinsic component of membrane);GO:0030095(chloroplast photosystem II);GO:0031977(t…	00195(Photosynthesis)	K08901	NA	PREDICTED: oxygen-evolving enhancer protein 3-2, chloroplastic [Brassica rapa]	118.054	123.376	127.036	3520.78	3492.46	3517.66	0.0349891	-4.83695	0	0	down	yes
MSTRG.8089	BraA04g030780.3C	BraA04g030780.3C;MSTRG.8089.2	GO:0005634(nucleus);GO:0005783(endoplasmic reticulum);GO:0016036(cellular response to phosphate starvation);GO:0080040(positive regulation of cellular response to phosphate starvation)	00564(Glycerophospholipid metabolism)	K18696	EC:3.1.4.46	PREDICTED: SPX domain-containing protein 3 [Brassica rapa]	50.0663	49.5381	46.1292	1.16848	1.82728	1.37742	33.3244	5.05851	0	0	up	yes
MSTRG.10624	BraA06g010960.3C	BraA06g010960.3C	GO:0005215(transporter activity);GO:0005886(plasma membrane);GO:0006810(transport)	01210(2-Oxocarboxylic acid metabolism);01230(Biosynthesis of amino acids);00260(Glycine, serine and threonine metabolism);00270(Cysteine and methionine metabolism);00300(Lysine biosynthesis);00261(Monobactam biosynthesis)	K00133	EC:1.2.1.11	PREDICTED: CRAL-TRIO domain-containing protein YKL091C-like [Brassica rapa]	6.74689	5.18835	6.12437	143.747	140.164	137.256	0.04288	-4.54355	0	0	down	yes
MSTRG.15505	BraA08g031670.3C	MSTRG.15505.1;BraA08g031670.3C	GO:0004672(protein kinase activity);GO:0004674(protein serine/threonine kinase activity);GO:0005516(calmodulin binding);GO:0005524(ATP binding);GO:0005886(plasma membrane);GO:0009506(plasmodesma);GO:0009816(defense response to bacterium, incompatible interaction);GO:0016021(integral component of membrane);GO:0016301(kinase activity);GO:0030246(carbohydrate binding);GO:0031625(ubiquitin protein li…	03015(mRNA surveillance pathway)	K04382	EC:3.1.3.16	PREDICTED: G-type lectin S-receptor-like serine/threonine-protein kinase At1g11330 isoform X2 [Brassica rapa]	0.278902	0.201445	0.184523	32.9703	31.241	28.3176	0.00718554	-7.12069	0	0	down	yes
MSTRG.11600	BraA06g032430.3C	BraA06g032430.3C	GO:0004674(protein serine/threonine kinase activity);GO:0005524(ATP binding);GO:0005886(plasma membrane);GO:0006468(protein phosphorylation);GO:0007165(signal transduction);GO:0016301(kinase activity);GO:0050832(defense response to fungus)	04075(Plant hormone signal transduction)	K14498	EC:2.7.11.1	PREDICTED: CBL-interacting serine/threonine-protein kinase 25 [Brassica rapa]	277.395	255.881	256.366	26.5085	23.6131	23.7956	10.6828	3.41722	0	0	up	yes
MSTRG.6042	BraA03g043650.3C	BraA03g043650.3C;MSTRG.6042.1	GO:0006461(protein complex assembly);GO:0009507(chloroplast);GO:0009523(photosystem II);GO:0009533(chloroplast stromal thylakoid);GO:0009534(chloroplast thylakoid);GO:0009535(chloroplast thylakoid membrane);GO:0009543(chloroplast thylakoid lumen);GO:0009570(chloroplast stroma);GO:0009579(thylakoid);GO:0009657(plastid organization);GO:0009735(response to cytokinin);GO:0009941(chloroplast envelope)…	NA	NA	NA	PREDICTED: photosystem II stability/assembly factor HCF136, chloroplastic [Brassica rapa]	40.8844	43.4127	41.8558	254.658	258.447	255.024	0.164234	-2.60618	0	0	down	yes
MSTRG.7914	BraA04g026910.3C	BraA04g026910.3C;MSTRG.7914.1	GO:0005737(cytoplasm);GO:0005773(vacuole);GO:0005794(Golgi apparatus);GO:0005829(cytosol);GO:0005886(plasma membrane);GO:0010017(red or far-red light signaling pathway);GO:0020037(heme binding)	NA	NA	NA	BnaA04g21740D [Brassica napus]	76.9874	80.9158	82.4308	0.6707	0.299009	0.251591	196.785	7.62048	0	0	up	yes
MSTRG.2322	BraA02g006420.3C	BraA02g006420.3C	GO:0003984(acetolactate synthase activity);GO:0005829(cytosol);GO:0006551(leucine metabolic process);GO:0006573(valine metabolic process);GO:0009082(branched-chain amino acid biosynthetic process);GO:0009097(isoleucine biosynthetic process);GO:0009099(valine biosynthetic process);GO:0009507(chloroplast);GO:0016597(amino acid binding)	01210(2-Oxocarboxylic acid metabolism);01230(Biosynthesis of amino acids);00650(Butanoate metabolism);00660(C5-Branched dibasic acid metabolism);00290(Valine, leucine and isoleucine biosynthesis);00770(Pantothenate and CoA biosynthesis)	K01653	EC:2.2.1.6	PREDICTED: acetolactate synthase small subunit 1, chloroplastic [Brassica rapa]	2.21395	2.55258	2.04174	62.3678	63.8213	61.2284	0.0363267	-4.78282	0	0	down	yes
MSTRG.6877	BraA04g001100.3C	BraA04g001100.3C	GO:0005886(plasma membrane);GO:0008150(biological_process);GO:0031225(anchored component of membrane)	NA	NA	NA	PREDICTED: arabinogalactan peptide 20 [Brassica rapa]	19.9338	25.7846	25.2413	514.016	499.405	592.003	0.0442	-4.49981	0	0	down	yes
MSTRG.19211	BraA10g014220.3C	MSTRG.19211.1	NA	NA	NA	NA		0	0	0	24.6604	22.5397	20.727	-inf	-inf	0	0	down	yes
MSTRG.17189	BraA09g035160.3C	BraA09g035160.3C	GO:0005794(Golgi apparatus);GO:0009416(response to light stimulus);GO:0009507(chloroplast);GO:0009522(photosystem I);GO:0009523(photosystem II);GO:0009534(chloroplast thylakoid);GO:0009535(chloroplast thylakoid membrane);GO:0009579(thylakoid);GO:0009768(photosynthesis, light harvesting in photosystem I);GO:0009941(chloroplast envelope);GO:0010287(plastoglobule);GO:0015979(photosynthesis);GO:00160…	00196(Photosynthesis - antenna proteins)	K08912	NA	PREDICTED: chlorophyll a-b binding protein 1, chloroplastic-like [Brassica napus]	37.9593	36.5431	38.1242	694.507	683.574	688.935	0.0544875	-4.19793	0	0	down	yes
MSTRG.5857	BraA03g040080.3C	BraA03g040080.3C	GO:0006869(lipid transport);GO:0008289(lipid binding)	03010(Ribosome)	K02883	NA	PREDICTED: 36.4 kDa proline-rich protein-like [Brassica napus]	0.790161	0.793	0.385044	108.497	119.741	107.909	0.00585518	-7.41607	0	0	down	yes
MSTRG.2012	BraA01g044840.3C	BraA01g044840.3C	GO:0005509(calcium ion binding);GO:0006810(transport);GO:0009344(nitrite reductase complex [NAD(P)H]);GO:0009507(chloroplast);GO:0009534(chloroplast thylakoid);GO:0009535(chloroplast thylakoid membrane);GO:0009543(chloroplast thylakoid lumen);GO:0009654(photosystem II oxygen evolving complex);GO:0009767(photosynthetic electron transport chain);GO:0019684(photosynthesis, light reaction);GO:0019898…	00195(Photosynthesis)	K08901	NA	PREDICTED: photosynthetic NDH subunit of lumenal location 3, chloroplastic-like [Brassica rapa]	0.422341	0.33661	0.628037	136.129	144.607	145.205	0.00325629	-8.26256	0	0	down	yes
MSTRG.17267	BraA09g037400.3C	BraA09g037400.3C	GO:0000166(nucleotide binding);GO:0005834(heterotrimeric G-protein complex);GO:0005886(plasma membrane);GO:0008150(biological_process)	03060(Protein export)	K03070	NA	PREDICTED: uncharacterized protein LOC103839071 [Brassica rapa]	9.10698	9.58888	9.55059	272.7	280.876	264.95	0.0345089	-4.85689	0	0	down	yes
MSTRG.4834	BraA03g020090.3C	BraA03g020090.3C	GO:0005739(mitochondrion);GO:0008453(alanine-glyoxylate transaminase activity);GO:0030170(pyridoxal phosphate binding);GO:0042802(identical protein binding)	00250(Alanine, aspartate and glutamate metabolism);00260(Glycine, serine and threonine metabolism);00270(Cysteine and methionine metabolism);00280(Valine, leucine and isoleucine degradation)	K00827	EC:2.6.1.44;EC:2.6.1.40	PREDICTED: alanine--glyoxylate aminotransferase 2 homolog 2, mitochondrial [Brassica rapa]	120.4	129.368	131.393	11.5235	11.6327	12.0924	10.8135	3.43476	0	0	up	yes
MSTRG.19404	BraA10g018820.3C	BraA10g018820.3C	GO:0005515(protein binding);GO:0005622(intracellular);GO:0005623(cell);GO:0005737(cytoplasm);GO:0005886(plasma membrane);GO:0008565(protein transporter activity);GO:0009507(chloroplast);GO:0009535(chloroplast thylakoid membrane);GO:0009536(plastid);GO:0009658(chloroplast organization);GO:0009706(chloroplast inner membrane);GO:0009793(embryo development ending in seed dormancy);GO:0009941(chloropl…	NA	NA	NA	PREDICTED: protein TIC 100 [Brassica rapa]	0.542811	0.812759	0.420605	33.0176	32.74	31.639	0.0182365	-5.77703	0	0	down	yes
MSTRG.4140	BraA03g005720.3C	BraA03g005720.3C;MSTRG.4140.1	GO:0004801(sedoheptulose-7-phosphate:D-glyceraldehyde-3-phosphate glyceronetransferase activity);GO:0005739(mitochondrion);GO:0005829(cytosol);GO:0005975(carbohydrate metabolic process);GO:0006098(pentose-phosphate shunt);GO:0009507(chloroplast);GO:0009536(plastid);GO:0009570(chloroplast stroma);GO:0009809(lignin biosynthetic process);GO:0033587(shikimate biosynthetic process);GO:0046686(response…	01200(Carbon metabolism);01230(Biosynthesis of amino acids);00030(Pentose phosphate pathway)	K00616	EC:2.2.1.2	PREDICTED: uncharacterized protein LOC103856014 [Brassica rapa]	236.792	236.843	240.748	3.36861	3.66087	3.17325	70.0189	6.12967	0	0	up	yes
MSTRG.16384	BraA09g012740.3C	BraA09g012740.3C	GO:0005737(cytoplasm);GO:0005829(cytosol);GO:0006878(cellular copper ion homeostasis);GO:0008270(zinc ion binding);GO:0009507(chloroplast);GO:0009570(chloroplast stroma);GO:0015680(intracellular copper ion transport);GO:0016532(superoxide dismutase copper chaperone activity);GO:0019430(removal of superoxide radicals);GO:0030001(metal ion transport);GO:0055114(oxidation-reduction process)	NA	NA	NA	PREDICTED: copper chaperone for superoxide dismutase, chloroplastic/cytosolic-like isoform X1 [Brassica rapa]	3.99247	3.2989	2.89705	388.235	387.491	379.29	0.00882102	-6.82484	0	0	down	yes
MSTRG.4885	BraA03g021170.3C	BraA03g021170.3C	GO:0005515(protein binding);GO:0005737(cytoplasm);GO:0005739(mitochondrion);GO:0006979(response to oxidative stress);GO:0009751(response to salicylic acid);GO:0009816(defense response to bacterium, incompatible interaction)	NA	NA	NA	PREDICTED: nematode resistance protein-like HSPRO2 [Brassica rapa]	71.9464	72.0993	75.4558	406.777	417.981	418.539	0.176548	-2.50187	0	0	down	yes
MSTRG.17275	BraA09g037630.3C	MSTRG.17275.1	NA	NA	NA	NA		29.6503	28.0998	28.7839	0.08414	0.103906	0.336231	165.054	7.36679	0	0	up	yes
MSTRG.17434	BraA09g041020.3C	BraA09g041020.3C	GO:0003677(DNA binding);GO:0003700(transcription factor activity, sequence-specific DNA binding);GO:0005634(nucleus);GO:0006351(transcription, DNA-templated);GO:0006355(regulation of transcription, DNA-templated);GO:0009751(response to salicylic acid);GO:0009753(response to jasmonic acid);GO:0009873(ethylene-activated signaling pathway);GO:0034605(cellular response to heat);GO:0044212(transcripti…	04626(Plant-pathogen interaction)	K13434	NA	PREDICTED: ethylene-responsive transcription factor ERF012-like [Brassica rapa]	0.048804	0	0	248.476	245.279	252.209	6.54241e-05	-13.8998	0	0	down	yes
MSTRG.13457	BraA07g029080.3C	BraA07g029080.3C	GO:0005576(extracellular region);GO:0008150(biological_process);GO:0030145(manganese ion binding);GO:0031012(extracellular matrix);GO:0045735(nutrient reservoir activity);GO:0048046(apoplast);GO:0050162(oxalate oxidase activity)	NA	NA	NA	PREDICTED: germin-like protein 1 [Brassica rapa]	0.581605	0	0	387.765	386.537	398.992	0.000495703	-10.9782	0	0	down	yes
MSTRG.7267	BraA04g011410.3C	BraA04g011410.3C;MSTRG.7267.1	GO:0004674(protein serine/threonine kinase activity);GO:0005524(ATP binding);GO:0005576(extracellular region);GO:0006468(protein phosphorylation);GO:0016021(integral component of membrane);GO:0016301(kinase activity);GO:0016310(phosphorylation)	04626(Plant-pathogen interaction)	K13430	EC:2.7.11.1	PREDICTED: putative receptor-like protein kinase At5g39000 isoform X1 [Brassica rapa]	3.00235	2.97045	3.2775	79.5952	80.3273	80.2666	0.0385125	-4.69853	0	0	down	yes
MSTRG.9411	BraA05g029770.3C	BraA05g029770.3C	GO:0004152(dihydroorotate dehydrogenase activity);GO:0005886(plasma membrane);GO:0006207('de novo' pyrimidine nucleobase biosynthetic process);GO:0006212(uracil catabolic process);GO:0009507(chloroplast);GO:0009536(plastid);GO:0009570(chloroplast stroma);GO:0016627(oxidoreductase activity, acting on the CH-CH group of donors);GO:0017113(dihydropyrimidine dehydrogenase (NADP+) activity);GO:0019483…	00240(Pyrimidine metabolism);00410(beta-Alanine metabolism);00770(Pantothenate and CoA biosynthesis)	K00207	EC:1.3.1.2	PREDICTED: dihydropyrimidine dehydrogenase (NADP(+)), chloroplastic [Brassica rapa]	414.211	439.086	433.659	56.5388	55.5521	56.319	7.64181	2.93391	0	0	up	yes
MSTRG.16258	BraA09g009870.3C	BraA09g009870.3C	GO:0006869(lipid transport);GO:0008289(lipid binding);GO:0009506(plasmodesma);GO:0009507(chloroplast);GO:0009535(chloroplast thylakoid membrane);GO:0016020(membrane);GO:0048046(apoplast)	NA	NA	NA	PREDICTED: 36.4 kDa proline-rich protein-like [Brassica napus]	0.120695	0.336489	0.198829	72.0991	73.1937	73.8273	0.00299385	-8.38378	0	0	down	yes
MSTRG.13919	BraA07g038340.3C	BraA07g038340.3C;MSTRG.13919.1	GO:0003677(DNA binding);GO:0003700(transcription factor activity, sequence-specific DNA binding);GO:0005634(nucleus);GO:0006355(regulation of transcription, DNA-templated);GO:0009751(response to salicylic acid);GO:0009753(response to jasmonic acid)	00190(Oxidative phosphorylation);00860(Porphyrin and chlorophyll metabolism)	K02259	NA	PREDICTED: myb-related protein 308-like [Brassica napus]	0.341622	0.67133	0.324227	96.0603	96.6832	100.584	0.00455866	-7.77718	0	0	down	yes
MSTRG.11680	BraA06g034090.3C	MSTRG.11680.1;BraA06g034090.3C	GO:0005351(sugar:proton symporter activity);GO:0005355(glucose transmembrane transporter activity);GO:0005886(plasma membrane);GO:0005887(integral component of plasma membrane);GO:0009624(response to nematode);GO:0015144(carbohydrate transmembrane transporter activity);GO:0016020(membrane);GO:0035428(hexose transmembrane transport);GO:0046323(glucose import)	NA	NA	NA	BnaA06g28860D [Brassica napus]	189.96	176.199	167.853	18.9493	17.2978	16.6703	10.0914	3.33506	0	0	up	yes
MSTRG.15396	BraA08g029700.3C	BraA08g029700.3C	GO:0005524(ATP binding);GO:0005618(cell wall);GO:0005737(cytoplasm);GO:0005829(cytosol);GO:0005886(plasma membrane);GO:0006457(protein folding);GO:0009408(response to heat);GO:0009507(chloroplast);GO:0009615(response to virus);GO:0016020(membrane)	03040(Spliceosome);04141(Protein processing in endoplasmic reticulum);04144(Endocytosis)	K03283	NA	PREDICTED: heat shock 70 kDa protein 5-like [Brassica rapa]	58.1036	52.7016	49.802	5.71401	5.96481	5.61231	9.28842	3.21543	0	0	up	yes
MSTRG.16419	BraA09g013680.3C	BraA09g013680.3C;MSTRG.16419.1	GO:0004842(ubiquitin-protein transferase activity);GO:0005524(ATP binding);GO:0005737(cytoplasm);GO:0006511(ubiquitin-dependent protein catabolic process);GO:0016874(ligase activity);GO:0016925(protein sumoylation)	04141(Protein processing in endoplasmic reticulum);04120(Ubiquitin mediated proteolysis)	K06689	EC:2.3.2.23	PREDICTED: ubiquitin-conjugating enzyme E2 28 [Brassica rapa]	6.74924	7.0607	5.9393	117.282	116.707	114.198	0.0567201	-4.14	0	0	down	yes
MSTRG.16210	BraA09g009030.3C	BraA09g009030.3C	GO:0004252(serine-type endopeptidase activity);GO:0005576(extracellular region);GO:0005618(cell wall);GO:0006508(proteolysis);GO:0009505(plant-type cell wall);GO:0010214(seed coat development);GO:0048046(apoplast);GO:0048359(mucilage metabolic process involved in seed coat development);GO:0080001(mucilage extrusion from seed coat)	04144(Endocytosis)	K18443	NA	PREDICTED: subtilisin-like protease SBT1.7 [Brassica napus]	0.233914	0.213397	0.259546	31.9622	31.936	30.1596	0.00751514	-7.05598	0	0	down	yes
MSTRG.8214	BraA05g000700.3C	BraA05g000700.3C	GO:0005452(inorganic anion exchanger activity);GO:0005737(cytoplasm);GO:0005768(endosome);GO:0005773(vacuole);GO:0005886(plasma membrane);GO:0005887(integral component of plasma membrane);GO:0010036(response to boron-containing substance);GO:0015301(anion:anion antiporter activity);GO:0016021(integral component of membrane);GO:0016328(lateral plasma membrane);GO:0043674(columella);GO:0046713(bora…	NA	NA	NA	BnaA05g00740D [Brassica napus]	62.1436	61.4224	62.3237	1.97788	1.76233	2.01801	32.2825	5.01268	0	0	up	yes
MSTRG.10228	BraA06g002150.3C	BraA06g002150.3C	GO:0005215(transporter activity);GO:0005886(plasma membrane);GO:0006857(oligopeptide transport);GO:0016020(membrane);GO:0016021(integral component of membrane);GO:0080054(low-affinity nitrate transmembrane transporter activity);GO:0080055(low-affinity nitrate transport)	NA	NA	NA	PREDICTED: protein NRT1/ PTR FAMILY 1.2 [Brassica rapa]	0.403412	0.244542	0.223293	44.849	43.942	42.8275	0.00661948	-7.23907	0	0	down	yes
MSTRG.17559	BraA09g044140.3C	MSTRG.17559.1;BraA09g044140.3C	GO:0004356(glutamate-ammonia ligase activity);GO:0005737(cytoplasm);GO:0005829(cytosol);GO:0006542(glutamine biosynthetic process);GO:0008017(microtubule binding);GO:0009399(nitrogen fixation);GO:0009617(response to bacterium);GO:0009737(response to abscisic acid);GO:0010311(lateral root formation);GO:0016787(hydrolase activity);GO:0043015(gamma-tubulin binding);GO:0043621(protein self-associatio…	NA	NA	NA	BnaA09g33460D [Brassica napus]	144.925	140.178	139.024	8.84811	7.94905	8.20981	16.9603	4.08409	0	0	up	yes
MSTRG.16483	BraA09g015570.3C	MSTRG.16483.1;BraA09g015570.3C	GO:0006869(lipid transport);GO:0008289(lipid binding);GO:0031225(anchored component of membrane)	NA	NA	NA	PREDICTED: protein YLS3 isoform X1 [Brassica rapa]	1049.58	1044.18	1066.75	123.985	118.602	129.875	8.48545	3.08499	0	0	up	yes
MSTRG.7495	BraA04g017480.3C	MSTRG.7495.1;BraA04g017480.3C;MSTRG.7495.2	GO:0005262(calcium channel activity);GO:0005743(mitochondrial inner membrane);GO:0009507(chloroplast);GO:0016021(integral component of membrane);GO:0070588(calcium ion transmembrane transport)	NA	NA	NA	PREDICTED: calcium uniporter protein 2, mitochondrial [Brassica rapa]	914.067	791.605	763.891	12.2838	13.7746	11.8092	65.2157	6.02715	0	0	up	yes
MSTRG.7795	BraA04g024330.3C	BraA04g024330.3C	GO:0003735(structural constituent of ribosome);GO:0005622(intracellular);GO:0005634(nucleus);GO:0005763(mitochondrial small ribosomal subunit);GO:0005840(ribosome);GO:0006412(translation);GO:0009409(response to cold);GO:0009507(chloroplast);GO:0009534(chloroplast thylakoid);GO:0009535(chloroplast thylakoid membrane);GO:0009570(chloroplast stroma);GO:0009579(thylakoid);GO:0009955(adaxial/abaxial p…	03010(Ribosome)	K02988	NA	PREDICTED: 30S ribosomal protein S5, chloroplastic [Brassica rapa]	11.6798	9.78979	10.634	224.861	236.751	226.571	0.0466497	-4.42199	0	0	down	yes
MSTRG.2880	BraA02g019300.3C	BraA02g019300.3C;MSTRG.2880.2;MSTRG.2880.1	GO:0005634(nucleus);GO:0009506(plasmodesma)	NA	NA	NA	PREDICTED: uncharacterized protein LOC103852597 isoform X1 [Brassica rapa]	46.173	43.5623	44.1624	2.58561	2.46472	2.63099	17.4316	4.12363	0	0	up	yes
MSTRG.9352	BraA05g028380.3C	BraA05g028380.3C	GO:0009507(chloroplast);GO:0009534(chloroplast thylakoid);GO:0009535(chloroplast thylakoid membrane);GO:0009570(chloroplast stroma);GO:0009706(chloroplast inner membrane);GO:0009941(chloroplast envelope);GO:0015031(protein transport)	NA	NA	NA	PREDICTED: protein TIC 62, chloroplastic [Brassica rapa]	0.478382	0.689371	0.359191	52.5836	51.2472	52.172	0.00978793	-6.67478	0	0	down	yes
MSTRG.9258	BraA05g026310.3C	BraA05g026310.3C	GO:0005618(cell wall);GO:0005886(plasma membrane);GO:0006952(defense response);GO:0007165(signal transduction);GO:0009506(plasmodesma);GO:0009507(chloroplast);GO:0016020(membrane);GO:0048046(apoplast)	NA	NA	NA	PREDICTED: DNA-damage-repair/toleration protein DRT100 [Brassica rapa]	0.030657	0.024955	0	23.0912	24.0623	23.1821	0.000790666	-10.3046	0	0	down	yes
MSTRG.917	BraA01g017460.3C	BraA01g017460.3C	GO:0005886(plasma membrane);GO:0006071(glycerol metabolic process);GO:0006629(lipid metabolic process);GO:0008889(glycerophosphodiester phosphodiesterase activity);GO:0009505(plant-type cell wall);GO:0009932(cell tip growth);GO:0010026(trichome differentiation);GO:0010053(root epidermal cell differentiation);GO:0010442(guard cell morphogenesis);GO:0016301(kinase activity);GO:0031225(anchored comp…	00564(Glycerophospholipid metabolism)	K01126	EC:3.1.4.46	PREDICTED: glycerophosphodiester phosphodiesterase GDPDL3 [Brassica rapa]	6.10744	6.64278	6.43259	198.157	201.039	197.707	0.0321372	-4.95961	0	0	down	yes
MSTRG.11634	BraA06g033140.3C	BraA06g033140.3C	GO:0005524(ATP binding);GO:0005634(nucleus);GO:0006952(defense response);GO:0043531(ADP binding)	04075(Plant hormone signal transduction)	K13415	EC:2.7.10.1;EC:2.7.11.1	PREDICTED: probable disease resistance protein At5g66900 [Brassica rapa]	6.39358	6.60159	6.27242	78.3446	74.7909	75.1617	0.084397	-3.56667	0	0	down	yes
MSTRG.1729	BraA01g039270.3C	MSTRG.1729.2;BraA01g039270.3C	GO:0003723(RNA binding);GO:0005634(nucleus);GO:0005730(nucleolus);GO:0005829(cytosol);GO:0005886(plasma membrane);GO:0006364(rRNA processing);GO:0006397(mRNA processing);GO:0009553(embryo sac development);GO:0032040(small-subunit processome)	NA	NA	NA	PREDICTED: protein RRP5 homolog [Brassica napus]	0.573508	0.489956	0.603654	8.56712	9.12811	8.61203	0.063371	-3.98003	0	0	down	yes
MSTRG.10179	BraA06g001350.3C	BraA06g001350.3C	GO:0005634(nucleus);GO:0005886(plasma membrane);GO:0006820(anion transport);GO:0008381(mechanically-gated ion channel activity);GO:0016020(membrane);GO:0016021(integral component of membrane);GO:0050982(detection of mechanical stimulus)	NA	NA	NA	PREDICTED: mechanosensitive ion channel protein 4 [Brassica rapa]	17.3191	16.495	16.4135	1.16122	1.17694	1.33698	13.6669	3.77261	0	0	up	yes
MSTRG.4754	BraA03g018150.3C	BraA03g018150.3C	NA	NA	NA	NA	PREDICTED: 187-kDa microtubule-associated protein AIR9 [Brassica rapa]	0.085306	0.054629	0.084116	15.2892	14.7931	14.1637	0.00506375	-7.62558	0	0	down	yes
MSTRG.13117	BraA07g022390.3C	BraA07g022390.3C	GO:0003700(transcription factor activity, sequence-specific DNA binding);GO:0005515(protein binding);GO:0005634(nucleus);GO:0006351(transcription, DNA-templated);GO:0006355(regulation of transcription, DNA-templated);GO:0009751(response to salicylic acid);GO:0009753(response to jasmonic acid);GO:0009862(systemic acquired resistance, salicylic acid mediated signaling pathway);GO:0009864(induced sy…	04626(Plant-pathogen interaction)	K16225	NA	probable WRKY transcription factor 70 [Brassica rapa]	3.78443	4.07883	4.44684	140.045	134.149	136.117	0.0300018	-5.05881	0	0	down	yes
MSTRG.6521	BraA03g054760.3C	MSTRG.6521.1;MSTRG.6521.3;BraA03g054760.3C	GO:0003674(molecular_function);GO:0005634(nucleus);GO:0008150(biological_process)	NA	NA	NA	PREDICTED: UPF0725 protein At4g28920-like [Brassica napus]	15.3805	16.1781	16.6521	0	0.10475	0.144829	193.169	7.59372	0	0	up	yes
MSTRG.7852	BraA04g025570.3C	BraA04g025570.3C	GO:0004871(signal transducer activity);GO:0005886(plasma membrane);GO:0006952(defense response);GO:0009506(plasmodesma);GO:0016021(integral component of membrane);GO:0046658(anchored component of plasma membrane)	NA	NA	NA	PREDICTED: NDR1/HIN1-like protein 12 [Brassica rapa]	6.81996	6.57217	4.9594	283.917	282.215	276.625	0.0217756	-5.52115	0	0	down	yes
MSTRG.9191	BraA05g024940.3C	BraA05g024940.3C	GO:0003677(DNA binding);GO:0003723(RNA binding);GO:0004004(ATP-dependent RNA helicase activity);GO:0005524(ATP binding);GO:0005634(nucleus);GO:0008026(ATP-dependent helicase activity);GO:0009409(response to cold);GO:0009414(response to water deprivation);GO:0009651(response to salt stress);GO:0010501(RNA secondary structure unwinding);GO:0043234(protein complex)	00270(Cysteine and methionine metabolism);00480(Glutathione metabolism)	K01919	EC:6.3.2.2	BnaA05g17280D [Brassica napus]	1.23543	1.18193	0.950216	31.5562	33.4007	32.9816	0.0343846	-4.86209	0	0	down	yes
MSTRG.2550	BraA02g011610.3C	BraA02g011610.3C	GO:0000145(exocyst);GO:0005737(cytoplasm);GO:0005829(cytosol);GO:0005886(plasma membrane);GO:0006887(exocytosis);GO:0006904(vesicle docking involved in exocytosis);GO:0045335(phagocytic vesicle);GO:0070062(extracellular exosome)	NA	NA	NA	PREDICTED: exocyst complex component EXO70B1 [Brassica rapa]	6.75939	7.37566	6.99111	61.8608	64.2053	63.8279	0.111252	-3.16809	0	0	down	yes
MSTRG.11272	BraA06g026170.3C	MSTRG.11272.1;BraA06g026170.3C	GO:0005516(calmodulin binding);GO:0005634(nucleus);GO:0006950(response to stress)	NA	NA	NA	PREDICTED: calmodulin-binding protein 60 A [Brassica rapa]	17.7911	17.9101	17.2165	104.939	106.035	103.488	0.16828	-2.57107	0	0	down	yes
MSTRG.5642	BraA03g035360.3C	BraA03g035360.3C	GO:0005524(ATP binding);GO:0005618(cell wall);GO:0005634(nucleus);GO:0005739(mitochondrion);GO:0005774(vacuolar membrane);GO:0005794(Golgi apparatus);GO:0005829(cytosol);GO:0005886(plasma membrane);GO:0006351(transcription, DNA-templated);GO:0006355(regulation of transcription, DNA-templated);GO:0006457(protein folding);GO:0009266(response to temperature stimulus);GO:0009408(response to heat);GO:…	03040(Spliceosome);04141(Protein processing in endoplasmic reticulum);04144(Endocytosis)	K03283	NA	PREDICTED: probable mediator of RNA polymerase II transcription subunit 37c [Brassica rapa]	331.263	325.104	332.088	17.4821	16.8983	17.109	19.1973	4.26283	0	0	up	yes
MSTRG.7143	BraA04g008320.3C	BraA04g008320.3C	GO:0005506(iron ion binding);GO:0005789(endoplasmic reticulum membrane);GO:0009411(response to UV);GO:0009625(response to insect);GO:0016020(membrane);GO:0016021(integral component of membrane);GO:0016709(oxidoreductase activity, acting on paired donors, with incorporation or reduction of molecular oxygen, NAD(P)H as one donor, and incorporation of one atom of oxygen);GO:0019761(glucosinolate bio…	01210(2-Oxocarboxylic acid metabolism);00966(Glucosinolate biosynthesis)	K12156	EC:1.14.-.-	PREDICTED: cytochrome P450 83A1 [Brassica rapa]	2.02011	2.35008	2.44448	126.352	122.753	124.093	0.0182601	-5.77516	0	0	down	yes
MSTRG.5664	BraA03g035740.3C	BraA03g035740.3C;MSTRG.5664.1	GO:0000325(plant-type vacuole);GO:0005524(ATP binding);GO:0005773(vacuole);GO:0005774(vacuolar membrane);GO:0005886(plasma membrane);GO:0008559(xenobiotic-transporting ATPase activity);GO:0009506(plasmodesma);GO:0010290(chlorophyll catabolite transmembrane transporter activity);GO:0015431(glutathione S-conjugate-exporting ATPase activity);GO:0016021(integral component of membrane);GO:0042626(ATPa…	02010(ABC transporters)	K05665	NA	PREDICTED: ABC transporter C family member 3-like [Brassica rapa]	5.52893	4.8025	5.2863	82.847	83.1859	81.6665	0.0630512	-3.98733	0	0	down	yes
MSTRG.11124	BraA06g021620.3C	BraA06g021620.3C	GO:0000175(3'-5'-exoribonuclease activity);GO:0000289(nuclear-transcribed mRNA poly(A) tail shortening);GO:0002213(defense response to insect);GO:0003723(RNA binding);GO:0004535(poly(A)-specific ribonuclease activity);GO:0004540(ribonuclease activity);GO:0005634(nucleus);GO:0005737(cytoplasm);GO:0006351(transcription, DNA-templated);GO:0006355(regulation of transcription, DNA-templated);GO:000840…	03018(RNA degradation)	K12581	NA	PREDICTED: probable CCR4-associated factor 1 homolog 9 [Brassica rapa]	22.0664	22.1379	21.3706	488.889	477.994	479.485	0.0453377	-4.46315	0	0	down	yes
MSTRG.8701	BraA05g010200.3C	BraA05g010200.3C;MSTRG.8701.2;MSTRG.8701.1	GO:0009507(chloroplast);GO:0009534(chloroplast thylakoid);GO:0009535(chloroplast thylakoid membrane);GO:0009561(megagametogenesis);GO:0010027(thylakoid membrane organization);GO:0031072(heat shock protein binding);GO:0046872(metal ion binding);GO:0051082(unfolded protein binding)	03018(RNA degradation)	K12603	EC:3.1.13.4	PREDICTED: protein EMBRYO SAC DEVELOPMENT ARREST 3, chloroplastic-like [Brassica rapa]	0.455305	0.409981	0.318366	43.2009	44.2132	43.2908	0.00905592	-6.78692	0	0	down	yes
MSTRG.3861	BraA03g000300.3C	BraA03g000300.3C	GO:0004672(protein kinase activity);GO:0004674(protein serine/threonine kinase activity);GO:0005524(ATP binding);GO:0006468(protein phosphorylation);GO:0009507(chloroplast);GO:0009534(chloroplast thylakoid);GO:0009579(thylakoid);GO:0016301(kinase activity);GO:0042549(photosystem II stabilization)	04626(Plant-pathogen interaction)	K13412	EC:2.7.11.1	PREDICTED: serine/threonine-protein kinase STN8, chloroplastic [Brassica rapa]	0.909772	1.55979	1.64727	97.179	100.032	97.5849	0.013965	-6.16204	0	0	down	yes
MSTRG.17391	BraA09g040170.3C	BraA09g040170.3C;MSTRG.17391.1;MSTRG.17391.2	GO:0005634(nucleus);GO:0008150(biological_process);GO:0009506(plasmodesma)	NA	NA	NA	PREDICTED: uncharacterized protein LOC103840814 [Brassica rapa]	182.753	177.734	178.811	19.8402	19.1767	19.2476	9.25604	3.21039	0	0	up	yes
MSTRG.9013	BraA05g018730.3C	MSTRG.9013.1;BraA05g018730.3C	GO:0003677(DNA binding);GO:0003887(DNA-directed DNA polymerase activity);GO:0005634(nucleus);GO:0005739(mitochondrion);GO:0006260(DNA replication);GO:0006264(mitochondrial DNA replication);GO:0006281(DNA repair);GO:0008408(3'-5' exonuclease activity);GO:0008409(5'-3' exonuclease activity);GO:0009507(chloroplast);GO:0009536(plastid);GO:0033259(plastid DNA replication)	00230(Purine metabolism);00240(Pyrimidine metabolism);03030(DNA replication);03410(Base excision repair);03420(Nucleotide excision repair);03440(Homologous recombination)	K02335	EC:2.7.7.7	PREDICTED: DNA polymerase I A, chloroplastic/mitochondrial [Brassica rapa]	1.76227	2.05621	1.75029	33.7141	31.7774	32.7786	0.056668	-4.14132	0	0	down	yes
MSTRG.16056	BraA09g006360.3C	BraA09g006360.3C	GO:0003674(molecular_function);GO:0005739(mitochondrion);GO:0005773(vacuole);GO:0005886(plasma membrane);GO:0008150(biological_process);GO:0016021(integral component of membrane)	NA	NA	NA	PREDICTED: uncharacterized protein LOC103865733 [Brassica rapa]	3.33208	3.64871	2.76215	92.2604	93.5682	93.7114	0.0348535	-4.84255	0	0	down	yes
MSTRG.9301	BraA05g027400.3C	BraA05g027400.3C	GO:0005351(sugar:proton symporter activity);GO:0005355(glucose transmembrane transporter activity);GO:0005886(plasma membrane);GO:0005887(integral component of plasma membrane);GO:0008506(sucrose:proton symporter activity);GO:0015144(carbohydrate transmembrane transporter activity);GO:0015145(monosaccharide transmembrane transporter activity);GO:0015770(sucrose transport);GO:0016020(membrane);GO:…	NA	NA	NA	PREDICTED: sugar transport protein 4 [Brassica napus]	1.70951	1.58812	1.75376	54.8804	54.0399	53.0569	0.0311858	-5.00297	0	0	down	yes
MSTRG.1931	BraA01g043240.3C	BraA01g043240.3C;MSTRG.1931.1	GO:0000975(regulatory region DNA binding);GO:0003677(DNA binding);GO:0003700(transcription factor activity, sequence-specific DNA binding);GO:0005634(nucleus);GO:0006351(transcription, DNA-templated);GO:0006355(regulation of transcription, DNA-templated);GO:0007275(multicellular organism development);GO:1900057(positive regulation of leaf senescence);GO:1903648(positive regulation of chlorophyll …	03018(RNA degradation)	K12581	NA	PREDICTED: NAC domain-containing protein 79-like isoform X2 [Brassica rapa]	49.5096	48.3044	48.6205	3.42965	3.51652	3.51111	14.0031	3.80768	0	0	up	yes
MSTRG.8737	BraA05g011140.3C	BraA05g011140.3C	GO:0005634(nucleus)	NA	NA	NA	PREDICTED: dormancy-associated protein homolog 1 [Brassica rapa]	58.3183	49.6268	50.8489	1095.13	1104.25	1134.95	0.0476239	-4.39217	0	0	down	yes
MSTRG.9891	BraA05g038700.3C	BraA05g038700.3C;MSTRG.9891.2;MSTRG.9891.3	GO:0000062(fatty-acyl-CoA binding);GO:0003995(acyl-CoA dehydrogenase activity);GO:0005777(peroxisome);GO:0005829(cytosol);GO:0009055(electron carrier activity);GO:0016491(oxidoreductase activity);GO:0033539(fatty acid beta-oxidation using acyl-CoA dehydrogenase);GO:0048767(root hair elongation);GO:0050660(flavin adenine dinucleotide binding);GO:0052890(oxidoreductase activity, acting on the CH-CH…	01200(Carbon metabolism);01212(Fatty acid metabolism);00640(Propanoate metabolism);00071(Fatty acid degradation);00280(Valine, leucine and isoleucine degradation);00410(beta-Alanine metabolism)	K00249	EC:1.3.8.7	PREDICTED: probable acyl-CoA dehydrogenase IBR3 [Brassica rapa]	115.317	116.71	117.187	10.9529	10.4509	9.70423	11.2258	3.48875	0	0	up	yes
MSTRG.9956	BraA05g039830.3C	BraA05g039830.3C	GO:0005351(sugar:proton symporter activity);GO:0005886(plasma membrane);GO:0008643(carbohydrate transport);GO:0015144(carbohydrate transmembrane transporter activity);GO:0016020(membrane);GO:0016021(integral component of membrane);GO:0022857(transmembrane transporter activity);GO:0055085(transmembrane transport)	NA	NA	NA	PREDICTED: sugar transporter ERD6-like 12 [Brassica rapa]	586.821	550.154	523.221	0.299339	0	0.181109	3455.52	11.7547	0	0	up	yes
MSTRG.12109	BraA06g042040.3C;BraA06g042030.3C	BraA06g042040.3C;MSTRG.12109.1;BraA06g042030.3C;MSTRG.12109.2	GO:0004587(ornithine-oxo-acid transaminase activity);GO:0005737(cytoplasm);GO:0005739(mitochondrion);GO:0005759(mitochondrial matrix);GO:0006561(proline biosynthetic process);GO:0006593(ornithine catabolic process);GO:0008270(zinc ion binding);GO:0009626(plant-type hypersensitive response);GO:0009651(response to salt stress);GO:0009816(defense response to bacterium, incompatible interaction);GO:0…	00330(Arginine and proline metabolism)	K00819	EC:2.6.1.13	ornithine aminotransferase, mitochondrial [Brassica rapa];PREDICTED: KH domain-containing protein At4g18375 [Brassica rapa]	145.892	147.698	149.29	16.4864	14.0236	13.3233	10.1037	3.33682	0	0	up	yes
MSTRG.13768	BraA07g035520.3C	BraA07g035520.3C;MSTRG.13768.1;MSTRG.13768.2	GO:0004610(phosphoacetylglucosamine mutase activity);GO:0005829(cytosol);GO:0005975(carbohydrate metabolic process);GO:0006048(UDP-N-acetylglucosamine biosynthetic process);GO:0009507(chloroplast);GO:0009570(chloroplast stroma);GO:0016868(intramolecular transferase activity, phosphotransferases)	NA	NA	NA	PREDICTED: uncharacterized protein LOC103831616 [Brassica rapa]	5.47995	5.07559	4.40471	193.974	192.877	189.007	0.0259791	-5.26651	0	0	down	yes
MSTRG.4469	BraA03g012320.3C	MSTRG.4469.1;BraA03g012320.3C	GO:0004674(protein serine/threonine kinase activity);GO:0005524(ATP binding);GO:0005634(nucleus);GO:0005737(cytoplasm);GO:0006468(protein phosphorylation);GO:0016301(kinase activity);GO:0035556(intracellular signal transduction)	04075(Plant hormone signal transduction)	K14498	EC:2.7.11.1	PREDICTED: CBL-interacting serine/threonine-protein kinase 21-like isoform X1 [Brassica rapa]	3.12068	2.7644	2.16606	187.883	190.013	179.372	0.0144475	-6.11303	0	0	down	yes
MSTRG.9136	BraA05g023580.3C	BraA05g023580.3C	GO:0000139(Golgi membrane);GO:0000271(polysaccharide biosynthetic process);GO:0005794(Golgi apparatus);GO:0009832(plant-type cell wall biogenesis);GO:0016021(integral component of membrane);GO:0016757(transferase activity, transferring glycosyl groups);GO:0016759(cellulose synthase activity);GO:0016760(cellulose synthase (UDP-forming) activity);GO:0030244(cellulose biosynthetic process);GO:007155…	00500(Starch and sucrose metabolism);00520(Amino sugar and nucleotide sugar metabolism)	K00770	EC:2.4.2.24	PREDICTED: putative cellulose synthase-like protein D6 [Brassica rapa]	0	0.018038	0	10.0621	10.353	9.85186	0.000595964	-10.7125	0	0	down	yes
MSTRG.8786	BraA05g012410.3C	BraA05g012410.3C	GO:0004702(receptor signaling protein serine/threonine kinase activity);GO:0005524(ATP binding);GO:0005634(nucleus);GO:0005737(cytoplasm);GO:0016301(kinase activity)	04626(Plant-pathogen interaction)	K13414	EC:2.7.11.25	mitogen-activated protein kinase kinase kinase 3-like [Brassica napus]	18.0475	16.0598	19.0988	0.081213	0	0	655.142	9.35566	0	0	up	yes
MSTRG.13437	BraA07g028620.3C	BraA07g028620.3C	GO:0000413(protein peptidyl-prolyl isomerization);GO:0003755(peptidyl-prolyl cis-trans isomerase activity);GO:0005528(FK506 binding);GO:0009507(chloroplast);GO:0009543(chloroplast thylakoid lumen);GO:0016020(membrane);GO:0018208(peptidyl-proline modification)	NA	NA	NA	PREDICTED: peptidyl-prolyl cis-trans isomerase FKBP17-3, chloroplastic [Brassica rapa]	20.9133	23.7786	21.1062	234.192	242.915	244.388	0.0911968	-3.45487	0	0	down	yes
MSTRG.3715	BraA02g042970.3C	BraA02g042970.3C	GO:0005886(plasma membrane);GO:0006865(amino acid transport);GO:0015171(amino acid transmembrane transporter activity);GO:0016020(membrane)	NA	NA	NA	PREDICTED: amino acid transporter ANTL3 [Brassica rapa]	149.726	163.903	141.721	15.1511	15.734	13.6141	10.2328	3.35513	0	0	up	yes
MSTRG.13148	BraA07g023170.3C	MSTRG.13148.1;BraA07g023170.3C	GO:0000421(autophagosome membrane);GO:0005634(nucleus);GO:0005737(cytoplasm);GO:0005776(autophagosome);GO:0005874(microtubule);GO:0006914(autophagy);GO:0008017(microtubule binding);GO:0009267(cellular response to starvation);GO:0015031(protein transport);GO:0016020(membrane);GO:0033110(Cvt vesicle membrane)	04140(Regulation of autophagy)	K08341	NA	PREDICTED: autophagy-related protein 8e-like [Brassica rapa]	202.134	196.789	212.639	1.03032	0.389962	1.30166	224.678	7.81172	0	0	up	yes
MSTRG.18059	BraA09g053920.3C	BraA09g053920.3C	GO:0003677(DNA binding);GO:0003899(DNA-directed RNA polymerase activity);GO:0005515(protein binding);GO:0005739(mitochondrion);GO:0006351(transcription, DNA-templated);GO:0009507(chloroplast)	NA	NA	NA	PREDICTED: DNA-directed RNA polymerase 3, chloroplastic [Brassica rapa]	0.593153	0.473575	0.279638	42.4304	42.212	41.8556	0.0106434	-6.5539	0	0	down	yes
MSTRG.13699	BraA07g034350.3C	BraA07g034350.3C;MSTRG.13699.1	GO:0003677(DNA binding);GO:0003700(transcription factor activity, sequence-specific DNA binding);GO:0005634(nucleus);GO:0006351(transcription, DNA-templated);GO:0006355(regulation of transcription, DNA-templated);GO:0007275(multicellular organism development);GO:0009825(multidimensional cell growth);GO:0009908(flower development);GO:0010150(leaf senescence)	00561(Glycerolipid metabolism)	K01054	EC:3.1.1.23	NAC transcription factor 29-like [Brassica napus]	710.292	692.921	735.671	28.053	26.0344	27.0233	26.3699	4.72082	0	0	up	yes
MSTRG.925	BraA01g017740.3C	BraA01g017740.3C;MSTRG.925.1	GO:0003674(molecular_function);GO:0005773(vacuole);GO:0009507(chloroplast)	NA	NA	NA	PREDICTED: LOW QUALITY PROTEIN: uncharacterized protein LOC103866775 [Brassica rapa]	259.151	307.834	308.492	21.6124	21.0878	20.8397	13.7784	3.78434	0	0	up	yes
MSTRG.20120	BraA10g031940.3C;BraA10g031930.3C	BraA10g031940.3C;MSTRG.20120.3;MSTRG.20120.1;BraA10g031930.3C;MSTRG.20120.2	GO:0004556(alpha-amylase activity);GO:0005886(plasma membrane);GO:0005975(carbohydrate metabolic process);GO:0005983(starch catabolic process);GO:0009507(chloroplast);GO:0009570(chloroplast stroma);GO:0010303(limit dextrinase activity);GO:0019252(starch biosynthetic process);GO:0051060(pullulanase activity);GO:0005575(cellular_component);GO:0008168(methyltransferase activity);GO:0032259(methylati…	00592(alpha-Linolenic acid metabolism)	K08241	EC:2.1.1.141	PREDICTED: pullulanase 1, chloroplastic [Brassica rapa];BnaA10g25810D [Brassica napus]	1.17266	1.4587	1.18586	58.625	56.8757	58.1796	0.0219785	-5.50777	0	0	down	yes
MSTRG.7845	BraA04g025420.3C	BraA04g025420.3C	GO:0003735(structural constituent of ribosome);GO:0005509(calcium ion binding);GO:0005739(mitochondrion);GO:0005743(mitochondrial inner membrane);GO:0006412(translation);GO:0006810(transport);GO:0009507(chloroplast);GO:0009536(plastid);GO:0009941(chloroplast envelope);GO:0016021(integral component of membrane);GO:0055085(transmembrane transport)	NA	NA	NA	PREDICTED: mitochondrial substrate carrier family protein C [Brassica rapa]	0.213049	0.285585	0.263293	12.4045	11.9596	11.5343	0.0212246	-5.55812	0	0	down	yes
MSTRG.16809	BraA09g023960.3C	MSTRG.16809.2;MSTRG.16809.3;BraA09g023960.3C	GO:0005794(Golgi apparatus);GO:0008150(biological_process);GO:0016757(transferase activity, transferring glycosyl groups)	00561(Glycerolipid metabolism);00564(Glycerophospholipid metabolism)	K13506	EC:2.3.1.15	PREDICTED: uncharacterized protein At1g04910 isoform X2 [Brassica rapa]	0.215923	0.227405	0.232425	62.8645	59.1178	56.7164	0.00378152	-8.04682	0	0	down	yes
MSTRG.14421	BraA08g005780.3C	BraA08g005780.3C	GO:0005515(protein binding);GO:0005739(mitochondrion);GO:0005886(plasma membrane);GO:0006865(amino acid transport);GO:0015171(amino acid transmembrane transporter activity);GO:0016020(membrane);GO:0016021(integral component of membrane);GO:0032973(amino acid export);GO:0034639(L-amino acid efflux transmembrane transporter activity);GO:0043090(amino acid import);GO:0080144(amino acid homeostasis)	01200(Carbon metabolism);01230(Biosynthesis of amino acids);00010(Glycolysis / Gluconeogenesis);00030(Pentose phosphate pathway);00051(Fructose and mannose metabolism);00710(Carbon fixation in photosynthetic organisms)	K01623	EC:4.1.2.13	PREDICTED: WAT1-related protein At1g44800 [Brassica rapa]	112.881	113.101	111.659	3.18059	3.63877	3.23791	33.5719	5.06918	0	0	up	yes
MSTRG.211	BraA01g003910.3C	BraA01g003910.3C	GO:0009507(chloroplast);GO:0009570(chloroplast stroma);GO:0019288(isopentenyl diphosphate biosynthetic process, methylerythritol 4-phosphate pathway);GO:0046429(4-hydroxy-3-methylbut-2-en-1-yl diphosphate synthase activity);GO:0046677(response to antibiotic);GO:0046872(metal ion binding);GO:0050992(dimethylallyl diphosphate biosynthetic process);GO:0051538(3 iron, 4 sulfur cluster binding);GO:005…	00900(Terpenoid backbone biosynthesis)	K03527	EC:1.17.7.4	PREDICTED: 4-hydroxy-3-methylbut-2-enyl diphosphate reductase, chloroplastic [Brassica rapa]	205.567	205.772	205.19	26.7405	24.5333	23.9662	8.19417	3.0346	0	0	up	yes
MSTRG.16890	BraA09g026260.3C	BraA09g026260.3C	NA	NA	NA	NA	PREDICTED: uncharacterized protein LOC103839877 [Brassica rapa]	1913.52	1598.02	1578.45	26.0972	26.3752	24.5182	66.1119	6.04684	0	0	up	yes
MSTRG.3477		MSTRG.3477.2;MSTRG.3477.1	NA	NA	NA	NA		24.6279	21.8704	20.3749	0.885673	0.882698	0.828879	25.7477	4.68637	0	0	up	yes
MSTRG.14191		MSTRG.14191.1	NA	NA	NA	NA		0.165031	0.147682	0.135545	18.2046	21.1788	19.6433	0.00759416	-7.04089	0	0	down	yes
MSTRG.7505	BraA04g017690.3C	BraA04g017690.3C	GO:0003677(DNA binding);GO:0003899(DNA-directed RNA polymerase activity);GO:0005515(protein binding);GO:0005739(mitochondrion);GO:0006351(transcription, DNA-templated);GO:0009507(chloroplast)	NA	NA	NA	PREDICTED: DNA-directed RNA polymerase 3, chloroplastic [Brassica rapa]	0.836687	0.952141	0.804145	17.7283	17.1295	16.653	0.0503385	-4.3122	0	0	down	yes
MSTRG.6837	BraA04g000270.3C	BraA04g000270.3C	GO:0003729(mRNA binding);GO:0003824(catalytic activity);GO:0005515(protein binding);GO:0006364(rRNA processing);GO:0008266(poly(U) RNA binding);GO:0009507(chloroplast);GO:0009534(chloroplast thylakoid);GO:0009570(chloroplast stroma);GO:0009579(thylakoid);GO:0009735(response to cytokinin);GO:0009941(chloroplast envelope);GO:0010287(plastoglobule);GO:0019843(rRNA binding);GO:0032544(plastid transla…	NA	NA	NA	PREDICTED: chloroplast stem-loop binding protein of 41 kDa a, chloroplastic [Brassica rapa]	2.19299	2.95331	2.44266	187.998	193.914	183.466	0.0134228	-6.21917	0	0	down	yes
MSTRG.17772	BraA09g048110.3C	BraA09g048110.3C;MSTRG.17772.1	GO:0004683(calmodulin-dependent protein kinase activity);GO:0004698(calcium-dependent protein kinase C activity);GO:0005509(calcium ion binding);GO:0005515(protein binding);GO:0005516(calmodulin binding);GO:0005524(ATP binding);GO:0005634(nucleus);GO:0005737(cytoplasm);GO:0005886(plasma membrane);GO:0006468(protein phosphorylation);GO:0009506(plasmodesma);GO:0009651(response to salt stress);GO:00…	04626(Plant-pathogen interaction)	K13412	EC:2.7.11.1	PREDICTED: calcium-dependent protein kinase 32 [Brassica rapa]	7.64248	7.35292	5.83013	226.565	227.375	217.92	0.0309968	-5.01174	0	0	down	yes
MSTRG.15787	BraA09g000940.3C	BraA09g000940.3C;MSTRG.15787.1	GO:0005388(calcium-transporting ATPase activity);GO:0005524(ATP binding);GO:0005783(endoplasmic reticulum);GO:0005887(integral component of plasma membrane);GO:0006816(calcium ion transport);GO:0019829(cation-transporting ATPase activity);GO:0046872(metal ion binding)	00190(Oxidative phosphorylation)	K01535	EC:3.6.3.6	PREDICTED: calcium-transporting ATPase 2, endoplasmic reticulum-type [Brassica rapa]	34.5022	35.6687	35.5014	5.63325	5.42765	5.33949	6.44328	2.6878	0	0	up	yes
MSTRG.16121	BraA09g007500.3C	BraA09g007500.3C	GO:0005215(transporter activity);GO:0005618(cell wall);GO:0005773(vacuole);GO:0005783(endoplasmic reticulum);GO:0005886(plasma membrane);GO:0009506(plasmodesma);GO:0016020(membrane);GO:0016021(integral component of membrane);GO:0022857(transmembrane transporter activity);GO:0055085(transmembrane transport)	NA	NA	NA	PREDICTED: nucleobase-ascorbate transporter 6 [Brassica rapa]	0.987331	1.16563	1.25649	27.6532	25.249	27.0659	0.0426351	-4.55181	0	0	down	yes
MSTRG.3812	BraA02g045060.3C	BraA02g045060.3C	GO:0003674(molecular_function);GO:0005575(cellular_component);GO:0008150(biological_process)	NA	NA	NA	BnaAnng04700D [Brassica napus]	219.362	215.01	225.666	8.44837	9.33329	6.85856	26.787	4.74346	0	0	up	yes
MSTRG.12339	BraA07g001810.3C	BraA07g001810.3C	GO:0004842(ubiquitin-protein transferase activity);GO:0005515(protein binding);GO:0005634(nucleus);GO:0005829(cytosol);GO:0006511(ubiquitin-dependent protein catabolic process);GO:0007623(circadian rhythm);GO:0009881(photoreceptor activity);GO:0009908(flower development);GO:0015030(Cajal body);GO:0016567(protein ubiquitination);GO:0018298(protein-chromophore linkage);GO:0042752(regulation of circ…	04712(Circadian rhythm - plant)	K12115	NA	PREDICTED: adagio protein 2-like [Brassica rapa]	0.242238	0.146524	0.292842	44.1116	45.3137	46.1074	0.00502907	-7.63549	0	0	down	yes
MSTRG.6033	BraA03g043470.3C	BraA03g043470.3C;MSTRG.6033.2;MSTRG.6033.1	GO:0003677(DNA binding);GO:0003700(transcription factor activity, sequence-specific DNA binding);GO:0005634(nucleus);GO:0006351(transcription, DNA-templated);GO:0006355(regulation of transcription, DNA-templated);GO:0007275(multicellular organism development);GO:0009965(leaf morphogenesis);GO:0010200(response to chitin);GO:0045792(negative regulation of cell size);GO:0048281(inflorescence morphog…	NA	NA	NA	BnaA03g39450D [Brassica napus]	4.08171	4.49908	3.61992	285.732	288.834	289.33	0.0141229	-6.14582	0	0	down	yes
MSTRG.18408	BraA09g061530.3C	MSTRG.18408.1;BraA09g061530.3C;MSTRG.18408.2	GO:0005515(protein binding);GO:0005524(ATP binding);GO:0005739(mitochondrion);GO:0005983(starch catabolic process);GO:0009507(chloroplast);GO:0009570(chloroplast stroma);GO:0009610(response to symbiotic fungus);GO:0009631(cold acclimation);GO:0009941(chloroplast envelope);GO:0016310(phosphorylation);GO:0046872(metal ion binding);GO:0050521(alpha-glucan, water dikinase activity)	NA	NA	NA	PREDICTED: alpha-glucan water dikinase 1, chloroplastic [Brassica napus]	0.385374	0.169458	0.243074	213.831	212.945	206.939	0.00125909	-9.6334	0	0	down	yes
MSTRG.969	BraA01g018600.3C	BraA01g018600.3C;MSTRG.969.2	GO:0005768(endosome);GO:0005794(Golgi apparatus);GO:0005802(trans-Golgi network);GO:0005886(plasma membrane);GO:0015098(molybdate ion transmembrane transporter activity);GO:0015689(molybdate ion transport);GO:0016021(integral component of membrane)	NA	NA	NA	PREDICTED: molybdate-anion transporter-like [Brassica rapa]	7.00361	6.20142	6.54453	59.7417	59.0527	56.6261	0.112584	-3.15093	0	0	down	yes
MSTRG.6160	BraA03g046340.3C	BraA03g046340.3C	GO:0005768(endosome);GO:0005794(Golgi apparatus);GO:0005802(trans-Golgi network);GO:0005886(plasma membrane);GO:0016021(integral component of membrane)	NA	NA	NA	PREDICTED: CASP-like protein 1D1 [Brassica rapa]	262.831	256.293	259.901	18.8141	18.8791	17.331	14.1579	3.82353	0	0	up	yes
MSTRG.13445	BraA07g028790.3C	BraA07g028790.3C	GO:0004866(endopeptidase inhibitor activity);GO:0005576(extracellular region);GO:0005739(mitochondrion);GO:0009651(response to salt stress);GO:0009751(response to salicylic acid);GO:0012501(programmed cell death);GO:0042542(response to hydrogen peroxide);GO:0042742(defense response to bacterium)	NA	NA	NA	PREDICTED: trypsin inhibitor BvTI-like [Brassica rapa]	79.6218	88.2943	90.2042	0.097801	0	0.09232	1357.66	10.4069	0	0	up	yes
MSTRG.17993	BraA09g052590.3C	BraA09g052590.3C	GO:0004325(ferrochelatase activity);GO:0006783(heme biosynthetic process)	00860(Porphyrin and chlorophyll metabolism)	K01772	EC:4.99.1.1	PREDICTED: ferrochelatase-2, chloroplastic [Brassica rapa]	23.2489	23.3332	22.2786	236.44	240.257	226.506	0.0979244	-3.35219	0	0	down	yes
MSTRG.601	BraA01g011050.3C	BraA01g011050.3C	GO:0004553(hydrolase activity, hydrolyzing O-glycosyl compounds);GO:0005576(extracellular region);GO:0005618(cell wall);GO:0005975(carbohydrate metabolic process);GO:0006032(chitin catabolic process);GO:0008061(chitin binding);GO:0008843(endochitinase activity);GO:0009651(response to salt stress);GO:0009737(response to abscisic acid);GO:0009753(response to jasmonic acid);GO:0035885(exochitinase a…	00520(Amino sugar and nucleotide sugar metabolism)	K01183	EC:3.2.1.14	PREDICTED: chitotriosidase-1-like [Brassica rapa]	122.411	132.971	120.653	6.99987	7.55701	7.3241	17.1855	4.10312	0	0	up	yes
MSTRG.18567	BraA09g065380.3C	BraA09g065380.3C;MSTRG.18567.1	GO:0003779(actin binding);GO:0005886(plasma membrane)	03013(RNA transport)	K09291	NA	PREDICTED: protein NETWORKED 1D-like [Brassica rapa]	79.0936	70.9429	68.1323	3.60573	3.53633	3.59641	20.3166	4.34458	0	0	up	yes
MSTRG.2530	BraA02g011080.3C	MSTRG.2530.1;BraA02g011080.3C	GO:0005576(extracellular region);GO:0006869(lipid transport);GO:0008289(lipid binding);GO:0009414(response to water deprivation);GO:0009651(response to salt stress);GO:0009737(response to abscisic acid)	NA	NA	NA	BnaC02g10060D [Brassica napus]	119.969	114.545	117.391	6.59445	5.83928	6.25751	18.8273	4.23476	0	0	up	yes
MSTRG.19540	BraA10g021480.3C	BraA10g021480.3C	GO:0000272(polysaccharide catabolic process);GO:0005737(cytoplasm);GO:0009507(chloroplast);GO:0016161(beta-amylase activity)	00500(Starch and sucrose metabolism)	K01177	EC:3.2.1.2	PREDICTED: inactive beta-amylase 9 [Brassica rapa]	313.72	328.893	339.192	2.46117	2.41776	1.41741	155.932	7.28478	0	0	up	yes
MSTRG.8503	BraA05g006330.3C	MSTRG.8503.1;BraA05g006330.3C	GO:0005524(ATP binding);GO:0005618(cell wall);GO:0005634(nucleus);GO:0009409(response to cold);GO:0009416(response to light stimulus);GO:0009507(chloroplast);GO:0009535(chloroplast thylakoid membrane);GO:0009570(chloroplast stroma);GO:0009579(thylakoid);GO:0009753(response to jasmonic acid);GO:0009941(chloroplast envelope);GO:0010150(leaf senescence);GO:0010287(plastoglobule);GO:0010319(stromule)…	00940(Phenylpropanoid biosynthesis)	K09753	EC:1.2.1.44	PREDICTED: ribulose bisphosphate carboxylase/oxygenase activase, chloroplastic-like isoform X1 [Brassica napus]	203.574	216.055	228.982	21.4743	22.279	21.5532	9.93178	3.31205	0	0	up	yes
MSTRG.2259	BraA02g005150.3C	BraA02g005150.3C;MSTRG.2259.2;MSTRG.2259.1	GO:0005515(protein binding);GO:0009507(chloroplast);GO:0009535(chloroplast thylakoid membrane);GO:0009570(chloroplast stroma);GO:0015996(chlorophyll catabolic process);GO:0016787(hydrolase activity);GO:0080124(pheophytinase activity)	NA	NA	NA	PREDICTED: pheophytinase, chloroplastic-like [Brassica rapa]	319.745	325.493	328.287	22.0328	19.7675	20.8436	15.5406	3.95797	0	0	up	yes
MSTRG.19134	BraA10g012610.3C	MSTRG.19134.1;BraA10g012610.3C	GO:0003955(NAD(P)H dehydrogenase (quinone) activity);GO:0005737(cytoplasm);GO:0005886(plasma membrane);GO:0009506(plasmodesma);GO:0010181(FMN binding);GO:0045892(negative regulation of transcription, DNA-templated);GO:0055114(oxidation-reduction process)	00130(Ubiquinone and other terpenoid-quinone biosynthesis)	K03809	EC:1.6.5.2	BnaA10g08330D [Brassica napus]	5.85979	6.60153	7.39851	127.57	132.332	138.224	0.0498833	-4.3253	0	0	down	yes
MSTRG.1636	BraA01g037030.3C	BraA01g037030.3C	GO:0005576(extracellular region);GO:0005794(Golgi apparatus);GO:0009507(chloroplast);GO:0016021(integral component of membrane);GO:0016413(O-acetyltransferase activity);GO:0071554(cell wall organization or biogenesis)	NA	NA	NA	PREDICTED: protein trichome birefringence-like 41 [Brassica rapa]	244.881	245.456	245.07	4.30324	3.13694	4.51796	61.4984	5.94248	0	0	up	yes
MSTRG.7789	BraA04g024190.3C	MSTRG.7789.1	NA	NA	NA	NA		0.13759	0.123844	0.109139	20.7381	19.5379	18.7383	0.00627938	-7.31516	0	0	down	yes
MSTRG.7978	BraA04g028180.3C	BraA04g028180.3C	GO:0003674(molecular_function);GO:0005576(extracellular region);GO:0008150(biological_process)	NA	NA	NA	PREDICTED: uncharacterized protein LOC103865767 isoform X1 [Brassica rapa]	47.0965	49.0194	44.076	0	0	0.124782	1123.49	10.1338	0	0	up	yes
MSTRG.17228	BraA09g036460.3C	MSTRG.17228.1;BraA09g036460.3C	GO:0005634(nucleus);GO:0008150(biological_process)	03015(mRNA surveillance pathway)	K14409	NA	PREDICTED: protein SMG7L-like [Brassica rapa]	30.9394	30.2698	30.9174	4.86902	4.39913	4.70193	6.59456	2.72128	0	0	up	yes
MSTRG.4089	BraA03g004740.3C	BraA03g004740.3C	GO:0004470(malic enzyme activity);GO:0004471(malate dehydrogenase (decarboxylating) (NAD+) activity);GO:0004473(malate dehydrogenase (decarboxylating) (NADP+) activity);GO:0005618(cell wall);GO:0005774(vacuolar membrane);GO:0005829(cytosol);GO:0005886(plasma membrane);GO:0006108(malate metabolic process);GO:0008948(oxaloacetate decarboxylase activity);GO:0009051(pentose-phosphate shunt, oxidative…	01200(Carbon metabolism);00620(Pyruvate metabolism);00710(Carbon fixation in photosynthetic organisms)	K00029	EC:1.1.1.40	PREDICTED: NADP-dependent malic enzyme 2 [Brassica rapa]	58.1972	59.2841	60.1655	541.317	531.552	535.287	0.110466	-3.17832	0	0	down	yes
MSTRG.11610	BraA06g032610.3C	MSTRG.11610.1;BraA06g032610.3C	GO:0005634(nucleus);GO:0005829(cytosol);GO:0005886(plasma membrane);GO:0005986(sucrose biosynthetic process);GO:0010208(pollen wall assembly);GO:0016157(sucrose synthase activity);GO:0046524(sucrose-phosphate synthase activity);GO:0071836(nectar secretion)	00500(Starch and sucrose metabolism)	K00696	EC:2.4.1.14	PREDICTED: probable sucrose-phosphate synthase 2 [Brassica rapa]	14.6528	13.219	14.2742	0.308449	0.327598	0.294472	45.293	5.50122	0	0	up	yes
MSTRG.16873	BraA09g025930.3C	BraA09g025930.3C	GO:0009409(response to cold);GO:0009414(response to water deprivation);GO:0009534(chloroplast thylakoid);GO:0009651(response to salt stress);GO:0044183(protein binding involved in protein folding);GO:0061077(chaperone-mediated protein folding)	NA	NA	NA	PREDICTED: uncharacterized protein LOC103839845 isoform X1 [Brassica rapa]	1.42793	3.19759	2.99256	200.176	202.417	206.207	0.0125133	-6.3204	0	0	down	yes
MSTRG.2029	BraA02g000180.3C	BraA02g000180.3C	GO:0000151(ubiquitin ligase complex);GO:0004842(ubiquitin-protein transferase activity);GO:0005515(protein binding);GO:0005634(nucleus);GO:0005680(anaphase-promoting complex);GO:0005819(spindle);GO:0006511(ubiquitin-dependent protein catabolic process);GO:0007067(mitotic nuclear division);GO:0009561(megagametogenesis);GO:0031625(ubiquitin protein ligase binding);GO:0042787(protein ubiquitination …	04120(Ubiquitin mediated proteolysis)	K03349	NA	PREDICTED: anaphase-promoting complex subunit 2 isoform X1 [Brassica rapa]	13.4905	14.2729	13.2642	154.798	152.897	153.767	0.0889078	-3.49155	0	0	down	yes
MSTRG.9422	BraA05g029960.3C	BraA05g029960.3C	GO:0007165(signal transduction)	NA	NA	NA	PREDICTED: probable LRR receptor-like serine/threonine-protein kinase At1g12460 [Brassica rapa]	0	0.141042	0	26.4209	25.1493	25.2864	0.00183513	-9.0899	0	0	down	yes
MSTRG.5818	BraA03g039200.3C	MSTRG.5818.1;BraA03g039200.3C	GO:0004497(monooxygenase activity);GO:0005506(iron ion binding);GO:0005576(extracellular region);GO:0005739(mitochondrion);GO:0016020(membrane);GO:0016021(integral component of membrane);GO:0016705(oxidoreductase activity, acting on paired donors, with incorporation or reduction of molecular oxygen);GO:0016709(oxidoreductase activity, acting on paired donors, with incorporation or reduction of mo…	00903(Limonene and pinene degradation);00945(Stilbenoid, diarylheptanoid and gingerol biosynthesis)	K00517	NA	PREDICTED: cytochrome P450 705A5-like [Brassica oleracea var. oleracea]	0	0	0.029326	18.9385	20.2859	22.1383	0.000477912	-11.031	0	0	down	yes
MSTRG.9143	BraA05g023760.3C	MSTRG.9143.1;BraA05g023760.3C	GO:0005886(plasma membrane);GO:0009507(chloroplast);GO:0009658(chloroplast organization);GO:0009706(chloroplast inner membrane);GO:0009941(chloroplast envelope);GO:0016020(membrane);GO:0016021(integral component of membrane)	NA	NA	NA	PREDICTED: plastidal glycolate/glycerate translocator 1, chloroplastic [Brassica rapa]	2.65921	3.02353	2.3559	137.044	137.958	137.61	0.0194823	-5.68169	0	0	down	yes
MSTRG.6704	BraA03g059440.3C	BraA03g059440.3C	GO:0005634(nucleus);GO:0006952(defense response);GO:0008270(zinc ion binding);GO:0010200(response to chitin);GO:0016021(integral component of membrane);GO:0016567(protein ubiquitination);GO:0043161(proteasome-mediated ubiquitin-dependent protein catabolic process);GO:0061630(ubiquitin protein ligase activity)	00380(Tryptophan metabolism)	K11816	EC:1.14.13.168	PREDICTED: probable E3 ubiquitin-protein ligase ATL45 [Brassica rapa]	3.74024	2.73088	3.09661	77.2113	78.8055	71.6192	0.0420309	-4.57241	0	0	down	yes
MSTRG.16339	BraA09g011530.3C	BraA09g011530.3C	GO:0003674(molecular_function);GO:0008150(biological_process);GO:0009507(chloroplast);GO:0016020(membrane);GO:0016021(integral component of membrane)	NA	NA	NA	PREDICTED: uncharacterized protein LOC103837917 [Brassica rapa]	4.49432	3.43223	4.06071	88.6893	89.9433	87.6883	0.0450106	-4.47359	0	0	down	yes
MSTRG.15904	BraA09g002920.3C	BraA09g002920.3C	GO:0003674(molecular_function);GO:0008150(biological_process);GO:0009507(chloroplast)	04144(Endocytosis)	K12198	NA	BnaA09g52250D [Brassica napus]	186.156	219.337	168.845	2962.02	3079.69	3385.93	0.0609205	-4.03693	0	0	down	yes
MSTRG.14615	BraA08g012050.3C	MSTRG.14615.1;BraA08g012050.3C	GO:0000287(magnesium ion binding);GO:0005829(cytosol);GO:0009507(chloroplast);GO:0009611(response to wounding);GO:0009625(response to insect);GO:0009753(response to jasmonic acid);GO:0016106(sesquiterpenoid biosynthetic process);GO:0034768((E)-beta-ocimene synthase activity);GO:0050551(myrcene synthase activity);GO:0052578(alpha-farnesene synthase activity);GO:0080027(response to herbivore)	00902(Monoterpenoid biosynthesis)	K07385	EC:4.2.3.108	PREDICTED: tricyclene synthase, chloroplastic isoform X2 [Brassica rapa]	307.01	275.057	273.981	18.6876	17.353	18.0596	15.8234	3.98399	0	0	up	yes
MSTRG.18130	BraA09g055570.3C	MSTRG.18130.1;BraA09g055570.3C	NA	NA	NA	NA	BnaA09g43230D [Brassica napus]	1.63192	2.15681	2.07507	38.3318	42.2585	40.0001	0.0486258	-4.36214	0	0	down	yes
MSTRG.8181	BraA05g000150.3C	BraA05g000150.3C;MSTRG.8181.2;MSTRG.8181.1	GO:0003700(transcription factor activity, sequence-specific DNA binding);GO:0005622(intracellular);GO:0005634(nucleus);GO:0006355(regulation of transcription, DNA-templated);GO:0008270(zinc ion binding);GO:0044212(transcription regulatory region DNA binding)	04712(Circadian rhythm - plant)	K12135	NA	PREDICTED: zinc finger protein CONSTANS-LIKE 13 [Brassica rapa]	4.3234	3.85071	3.23085	67.9346	68.9698	68.3802	0.0555569	-4.16989	0	0	down	yes
MSTRG.9779	BraA05g036980.3C	BraA05g036980.3C	GO:0005886(plasma membrane);GO:0016829(lyase activity);GO:0030570(pectate lyase activity);GO:0045490(pectin catabolic process);GO:0046872(metal ion binding)	00040(Pentose and glucuronate interconversions)	K01728	EC:4.2.2.2	PREDICTED: putative pectate lyase 21 [Brassica rapa]	1.09735	0.912007	1.12296	47.5677	46.5149	48.6903	0.0219391	-5.51035	0	0	down	yes
MSTRG.4935	BraA03g022330.3C	BraA03g022330.3C	GO:0005534(galactose binding);GO:0006970(response to osmotic stress);GO:0007623(circadian rhythm);GO:0008289(lipid binding);GO:0009409(response to cold);GO:0009414(response to water deprivation);GO:0009416(response to light stimulus);GO:0009507(chloroplast);GO:0009570(chloroplast stroma);GO:0009631(cold acclimation);GO:0009644(response to high light intensity);GO:0009651(response to salt stress);…	NA	NA	NA	PREDICTED: protein COLD-REGULATED 15B, chloroplastic-like [Brassica rapa]	1.17198	2.0618	1.25953	462.616	471.718	486.634	0.00316214	-8.30488	0	0	down	yes
MSTRG.17491	BraA09g042990.3C	BraA09g042990.3C;MSTRG.17491.2;MSTRG.17491.1	GO:0005773(vacuole);GO:0006629(lipid metabolic process)	NA	NA	NA	PREDICTED: prosaposin-like [Brassica rapa]	377.546	397.656	396.311	59.6561	55.854	60.7727	6.64564	2.73241	0	0	up	yes
MSTRG.13054	BraA07g021280.3C	BraA07g021280.3C	GO:0000166(nucleotide binding);GO:0003723(RNA binding);GO:0006397(mRNA processing);GO:0008266(poly(U) RNA binding);GO:0009409(response to cold);GO:0009507(chloroplast);GO:0009534(chloroplast thylakoid);GO:0009535(chloroplast thylakoid membrane);GO:0009570(chloroplast stroma);GO:0009579(thylakoid);GO:0009737(response to abscisic acid);GO:0009941(chloroplast envelope);GO:0010319(stromule);GO:003052…	03013(RNA transport);03015(mRNA surveillance pathway);03018(RNA degradation)	K13126	NA	PREDICTED: 29 kDa ribonucleoprotein, chloroplastic-like [Brassica napus]	2.03078	1.97801	1.61426	49.4307	49.8699	47.6237	0.0382717	-4.70758	0	0	down	yes
MSTRG.8486	BraA05g006080.3C	BraA05g006080.3C	GO:0005515(protein binding);GO:0005737(cytoplasm);GO:0005739(mitochondrion);GO:0006979(response to oxidative stress);GO:0009751(response to salicylic acid);GO:0009816(defense response to bacterium, incompatible interaction)	NA	NA	NA	PREDICTED: nematode resistance protein-like HSPRO2 [Brassica rapa]	631.805	638.175	627.617	34.933	33.6567	32.6472	18.7441	4.22837	0	0	up	yes
MSTRG.12159	BraA06g043090.3C	BraA06g043090.3C	GO:0005618(cell wall);GO:0005737(cytoplasm);GO:0006979(response to oxidative stress);GO:0009055(electron carrier activity);GO:0009506(plasmodesma);GO:0016614(oxidoreductase activity, acting on CH-OH group of donors);GO:0050660(flavin adenine dinucleotide binding);GO:0055114(oxidation-reduction process)	NA	NA	NA	PREDICTED: cannabidiolic acid synthase-like 1 isoform X2 [Brassica rapa]	139.393	141.715	138.321	5.44949	4.71485	6.08808	25.8072	4.6897	0	0	up	yes
MSTRG.18710	BraA10g001460.3C	BraA10g001460.3C	GO:0003674(molecular_function);GO:0005829(cytosol);GO:0006950(response to stress);GO:0009507(chloroplast);GO:0009793(embryo development ending in seed dormancy)	NA	NA	NA	PREDICTED: protein SENESCENCE-ASSOCIATED GENE 21, mitochondrial [Brassica rapa]	577.51	543.356	576.593	63.1889	66.1164	70.0431	8.51504	3.09001	0	0	up	yes
MSTRG.1095	BraA01g021250.3C	BraA01g021250.3C	GO:0008194(UDP-glycosyltransferase activity);GO:0009813(flavonoid biosynthetic process);GO:0016757(transferase activity, transferring glycosyl groups);GO:0043231(intracellular membrane-bounded organelle);GO:0047218(hydroxycinnamate 4-beta-glucosyltransferase activity);GO:0050284(sinapate 1-glucosyltransferase activity);GO:0052696(flavonoid glucuronidation);GO:0080043(quercetin 3-O-glucosyltransfe…	00940(Phenylpropanoid biosynthesis)	K13068	EC:2.4.1.120	PREDICTED: UDP-glycosyltransferase 84A3-like [Brassica rapa]	55.28	53.5356	51.5433	6.63891	7.65278	6.7381	7.62531	2.9308	0	0	up	yes
MSTRG.6753	BraA03g060680.3C	BraA03g060680.3C	GO:0005506(iron ion binding);GO:0005576(extracellular region);GO:0005783(endoplasmic reticulum);GO:0005886(plasma membrane);GO:0016021(integral component of membrane);GO:0016709(oxidoreductase activity, acting on paired donors, with incorporation or reduction of molecular oxygen, NAD(P)H as one donor, and incorporation of one atom of oxygen);GO:0019825(oxygen binding);GO:0020037(heme binding);GO:…	00903(Limonene and pinene degradation);00945(Stilbenoid, diarylheptanoid and gingerol biosynthesis)	K00517	NA	PREDICTED: cytochrome P450 81D11-like isoform X2 [Brassica rapa]	792.24	870.262	862.202	36.9757	37.9331	40.4067	21.8939	4.45246	0	0	up	yes
MSTRG.7622	BraA04g020220.3C	BraA04g020220.3C	GO:0005634(nucleus);GO:0005829(cytosol);GO:0009691(cytokinin biosynthetic process);GO:0016799(hydrolase activity, hydrolyzing N-glycosyl compounds)	NA	NA	NA	PREDICTED: cytokinin riboside 5'-monophosphate phosphoribohydrolase LOG1 [Brassica rapa]	550.367	534.291	527.449	52.2678	50.7937	46.6102	10.771	3.42907	0	0	up	yes
MSTRG.20209	BraA10g033420.3C	BraA10g033420.3C	GO:0008150(biological_process);GO:0009507(chloroplast);GO:0009535(chloroplast thylakoid membrane);GO:0016021(integral component of membrane);GO:0031072(heat shock protein binding);GO:0051082(unfolded protein binding)	NA	NA	NA	PREDICTED: uncharacterized protein LOC103847473 [Brassica rapa]	6.40447	6.38465	5.69445	247.508	247.08	253.971	0.0246922	-5.3398	0	0	down	yes
MSTRG.5734	BraA03g037180.3C	BraA03g037180.3C	GO:0003674(molecular_function);GO:0009507(chloroplast);GO:0009570(chloroplast stroma);GO:0009579(thylakoid);GO:0010478(chlororespiration)	NA	NA	NA	PREDICTED: uncharacterized protein LOC103859641 [Brassica rapa]	163.529	164.71	165.518	1073.84	1062.64	1052.2	0.154847	-2.69109	0	0	down	yes
MSTRG.19614	BraA10g022880.3C	BraA10g022880.3C;MSTRG.19614.1	GO:0005737(cytoplasm);GO:0006979(response to oxidative stress);GO:0008270(zinc ion binding);GO:0016491(oxidoreductase activity);GO:0055114(oxidation-reduction process)	NA	NA	NA	PREDICTED: NADP-dependent alkenal double bond reductase P2 [Brassica rapa]	231.432	260.187	261.305	27.7635	29.7691	29.527	8.64838	3.11243	0	0	up	yes
MSTRG.12898	BraA07g017790.3C	MSTRG.12898.1;BraA07g017790.3C	GO:0004305(ethanolamine kinase activity);GO:0005524(ATP binding);GO:0005737(cytoplasm);GO:0006646(phosphatidylethanolamine biosynthetic process);GO:0009793(embryo development ending in seed dormancy);GO:0016301(kinase activity);GO:0016310(phosphorylation);GO:0016773(phosphotransferase activity, alcohol group as acceptor)	00564(Glycerophospholipid metabolism)	K00894	EC:2.7.1.82	PREDICTED: probable ethanolamine kinase [Brassica rapa]	74.0242	71.1508	70.7716	9.86841	8.73176	8.38003	8.00389	3.0007	0	0	up	yes
MSTRG.6692	BraA03g058990.3C	BraA03g058990.3C	GO:0005634(nucleus);GO:0006527(arginine catabolic process);GO:0006596(polyamine biosynthetic process);GO:0006970(response to osmotic stress);GO:0006979(response to oxidative stress);GO:0008295(spermidine biosynthetic process);GO:0008792(arginine decarboxylase activity);GO:0009409(response to cold);GO:0009446(putrescine biosynthetic process);GO:0009611(response to wounding);GO:0009651(response to …	00330(Arginine and proline metabolism)	K01583	EC:4.1.1.19	PREDICTED: arginine decarboxylase 2-like [Brassica rapa]	137.32	140.204	146.26	26.2829	26.8424	26.7843	5.30329	2.40689	0	0	up	yes
MSTRG.12092	BraA06g041820.3C	BraA06g041820.3C	GO:0008150(biological_process);GO:0009507(chloroplast)	NA	NA	NA	PREDICTED: pentatricopeptide repeat-containing protein At5g46580, chloroplastic [Brassica rapa]	4.54631	4.33625	4.3277	72.1688	72.3078	72.5685	0.0608642	-4.03826	0	0	down	yes
MSTRG.15219	BraA08g025870.3C	BraA08g025870.3C	GO:0005886(plasma membrane);GO:0006817(phosphate ion transport);GO:0016021(integral component of membrane)	NA	NA	NA	PREDICTED: phosphate transporter PHO1 homolog 8-like [Brassica rapa]	4.82278	4.49177	3.66674	141.189	141.428	136.777	0.0309525	-5.0138	0	0	down	yes
MSTRG.2957	BraA02g021280.3C	MSTRG.2957.1;MSTRG.2957.2;BraA02g021280.3C	GO:0005737(cytoplasm);GO:0006952(defense response);GO:0007165(signal transduction);GO:0009507(chloroplast);GO:0043531(ADP binding)	04626(Plant-pathogen interaction)	K13414	EC:2.7.11.25	PREDICTED: disease resistance protein RPP5 isoform X1 [Brassica rapa]	0.544133	0.504413	0.662074	77.8421	79.0726	77.0507	0.00731142	-7.09563	0	0	down	yes
MSTRG.14728	BraA08g015170.3C;BraA08g015180.3C	MSTRG.14728.1;BraA08g015180.3C	GO:0004672(protein kinase activity);GO:0004674(protein serine/threonine kinase activity);GO:0005524(ATP binding);GO:0005576(extracellular region);GO:0005886(plasma membrane);GO:0006468(protein phosphorylation);GO:0006979(response to oxidative stress);GO:0009506(plasmodesma);GO:0009816(defense response to bacterium, incompatible interaction);GO:0016020(membrane);GO:0016021(integral component of me…	00520(Amino sugar and nucleotide sugar metabolism)	K01183	EC:3.2.1.14	PREDICTED: cysteine-rich receptor-like protein kinase 11 [Brassica rapa]	3.76499	3.62882	3.88154	33.6953	33.3361	32.1058	0.113735	-3.13625	0	0	down	yes
MSTRG.7708	BraA04g022100.3C	BraA04g022100.3C	GO:0004364(glutathione transferase activity);GO:0004602(glutathione peroxidase activity);GO:0005507(copper ion binding);GO:0005737(cytoplasm);GO:0005773(vacuole);GO:0005829(cytosol);GO:0005886(plasma membrane);GO:0006749(glutathione metabolic process);GO:0006952(defense response);GO:0009407(toxin catabolic process);GO:0009506(plasmodesma);GO:0009507(chloroplast);GO:0009570(chloroplast stroma);GO:…	00480(Glutathione metabolism)	K00799	EC:2.5.1.18	PREDICTED: glutathione S-transferase F9-like [Brassica napus]	18.77	20.5849	20.8516	208.39	199.368	207.639	0.0978335	-3.35353	0	0	down	yes
MSTRG.9566	BraA05g032750.3C	BraA05g032750.3C	GO:0005618(cell wall);GO:0005737(cytoplasm);GO:0005886(plasma membrane);GO:0009620(response to fungus);GO:0009624(response to nematode);GO:0030599(pectinesterase activity);GO:0042545(cell wall modification);GO:0045330(aspartyl esterase activity);GO:0045490(pectin catabolic process);GO:0046910(pectinesterase inhibitor activity);GO:0048046(apoplast);GO:0050829(defense response to Gram-negative bact…	00040(Pentose and glucuronate interconversions);00500(Starch and sucrose metabolism)	K01051	EC:3.1.1.11	PREDICTED: pectinesterase/pectinesterase inhibitor 3 [Brassica napus]	3.35905	2.70992	2.62091	246.662	242.371	251.55	0.0117338	-6.41318	0	0	down	yes
MSTRG.5659	BraA03g035670.3C	MSTRG.5659.1;BraA03g035670.3C	GO:0003700(transcription factor activity, sequence-specific DNA binding);GO:0005634(nucleus);GO:0005773(vacuole);GO:0006355(regulation of transcription, DNA-templated)	NA	NA	NA	PREDICTED: uncharacterized protein LOC103859488 [Brassica rapa]	0.382361	0.300787	0.104561	21.2289	21.3331	20.7808	0.0124356	-6.32938	0	0	down	yes
MSTRG.176	BraA01g003300.3C	BraA01g003300.3C	GO:0004842(ubiquitin-protein transferase activity);GO:0005634(nucleus);GO:0005737(cytoplasm);GO:0016567(protein ubiquitination);GO:0031347(regulation of defense response)	NA	NA	NA	PREDICTED: probable BOI-related E3 ubiquitin-protein ligase 2 [Brassica rapa]	79.3867	80.7203	82.6794	0.266063	0.38903	0.56691	198.679	7.6343	0	0	up	yes
MSTRG.14141	BraA07g042400.3C	MSTRG.14141.1;BraA07g042400.3C	GO:0004028(3-chloroallyl aldehyde dehydrogenase activity);GO:0004029(aldehyde dehydrogenase (NAD) activity);GO:0004777(succinate-semialdehyde dehydrogenase (NAD+) activity);GO:0005507(copper ion binding);GO:0005739(mitochondrion);GO:0005759(mitochondrial matrix);GO:0006540(glutamate decarboxylation to succinate);GO:0009013(succinate-semialdehyde dehydrogenase [NAD(P)+] activity);GO:0009408(respon…	00650(Butanoate metabolism);00250(Alanine, aspartate and glutamate metabolism)	K17761	EC:1.2.1.24	PREDICTED: succinate-semialdehyde dehydrogenase, mitochondrial [Brassica rapa]	9.81077	9.55945	9.54752	89.726	88.7225	88.7574	0.108223	-3.20792	0	0	down	yes
MSTRG.13475	BraA07g029480.3C	BraA07g029480.3C	GO:0004601(peroxidase activity);GO:0005576(extracellular region);GO:0005618(cell wall);GO:0005773(vacuole);GO:0006979(response to oxidative stress);GO:0009505(plant-type cell wall);GO:0009506(plasmodesma);GO:0016020(membrane);GO:0020037(heme binding);GO:0042744(hydrogen peroxide catabolic process);GO:0046872(metal ion binding);GO:0055114(oxidation-reduction process)	00940(Phenylpropanoid biosynthesis)	K00430	EC:1.11.1.7	PREDICTED: peroxidase 12-like [Brassica rapa]	0.059208	0	0.098643	20.7658	21.0303	23.7091	0.00240975	-8.6969	0	0	down	yes
MSTRG.15940	BraA09g003840.3C	BraA09g003840.3C;MSTRG.15940.1	GO:0005515(protein binding);GO:0005634(nucleus);GO:0007165(signal transduction)	04144(Endocytosis)	K05747	NA	PREDICTED: ninja-family protein AFP3 [Brassica rapa]	141.274	141.415	137.228	9.63864	10.632	9.83515	13.948	3.80199	0	0	up	yes
MSTRG.13468	BraA07g029350.3C	BraA07g029350.3C	GO:0005351(sugar:proton symporter activity);GO:0005773(vacuole);GO:0005774(vacuolar membrane);GO:0005886(plasma membrane);GO:0005887(integral component of plasma membrane);GO:0005985(sucrose metabolic process);GO:0008506(sucrose:proton symporter activity);GO:0009506(plasmodesma);GO:0009624(response to nematode);GO:0009846(pollen germination);GO:0015144(carbohydrate transmembrane transporter activ…	NA	NA	NA	PREDICTED: sucrose transport protein SUC1-like [Brassica rapa]	10.3774	10.7952	8.8191	186.186	187.289	188.863	0.0533339	-4.2288	0	0	down	yes
MSTRG.4135	BraA03g005630.3C	BraA03g005630.3C;MSTRG.4135.1	GO:0003677(DNA binding);GO:0003700(transcription factor activity, sequence-specific DNA binding);GO:0005515(protein binding);GO:0005634(nucleus);GO:0006351(transcription, DNA-templated);GO:0007275(multicellular organism development);GO:0009651(response to salt stress);GO:0009737(response to abscisic acid);GO:0010089(xylem development);GO:0010150(leaf senescence);GO:0016032(viral process);GO:00458…	01200(Carbon metabolism);00010(Glycolysis / Gluconeogenesis);00020(Citrate cycle (TCA cycle));00620(Pyruvate metabolism)	K00162	EC:1.2.4.1	PREDICTED: NAC domain-containing protein 83-like isoform X2 [Brassica rapa]	198.693	188.013	189.451	11.6677	10.1679	9.59976	18.3283	4.196	0	0	up	yes
MSTRG.1876	BraA01g041960.3C	BraA01g041960.3C	GO:0004335(galactokinase activity);GO:0005524(ATP binding);GO:0005737(cytoplasm);GO:0005829(cytosol);GO:0006012(galactose metabolic process);GO:0046835(carbohydrate phosphorylation);GO:0046872(metal ion binding)	00052(Galactose metabolism);00520(Amino sugar and nucleotide sugar metabolism)	K00849	EC:2.7.1.6	PREDICTED: galactokinase-like [Brassica rapa]	35.8223	33.6655	35.7915	2.64493	2.23922	2.23985	14.7781	3.88539	0	0	up	yes
MSTRG.18495	BraA09g063220.3C	BraA09g063220.3C	GO:0005388(calcium-transporting ATPase activity);GO:0005524(ATP binding);GO:0005634(nucleus);GO:0005783(endoplasmic reticulum);GO:0005886(plasma membrane);GO:0005887(integral component of plasma membrane);GO:0019829(cation-transporting ATPase activity);GO:0046872(metal ion binding)	00190(Oxidative phosphorylation)	K01535	EC:3.6.3.6	PREDICTED: calcium-transporting ATPase 4, endoplasmic reticulum-type-like [Brassica napus]	66.8704	74.0892	71.8969	12.2715	11.4315	11.9398	5.97195	2.5782	0	0	up	yes
MSTRG.9417	BraA05g029870.3C	BraA05g029870.3C	GO:0003674(molecular_function);GO:0005737(cytoplasm);GO:0008150(biological_process)	NA	NA	NA	PREDICTED: F-box protein At3g17710-like [Brassica rapa]	65.2159	73.659	70.8712	1.0776	0.877184	1.18818	66.735	6.06037	0	0	up	yes
MSTRG.5835	BraA03g039570.3C	BraA03g039570.3C	GO:0003674(molecular_function);GO:0009507(chloroplast);GO:0009523(photosystem II);GO:0009535(chloroplast thylakoid membrane);GO:0009543(chloroplast thylakoid lumen);GO:0015979(photosynthesis);GO:0030095(chloroplast photosystem II)	NA	NA	NA	PREDICTED: photosystem II 5 kDa protein, chloroplastic [Brassica rapa]	35.0618	44.116	45.2289	674.124	650.82	733.902	0.0604254	-4.0487	0	0	down	yes
MSTRG.5337	BraA03g029860.3C	BraA03g029860.3C	GO:0005739(mitochondrion);GO:0005768(endosome);GO:0005794(Golgi apparatus);GO:0005802(trans-Golgi network);GO:0009058(biosynthetic process);GO:0016021(integral component of membrane);GO:0016757(transferase activity, transferring glycosyl groups)	NA	NA	NA	PREDICTED: uncharacterized protein LOC103858842 [Brassica rapa]	0.266601	0.183638	0.10835	14.5925	13.0037	14.8253	0.0131676	-6.24686	0	0	down	yes
MSTRG.8699	BraA05g010140.3C	BraA05g010140.3C	GO:0005618(cell wall);GO:0006952(defense response);GO:0007165(signal transduction);GO:0050832(defense response to fungus)	04626(Plant-pathogen interaction)	K13420	EC:2.7.11.1	PREDICTED: LRR receptor-like serine/threonine-protein kinase FLS2 [Brassica rapa]	0.049156	0.020475	0.019783	49.2871	47.9442	45.2363	0.000627609	-10.6378	0	0	down	yes
MSTRG.604	BraA01g011100.3C	BraA01g011100.3C	GO:0004607(phosphatidylcholine-sterol O-acyltransferase activity);GO:0004620(phospholipase activity);GO:0005829(cytosol);GO:0006629(lipid metabolic process);GO:0008374(O-acyltransferase activity);GO:0009395(phospholipid catabolic process)	NA	NA	NA	PREDICTED: lecithin-cholesterol acyltransferase-like 4 [Brassica rapa]	131.138	128.276	124.609	25.9758	26.1217	25.057	4.97732	2.31537	0	0	up	yes
MSTRG.16353	BraA09g011810.3C	BraA09g011810.3C	GO:0004795(threonine synthase activity);GO:0005829(cytosol);GO:0009088(threonine biosynthetic process);GO:0009507(chloroplast);GO:0009570(chloroplast stroma);GO:0030170(pyridoxal phosphate binding)	01230(Biosynthesis of amino acids);00260(Glycine, serine and threonine metabolism);00750(Vitamin B6 metabolism)	K01733	EC:4.2.3.1	PREDICTED: threonine synthase 1, chloroplastic-like [Brassica rapa]	4.54621	4.25207	4.0237	46.4821	47.7678	46.0016	0.0914213	-3.45133	0	0	down	yes
MSTRG.41	BraA01g000830.3C	BraA01g000830.3C	GO:0002229(defense response to oomycetes);GO:0005506(iron ion binding);GO:0006569(tryptophan catabolic process);GO:0006952(defense response);GO:0009414(response to water deprivation);GO:0009507(chloroplast);GO:0009617(response to bacterium);GO:0009625(response to insect);GO:0009682(induced systemic resistance);GO:0009684(indoleacetic acid biosynthetic process);GO:0010120(camalexin biosynthetic pr…	01210(2-Oxocarboxylic acid metabolism);00380(Tryptophan metabolism);00966(Glucosinolate biosynthesis)	K11812	EC:1.14.13.125	cytochrome P450 79b2 [Brassica rapa subsp. pekinensis]	9.23832	9.39829	8.84319	72.3064	69.8942	67.3984	0.131107	-2.93119	0	0	down	yes
MSTRG.6396	BraA03g052000.3C	BraA03g052000.3C	GO:0004347(glucose-6-phosphate isomerase activity);GO:0005829(cytosol);GO:0005982(starch metabolic process);GO:0006094(gluconeogenesis);GO:0006096(glycolytic process);GO:0009507(chloroplast);GO:0009536(plastid);GO:0009570(chloroplast stroma);GO:0009911(positive regulation of flower development);GO:0009941(chloroplast envelope)	01200(Carbon metabolism);00010(Glycolysis / Gluconeogenesis);00030(Pentose phosphate pathway);00500(Starch and sucrose metabolism);00520(Amino sugar and nucleotide sugar metabolism)	K01810	EC:5.3.1.9	PREDICTED: glucose-6-phosphate isomerase 1, chloroplastic [Brassica rapa]	3.07507	4.02854	3.64004	62.9432	65.8486	64.0696	0.0557065	-4.16601	0	0	down	yes
MSTRG.9393	BraA05g029430.3C	BraA05g029430.3C	GO:0000418(DNA-directed RNA polymerase IV complex);GO:0000419(DNA-directed RNA polymerase V complex);GO:0001054(RNA polymerase I activity);GO:0003677(DNA binding);GO:0003899(DNA-directed RNA polymerase activity);GO:0005515(protein binding);GO:0005634(nucleus);GO:0005720(nuclear heterochromatin);GO:0005736(DNA-directed RNA polymerase I complex);GO:0006306(DNA methylation);GO:0006351(transcription,…	00230(Purine metabolism);00240(Pyrimidine metabolism);03020(RNA polymerase)	K03010	EC:2.7.7.6	PREDICTED: DNA-directed RNA polymerases IV and V subunit 2 [Brassica rapa]	0.827444	0.76941	0.655392	13.7451	13.4518	13.8341	0.0548913	-4.18728	0	0	down	yes
MSTRG.2556	BraA02g011680.3C	BraA02g011680.3C	GO:0005737(cytoplasm);GO:0016787(hydrolase activity);GO:0016788(hydrolase activity, acting on ester bonds);GO:0080030(methyl indole-3-acetate esterase activity)	00860(Porphyrin and chlorophyll metabolism)	K13544	EC:3.1.1.82	PREDICTED: methylesterase 18 [Brassica rapa]	0.656579	1.02655	0.827204	67.4836	62.2726	66.9564	0.0127614	-6.29207	0	0	down	yes
MSTRG.17441	BraA09g041340.3C	BraA09g041340.3C	GO:0003677(DNA binding);GO:0003700(transcription factor activity, sequence-specific DNA binding);GO:0005515(protein binding);GO:0005634(nucleus);GO:0006355(regulation of transcription, DNA-templated);GO:0009723(response to ethylene);GO:0009751(response to salicylic acid);GO:0010200(response to chitin);GO:0048527(lateral root development)	NA	NA	NA	PREDICTED: transcription factor MYB44-like [Brassica rapa]	6.55065	5.66624	6.57849	169.387	165.443	169.344	0.0372796	-4.74547	0	0	down	yes
MSTRG.5598	BraA03g034640.3C	BraA03g034640.3C	GO:0005634(nucleus);GO:0008270(zinc ion binding);GO:0016021(integral component of membrane);GO:0016567(protein ubiquitination)	NA	NA	NA	PREDICTED: RING-H2 finger protein ATL66-like [Brassica rapa]	0.138154	0	0	92.8711	84.1317	88.2409	0.000520857	-10.9068	0	0	down	yes
MSTRG.19392	BraA10g018550.3C	BraA10g018550.3C	GO:0005737(cytoplasm);GO:0030001(metal ion transport);GO:0046914(transition metal ion binding);GO:0046916(cellular transition metal ion homeostasis)	NA	NA	NA	PREDICTED: heavy metal-associated isoprenylated plant protein 3-like [Brassica rapa]	0.598436	1.21604	0.580783	74.5008	71.2224	71.4926	0.0110271	-6.5028	0	0	down	yes
MSTRG.12853	BraA07g016640.3C	BraA07g016640.3C	GO:0004672(protein kinase activity);GO:0004674(protein serine/threonine kinase activity);GO:0005524(ATP binding);GO:0005576(extracellular region);GO:0006468(protein phosphorylation);GO:0007169(transmembrane receptor protein tyrosine kinase signaling pathway);GO:0016021(integral component of membrane);GO:0016301(kinase activity);GO:0016310(phosphorylation)	04075(Plant hormone signal transduction);04626(Plant-pathogen interaction)	K13416	EC:2.7.10.1;EC:2.7.11.1	PREDICTED: probable LRR receptor-like serine/threonine-protein kinase At4g37250 [Brassica rapa]	0.119316	0.186249	0.09536	11.6998	12.8428	12.2011	0.0109114	-6.51802	0	0	down	yes
MSTRG.8572	BraA05g007840.3C	BraA05g007840.3C	GO:0004674(protein serine/threonine kinase activity);GO:0005524(ATP binding);GO:0005886(plasma membrane);GO:0006468(protein phosphorylation);GO:0009751(response to salicylic acid);GO:0016021(integral component of membrane);GO:0016301(kinase activity);GO:0030246(carbohydrate binding)	00500(Starch and sucrose metabolism)	K01176	EC:3.2.1.1	PREDICTED: L-type lectin-domain containing receptor kinase IV.1 [Brassica rapa]	8.86927	10.0223	9.68959	74.011	74.529	75.0851	0.127808	-2.96795	0	0	down	yes
MSTRG.8929	BraA05g016180.3C	MSTRG.8929.1;BraA05g016180.3C	GO:0005515(protein binding);GO:0005524(ATP binding);GO:0005794(Golgi apparatus);GO:0005829(cytosol);GO:0005886(plasma membrane);GO:0006457(protein folding);GO:0008219(cell death);GO:0009409(response to cold);GO:0009507(chloroplast);GO:0009570(chloroplast stroma);GO:0009627(systemic acquired resistance);GO:0009941(chloroplast envelope);GO:0010319(stromule);GO:0016020(membrane);GO:0022626(cytosolic…	03018(RNA degradation)	K04077	NA	BnaC06g10960D [Brassica napus]	5.92214	4.88509	5.36855	57.4394	61.1	61.6424	0.0897748	-3.47755	0	0	down	yes
MSTRG.2109	BraA02g002300.3C	MSTRG.2109.1	NA	NA	NA	NA		31.4794	30.9068	31.6804	0	0.091764	0	1025.09	10.0015	0	0	up	yes
MSTRG.936	BraA01g017950.3C	BraA01g017950.3C	GO:0005524(ATP binding);GO:0005739(mitochondrion);GO:0006952(defense response);GO:0043531(ADP binding)	04626(Plant-pathogen interaction)	K13459	NA	PREDICTED: disease resistance protein At4g27190 [Brassica rapa]	1.38755	1.03623	1.21089	87.866	90.9054	88.202	0.0136144	-6.19873	0	0	down	yes
MSTRG.20131	BraA10g032170.3C	MSTRG.20131.1;BraA10g032170.3C	GO:0005515(protein binding);GO:0005739(mitochondrion);GO:0005759(mitochondrial matrix);GO:0006537(glutamate biosynthetic process);GO:0009416(response to light stimulus);GO:0009507(chloroplast);GO:0009570(chloroplast stroma);GO:0009744(response to sucrose);GO:0009853(photorespiration);GO:0009941(chloroplast envelope);GO:0016020(membrane);GO:0016041(glutamate synthase (ferredoxin) activity);GO:0019…	00630(Glyoxylate and dicarboxylate metabolism);00910(Nitrogen metabolism)	K00284	EC:1.4.7.1	PREDICTED: ferredoxin-dependent glutamate synthase 1, chloroplastic/mitochondrial [Brassica rapa]	41.0829	40.7765	41.2165	436.922	429.266	427.709	0.0951203	-3.3941	0	0	down	yes
MSTRG.10818	BraA06g014920.3C	BraA06g014920.3C	GO:0003674(molecular_function);GO:0005576(extracellular region);GO:0051707(response to other organism)	NA	NA	NA	PREDICTED: pathogenesis-related protein 5-like [Brassica rapa]	447.499	455.793	480.921	17.6687	17.7755	13.7225	28.1534	4.81524	0	0	up	yes
MSTRG.12412	BraA07g004020.3C	BraA07g004020.3C	GO:0003677(DNA binding);GO:0003700(transcription factor activity, sequence-specific DNA binding);GO:0005634(nucleus);GO:0006351(transcription, DNA-templated);GO:0006355(regulation of transcription, DNA-templated);GO:0007275(multicellular organism development);GO:0009965(leaf morphogenesis);GO:0010200(response to chitin);GO:0045792(negative regulation of cell size);GO:0048281(inflorescence morphog…	03018(RNA degradation)	K12581	NA	PREDICTED: NAC transcription factor 29-like [Brassica rapa]	6.85451	5.79642	5.05911	160.425	164.465	153.24	0.0370403	-4.75476	0	0	down	yes
MSTRG.17139	BraA09g033820.3C	BraA09g033820.3C	GO:0000287(magnesium ion binding);GO:0005829(cytosol);GO:0006020(inositol metabolic process);GO:0006021(inositol biosynthetic process);GO:0006790(sulfur compound metabolic process);GO:0007165(signal transduction);GO:0008441(3'(2'),5'-bisphosphate nucleotidase activity);GO:0008934(inositol monophosphate 1-phosphatase activity);GO:0009507(chloroplast);GO:0009570(chloroplast stroma);GO:0046854(phosp…	00562(Inositol phosphate metabolism);04070(Phosphatidylinositol signaling system)	K01092	EC:3.1.3.25	PREDICTED: phosphatase IMPL1, chloroplastic [Brassica rapa]	0.648843	0.948845	0.480892	56.7523	59.4654	54.4687	0.0121778	-6.35961	0	0	down	yes
MSTRG.11222	BraA06g024780.3C	BraA06g024780.3C	GO:0003735(structural constituent of ribosome);GO:0005739(mitochondrion);GO:0005743(mitochondrial inner membrane);GO:0006412(translation);GO:0006810(transport);GO:0009651(response to salt stress);GO:0016021(integral component of membrane)	03015(mRNA surveillance pathway)	K14406	NA	PREDICTED: mitochondrial phosphate carrier protein 2, mitochondrial [Brassica rapa]	49.2182	46.3876	46.7843	1.77942	1.28668	1.33416	32.3594	5.01611	0	0	up	yes
MSTRG.15602	BraA08g033520.3C	MSTRG.15602.1;BraA08g033520.3C	GO:0004674(protein serine/threonine kinase activity);GO:0005524(ATP binding);GO:0005886(plasma membrane);GO:0006468(protein phosphorylation);GO:0016021(integral component of membrane);GO:0016301(kinase activity);GO:0016310(phosphorylation)	04626(Plant-pathogen interaction)	K16224	NA	PREDICTED: leucine-rich repeat receptor-like serine/threonine-protein kinase At2g14510 [Brassica rapa]	592.599	631.283	650.383	2.94541	2.77247	2.59232	225.538	7.81722	0	0	up	yes
MSTRG.17780	BraA09g048280.3C	MSTRG.17780.1;BraA09g048280.3C	GO:0030288(outer membrane-bounded periplasmic space)	NA	NA	NA	PREDICTED: carboxyl-terminal-processing peptidase 3, chloroplastic [Brassica rapa]	873.746	943.676	963.562	3.46343	2.88421	3.41704	284.8	8.15381	0	0	up	yes
MSTRG.4373		MSTRG.4373.1	NA	NA	NA	NA		2.10775	1.75107	2.23636	44.4538	45.0854	47.8817	0.0443541	-4.49479	0	0	down	yes
MSTRG.7671	BraA04g021300.3C	MSTRG.7671.1	NA	NA	NA	NA		0.48401	0.359292	0.527776	25.1753	25.5718	26.8522	0.0176687	-5.82266	0	0	down	yes
MSTRG.18104	BraA09g055030.3C	BraA09g055030.3C;MSTRG.18104.1	GO:0004512(inositol-3-phosphate synthase activity);GO:0005515(protein binding);GO:0005737(cytoplasm);GO:0006021(inositol biosynthetic process);GO:0008654(phospholipid biosynthetic process);GO:0009408(response to heat);GO:0009644(response to high light intensity);GO:0009733(response to auxin);GO:0009793(embryo development ending in seed dormancy);GO:0010264(myo-inositol hexakisphosphate biosynthet…	00562(Inositol phosphate metabolism)	K01858	EC:5.5.1.4	PREDICTED: inositol-3-phosphate synthase [Brassica rapa]	56.4887	58.0211	60.6687	1.83112	1.79293	1.382	34.9934	5.12901	0	0	up	yes
MSTRG.716	BraA01g013640.3C	BraA01g013640.3C;MSTRG.716.1	GO:0030173(integral component of Golgi membrane);GO:0030176(integral component of endoplasmic reticulum membrane);GO:0046964(3'-phosphoadenosine 5'-phosphosulfate transmembrane transporter activity)	NA	NA	NA	BnaA01g12810D [Brassica napus]	61.1437	59.9994	59.3158	8.47611	8.40124	7.8204	7.30669	2.86922	0	0	up	yes
MSTRG.184	BraA01g003440.3C	BraA01g003440.3C;MSTRG.184.2	GO:0000302(response to reactive oxygen species);GO:0004854(xanthine dehydrogenase activity);GO:0005506(iron ion binding);GO:0005829(cytosol);GO:0006145(purine nucleobase catabolic process);GO:0009055(electron carrier activity);GO:0009115(xanthine catabolic process);GO:0009414(response to water deprivation);GO:0016614(oxidoreductase activity, acting on CH-OH group of donors);GO:0016903(oxidoreduct…	00230(Purine metabolism);00232(Caffeine metabolism);04146(Peroxisome)	K00106	EC:1.17.1.4;EC:1.17.3.2	PREDICTED: xanthine dehydrogenase 1 isoform X1 [Brassica napus]	149.698	153.533	152.514	12.2927	12.2602	12.1947	12.402	3.6325	0	0	up	yes
MSTRG.1669	BraA01g037810.3C	BraA01g037810.3C	GO:0004565(beta-galactosidase activity);GO:0005576(extracellular region);GO:0005618(cell wall);GO:0005773(vacuole);GO:0005829(cytosol);GO:0005975(carbohydrate metabolic process);GO:0009505(plant-type cell wall);GO:0009506(plasmodesma);GO:0030246(carbohydrate binding);GO:0048046(apoplast)	00052(Galactose metabolism);00600(Sphingolipid metabolism);00531(Glycosaminoglycan degradation);00604(Glycosphingolipid biosynthesis - ganglio series);00511(Other glycan degradation)	K12309	EC:3.2.1.23	PREDICTED: beta-galactosidase 1-like [Brassica rapa]	1.17731	1.02326	0.838979	98.5684	101.442	98.0751	0.0101969	-6.61573	0	0	down	yes
MSTRG.14173	BraA07g043020.3C	BraA07g043020.3C;MSTRG.14173.1	GO:0003674(molecular_function);GO:0005634(nucleus);GO:0005829(cytosol);GO:0019005(SCF ubiquitin ligase complex);GO:0080037(negative regulation of cytokinin-activated signaling pathway);GO:2000762(regulation of phenylpropanoid metabolic process)	NA	NA	NA	PREDICTED: F-box/kelch-repeat protein At1g80440 [Brassica rapa]	9.70457	11.4211	9.6658	174.564	175.231	165.886	0.0597103	-4.06588	0	0	down	yes
MSTRG.1770	BraA01g039930.3C	BraA01g039930.3C	GO:0005634(nucleus);GO:0008270(zinc ion binding);GO:0016021(integral component of membrane);GO:0016567(protein ubiquitination)	00563(Glycosylphosphatidylinositol(GPI)-anchor biosynthesis)	K05283	EC:2.3.-.-	PREDICTED: RING-H2 finger protein ATL72 [Brassica rapa]	47.4522	45.7439	51.0243	0.560233	0.466091	0.348234	104.921	6.71316	0	0	up	yes
MSTRG.10907	BraA06g016670.3C	MSTRG.10907.1;BraA06g016670.3C	GO:0004674(protein serine/threonine kinase activity);GO:0005509(calcium ion binding);GO:0005524(ATP binding);GO:0005623(cell);GO:0005886(plasma membrane);GO:0006468(protein phosphorylation);GO:0007166(cell surface receptor signaling pathway);GO:0009311(oligosaccharide metabolic process);GO:0009751(response to salicylic acid);GO:0009826(unidimensional cell growth);GO:0009992(cellular water homeost…	04626(Plant-pathogen interaction)	K13436	EC:2.7.11.1	PREDICTED: wall-associated receptor kinase 2-like [Brassica rapa]	0.859982	0.858693	0.777345	30.7219	30.0527	29.8842	0.027532	-5.18275	0	0	down	yes
MSTRG.14667	BraA08g013140.3C	BraA08g013140.3C;MSTRG.14667.1	GO:0005634(nucleus);GO:0005730(nucleolus);GO:0006351(transcription, DNA-templated);GO:0009553(embryo sac development);GO:0030863(cortical cytoskeleton);GO:0045892(negative regulation of transcription, DNA-templated)	00500(Starch and sucrose metabolism);00460(Cyanoamino acid metabolism);00940(Phenylpropanoid biosynthesis)	K01188	EC:3.2.1.21	PREDICTED: transcription repressor OFP5-like isoform X1 [Brassica rapa]	22.8821	19.4405	18.7892	0	0.115707	0.0794531	313.136	8.29065	0	0	up	yes
MSTRG.11070		MSTRG.11070.1	NA	NA	NA	NA		4.38291	4.17963	4.02648	34.0366	34.9353	34.2214	0.121995	-3.03511	0	0	down	yes
MSTRG.2069	BraA02g001210.3C	BraA02g001210.3C	GO:0004806(triglyceride lipase activity);GO:0006071(glycerol metabolic process);GO:0012511(monolayer-surrounded lipid storage body);GO:0016021(integral component of membrane);GO:0019433(triglyceride catabolic process)	00100(Steroid biosynthesis);00561(Glycerolipid metabolism);00564(Glycerophospholipid metabolism);00565(Ether lipid metabolism);00590(Arachidonic acid metabolism);00591(Linoleic acid metabolism);00592(alpha-Linolenic acid metabolism)	K14674	EC:3.1.1.3;EC:3.1.1.13	PREDICTED: triacylglycerol lipase SDP1-like [Brassica rapa]	27.2783	26.2558	26.9471	1.09289	1.33494	1.38265	21.1211	4.40061	0	0	up	yes
MSTRG.5952	BraA03g041940.3C	BraA03g041940.3C	GO:0005794(Golgi apparatus);GO:0009507(chloroplast);GO:0009522(photosystem I);GO:0009535(chloroplast thylakoid membrane);GO:0009579(thylakoid);GO:0009637(response to blue light);GO:0009768(photosynthesis, light harvesting in photosystem I);GO:0009941(chloroplast envelope);GO:0010114(response to red light);GO:0010218(response to far red light);GO:0010287(plastoglobule);GO:0015979(photosynthesis);G…	00196(Photosynthesis - antenna proteins)	K08913	NA	PREDICTED: chlorophyll a-b binding protein 151, chloroplastic [Brassica rapa]	43.0839	43.6153	43.8753	2476.57	2440.27	2523.59	0.0175493	-5.83244	0	0	down	yes
MSTRG.9555	BraA05g032520.3C	BraA05g032520.3C	GO:0003674(molecular_function);GO:0005575(cellular_component);GO:0008150(biological_process)	NA	NA	NA	PREDICTED: uncharacterized protein LOC103870017 [Brassica rapa]	138.304	151.062	139.752	8.3275	8.17426	8.56932	17.116	4.09728	0	0	up	yes
MSTRG.1236	BraA01g025550.3C	MSTRG.1236.1;BraA01g025550.3C;MSTRG.1236.2	GO:0003676(nucleic acid binding);GO:0003677(DNA binding);GO:0003700(transcription factor activity, sequence-specific DNA binding);GO:0005515(protein binding);GO:0005634(nucleus);GO:0006351(transcription, DNA-templated);GO:0006355(regulation of transcription, DNA-templated);GO:0008270(zinc ion binding);GO:0046872(metal ion binding)	00052(Galactose metabolism);00600(Sphingolipid metabolism);00531(Glycosaminoglycan degradation);00604(Glycosphingolipid biosynthesis - ganglio series);00511(Other glycan degradation)	K12309	EC:3.2.1.23	PREDICTED: protein indeterminate-domain 9-like isoform X1 [Brassica rapa]	2.95691	2.62376	2.9864	42.66	42.282	40.6129	0.0682336	-3.87337	0	0	down	yes
MSTRG.17716	BraA09g047020.3C	BraA09g047020.3C;MSTRG.17716.1	GO:0004557(alpha-galactosidase activity);GO:0005576(extracellular region);GO:0005773(vacuole);GO:0005975(carbohydrate metabolic process);GO:0009311(oligosaccharide metabolic process);GO:0009505(plant-type cell wall);GO:0016139(glycoside catabolic process);GO:0046477(glycosylceramide catabolic process);GO:0048046(apoplast);GO:0052692(raffinose alpha-galactosidase activity);GO:0071555(cell wall org…	00052(Galactose metabolism);00561(Glycerolipid metabolism);00600(Sphingolipid metabolism);00603(Glycosphingolipid biosynthesis - globo series)	K07407	EC:3.2.1.22	PREDICTED: alpha-galactosidase 3 isoform X2 [Brassica rapa]	377.775	387.216	394.265	32.2069	31.2059	29.2751	12.5071	3.64467	0	0	up	yes
MSTRG.1853	BraA01g041530.3C	BraA01g041530.3C	GO:0004842(ubiquitin-protein transferase activity);GO:0005634(nucleus);GO:0005737(cytoplasm);GO:0005886(plasma membrane);GO:0009738(abscisic acid-activated signaling pathway);GO:0016567(protein ubiquitination);GO:0016874(ligase activity);GO:0048527(lateral root development);GO:0070696(transmembrane receptor protein serine/threonine kinase binding);GO:0071215(cellular response to abscisic acid sti…	04140(Regulation of autophagy)	K08332	NA	PREDICTED: U-box domain-containing protein 9-like [Brassica rapa]	3.45993	3.47277	3.46243	90.5626	92.8022	87.2438	0.0384139	-4.70223	0	0	down	yes
MSTRG.2155	BraA02g003110.3C	BraA02g003110.3C;MSTRG.2155.1	GO:0003674(molecular_function);GO:0005634(nucleus);GO:0008150(biological_process)	NA	NA	NA	PREDICTED: probable WRKY transcription factor 19 [Brassica rapa]	91.4465	93.724	94.5272	13.1505	14.5151	13.1789	6.84789	2.77566	0	0	up	yes
MSTRG.15731		MSTRG.15731.1	NA	NA	NA	NA		1.6174	1.28593	1.33881	75.91	77.1629	80.2495	0.0181814	-5.78139	0	0	down	yes
MSTRG.3654	BraA02g041130.3C	MSTRG.3654.5;MSTRG.3654.1;MSTRG.3654.2;MSTRG.3654.4;MSTRG.3654.3	NA	NA	NA	NA		1.21346	1.36924	1.64167	36.9951	37.654	36.0588	0.0381578	-4.71188	0	0	down	yes
MSTRG.11217	BraA06g024660.3C	BraA06g024660.3C	GO:0005634(nucleus);GO:0005737(cytoplasm);GO:0005829(cytosol);GO:0008152(metabolic process);GO:0052689(carboxylic ester hydrolase activity)	00943(Isoflavonoid biosynthesis)	K13258	EC:4.2.1.105	PREDICTED: probable carboxylesterase 12 [Brassica rapa]	1400.05	1419.79	1409.42	43.5544	44.6312	47.737	31.1152	4.95955	0	0	up	yes
MSTRG.13390	BraA07g027740.3C	BraA07g027740.3C	GO:0000162(tryptophan biosynthetic process);GO:0005774(vacuolar membrane);GO:0005886(plasma membrane);GO:0006810(transport);GO:0006952(defense response);GO:0009705(plant-type vacuole membrane);GO:0009734(auxin-activated signaling pathway);GO:0009826(unidimensional cell growth);GO:0009834(plant-type secondary cell wall biogenesis);GO:0009851(auxin biosynthetic process);GO:0016020(membrane);GO:0016…	01200(Carbon metabolism);01230(Biosynthesis of amino acids);00010(Glycolysis / Gluconeogenesis);00030(Pentose phosphate pathway);00051(Fructose and mannose metabolism);00710(Carbon fixation in photosynthetic organisms)	K01623	EC:4.1.2.13	PREDICTED: protein WALLS ARE THIN 1-like [Brassica rapa]	1.57093	1.88502	1.89219	36.7995	39.102	37.8168	0.0470297	-4.41028	0	0	down	yes
MSTRG.14551	BraA08g010100.3C	BraA08g010100.3C	GO:0003674(molecular_function);GO:0009507(chloroplast);GO:0009534(chloroplast thylakoid);GO:0009535(chloroplast thylakoid membrane);GO:0009538(photosystem I reaction center);GO:0009579(thylakoid);GO:0009941(chloroplast envelope);GO:0010287(plastoglobule);GO:0015979(photosynthesis);GO:0016020(membrane);GO:0016021(integral component of membrane)	00195(Photosynthesis)	K02694	NA	PREDICTED: photosystem I reaction center subunit III, chloroplastic-like [Brassica rapa]	17.3448	16.3241	20.0972	449.046	449.085	472.861	0.0392169	-4.67238	0	0	down	yes
MSTRG.4693	BraA03g016820.3C	MSTRG.4693.1;BraA03g016820.3C	GO:0004602(glutathione peroxidase activity);GO:0005515(protein binding);GO:0005634(nucleus);GO:0005739(mitochondrion);GO:0005829(cytosol);GO:0005886(plasma membrane);GO:0006979(response to oxidative stress);GO:0055114(oxidation-reduction process)	00590(Arachidonic acid metabolism);00480(Glutathione metabolism)	K00432	EC:1.11.1.9	PREDICTED: probable glutathione peroxidase 2 [Brassica rapa]	313.889	299.634	294.42	21.0824	20.2758	17.6508	15.3865	3.94359	0	0	up	yes
MSTRG.12566		MSTRG.12566.1	NA	NA	NA	NA		1.86108	1.69122	2.22876	38.7154	40.5437	40.709	0.0481883	-4.37517	0	0	down	yes
MSTRG.18938	BraA10g006500.3C	BraA10g006500.3C;MSTRG.18938.1	GO:0004439(phosphatidylinositol-4,5-bisphosphate 5-phosphatase activity);GO:0005737(cytoplasm);GO:0005886(plasma membrane);GO:0009651(response to salt stress);GO:0009733(response to auxin);GO:0009737(response to abscisic acid);GO:0009753(response to jasmonic acid);GO:0016787(hydrolase activity);GO:0034485(phosphatidylinositol-3,4,5-trisphosphate 5-phosphatase activity);GO:0043813(phosphatidylinos…	00562(Inositol phosphate metabolism);04070(Phosphatidylinositol signaling system)	K01106	EC:3.1.3.56	PREDICTED: type IV inositol polyphosphate 5-phosphatase 11 [Brassica rapa]	56.9229	51.197	49.4858	0.380695	0.22919	0.327589	168.117	7.39332	0	0	up	yes
MSTRG.5233	BraA03g027730.3C	BraA03g027730.3C	GO:0009507(chloroplast);GO:0055035(plastid thylakoid membrane);GO:1903647(negative regulation of chlorophyll catabolic process)	NA	NA	NA	PREDICTED: protein STAY-GREEN 2, chloroplastic-like [Brassica rapa]	239.742	205.74	208.431	0.108164	0.357016	0.134429	1090.57	10.0909	0	0	up	yes
MSTRG.2745	BraA02g016250.3C	BraA02g016250.3C;MSTRG.2745.1;MSTRG.2745.2	GO:0005634(nucleus);GO:0008150(biological_process);GO:0046872(metal ion binding)	NA	NA	NA	PREDICTED: F-box protein At5g50450 [Brassica rapa]	6.51257	7.80534	6.95123	82.221	82.8557	80.3889	0.0866481	-3.52869	0	0	down	yes
MSTRG.6561		MSTRG.6561.1	NA	NA	NA	NA		190.016	204.937	213.038	18.1202	19.3721	17.559	11.0441	3.4652	0	0	up	yes
MSTRG.18886	BraA10g005480.3C	BraA10g005480.3C	GO:0003674(molecular_function);GO:0009507(chloroplast);GO:0009523(photosystem II);GO:0009535(chloroplast thylakoid membrane);GO:0015979(photosynthesis);GO:0016021(integral component of membrane);GO:0042549(photosystem II stabilization)	00195(Photosynthesis)	K02721	NA	PREDICTED: photosystem II reaction center W protein, chloroplastic-like [Brassica rapa]	6.21295	7.43708	7.10903	249.058	247.248	246.475	0.0279478	-5.16112	0	0	down	yes
MSTRG.3508	BraA02g037030.3C	MSTRG.3508.2;MSTRG.3508.3;BraA02g037030.3C	GO:0004674(protein serine/threonine kinase activity);GO:0005524(ATP binding);GO:0005886(plasma membrane);GO:0006468(protein phosphorylation);GO:0016021(integral component of membrane);GO:0016301(kinase activity)	04626(Plant-pathogen interaction)	K13429	NA	PREDICTED: nodulation receptor kinase-like [Brassica rapa]	0	0	0.0158311	17.5849	17.7931	16.2812	0.000306451	-11.6721	0	0	down	yes
MSTRG.8474	BraA05g005750.3C	BraA05g005750.3C	GO:0005515(protein binding);GO:0005768(endosome);GO:0005783(endoplasmic reticulum);GO:0005794(Golgi apparatus);GO:0005802(trans-Golgi network);GO:0010008(endosome membrane);GO:0016021(integral component of membrane);GO:0016192(vesicle-mediated transport)	00905(Brassinosteroid biosynthesis)	K12638	EC:1.14.13.112	PREDICTED: PRA1 family protein B2 [Brassica rapa]	0.277664	0.532428	0.33583	60.8383	64.1499	59.3606	0.00621605	-7.32979	0	0	down	yes
MSTRG.9046	BraA05g019900.3C	BraA05g019900.3C	GO:0003700(transcription factor activity, sequence-specific DNA binding);GO:0005622(intracellular);GO:0005634(nucleus);GO:0006355(regulation of transcription, DNA-templated);GO:0008270(zinc ion binding)	04712(Circadian rhythm - plant)	K12130	NA	BnaA05g36570D [Brassica napus]	0.106358	0	0.211281	30.5022	27.5327	29.7997	0.00361633	-8.11126	0	0	down	yes
MSTRG.5422	BraA03g031300.3C	BraA03g031300.3C	GO:0005506(iron ion binding);GO:0005789(endoplasmic reticulum membrane);GO:0016020(membrane);GO:0016021(integral component of membrane);GO:0016709(oxidoreductase activity, acting on paired donors, with incorporation or reduction of molecular oxygen, NAD(P)H as one donor, and incorporation of one atom of oxygen);GO:0019825(oxygen binding);GO:0020037(heme binding);GO:0044550(secondary metabolite bi…	00903(Limonene and pinene degradation);00945(Stilbenoid, diarylheptanoid and gingerol biosynthesis)	K00517	NA	PREDICTED: cytochrome P450 89A9 [Brassica rapa]	1416.69	1465.8	1387.33	56.4015	57.295	55.8522	25.1834	4.6544	0	0	up	yes
MSTRG.11890	BraA06g037850.3C	BraA06g037850.3C	GO:0004222(metalloendopeptidase activity);GO:0005886(plasma membrane);GO:0006508(proteolysis);GO:0016020(membrane)	NA	NA	NA	PREDICTED: uncharacterized protein LOC103875247 [Brassica rapa]	593.623	627.755	633.089	119.045	121.131	115.871	5.20848	2.38086	0	0	up	yes
MSTRG.3687	BraA02g041940.3C	BraA02g041940.3C;MSTRG.3687.1	GO:0005215(transporter activity);GO:0005886(plasma membrane);GO:0006810(transport);GO:0009507(chloroplast);GO:0009941(chloroplast envelope);GO:0016021(integral component of membrane);GO:0034599(cellular response to oxidative stress);GO:0046467(membrane lipid biosynthetic process)	04626(Plant-pathogen interaction)	K13457	NA	PREDICTED: uncharacterized protein LOC103854785 [Brassica rapa]	11.9876	11.9313	11.5878	70.4136	69.6167	67.2923	0.171263	-2.54571	0	0	down	yes
MSTRG.12749	BraA07g014290.3C	BraA07g014290.3C	GO:0003674(molecular_function);GO:0006952(defense response);GO:0009507(chloroplast);GO:0009607(response to biotic stimulus)	NA	NA	NA	PREDICTED: MLP-like protein 31 [Brassica rapa]	12.4036	13.2548	13.8077	183.271	189.849	184.957	0.0707179	-3.82178	0	0	down	yes
MSTRG.15740	BraA09g000130.3C	BraA09g000130.3C	GO:0005794(Golgi apparatus);GO:0016021(integral component of membrane);GO:0016413(O-acetyltransferase activity);GO:0071554(cell wall organization or biogenesis)	NA	NA	NA	PREDICTED: protein trichome birefringence-like 26 [Brassica rapa]	2.52722	2.34028	2.40154	168.09	176.147	167.074	0.0142165	-6.13629	0	0	down	yes
MSTRG.17807	BraA09g048990.3C	BraA09g048990.3C;MSTRG.17807.1	GO:0004108(citrate (Si)-synthase activity);GO:0005777(peroxisome);GO:0006099(tricarboxylic acid cycle);GO:0006635(fatty acid beta-oxidation);GO:0009506(plasmodesma)	01200(Carbon metabolism);01210(2-Oxocarboxylic acid metabolism);01230(Biosynthesis of amino acids);00020(Citrate cycle (TCA cycle));00630(Glyoxylate and dicarboxylate metabolism)	K01647	EC:2.3.3.1	PREDICTED: citrate synthase 2, peroxisomal [Brassica rapa]	266.642	263.265	261.987	44.9024	40.7103	42.3078	6.19052	2.63006	0	0	up	yes
MSTRG.10662	BraA06g011700.3C	BraA06g011700.3C	GO:0009507(chloroplast);GO:0009570(chloroplast stroma)	NA	NA	NA	PREDICTED: COBW domain-containing protein 1 [Brassica rapa]	2.29074	2.21733	1.95185	42.6441	47.0853	45.6039	0.0477334	-4.38886	0	0	down	yes
MSTRG.7508		MSTRG.7508.1	NA	NA	NA	NA		0.294968	0	0	142.208	133.261	132.116	0.000723696	-10.4323	0	0	down	yes
MSTRG.14365	BraA08g004210.3C	BraA08g004210.3C	GO:0005576(extracellular region);GO:0006869(lipid transport);GO:0008289(lipid binding)	00010(Glycolysis / Gluconeogenesis);00071(Fatty acid degradation);00592(alpha-Linolenic acid metabolism);00350(Tyrosine metabolism)	K18857	EC:1.1.1.1	PREDICTED: non-specific lipid-transfer protein 2-like [Brassica rapa]	1469.67	1459.71	1482.57	59.2037	53.3717	63.2732	25.0895	4.64901	0	0	up	yes
MSTRG.17408	BraA09g040420.3C	BraA09g040420.3C	GO:0003677(DNA binding);GO:0003700(transcription factor activity, sequence-specific DNA binding);GO:0005634(nucleus);GO:0006351(transcription, DNA-templated);GO:0006355(regulation of transcription, DNA-templated);GO:0009611(response to wounding);GO:0009651(response to salt stress);GO:0009737(response to abscisic acid);GO:0009751(response to salicylic acid);GO:0009800(cinnamic acid biosynthetic pr…	00190(Oxidative phosphorylation);00860(Porphyrin and chlorophyll metabolism)	K02259	NA	PREDICTED: transcription factor MYB3 [Brassica rapa]	169.94	152.724	153.82	11.9126	11.7545	14.6801	12.4255	3.63523	0	0	up	yes
MSTRG.12636	BraA07g010920.3C;BraA07g010910.3C	MSTRG.12636.3;MSTRG.12636.2;BraA07g010910.3C;BraA07g010920.3C	GO:0005524(ATP binding);GO:0005886(plasma membrane);GO:0006468(protein phosphorylation);GO:0016021(integral component of membrane);GO:0016301(kinase activity);GO:0016310(phosphorylation);GO:0016310(phosphorylation)	04075(Plant hormone signal transduction);04626(Plant-pathogen interaction)	K13416	EC:2.7.10.1;EC:2.7.11.1	BnaC07g09500D [Brassica napus];PREDICTED: probable LRR receptor-like serine/threonine-protein kinase At1g29720 [Brassica napus]	1.09675	0.98799	0.859065	15.1465	15.015	14.4791	0.0659446	-3.9226	0	0	down	yes
MSTRG.6123	BraA03g045690.3C	BraA03g045690.3C	GO:0003674(molecular_function);GO:0005634(nucleus);GO:0008150(biological_process)	NA	NA	NA	PREDICTED: uncharacterized protein LOC103860726 [Brassica rapa]	405.742	373.823	368.286	0	0.346424	0	3313.43	11.6941	0	0	up	yes
MSTRG.18966	BraA10g007760.3C	BraA10g007760.3C;MSTRG.18966.1	GO:0009507(chloroplast);GO:0009517(PSII associated light-harvesting complex II);GO:0009523(photosystem II);GO:0009534(chloroplast thylakoid);GO:0009535(chloroplast thylakoid membrane);GO:0009579(thylakoid);GO:0010027(thylakoid membrane organization);GO:0010196(nonphotochemical quenching);GO:0015979(photosynthesis);GO:0016020(membrane);GO:0016021(integral component of membrane);GO:0016168(chloroph…	00195(Photosynthesis)	K03542	NA	PREDICTED: photosystem II 22 kDa protein, chloroplastic [Brassica rapa]	104.628	112.244	115.057	1222.16	1203.47	1234.8	0.0906804	-3.46307	0	0	down	yes
MSTRG.8538	BraA05g007080.3C	BraA05g007080.3C	GO:0005739(mitochondrion);GO:0008150(biological_process);GO:0009507(chloroplast);GO:0009536(plastid);GO:0009706(chloroplast inner membrane);GO:0009941(chloroplast envelope);GO:0016021(integral component of membrane)	NA	NA	NA	PREDICTED: protein FATTY ACID EXPORT 3, chloroplastic [Brassica rapa]	12.0126	12.8092	11.7054	94.5069	94.4942	95.8787	0.12822	-2.96331	0	0	down	yes
MSTRG.10212	BraA06g001960.3C	MSTRG.10212.1;BraA06g001960.3C	GO:0003674(molecular_function);GO:0008150(biological_process);GO:0009507(chloroplast)	NA	NA	NA	PREDICTED: uncharacterized protein LOC103871207 [Brassica rapa]	313.98	312.3	285.897	13.0733	10.7704	11.2563	25.988	4.69977	0	0	up	yes
MSTRG.5728	BraA03g036950.3C	BraA03g036950.3C	GO:0003677(DNA binding);GO:0003700(transcription factor activity, sequence-specific DNA binding);GO:0005515(protein binding);GO:0005634(nucleus);GO:0006351(transcription, DNA-templated);GO:0006355(regulation of transcription, DNA-templated);GO:0007275(multicellular organism development);GO:0009414(response to water deprivation);GO:0009867(jasmonic acid mediated signaling pathway)	03018(RNA degradation)	K12581	NA	PREDICTED: NAC domain-containing protein 55-like [Brassica rapa]	35.2026	32.7649	28.5619	0.06755	0	0	1429.01	10.4808	0	0	up	yes
MSTRG.18475	BraA09g062800.3C	BraA09g062800.3C;MSTRG.18475.1	GO:0005515(protein binding);GO:0005739(mitochondrion);GO:0009507(chloroplast);GO:0009522(photosystem I);GO:0009535(chloroplast thylakoid membrane);GO:0009579(thylakoid);GO:0009767(photosynthetic electron transport chain);GO:0009768(photosynthesis, light harvesting in photosystem I);GO:0016021(integral component of membrane)	00195(Photosynthesis)	K14332	NA	PREDICTED: photosystem I subunit O [Brassica rapa]	134.349	144.348	155.757	2087.66	2088.8	2179.12	0.0683581	-3.87074	0	0	down	yes
MSTRG.10833	BraA06g015170.3C	BraA06g015170.3C	GO:0005737(cytoplasm);GO:0016301(kinase activity);GO:0016310(phosphorylation)	03010(Ribosome)	K02973	NA	PREDICTED: uncharacterized protein LOC103872763 [Brassica rapa]	5.03911	4.44623	3.45372	97.1727	96.7394	98.0543	0.0443169	-4.496	0	0	down	yes
MSTRG.1572	BraA01g035590.3C	BraA01g035590.3C	GO:0004842(ubiquitin-protein transferase activity);GO:0005524(ATP binding);GO:0005634(nucleus);GO:0005783(endoplasmic reticulum);GO:0006511(ubiquitin-dependent protein catabolic process);GO:0016020(membrane);GO:0016021(integral component of membrane);GO:0016567(protein ubiquitination);GO:0031625(ubiquitin protein ligase binding);GO:0048471(perinuclear region of cytoplasm);GO:0061630(ubiquitin pro…	04141(Protein processing in endoplasmic reticulum);04120(Ubiquitin mediated proteolysis)	K10578	EC:2.3.2.23	PREDICTED: ubiquitin-conjugating enzyme E2 32 [Brassica rapa]	209.567	212.899	218.175	23.6879	25.5313	24.0247	8.74668	3.12874	0	0	up	yes
MSTRG.14271	BraA08g001520.3C	BraA08g001520.3C	GO:0005634(nucleus);GO:0005886(plasma membrane);GO:0006820(anion transport);GO:0008381(mechanically-gated ion channel activity);GO:0016020(membrane);GO:0016021(integral component of membrane);GO:0050982(detection of mechanical stimulus)	NA	NA	NA	PREDICTED: mechanosensitive ion channel protein 4-like [Brassica rapa]	15.1657	14.215	14.6102	0.277992	0.281971	0.289389	51.7936	5.6947	0	0	up	yes
MSTRG.4547	BraA03g013750.3C	BraA03g013750.3C	GO:0005739(mitochondrion);GO:0006974(cellular response to DNA damage stimulus);GO:0008270(zinc ion binding);GO:0009228(thiamine biosynthetic process);GO:0009409(response to cold);GO:0009507(chloroplast);GO:0009570(chloroplast stroma);GO:0009579(thylakoid);GO:0009941(chloroplast envelope);GO:0010319(stromule);GO:0016491(oxidoreductase activity);GO:0018131(oxazole or thiazole biosynthetic process);…	00730(Thiamine metabolism)	K03146	NA	BnaA03g11710D [Brassica napus]	59.8251	72.5397	74.3263	1490.34	1509.92	1583.92	0.045088	-4.47111	0	0	down	yes
MSTRG.11867	BraA06g037520.3C	MSTRG.11867.1;BraA06g037520.3C	GO:0003830(beta-1,4-mannosylglycoprotein 4-beta-N-acetylglucosaminyltransferase activity);GO:0005794(Golgi apparatus);GO:0006487(protein N-linked glycosylation);GO:0008375(acetylglucosaminyltransferase activity);GO:0016021(integral component of membrane);GO:0016757(transferase activity, transferring glycosyl groups)	00510(N-Glycan biosynthesis)	K00737	EC:2.4.1.144	PREDICTED: beta-1,4-mannosyl-glycoprotein 4-beta-N-acetylglucosaminyltransferase isoform X1 [Brassica rapa]	41.188	40.8115	38.4154	1.81509	1.84069	2.55782	19.3792	4.27644	0	0	up	yes
MSTRG.18045	BraA09g053610.3C	BraA09g053610.3C	GO:0005515(protein binding);GO:0005737(cytoplasm);GO:0009585(red, far-red light phototransduction);GO:0010017(red or far-red light signaling pathway);GO:0016567(protein ubiquitination)	NA	NA	NA	PREDICTED: F-box protein AFR [Brassica rapa]	20.9439	23.329	23.1406	0.051143	0.136617	0.1412	204.93	7.67898	0	0	up	yes
MSTRG.2838		MSTRG.2838.1	NA	NA	NA	NA		0.808584	0.851024	0.847875	54.2019	52.7223	54.7098	0.0155133	-6.01035	0	0	down	yes
MSTRG.250	BraA01g004520.3C	MSTRG.250.2;BraA01g004520.3C	GO:0003824(catalytic activity);GO:0046685(response to arsenic-containing substance)	00910(Nitrogen metabolism)	K01673	EC:4.2.1.1	PREDICTED: uncharacterized protein LOC103846052 [Brassica rapa]	59.488	61.0692	61.6111	7.26066	7.5772	7.2494	8.24767	3.04399	0	0	up	yes
MSTRG.12199	BraA06g043830.3C	MSTRG.12199.1;BraA06g043830.3C	GO:0005524(ATP binding);GO:0005886(plasma membrane);GO:0006468(protein phosphorylation);GO:0016021(integral component of membrane);GO:0016301(kinase activity);GO:0016310(phosphorylation)	04626(Plant-pathogen interaction)	K13430	EC:2.7.11.1	PREDICTED: probable LRR receptor-like serine/threonine-protein kinase At1g56140 [Brassica napus]	0.243649	0.231276	0.1049	10.1781	10.4224	10.3282	0.0187472	-5.73718	0	0	down	yes
MSTRG.720	BraA01g013760.3C	MSTRG.720.2;MSTRG.720.1;BraA01g013760.3C	GO:0004674(protein serine/threonine kinase activity);GO:0005524(ATP binding);GO:0005886(plasma membrane);GO:0006468(protein phosphorylation);GO:0009506(plasmodesma);GO:0016021(integral component of membrane);GO:0016301(kinase activity);GO:0042742(defense response to bacterium)	00520(Amino sugar and nucleotide sugar metabolism)	K01183	EC:3.2.1.14	PREDICTED: cysteine-rich receptor-like protein kinase 10 isoform X1 [Brassica rapa]	6.43064	4.62606	5.69453	97.5081	106.952	107.313	0.0537291	-4.21815	0	0	down	yes
MSTRG.16025	BraA09g005800.3C	BraA09g005800.3C	GO:0008150(biological_process);GO:0009507(chloroplast);GO:0016787(hydrolase activity)	NA	NA	NA	PREDICTED: protein tesmin/TSO1-like CXC 7 [Brassica rapa]	18.5216	17.1145	18.0817	0.488529	0.308116	0.449964	43.0911	5.42932	0	0	up	yes
MSTRG.9122	BraA05g023200.3C	MSTRG.9122.1;BraA05g023200.3C	GO:0005215(transporter activity);GO:0005886(plasma membrane);GO:0006857(oligopeptide transport);GO:0010150(leaf senescence);GO:0010167(response to nitrate);GO:0015112(nitrate transmembrane transporter activity);GO:0015293(symporter activity);GO:0015706(nitrate transport);GO:0016020(membrane);GO:0016021(integral component of membrane);GO:0042128(nitrate assimilation);GO:0055075(potassium ion homeo…	NA	NA	NA	PREDICTED: protein NRT1/ PTR FAMILY 7.3 [Brassica rapa]	168.111	173.437	179.349	1.63699	1.33963	1.65261	112.524	6.81408	0	0	up	yes
MSTRG.16242	BraA09g009670.3C	BraA09g009670.3C	NA	NA	NA	NA	PREDICTED: dehydrin Rab18-like [Brassica rapa]	13489.3	11870.1	12077.5	403.713	412.577	416.94	30.3568	4.92395	0	0	up	yes
MSTRG.19519	BraA10g021040.3C	MSTRG.19519.1;BraA10g021040.3C	GO:0005524(ATP binding);GO:0005978(glycogen biosynthetic process);GO:0008878(glucose-1-phosphate adenylyltransferase activity);GO:0009507(chloroplast);GO:0009570(chloroplast stroma);GO:0009941(chloroplast envelope);GO:0019252(starch biosynthetic process)	00500(Starch and sucrose metabolism);00520(Amino sugar and nucleotide sugar metabolism)	K00975	EC:2.7.7.27	PREDICTED: glucose-1-phosphate adenylyltransferase large subunit 1, chloroplastic [Brassica rapa]	9.50736	7.88921	9.05196	112.55	116.26	112.268	0.077544	-3.68884	0	0	down	yes
MSTRG.17976	BraA09g052310.3C	BraA09g052310.3C	GO:0005515(protein binding);GO:0005634(nucleus);GO:0008152(metabolic process);GO:0009739(response to gibberellin);GO:0009740(gibberellic acid mediated signaling pathway);GO:0009939(positive regulation of gibberellic acid mediated signaling pathway);GO:0010325(raffinose family oligosaccharide biosynthetic process);GO:0010476(gibberellin mediated signaling pathway);GO:0016787(hydrolase activity);GO…	04075(Plant hormone signal transduction)	K14493	EC:3.-.-.-	gibberellin receptor GID1B [Brassica napus]	64.8889	66.5349	55.9379	1.08597	0.798992	1.17592	61.2116	5.93573	0	0	up	yes
MSTRG.5451	BraA03g031900.3C	BraA03g031900.3C	GO:0004672(protein kinase activity);GO:0004674(protein serine/threonine kinase activity);GO:0005524(ATP binding);GO:0005634(nucleus);GO:0005829(cytosol);GO:0006468(protein phosphorylation);GO:0007623(circadian rhythm);GO:0016020(membrane);GO:0016301(kinase activity);GO:0035556(intracellular signal transduction)	04626(Plant-pathogen interaction)	K13414	EC:2.7.11.25	PREDICTED: serine/threonine-protein kinase WNK1 [Brassica rapa]	0.543572	0.787932	0.682072	48.1981	49.4926	50.1231	0.0136224	-6.19788	0	0	down	yes
MSTRG.11769	BraA06g035760.3C	BraA06g035760.3C	GO:0003674(molecular_function);GO:0005737(cytoplasm);GO:0005829(cytosol);GO:0019762(glucosinolate catabolic process);GO:0080028(nitrile biosynthetic process)	NA	NA	NA	BnaA06g30390D [Brassica napus]	4946.03	4554.74	4605.63	6.2096	5.50566	6.07922	792.74	9.6307	0	0	up	yes
[truncated: 33,627 more rows]

## Sheet: BR18R_1_RVSBR18R_1_CK_Gene_diff
Supplementary Table S3 BR18R_1_RVSBR18R_1_CK_Gene_differential_expression
[truncated: 34,449 more rows]

## Sheet: BR18R_1_RVSBR18R_1_D_Gene_diffe
Supplementary Table S3 BR18R_1_RVSBR18R_1_D_Gene_differential_expression
[truncated: 34,449 more rows]
