# Supplementary material for: Integrated miRNA and mRNA Transcriptome Analysis Reveals Regulatory Mechanisms in the Response of Winter Brassica rapa to Drought Stress
Source: Int J Mol Sci. 2024 Sep 20;25(18):10098. doi: 10.3390/ijms251810098 (PMC11432419; doi:10.3390/ijms251810098)
Supplement: Supplementary file 1 [file ijms-25-10098-s001.zip › SupplementaryTable S4 GO_enrichment.xlsx]

## Sheet: BR18R_1_DVSBR18R_1_CK_GO_enrich
SupplementaryTable S4 BR18R_1_DVSBR18R_1_CK_GO_enrichment
GO_ID	GO_Term	GO_function	GO_class	S gene number	TS gene number	B gene number	TB gene number	pvalue
GO:0009507	chloroplast	cellular_component	7	2629	13011	4886	30884	6.69706e-72
GO:0009570	chloroplast stroma	cellular_component	8	627	13011	957	30884	1.28149e-49
GO:0009579	thylakoid	cellular_component	5	258	13011	324	30884	9.80992e-44
GO:0009535	chloroplast thylakoid membrane	cellular_component	8	371	13011	526	30884	3.034e-40
GO:0009534	chloroplast thylakoid	cellular_component	7	234	13011	306	30884	1.18222e-34
GO:0009941	chloroplast envelope	cellular_component	7	516	13011	826	30884	7.73496e-33
GO:0015979	photosynthesis	biological_process	5	131	13011	166	30884	3.18259e-22
GO:0009543	chloroplast thylakoid lumen	cellular_component	8	78	13011	94	30884	4.02089e-16
GO:0016168	chlorophyll binding	molecular_function	6	43	13011	46	30884	2.14505e-13
GO:0010287	plastoglobule	cellular_component	8	81	13011	110	30884	1.93123e-11
GO:0009409	response to cold	biological_process	5	280	13011	494	30884	3.88174e-11
GO:0009522	photosystem I	cellular_component	7	40	13011	45	30884	8.11733e-11
GO:0031977	thylakoid lumen	cellular_component	6	51	13011	62	30884	1.00042e-10
GO:0010319	stromule	cellular_component	7	57	13011	72	30884	1.476e-10
GO:0009523	photosystem II	cellular_component	7	29	13011	30	30884	2.26605e-10
GO:0048046	apoplast	cellular_component	4	366	13011	680	30884	3.6294e-10
GO:0009768	photosynthesis, light harvesting in photosystem I	biological_process	7	31	13011	33	30884	4.17846e-10
GO:0009654	photosystem II oxygen evolving complex	cellular_component	6	28	13011	29	30884	5.21016e-10
GO:0019253	reductive pentose-phosphate cycle	biological_process	8	33	13011	36	30884	5.90697e-10
GO:0031409	pigment binding	molecular_function	4	29	13011	31	30884	2.08487e-09
GO:0030095	chloroplast photosystem II	cellular_component	8	26	13011	27	30884	2.74439e-09
GO:0010200	response to chitin	biological_process	7	148	13011	245	30884	5.72461e-09
GO:0009414	response to water deprivation	biological_process	5	241	13011	432	30884	6.1278e-09
GO:0005739	mitochondrion	cellular_component	6	1549	13011	3321	30884	1.52358e-08
GO:0042742	defense response to bacterium	biological_process	8	257	13011	469	30884	1.79623e-08
GO:0009536	plastid	cellular_component	6	261	13011	478	30884	2.15019e-08
GO:0030076	light-harvesting complex	cellular_component	4	26	13011	28	30884	2.28667e-08
GO:0009416	response to light stimulus	biological_process	6	157	13011	268	30884	3.85793e-08
GO:0009651	response to salt stress	biological_process	6	385	13011	744	30884	5.61259e-08
GO:0055114	oxidation-reduction process	biological_process	4	787	13011	1623	30884	6.42869e-08
GO:0018298	protein-chromophore linkage	biological_process	9	44	13011	57	30884	7.42506e-08
GO:0080167	response to karrikin	biological_process	5	135	13011	228	30884	1.41194e-07
GO:0009611	response to wounding	biological_process	5	179	13011	318	30884	2.28129e-07
GO:0009295	nucleoid	cellular_component	3	35	13011	44	30884	4.46569e-07
GO:0015995	chlorophyll biosynthetic process	biological_process	9	43	13011	58	30884	7.54353e-07
GO:0009735	response to cytokinin	biological_process	6	179	13011	323	30884	9.25345e-07
GO:0009088	threonine biosynthetic process	biological_process	12	16	13011	16	30884	9.79298e-07
GO:0005983	starch catabolic process	biological_process	10	23	13011	26	30884	1.26943e-06
GO:0016020	membrane	cellular_component	3	1101	13011	2360	30884	2.18276e-06
GO:0031969	chloroplast membrane	cellular_component	6	108	13011	183	30884	2.95525e-06
GO:0009737	response to abscisic acid	biological_process	6	324	13011	636	30884	3.72205e-06
GO:0009617	response to bacterium	biological_process	7	96	13011	162	30884	8.02715e-06
GO:0009637	response to blue light	biological_process	7	51	13011	76	30884	9.53481e-06
GO:0010598	NAD(P)H dehydrogenase complex (plastoquinone	cellular_component	5	16	13011	17	30884	1.00517e-05
GO:0009514	glyoxysome	cellular_component	8	18	13011	20	30884	1.19331e-05
GO:0006970	response to osmotic stress	biological_process	5	100	13011	172	30884	1.63067e-05
GO:0009505	plant-type cell wall	cellular_component	6	219	13011	420	30884	1.9985e-05
GO:0010150	leaf senescence	biological_process	6	81	13011	135	30884	2.10698e-05
GO:0006526	arginine biosynthetic process	biological_process	12	15	13011	16	30884	2.25281e-05
GO:0030515	snoRNA binding	molecular_function	7	17	13011	19	30884	2.56185e-05
GO:0032544	plastid translation	biological_process	9	17	13011	19	30884	2.56185e-05
GO:0006952	defense response	biological_process	5	405	13011	829	30884	4.43132e-05
GO:0019843	rRNA binding	molecular_function	7	66	13011	108	30884	5.32466e-05
GO:0007623	circadian rhythm	biological_process	4	81	13011	138	30884	6.30159e-05
GO:0005618	cell wall	cellular_component	5	387	13011	792	30884	6.33268e-05
GO:0004356	glutamate-ammonia ligase activity	molecular_function	8	11	13011	11	30884	7.40092e-05
GO:0006542	glutamine biosynthetic process	biological_process	12	11	13011	11	30884	7.40092e-05
GO:0016491	oxidoreductase activity	molecular_function	4	183	13011	350	30884	7.51497e-05
GO:0051082	unfolded protein binding	molecular_function	5	74	13011	125	30884	8.71997e-05
GO:0009773	photosynthetic electron transport in photosystem I	biological_process	8	22	13011	28	30884	9.4586e-05
GO:0009086	methionine biosynthetic process	biological_process	11	17	13011	20	30884	0.000103169
GO:0009751	response to salicylic acid	biological_process	6	148	13011	278	30884	0.000115957
GO:0009089	lysine biosynthetic process via diaminopimelate	biological_process	13	20	13011	25	30884	0.000127465
GO:0009533	chloroplast stromal thylakoid	cellular_component	8	10	13011	10	30884	0.000175753
GO:0006782	protoporphyrinogen IX biosynthetic process	biological_process	9	16	13011	19	30884	0.000209812
GO:0051287	NAD binding	molecular_function	6	56	13011	92	30884	0.000220848
GO:0009658	chloroplast organization	biological_process	7	83	13011	146	30884	0.00023246
GO:0006189	'de novo' IMP biosynthetic process	biological_process	13	14	13011	16	30884	0.000244764
GO:0042026	protein refolding	biological_process	5	14	13011	16	30884	0.000244764
GO:0009538	photosystem I reaction center	cellular_component	6	12	13011	13	30884	0.000247667
GO:0032040	small-subunit processome	cellular_component	6	26	13011	36	30884	0.000248393
GO:0009706	chloroplast inner membrane	cellular_component	7	62	13011	105	30884	0.00034662
GO:0043531	ADP binding	molecular_function	9	119	13011	222	30884	0.000358103
GO:0008266	poly(U) RNA binding	molecular_function	9	24	13011	33	30884	0.000363478
GO:0048359	mucilage metabolic process involved in seed coat development	biological_process	6	9	13011	9	30884	0.000417348
GO:0031012	extracellular matrix	cellular_component	4	18	13011	23	30884	0.000464568
GO:0019684	photosynthesis, light reaction	biological_process	6	13	13011	15	30884	0.000512122
GO:0005764	lysosome	cellular_component	8	22	13011	30	30884	0.000531118
GO:0009298	GDP-mannose biosynthetic process	biological_process	10	11	13011	12	30884	0.000545309
GO:0010207	photosystem II assembly	biological_process	8	16	13011	20	30884	0.000636385
GO:0009408	response to heat	biological_process	5	136	13011	261	30884	0.000698464
GO:0080156	mitochondrial mRNA modification	biological_process	11	24	13011	34	30884	0.000742355
GO:0006779	porphyrin-containing compound biosynthetic process	biological_process	8	14	13011	17	30884	0.000845192
GO:0009684	indoleacetic acid biosynthetic process	biological_process	7	14	13011	17	30884	0.000845192
GO:0009767	photosynthetic electron transport chain	biological_process	7	17	13011	22	30884	0.000873607
GO:0050832	defense response to fungus	biological_process	8	155	13011	303	30884	0.000902505
GO:0005524	ATP binding	molecular_function	5	1446	13011	3234	30884	0.000904208
GO:0016036	cellular response to phosphate starvation	biological_process	9	53	13011	90	30884	0.000984787
GO:0080024	indolebutyric acid metabolic process	biological_process	6	8	13011	8	30884	0.000991005
GO:0042549	photosystem II stabilization	biological_process	9	8	13011	8	30884	0.000991005
GO:0016161	beta-amylase activity	molecular_function	8	12	13011	14	30884	0.00106237
GO:0010196	nonphotochemical quenching	biological_process	8	10	13011	11	30884	0.00119319
GO:0009765	photosynthesis, light harvesting	biological_process	6	10	13011	11	30884	0.00119319
GO:0015145	monosaccharide transmembrane transporter activity	molecular_function	7	10	13011	11	30884	0.00119319
GO:0045037	protein import into chloroplast stroma	biological_process	11	15	13011	19	30884	0.00122291
GO:0009555	pollen development	biological_process	6	140	13011	273	30884	0.00136332
GO:0009097	isoleucine biosynthetic process	biological_process	11	19	13011	26	30884	0.00138149
GO:0009753	response to jasmonic acid	biological_process	6	139	13011	271	30884	0.00140134
GO:0019898	extrinsic component of membrane	cellular_component	4	36	13011	58	30884	0.00172415
GO:0010411	xyloglucan metabolic process	biological_process	9	38	13011	62	30884	0.00181245
GO:0006814	sodium ion transport	biological_process	9	27	13011	41	30884	0.00184827
GO:0072593	reactive oxygen species metabolic process	biological_process	5	17	13011	23	30884	0.00203255
GO:0051085	chaperone mediated protein folding requiring cofactor	biological_process	7	11	13011	13	30884	0.00218234
GO:0010351	lithium ion transport	biological_process	9	7	13011	7	30884	0.00235307
GO:0043015	gamma-tubulin binding	molecular_function	7	7	13011	7	30884	0.00235307
GO:0006021	inositol biosynthetic process	biological_process	8	7	13011	7	30884	0.00235307
GO:0090353	polygalacturonase inhibitor activity	molecular_function	6	7	13011	7	30884	0.00235307
GO:0010942	positive regulation of cell death	biological_process	7	7	13011	7	30884	0.00235307
GO:1990137	plant seed peroxidase activity	molecular_function	6	7	13011	7	30884	0.00235307
GO:0080001	mucilage extrusion from seed coat	biological_process	5	7	13011	7	30884	0.00235307
GO:0009992	cellular water homeostasis	biological_process	8	33	13011	53	30884	0.00245804
GO:0007165	signal transduction	biological_process	4	261	13011	542	30884	0.00247403
GO:0033843	xyloglucan 6-xylosyltransferase activity	molecular_function	8	9	13011	10	30884	0.00259171
GO:0051091	positive regulation of sequence-specific DNA binding transcription factor activity	biological_process	6	9	13011	10	30884	0.00259171
GO:0005777	peroxisome	cellular_component	7	159	13011	318	30884	0.00267204
GO:0019853	L-ascorbic acid biosynthetic process	biological_process	8	19	13011	27	30884	0.00282354
GO:0052544	defense response by callose deposition in cell wall	biological_process	7	19	13011	27	30884	0.00282354
GO:0009631	cold acclimation	biological_process	6	43	13011	73	30884	0.00282532
GO:0009624	response to nematode	biological_process	7	67	13011	122	30884	0.00292877
GO:1903507	negative regulation of nucleic acid-templated transcription	biological_process	10	20	13011	29	30884	0.00319126
GO:0034220	ion transmembrane transport	biological_process	7	28	13011	44	30884	0.00325846
GO:0015996	chlorophyll catabolic process	biological_process	9	12	13011	15	30884	0.00326337
GO:0005978	glycogen biosynthetic process	biological_process	10	12	13011	15	30884	0.00326337
GO:0005886	plasma membrane	cellular_component	4	2294	13011	5236	30884	0.00358622
GO:0006635	fatty acid beta-oxidation	biological_process	11	32	13011	52	30884	0.00370622
GO:0003714	transcription corepressor activity	molecular_function	5	22	13011	33	30884	0.00385129
GO:0004872	receptor activity	NA	NA	35	13011	58	30884	0.0039046
GO:0009508	plastid chromosome	cellular_component	8	13	13011	17	30884	0.0043535
GO:0010120	camalexin biosynthetic process	biological_process	9	13	13011	17	30884	0.0043535
GO:0006012	galactose metabolic process	biological_process	8	24	13011	37	30884	0.00440169
GO:0004033	aldo-keto reductase (NADP) activity	molecular_function	7	10	13011	12	30884	0.00443258
GO:0009645	response to low light intensity stimulus	biological_process	8	10	13011	12	30884	0.00443258
GO:0005762	mitochondrial large ribosomal subunit	cellular_component	9	10	13011	12	30884	0.00443258
GO:0004165	dodecenoyl-CoA delta-isomerase activity	molecular_function	7	10	13011	12	30884	0.00443258
GO:0005887	integral component of plasma membrane	cellular_component	6	171	13011	348	30884	0.00471455
GO:0042651	thylakoid membrane	cellular_component	5	18	13011	26	30884	0.00480632
GO:0006857	oligopeptide transport	biological_process	9	51	13011	91	30884	0.00511103
GO:0010027	thylakoid membrane organization	biological_process	7	28	13011	45	30884	0.00518417
GO:0051537	2 iron, 2 sulfur cluster binding	molecular_function	6	50	13011	89	30884	0.00518569
GO:0006810	transport	biological_process	5	196	13011	404	30884	0.00531436
GO:0006596	polyamine biosynthetic process	biological_process	10	14	13011	19	30884	0.00540148
GO:0046686	response to cadmium ion	biological_process	7	283	13011	598	30884	0.00543186
GO:0010017	red or far-red light signaling pathway	biological_process	5	31	13011	51	30884	0.00553075
GO:0052852	very-long-chain-(S)-2-hydroxy-acid oxidase activity	molecular_function	8	8	13011	9	30884	0.00558026
GO:0052854	medium-chain-(S)-2-hydroxy-acid oxidase activity	molecular_function	8	8	13011	9	30884	0.00558026
GO:0071483	cellular response to blue light	biological_process	8	8	13011	9	30884	0.00558026
GO:0010148	transpiration	biological_process	8	8	13011	9	30884	0.00558026
GO:0010337	regulation of salicylic acid metabolic process	biological_process	8	8	13011	9	30884	0.00558026
GO:0052853	long-chain-(S)-2-hydroxy-long-chain-acid oxidase activity	molecular_function	8	8	13011	9	30884	0.00558026
GO:0009772	photosynthetic electron transport in photosystem II	biological_process	8	8	13011	9	30884	0.00558026
GO:0009649	entrainment of circadian clock	biological_process	5	8	13011	9	30884	0.00558026
GO:0019464	glycine decarboxylation via glycine cleavage system	biological_process	13	8	13011	9	30884	0.00558026
GO:0010495	long-distance posttranscriptional gene silencing	biological_process	10	6	13011	6	30884	0.00558693
GO:0004072	aspartate kinase activity	molecular_function	7	6	13011	6	30884	0.00558693
GO:0070125	mitochondrial translational elongation	biological_process	9	6	13011	6	30884	0.00558693
GO:0004047	aminomethyltransferase activity	molecular_function	7	6	13011	6	30884	0.00558693
GO:0046861	glyoxysomal membrane	cellular_component	9	6	13011	6	30884	0.00558693
GO:0071492	cellular response to UV-A	biological_process	9	6	13011	6	30884	0.00558693
GO:0009399	nitrogen fixation	biological_process	6	6	13011	6	30884	0.00558693
GO:0001676	long-chain fatty acid metabolic process	biological_process	10	6	13011	6	30884	0.00558693
GO:0031407	oxylipin metabolic process	biological_process	10	6	13011	6	30884	0.00558693
GO:0009769	photosynthesis, light harvesting in photosystem II	biological_process	7	6	13011	6	30884	0.00558693
GO:0008934	inositol monophosphate 1-phosphatase activity	molecular_function	10	6	13011	6	30884	0.00558693
GO:0016851	magnesium chelatase activity	molecular_function	7	6	13011	6	30884	0.00558693
GO:0009620	response to fungus	biological_process	7	61	13011	112	30884	0.0056057
GO:0044212	transcription regulatory region DNA binding	molecular_function	7	127	13011	253	30884	0.00565856
GO:0030529	intracellular ribonucleoprotein complex	NA	NA	33	13011	55	30884	0.005669
GO:0005509	calcium ion binding	molecular_function	7	181	13011	372	30884	0.0061912
GO:0016554	cytidine to uridine editing	biological_process	11	11	13011	14	30884	0.00628889
GO:0048574	long-day photoperiodism, flowering	biological_process	9	11	13011	14	30884	0.00628889
GO:0045493	xylan catabolic process	biological_process	9	11	13011	14	30884	0.00628889
GO:0016760	cellulose synthase (UDP-forming) activity	molecular_function	9	22	13011	34	30884	0.00659818
GO:0030422	production of siRNA involved in RNA interference	biological_process	12	16	13011	23	30884	0.00726816
GO:0004553	hydrolase activity, hydrolyzing O-glycosyl compounds	molecular_function	6	129	13011	259	30884	0.0073893
GO:0019252	starch biosynthetic process	biological_process	10	26	13011	42	30884	0.00766126
GO:0019761	glucosinolate biosynthetic process	biological_process	9	28	13011	46	30884	0.00797167
GO:0006207	'de novo' pyrimidine nucleobase biosynthetic process	biological_process	11	12	13011	16	30884	0.00804143
GO:1900865	chloroplast RNA modification	biological_process	10	12	13011	16	30884	0.00804143
GO:0010380	regulation of chlorophyll biosynthetic process	biological_process	9	17	13011	25	30884	0.00806617
GO:0006364	rRNA processing	biological_process	11	55	13011	101	30884	0.00827419
GO:0008441	3'(2'),5'-bisphosphate nucleotidase activity	molecular_function	9	9	13011	11	30884	0.00888506
GO:0045727	positive regulation of translation	biological_process	10	9	13011	11	30884	0.00888506
GO:0016123	xanthophyll biosynthetic process	biological_process	12	9	13011	11	30884	0.00888506
GO:0006546	glycine catabolic process	biological_process	12	9	13011	11	30884	0.00888506
GO:0009816	defense response to bacterium, incompatible interaction	biological_process	7	49	13011	89	30884	0.00937006
GO:0002237	response to molecule of bacterial origin	biological_process	6	19	13011	29	30884	0.00938842
GO:0009501	amyloplast	cellular_component	7	13	13011	18	30884	0.00963403
GO:0006541	glutamine metabolic process	biological_process	11	20	13011	31	30884	0.00992084
GO:0010218	response to far red light	biological_process	8	40	13011	71	30884	0.0109504
GO:0010020	chloroplast fission	biological_process	8	14	13011	20	30884	0.0110458
GO:0080163	regulation of protein serine/threonine phosphatase activity	biological_process	12	14	13011	20	30884	0.0110458
GO:0048511	rhythmic process	biological_process	3	25	13011	41	30884	0.0115362
GO:0016671	oxidoreductase activity, acting on a sulfur group of donors, disulfide as acceptor	molecular_function	6	28	13011	47	30884	0.0118791
GO:0051607	defense response to virus	biological_process	5	28	13011	47	30884	0.0118791
GO:0000311	plastid large ribosomal subunit	cellular_component	9	7	13011	8	30884	0.0118875
GO:0044205	'de novo' UMP biosynthetic process	biological_process	13	7	13011	8	30884	0.0118875
GO:0050162	oxalate oxidase activity	molecular_function	7	7	13011	8	30884	0.0118875
GO:0072511	divalent inorganic cation transport	biological_process	8	7	13011	8	30884	0.0118875
GO:0016984	ribulose-bisphosphate carboxylase activity	molecular_function	7	7	13011	8	30884	0.0118875
GO:0000463	maturation of LSU-rRNA from tricistronic rRNA transcript (SSU-rRNA, 5.8S rRNA, LSU-rRNA	biological_process	13	7	13011	8	30884	0.0118875
GO:0000466	maturation of 5.8S rRNA from tricistronic rRNA transcript (SSU-rRNA, 5.8S rRNA, LSU-rRNA	biological_process	13	7	13011	8	30884	0.0118875
GO:0016556	mRNA modification	biological_process	10	7	13011	8	30884	0.0118875
GO:0009573	chloroplast ribulose bisphosphate carboxylase complex	cellular_component	8	7	13011	8	30884	0.0118875
GO:0043021	ribonucleoprotein complex binding	molecular_function	5	7	13011	8	30884	0.0118875
GO:0008878	glucose-1-phosphate adenylyltransferase activity	molecular_function	8	7	13011	8	30884	0.0118875
GO:0006914	autophagy	biological_process	6	31	13011	53	30884	0.0119101
GO:0046323	glucose import	biological_process	12	31	13011	53	30884	0.0119101
GO:0015254	glycerol channel activity	molecular_function	7	29	13011	49	30884	0.0119189
GO:0030026	cellular manganese ion homeostasis	biological_process	12	10	13011	13	30884	0.0119334
GO:0005811	lipid particle	cellular_component	6	10	13011	13	30884	0.0119334
GO:0030687	preribosome, large subunit precursor	cellular_component	6	15	13011	22	30884	0.0122751
GO:0000287	magnesium ion binding	molecular_function	7	88	13011	173	30884	0.0123747
GO:0005743	mitochondrial inner membrane	cellular_component	6	99	13011	197	30884	0.012758
GO:0003988	acetyl-CoA C-acyltransferase activity	molecular_function	8	5	13011	5	30884	0.0132645
GO:0010258	NADH dehydrogenase complex (plastoquinone) assembly	biological_process	9	5	13011	5	30884	0.0132645
GO:0015969	guanosine tetraphosphate metabolic process	biological_process	11	5	13011	5	30884	0.0132645
GO:0047100	glyceraldehyde-3-phosphate dehydrogenase (NADP+) (phosphorylating) activity	molecular_function	8	5	13011	5	30884	0.0132645
GO:0051415	interphase microtubule nucleation by interphase microtubule organizing center	biological_process	10	5	13011	5	30884	0.0132645
GO:0051298	centrosome duplication	biological_process	5	5	13011	5	30884	0.0132645
GO:0090307	mitotic spindle assembly	biological_process	10	5	13011	5	30884	0.0132645
GO:0070402	NADPH binding	molecular_function	6	5	13011	5	30884	0.0132645
GO:0009067	aspartate family amino acid biosynthetic process	biological_process	11	5	13011	5	30884	0.0132645
GO:0008728	GTP diphosphokinase activity	molecular_function	7	5	13011	5	30884	0.0132645
GO:1901183	positive regulation of camalexin biosynthetic process	biological_process	8	5	13011	5	30884	0.0132645
GO:0009395	phospholipid catabolic process	biological_process	8	5	13011	5	30884	0.0132645
GO:0009113	purine nucleobase biosynthetic process	biological_process	10	5	13011	5	30884	0.0132645
GO:0004152	dihydroorotate dehydrogenase activity	molecular_function	7	5	13011	5	30884	0.0132645
GO:0051304	chromosome separation	biological_process	5	5	13011	5	30884	0.0132645
GO:0010007	magnesium chelatase complex	cellular_component	8	5	13011	5	30884	0.0132645
GO:0048830	adventitious root development	biological_process	7	5	13011	5	30884	0.0132645
GO:0000050	urea cycle	biological_process	8	5	13011	5	30884	0.0132645
GO:0000923	equatorial microtubule organizing center	cellular_component	7	5	13011	5	30884	0.0132645
GO:0005816	spindle pole body	cellular_component	7	5	13011	5	30884	0.0132645
GO:0043617	cellular response to sucrose starvation	biological_process	9	5	13011	5	30884	0.0132645
GO:0047259	glucomannan 4-beta-mannosyltransferase activity	molecular_function	9	5	13011	5	30884	0.0132645
GO:0055062	phosphate ion homeostasis	biological_process	10	16	13011	24	30884	0.0133301
GO:0006457	protein folding	biological_process	4	179	13011	374	30884	0.0139839
GO:0006006	glucose metabolic process	biological_process	8	17	13011	26	30884	0.0142237
GO:0015030	Cajal body	cellular_component	8	17	13011	26	30884	0.0142237
GO:0009636	response to toxic substance	biological_process	5	53	13011	99	30884	0.014363
GO:0009739	response to gibberellin	biological_process	6	76	13011	148	30884	0.0145298
GO:0006206	pyrimidine nucleobase metabolic process	biological_process	9	11	13011	15	30884	0.0146091
GO:0019900	kinase binding	molecular_function	6	11	13011	15	30884	0.0146091
GO:0008469	histone-arginine N-methyltransferase activity	molecular_function	9	11	13011	15	30884	0.0146091
GO:0006561	proline biosynthetic process	biological_process	12	11	13011	15	30884	0.0146091
GO:0006955	immune response	biological_process	4	11	13011	15	30884	0.0146091
GO:0000105	histidine biosynthetic process	biological_process	11	11	13011	15	30884	0.0146091
GO:0006833	water transport	biological_process	7	19	13011	30	30884	0.0155854
GO:0015297	antiporter activity	molecular_function	7	66	13011	127	30884	0.015834
GO:0009646	response to absence of light	biological_process	8	20	13011	32	30884	0.0160829
GO:0016798	hydrolase activity, acting on glycosyl bonds	molecular_function	5	33	13011	58	30884	0.0164595
GO:0016597	amino acid binding	molecular_function	7	32	13011	56	30884	0.0166538
GO:0015250	water channel activity	molecular_function	7	31	13011	54	30884	0.0168281
GO:0008121	ubiquinol-cytochrome-c reductase activity	molecular_function	6	12	13011	17	30884	0.0168925
GO:0060548	negative regulation of cell death	biological_process	7	12	13011	17	30884	0.0168925
GO:0004849	uridine kinase activity	molecular_function	9	12	13011	17	30884	0.0168925
GO:0009099	valine biosynthetic process	biological_process	11	12	13011	17	30884	0.0168925
GO:0009311	oligosaccharide metabolic process	biological_process	6	12	13011	17	30884	0.0168925
GO:0009451	RNA modification	biological_process	9	23	13011	38	30884	0.0169982
GO:0010114	response to red light	biological_process	8	46	13011	85	30884	0.0170475
GO:2000022	regulation of jasmonic acid mediated signaling pathway	biological_process	8	25	13011	42	30884	0.0172347
GO:0009626	plant-type hypersensitive response	biological_process	6	63	13011	121	30884	0.0172411
GO:0030145	manganese ion binding	molecular_function	8	27	13011	46	30884	0.0172521
GO:0016853	isomerase activity	molecular_function	4	27	13011	46	30884	0.0172521
GO:0009625	response to insect	biological_process	7	27	13011	46	30884	0.0172521
GO:0009833	plant-type primary cell wall biogenesis	biological_process	7	8	13011	10	30884	0.0175345
GO:0010021	amylopectin biosynthetic process	biological_process	7	8	13011	10	30884	0.0175345
GO:0008891	glycolate oxidase activity	molecular_function	8	8	13011	10	30884	0.0175345
GO:0006544	glycine metabolic process	biological_process	11	8	13011	10	30884	0.0175345
GO:0004084	branched-chain-amino-acid transaminase activity	molecular_function	7	8	13011	10	30884	0.0175345
GO:0004372	glycine hydroxymethyltransferase activity	molecular_function	7	8	13011	10	30884	0.0175345
GO:0004506	squalene monooxygenase activity	molecular_function	7	8	13011	10	30884	0.0175345
GO:0044375	regulation of peroxisome size	biological_process	6	8	13011	10	30884	0.0175345
GO:0015140	malate transmembrane transporter activity	molecular_function	9	8	13011	10	30884	0.0175345
GO:0009081	branched-chain amino acid metabolic process	biological_process	9	8	13011	10	30884	0.0175345
GO:0002239	response to oomycetes	biological_process	7	8	13011	10	30884	0.0175345
GO:0042594	response to starvation	biological_process	5	13	13011	19	30884	0.0188045
GO:0006829	zinc II ion transport	biological_process	10	13	13011	19	30884	0.0188045
GO:0016627	oxidoreductase activity, acting on the CH-CH group of donors	molecular_function	5	13	13011	19	30884	0.0188045
GO:0031347	regulation of defense response	biological_process	7	51	13011	96	30884	0.0192192
GO:0016021	integral component of membrane	cellular_component	5	2655	13011	6131	30884	0.0193654
GO:0030244	cellulose biosynthetic process	biological_process	11	39	13011	71	30884	0.0199747
GO:0016051	carbohydrate biosynthetic process	biological_process	6	39	13011	71	30884	0.0199747
GO:0010105	negative regulation of ethylene-activated signaling pathway	biological_process	11	14	13011	21	30884	0.0203815
GO:0004714	transmembrane receptor protein tyrosine kinase activity	molecular_function	9	15	13011	23	30884	0.0216633
GO:0071669	plant-type cell wall organization or biogenesis	biological_process	5	9	13011	12	30884	0.0222425
GO:0052890	oxidoreductase activity, acting on the CH-CH group of donors, with a flavin as acceptor	molecular_function	6	9	13011	12	30884	0.0222425
GO:0033539	fatty acid beta-oxidation using acyl-CoA dehydrogenase	biological_process	12	9	13011	12	30884	0.0222425
GO:0042644	chloroplast nucleoid	cellular_component	5	9	13011	12	30884	0.0222425
GO:0016620	oxidoreductase activity, acting on the aldehyde or oxo group of donors, NAD or NADP as acceptor	molecular_function	6	9	13011	12	30884	0.0222425
GO:0015491	cation:cation antiporter activity	molecular_function	8	9	13011	12	30884	0.0222425
GO:0046658	anchored component of plasma membrane	cellular_component	6	80	13011	159	30884	0.022433
GO:0009627	systemic acquired resistance	biological_process	7	33	13011	59	30884	0.0224716
GO:0005975	carbohydrate metabolic process	biological_process	5	186	13011	394	30884	0.0229022
GO:0009269	response to desiccation	biological_process	6	17	13011	27	30884	0.0234917
GO:0031072	heat shock protein binding	molecular_function	5	18	13011	29	30884	0.0241047
GO:0010119	regulation of stomatal movement	biological_process	6	41	13011	76	30884	0.0248906
GO:0004197	cysteine-type endopeptidase activity	molecular_function	8	25	13011	43	30884	0.0249326
GO:0010197	polar nucleus fusion	biological_process	8	25	13011	43	30884	0.0249326
GO:0010193	response to ozone	biological_process	7	25	13011	43	30884	0.0249326
GO:0016762	xyloglucan:xyloglucosyl transferase activity	molecular_function	8	25	13011	43	30884	0.0249326
GO:2001070	starch binding	molecular_function	6	6	13011	7	30884	0.0249901
GO:0045156	electron transporter, transferring electrons within the cyclic electron transport pathway of photosynthesis activity	molecular_function	6	6	13011	7	30884	0.0249901
GO:0019419	sulfate reduction	biological_process	6	6	13011	7	30884	0.0249901
GO:0032877	positive regulation of DNA endoreduplication	biological_process	9	6	13011	7	30884	0.0249901
GO:0009653	anatomical structure morphogenesis	biological_process	4	6	13011	7	30884	0.0249901
GO:0005960	glycine cleavage complex	cellular_component	6	6	13011	7	30884	0.0249901
GO:0004860	protein kinase inhibitor activity	molecular_function	7	6	13011	7	30884	0.0249901
GO:0050982	detection of mechanical stimulus	biological_process	6	6	13011	7	30884	0.0249901
GO:0080037	negative regulation of cytokinin-activated signaling pathway	biological_process	9	6	13011	7	30884	0.0249901
GO:0010279	indole-3-acetic acid amido synthetase activity	molecular_function	7	6	13011	7	30884	0.0249901
GO:0009102	biotin biosynthetic process	biological_process	8	6	13011	7	30884	0.0249901
GO:1902609	(R)-2-hydroxy-alpha-linolenic acid biosynthetic process	biological_process	12	6	13011	7	30884	0.0249901
GO:0000380	alternative mRNA splicing, via spliceosome	biological_process	14	6	13011	7	30884	0.0249901
GO:0000271	polysaccharide biosynthetic process	biological_process	7	21	13011	35	30884	0.0250544
GO:0000156	phosphorelay response regulator activity	molecular_function	4	24	13011	41	30884	0.0250695
GO:0006071	glycerol metabolic process	biological_process	8	24	13011	41	30884	0.0250695
GO:0050665	hydrogen peroxide biosynthetic process	biological_process	8	10	13011	14	30884	0.0260446
GO:0033609	oxalate metabolic process	biological_process	9	10	13011	14	30884	0.0260446
GO:0046564	oxalate decarboxylase activity	molecular_function	7	10	13011	14	30884	0.0260446
GO:0043097	pyrimidine nucleoside salvage	biological_process	9	10	13011	14	30884	0.0260446
GO:0015977	carbon fixation	biological_process	5	10	13011	14	30884	0.0260446
GO:0009817	defense response to fungus, incompatible interaction	biological_process	7	37	13011	68	30884	0.0274406
GO:0006979	response to oxidative stress	biological_process	5	179	13011	380	30884	0.0275148
GO:0030170	pyridoxal phosphate binding	molecular_function	6	72	13011	143	30884	0.0285763
GO:0009644	response to high light intensity	biological_process	8	45	13011	85	30884	0.0286105
GO:0055088	lipid homeostasis	biological_process	7	11	13011	16	30884	0.0290579
GO:0043562	cellular response to nitrogen levels	biological_process	8	11	13011	16	30884	0.0290579
GO:0010206	photosystem II repair	biological_process	9	11	13011	16	30884	0.0290579
GO:0010112	regulation of systemic acquired resistance	biological_process	8	11	13011	16	30884	0.0290579
GO:0034599	cellular response to oxidative stress	biological_process	6	31	13011	56	30884	0.031395
GO:0009116	nucleoside metabolic process	biological_process	8	12	13011	18	30884	0.0314093
GO:0016836	hydro-lyase activity	molecular_function	6	12	13011	18	30884	0.0314093
GO:0046855	inositol phosphate dephosphorylation	biological_process	9	12	13011	18	30884	0.0314093
GO:0010013	N-1-naphthylphthalamic acid binding	molecular_function	5	4	13011	4	30884	0.0314914
GO:0009344	nitrite reductase complex [NAD(P)H]	cellular_component	4	4	13011	4	30884	0.0314914
GO:0004512	inositol-3-phosphate synthase activity	molecular_function	6	4	13011	4	30884	0.0314914
GO:0007178	transmembrane receptor protein serine/threonine kinase signaling pathway	biological_process	7	4	13011	4	30884	0.0314914
GO:0034414	tRNA 3'-trailer cleavage, endonucleolytic	biological_process	11	4	13011	4	30884	0.0314914
GO:0010068	protoderm histogenesis	biological_process	7	4	13011	4	30884	0.0314914
GO:0051571	positive regulation of histone H3-K4 methylation	biological_process	12	4	13011	4	30884	0.0314914
GO:0019210	kinase inhibitor activity	molecular_function	6	4	13011	4	30884	0.0314914
GO:0071230	cellular response to amino acid stimulus	biological_process	7	4	13011	4	30884	0.0314914
GO:0071490	cellular response to far red light	biological_process	9	4	13011	4	30884	0.0314914
GO:0071491	cellular response to red light	biological_process	9	4	13011	4	30884	0.0314914
GO:0004148	dihydrolipoyl dehydrogenase activity	molecular_function	7	4	13011	4	30884	0.0314914
GO:0097250	mitochondrial respiratory chain supercomplex assembly	biological_process	7	4	13011	4	30884	0.0314914
GO:0042780	tRNA 3'-end processing	biological_process	12	4	13011	4	30884	0.0314914
GO:0009963	positive regulation of flavonoid biosynthetic process	biological_process	8	4	13011	4	30884	0.0314914
GO:0004349	glutamate 5-kinase activity	molecular_function	7	4	13011	4	30884	0.0314914
GO:0010242	oxygen evolving activity	molecular_function	5	4	13011	4	30884	0.0314914
GO:0030014	CCR4-NOT complex	cellular_component	4	4	13011	4	30884	0.0314914
GO:0042781	3'-tRNA processing endoribonuclease activity	molecular_function	10	4	13011	4	30884	0.0314914
GO:0052638	indole-3-butyrate beta-glucosyltransferase activity	molecular_function	8	4	13011	4	30884	0.0314914
GO:0009783	photosystem II antenna complex	cellular_component	6	4	13011	4	30884	0.0314914
GO:0009220	pyrimidine ribonucleotide biosynthetic process	biological_process	11	4	13011	4	30884	0.0314914
GO:0017145	stem cell division	biological_process	5	4	13011	4	30884	0.0314914
GO:0004350	glutamate-5-semialdehyde dehydrogenase activity	molecular_function	7	4	13011	4	30884	0.0314914
GO:0006793	phosphorus metabolic process	biological_process	5	4	13011	4	30884	0.0314914
GO:0004353	glutamate dehydrogenase [NAD(P)+] activity	molecular_function	7	4	13011	4	30884	0.0314914
GO:0006569	tryptophan catabolic process	biological_process	11	4	13011	4	30884	0.0314914
GO:0008066	glutamate receptor activity	molecular_function	6	4	13011	4	30884	0.0314914
GO:0008535	respiratory chain complex IV assembly	biological_process	9	4	13011	4	30884	0.0314914
GO:0070981	L-asparagine biosynthetic process	biological_process	13	4	13011	4	30884	0.0314914
GO:0034388	Pwp2p-containing subcomplex of 90S preribosome	cellular_component	4	4	13011	4	30884	0.0314914
GO:0000917	barrier septum assembly	biological_process	7	4	13011	4	30884	0.0314914
GO:0003844	1,4-alpha-glucan branching enzyme activity	molecular_function	7	4	13011	4	30884	0.0314914
GO:0008152	metabolic process	biological_process	3	95	13011	194	30884	0.0317634
GO:0004674	protein serine/threonine kinase activity	molecular_function	8	461	13011	1025	30884	0.0327512
GO:0009526	plastid envelope	cellular_component	6	7	13011	9	30884	0.0339628
GO:0015081	sodium ion transmembrane transporter activity	molecular_function	9	7	13011	9	30884	0.0339628
GO:0044210	'de novo' CTP biosynthetic process	biological_process	13	7	13011	9	30884	0.0339628
GO:0017056	structural constituent of nuclear pore	molecular_function	4	7	13011	9	30884	0.0339628
GO:0019438	aromatic compound biosynthetic process	biological_process	6	7	13011	9	30884	0.0339628
GO:0044206	UMP salvage	biological_process	13	7	13011	9	30884	0.0339628
GO:0004845	uracil phosphoribosyltransferase activity	molecular_function	7	7	13011	9	30884	0.0339628
GO:0000813	ESCRT I complex	cellular_component	5	7	13011	9	30884	0.0339628
GO:0002230	positive regulation of defense response to virus by host	biological_process	9	7	13011	9	30884	0.0339628
GO:0003997	acyl-CoA oxidase activity	molecular_function	7	7	13011	9	30884	0.0339628
GO:0010321	regulation of vegetative phase change	biological_process	8	7	13011	9	30884	0.0339628
GO:0080142	regulation of salicylic acid biosynthetic process	biological_process	9	7	13011	9	30884	0.0339628
GO:0051592	response to calcium ion	biological_process	7	7	13011	9	30884	0.0339628
GO:0006564	L-serine biosynthetic process	biological_process	12	7	13011	9	30884	0.0339628
GO:0018279	protein N-linked glycosylation via asparagine	biological_process	11	7	13011	9	30884	0.0339628
GO:0016846	carbon-sulfur lyase activity	molecular_function	5	7	13011	9	30884	0.0339628
GO:0003883	CTP synthase activity	molecular_function	6	7	13011	9	30884	0.0339628
GO:0046345	abscisic acid catabolic process	biological_process	11	7	13011	9	30884	0.0339628
GO:0043085	positive regulation of catalytic activity	biological_process	6	14	13011	22	30884	0.0345677
GO:0010427	abscisic acid binding	molecular_function	6	14	13011	22	30884	0.0345677
GO:0000175	3'-5'-exoribonuclease activity	molecular_function	9	14	13011	22	30884	0.0345677
GO:0005516	calmodulin binding	molecular_function	5	182	13011	389	30884	0.0347159
GO:0035428	hexose transmembrane transport	NA	NA	25	13011	44	30884	0.0350187
GO:0003950	NAD+ ADP-ribosyltransferase activity	molecular_function	7	15	13011	24	30884	0.0355518
GO:0048038	quinone binding	molecular_function	5	16	13011	26	30884	0.0362317
GO:0000272	polysaccharide catabolic process	biological_process	7	16	13011	26	30884	0.0362317
GO:0031408	oxylipin biosynthetic process	biological_process	11	22	13011	38	30884	0.0363407
GO:0008194	UDP-glycosyltransferase activity	molecular_function	6	64	13011	127	30884	0.0365268
GO:0042128	nitrate assimilation	biological_process	8	36	13011	67	30884	0.036539
GO:0001944	vasculature development	biological_process	6	21	13011	36	30884	0.0366417
GO:0051302	regulation of cell division	biological_process	6	17	13011	28	30884	0.036661
GO:0009814	defense response, incompatible interaction	biological_process	6	20	13011	34	30884	0.0368469
GO:0008236	serine-type peptidase activity	molecular_function	6	18	13011	30	30884	0.0368836
GO:0042973	glucan endo-1,3-beta-D-glucosidase activity	molecular_function	9	18	13011	30	30884	0.0368836
GO:0006839	mitochondrial transport	biological_process	6	33	13011	61	30884	0.0395146
GO:0042546	cell wall biogenesis	biological_process	5	41	13011	78	30884	0.0404311
GO:0009330	DNA topoisomerase complex (ATP-hydrolyzing	cellular_component	4	8	13011	11	30884	0.0405996
GO:0006821	chloride transport	biological_process	9	8	13011	11	30884	0.0405996
GO:0006986	response to unfolded protein	biological_process	6	8	13011	11	30884	0.0405996
GO:0004365	glyceraldehyde-3-phosphate dehydrogenase (NAD+) (phosphorylating) activity	molecular_function	8	8	13011	11	30884	0.0405996
GO:0004300	enoyl-CoA hydratase activity	molecular_function	7	8	13011	11	30884	0.0405996
GO:0003995	acyl-CoA dehydrogenase activity	molecular_function	6	8	13011	11	30884	0.0405996
GO:0009247	glycolipid biosynthetic process	biological_process	9	8	13011	11	30884	0.0405996
GO:0052747	sinapyl alcohol dehydrogenase activity	molecular_function	7	8	13011	11	30884	0.0405996
GO:0006563	L-serine metabolic process	biological_process	11	8	13011	11	30884	0.0405996
GO:0009553	embryo sac development	biological_process	6	54	13011	106	30884	0.0413622
GO:0009741	response to brassinosteroid	biological_process	6	30	13011	55	30884	0.0426148
GO:0051539	4 iron, 4 sulfur cluster binding	molecular_function	6	38	13011	72	30884	0.0441327
GO:0009744	response to sucrose	biological_process	8	45	13011	87	30884	0.0446708
GO:0052541	plant-type cell wall cellulose metabolic process	biological_process	11	9	13011	13	30884	0.045438
GO:0005813	centrosome	cellular_component	7	9	13011	13	30884	0.045438
GO:0034219	carbohydrate transmembrane transport	biological_process	8	9	13011	13	30884	0.045438
GO:0055035	plastid thylakoid membrane	cellular_component	6	9	13011	13	30884	0.045438
GO:0009635	response to herbicide	biological_process	5	9	13011	13	30884	0.045438
GO:0035242	protein-arginine omega-N asymmetric methyltransferase activity	molecular_function	9	9	13011	13	30884	0.045438
GO:0009082	branched-chain amino acid biosynthetic process	biological_process	10	9	13011	13	30884	0.045438
GO:0010442	guard cell morphogenesis	biological_process	8	9	13011	13	30884	0.045438
GO:0008168	methyltransferase activity	molecular_function	6	78	13011	159	30884	0.0457794
GO:0042542	response to hydrogen peroxide	biological_process	7	44	13011	85	30884	0.0460641
GO:0005773	vacuole	cellular_component	6	432	13011	964	30884	0.0465492
GO:0015293	symporter activity	molecular_function	7	50	13011	98	30884	0.0468637
GO:0006744	ubiquinone biosynthetic process	biological_process	9	10	13011	15	30884	0.0489157
GO:0004564	beta-fructofuranosidase activity	molecular_function	7	10	13011	15	30884	0.0489157
GO:0006874	cellular calcium ion homeostasis	biological_process	11	22	13011	39	30884	0.0508316
GO:0046685	response to arsenic-containing substance	biological_process	5	11	13011	17	30884	0.0513611
GO:0007155	cell adhesion	biological_process	4	11	13011	17	30884	0.0513611
GO:0005381	iron ion transmembrane transporter activity	molecular_function	10	11	13011	17	30884	0.0513611
GO:0046688	response to copper ion	biological_process	7	11	13011	17	30884	0.0513611
GO:0030176	integral component of endoplasmic reticulum membrane	cellular_component	7	11	13011	17	30884	0.0513611
GO:0009854	oxidative photosynthetic carbon pathway	biological_process	6	11	13011	17	30884	0.0513611
GO:0050691	regulation of defense response to virus by host	biological_process	8	5	13011	6	30884	0.0516527
GO:0032543	mitochondrial translation	biological_process	9	5	13011	6	30884	0.0516527
GO:1900864	mitochondrial RNA modification	biological_process	10	5	13011	6	30884	0.0516527
GO:0000289	nuclear-transcribed mRNA poly(A) tail shortening	biological_process	12	5	13011	6	30884	0.0516527
GO:0004475	mannose-1-phosphate guanylyltransferase activity	molecular_function	9	5	13011	6	30884	0.0516527
GO:0032025	response to cobalt ion	biological_process	7	5	13011	6	30884	0.0516527
GO:0035198	miRNA binding	molecular_function	8	5	13011	6	30884	0.0516527
GO:0043171	peptide catabolic process	biological_process	8	5	13011	6	30884	0.0516527
GO:0004473	malate dehydrogenase (decarboxylating) (NADP+) activity	molecular_function	8	5	13011	6	30884	0.0516527
GO:0016274	protein-arginine N-methyltransferase activity	molecular_function	8	5	13011	6	30884	0.0516527
GO:0004576	oligosaccharyl transferase activity	molecular_function	7	5	13011	6	30884	0.0516527
GO:0010236	plastoquinone biosynthetic process	biological_process	9	5	13011	6	30884	0.0516527
GO:0010623	programmed cell death involved in cell development	biological_process	6	5	13011	6	30884	0.0516527
GO:0006527	arginine catabolic process	biological_process	12	5	13011	6	30884	0.0516527
GO:0004096	catalase activity	molecular_function	5	5	13011	6	30884	0.0516527
GO:0009616	virus induced gene silencing	biological_process	6	5	13011	6	30884	0.0516527
GO:0000257	nitrilase activity	molecular_function	7	5	13011	6	30884	0.0516527
GO:0006835	dicarboxylic acid transport	biological_process	10	5	13011	6	30884	0.0516527
GO:0010364	regulation of ethylene biosynthetic process	biological_process	10	5	13011	6	30884	0.0516527
GO:0003865	3-oxo-5-alpha-steroid 4-dehydrogenase activity	molecular_function	7	5	13011	6	30884	0.0516527
GO:0000154	rRNA modification	biological_process	12	5	13011	6	30884	0.0516527
GO:0000963	mitochondrial RNA processing	biological_process	10	5	13011	6	30884	0.0516527
GO:0051740	ethylene binding	molecular_function	5	5	13011	6	30884	0.0516527
GO:0055129	L-proline biosynthetic process	biological_process	13	5	13011	6	30884	0.0516527
GO:0016628	oxidoreductase activity, acting on the CH-CH group of donors, NAD or NADP as acceptor	molecular_function	6	5	13011	6	30884	0.0516527
GO:0042646	plastid nucleoid	cellular_component	4	5	13011	6	30884	0.0516527
GO:0019725	cellular homeostasis	biological_process	4	5	13011	6	30884	0.0516527
GO:0008033	tRNA processing	biological_process	11	21	13011	37	30884	0.0517346
GO:0010192	mucilage biosynthetic process	biological_process	6	12	13011	19	30884	0.0530175
GO:0009969	xyloglucan biosynthetic process	biological_process	10	12	13011	19	30884	0.0530175
GO:0034045	pre-autophagosomal structure membrane	cellular_component	6	12	13011	19	30884	0.0530175
GO:0015035	protein disulfide oxidoreductase activity	molecular_function	7	63	13011	127	30884	0.0532251
GO:0009932	cell tip growth	biological_process	8	19	13011	33	30884	0.0533185
GO:0009682	induced systemic resistance	biological_process	9	18	13011	31	30884	0.0539549
GO:0009266	response to temperature stimulus	biological_process	5	18	13011	31	30884	0.0539549
GO:0004521	endoribonuclease activity	molecular_function	8	13	13011	21	30884	0.0540657
GO:0050829	defense response to Gram-negative bacterium	biological_process	9	13	13011	21	30884	0.0540657
GO:0005776	autophagosome	cellular_component	7	13	13011	21	30884	0.0540657
GO:0015198	oligopeptide transporter activity	NA	NA	14	13011	23	30884	0.0546412
GO:0006261	DNA-dependent DNA replication	biological_process	9	14	13011	23	30884	0.0546412
GO:0002213	defense response to insect	biological_process	7	16	13011	27	30884	0.0547625
GO:0045298	tubulin complex	cellular_component	4	15	13011	25	30884	0.054847
GO:1900056	negative regulation of leaf senescence	biological_process	10	15	13011	25	30884	0.054847
GO:0071446	cellular response to salicylic acid stimulus	biological_process	7	15	13011	25	30884	0.054847
GO:0005355	glucose transmembrane transporter activity	molecular_function	9	29	13011	54	30884	0.0571481
GO:0009723	response to ethylene	biological_process	6	100	13011	210	30884	0.0614614
GO:0009707	chloroplast outer membrane	cellular_component	7	25	13011	46	30884	0.0638002
GO:0035197	siRNA binding	molecular_function	8	6	13011	8	30884	0.0642979
GO:0009898	cytoplasmic side of plasma membrane	cellular_component	5	6	13011	8	30884	0.0642979
GO:0009558	embryo sac cellularization	biological_process	6	6	13011	8	30884	0.0642979
GO:0042132	fructose 1,6-bisphosphate 1-phosphatase activity	molecular_function	10	6	13011	8	30884	0.0642979
GO:0010295	(+)-abscisic acid 8'-hydroxylase activity	molecular_function	7	6	13011	8	30884	0.0642979
GO:0033897	ribonuclease T2 activity	molecular_function	10	6	13011	8	30884	0.0642979
GO:0015804	neutral amino acid transport	biological_process	11	6	13011	8	30884	0.0642979
GO:0016702	oxidoreductase activity, acting on single donors with incorporation of molecular oxygen, incorporation of two atoms of oxygen	molecular_function	6	6	13011	8	30884	0.0642979
GO:0031222	arabinan catabolic process	biological_process	8	6	13011	8	30884	0.0642979
GO:0046713	borate transport	biological_process	9	6	13011	8	30884	0.0642979
GO:0007076	mitotic chromosome condensation	biological_process	10	6	13011	8	30884	0.0642979
GO:0071497	cellular response to freezing	biological_process	7	6	13011	8	30884	0.0642979
GO:0004031	aldehyde oxidase activity	molecular_function	7	6	13011	8	30884	0.0642979
GO:0080135	regulation of cellular response to stress	biological_process	6	6	13011	8	30884	0.0642979
GO:0006954	inflammatory response	biological_process	6	6	13011	8	30884	0.0642979
GO:0051103	DNA ligation involved in DNA repair	biological_process	9	6	13011	8	30884	0.0642979
GO:0050302	indole-3-acetaldehyde oxidase activity	molecular_function	9	6	13011	8	30884	0.0642979
GO:0008692	3-hydroxybutyryl-CoA epimerase activity	molecular_function	7	6	13011	8	30884	0.0642979
GO:0004066	asparagine synthase (glutamine-hydrolyzing) activity	molecular_function	7	6	13011	8	30884	0.0642979
GO:0006529	asparagine biosynthetic process	biological_process	12	6	13011	8	30884	0.0642979
GO:0033388	putrescine biosynthetic process from arginine	biological_process	12	6	13011	8	30884	0.0642979
GO:0008652	cellular amino acid biosynthetic process	biological_process	9	6	13011	8	30884	0.0642979
GO:0000793	condensed chromosome	cellular_component	7	6	13011	8	30884	0.0642979
GO:0004478	methionine adenosyltransferase activity	molecular_function	6	6	13011	8	30884	0.0642979
GO:0045333	cellular respiration	biological_process	7	6	13011	8	30884	0.0642979
GO:0015743	malate transport	biological_process	12	6	13011	8	30884	0.0642979
GO:0010087	phloem or xylem histogenesis	biological_process	6	24	13011	44	30884	0.0655237
GO:0007568	aging	biological_process	4	32	13011	61	30884	0.066806
GO:0000103	sulfate assimilation	biological_process	6	32	13011	61	30884	0.066806
GO:0005875	microtubule associated complex	cellular_component	4	21	13011	38	30884	0.0707507
GO:0016132	brassinosteroid biosynthetic process	biological_process	9	21	13011	38	30884	0.0707507
GO:0000160	phosphorelay signal transduction system	biological_process	6	30	13011	57	30884	0.0711054
GO:0006273	lagging strand elongation	biological_process	10	7	13011	10	30884	0.0722955
GO:0045261	proton-transporting ATP synthase complex, catalytic core F(1	cellular_component	6	7	13011	10	30884	0.0722955
GO:0019048	modulation by virus of host morphology or physiology	biological_process	7	7	13011	10	30884	0.0722955
GO:0006555	methionine metabolic process	biological_process	10	7	13011	10	30884	0.0722955
GO:0010088	phloem development	biological_process	7	7	13011	10	30884	0.0722955
GO:0080187	floral organ senescence	biological_process	5	7	13011	10	30884	0.0722955
GO:0043169	cation binding	molecular_function	5	7	13011	10	30884	0.0722955
GO:0004556	alpha-amylase activity	molecular_function	8	7	13011	10	30884	0.0722955
GO:0009687	abscisic acid metabolic process	biological_process	10	7	13011	10	30884	0.0722955
GO:0097027	ubiquitin-protein transferase activator activity	molecular_function	6	7	13011	10	30884	0.0722955
GO:0051920	peroxiredoxin activity	molecular_function	4	7	13011	10	30884	0.0722955
GO:0016279	protein-lysine N-methyltransferase activity	molecular_function	8	7	13011	10	30884	0.0722955
GO:0003959	NADPH dehydrogenase activity	molecular_function	6	7	13011	10	30884	0.0722955
GO:0006855	drug transmembrane transport	biological_process	7	29	13011	55	30884	0.0733583
GO:0010181	FMN binding	molecular_function	7	29	13011	55	30884	0.0733583
GO:0006730	one-carbon metabolic process	biological_process	5	19	13011	34	30884	0.0741825
GO:0004645	phosphorylase activity	molecular_function	7	3	13011	3	30884	0.0747607
GO:0017113	dihydropyrimidine dehydrogenase (NADP+) activity	molecular_function	7	3	13011	3	30884	0.0747607
GO:0004061	arylformamidase activity	molecular_function	7	3	13011	3	30884	0.0747607
GO:0004412	homoserine dehydrogenase activity	molecular_function	7	3	13011	3	30884	0.0747607
GO:0008839	4-hydroxy-tetrahydrodipicolinate reductase	molecular_function	7	3	13011	3	30884	0.0747607
GO:0004149	dihydrolipoyllysine-residue succinyltransferase activity	molecular_function	9	3	13011	3	30884	0.0747607
GO:0007093	mitotic cell cycle checkpoint	biological_process	5	3	13011	3	30884	0.0747607
GO:0010275	NAD(P)H dehydrogenase complex assembly	biological_process	8	3	13011	3	30884	0.0747607
GO:0045017	glycerolipid biosynthetic process	biological_process	7	3	13011	3	30884	0.0747607
GO:0034256	chlorophyll(ide) b reductase activity	molecular_function	7	3	13011	3	30884	0.0747607
GO:0009782	photosystem I antenna complex	cellular_component	6	3	13011	3	30884	0.0747607
GO:0016767	geranylgeranyl-diphosphate geranylgeranyltransferase activity	molecular_function	8	3	13011	3	30884	0.0747607
GO:0033512	L-lysine catabolic process to acetyl-CoA via saccharopine	biological_process	10	3	13011	3	30884	0.0747607
GO:0006169	adenosine salvage	biological_process	10	3	13011	3	30884	0.0747607
GO:0050278	sedoheptulose-bisphosphatase activity	molecular_function	8	3	13011	3	30884	0.0747607
GO:0004795	threonine synthase activity	molecular_function	7	3	13011	3	30884	0.0747607
GO:0004088	carbamoyl-phosphate synthase (glutamine-hydrolyzing) activity	molecular_function	7	3	13011	3	30884	0.0747607
GO:0042276	error-prone translesion synthesis	biological_process	11	3	13011	3	30884	0.0747607
GO:0004820	glycine-tRNA ligase activity	molecular_function	7	3	13011	3	30884	0.0747607
GO:0006223	uracil salvage	biological_process	10	3	13011	3	30884	0.0747607
GO:0017153	sodium:dicarboxylate symporter activity	molecular_function	8	3	13011	3	30884	0.0747607
GO:0004418	hydroxymethylbilane synthase activity	molecular_function	6	3	13011	3	30884	0.0747607
GO:0052833	inositol monophosphate 4-phosphatase activity	molecular_function	10	3	13011	3	30884	0.0747607
GO:0022883	zinc efflux transmembrane transporter activity	molecular_function	11	3	13011	3	30884	0.0747607
GO:0090480	purine nucleotide-sugar transmembrane transport	biological_process	9	3	13011	3	30884	0.0747607
GO:0009780	photosynthetic NADP+ reduction	biological_process	7	3	13011	3	30884	0.0747607
GO:0015276	ligand-gated ion channel activity	molecular_function	7	3	13011	3	30884	0.0747607
GO:0018022	peptidyl-lysine methylation	biological_process	11	3	13011	3	30884	0.0747607
GO:0005980	glycogen catabolic process	biological_process	10	3	13011	3	30884	0.0747607
GO:0004109	coproporphyrinogen oxidase activity	molecular_function	7	3	13011	3	30884	0.0747607
GO:0018131	oxazole or thiazole biosynthetic process	biological_process	7	3	13011	3	30884	0.0747607
GO:0010186	positive regulation of cellular defense response	biological_process	9	3	13011	3	30884	0.0747607
GO:0015431	glutathione S-conjugate-exporting ATPase activity	molecular_function	10	3	13011	3	30884	0.0747607
GO:0010111	glyoxysome organization	biological_process	7	3	13011	3	30884	0.0747607
GO:0004001	adenosine kinase activity	molecular_function	7	3	13011	3	30884	0.0747607
GO:0009512	cytochrome b6f complex	cellular_component	6	3	13011	3	30884	0.0747607
GO:0045252	oxoglutarate dehydrogenase complex	cellular_component	6	3	13011	3	30884	0.0747607
GO:0071475	cellular hyperosmotic salinity response	biological_process	8	3	13011	3	30884	0.0747607
GO:0018160	peptidyl-pyrromethane cofactor linkage	biological_process	10	3	13011	3	30884	0.0747607
GO:0009496	plastoquinol--plastocyanin reductase activity	molecular_function	7	3	13011	3	30884	0.0747607
GO:0072588	box H/ACA RNP complex	cellular_component	6	3	13011	3	30884	0.0747607
GO:0019203	carbohydrate phosphatase activity	molecular_function	8	3	13011	3	30884	0.0747607
GO:0071327	cellular response to trehalose stimulus	biological_process	9	3	13011	3	30884	0.0747607
GO:0071260	cellular response to mechanical stimulus	biological_process	6	3	13011	3	30884	0.0747607
GO:0003942	N-acetyl-gamma-glutamyl-phosphate reductase activity	molecular_function	7	3	13011	3	30884	0.0747607
GO:0034470	ncRNA processing	biological_process	10	3	13011	3	30884	0.0747607
GO:0006659	phosphatidylserine biosynthetic process	biological_process	7	3	13011	3	30884	0.0747607
GO:0008974	phosphoribulokinase activity	molecular_function	7	3	13011	3	30884	0.0747607
GO:0009877	nodulation	biological_process	6	3	13011	3	30884	0.0747607
GO:0090393	sepal giant cell development	biological_process	6	3	13011	3	30884	0.0747607
GO:0000023	maltose metabolic process	biological_process	8	3	13011	3	30884	0.0747607
GO:0004413	homoserine kinase activity	molecular_function	7	3	13011	3	30884	0.0747607
GO:0019441	tryptophan catabolic process to kynurenine	biological_process	12	3	13011	3	30884	0.0747607
GO:0006551	leucine metabolic process	biological_process	10	3	13011	3	30884	0.0747607
GO:0005227	calcium activated cation channel activity	molecular_function	8	3	13011	3	30884	0.0747607
GO:0003934	GTP cyclohydrolase I activity	molecular_function	9	3	13011	3	30884	0.0747607
GO:1900367	positive regulation of defense response to insect	biological_process	8	3	13011	3	30884	0.0747607
GO:0005951	carbamoyl-phosphate synthase complex	cellular_component	6	3	13011	3	30884	0.0747607
GO:0004438	phosphatidylinositol-3-phosphatase activity	molecular_function	10	3	13011	3	30884	0.0747607
GO:0004476	mannose-6-phosphate isomerase activity	molecular_function	7	3	13011	3	30884	0.0747607
GO:0016553	base conversion or substitution editing	biological_process	10	3	13011	3	30884	0.0747607
GO:0043489	RNA stabilization	biological_process	10	3	13011	3	30884	0.0747607
GO:0010028	xanthophyll cycle	biological_process	12	3	13011	3	30884	0.0747607
GO:0008809	carnitine racemase activity	molecular_function	7	3	13011	3	30884	0.0747607
GO:0019079	viral genome replication	biological_process	7	3	13011	3	30884	0.0747607
GO:0003879	ATP phosphoribosyltransferase activity	molecular_function	7	3	13011	3	30884	0.0747607
GO:0004044	amidophosphoribosyltransferase activity	molecular_function	7	3	13011	3	30884	0.0747607
GO:0008837	diaminopimelate epimerase activity	molecular_function	9	3	13011	3	30884	0.0747607
GO:0006426	glycyl-tRNA aminoacylation	biological_process	13	3	13011	3	30884	0.0747607
GO:0019307	mannose biosynthetic process	biological_process	9	3	13011	3	30884	0.0747607
GO:0016891	endoribonuclease activity, producing 5'-phosphomonoesters	molecular_function	9	3	13011	3	30884	0.0747607
GO:0008275	gamma-tubulin small complex	cellular_component	5	3	13011	3	30884	0.0747607
GO:0046905	phytoene synthase activity	molecular_function	6	3	13011	3	30884	0.0747607
GO:0046510	UDP-sulfoquinovose:DAG sulfoquinovosyltransferase activity	molecular_function	7	3	13011	3	30884	0.0747607
GO:0031304	intrinsic component of mitochondrial inner membrane	cellular_component	7	3	13011	3	30884	0.0747607
GO:0015929	hexosaminidase activity	molecular_function	7	3	13011	3	30884	0.0747607
GO:0003838	sterol 24-C-methyltransferase activity	molecular_function	8	3	13011	3	30884	0.0747607
GO:0045435	lycopene epsilon cyclase activity	molecular_function	5	3	13011	3	30884	0.0747607
GO:0052832	inositol monophosphate 3-phosphatase activity	molecular_function	10	3	13011	3	30884	0.0747607
GO:0071311	cellular response to acetate	biological_process	7	3	13011	3	30884	0.0747607
GO:0042450	arginine biosynthetic process via ornithine	biological_process	13	3	13011	3	30884	0.0747607
GO:0030870	Mre11 complex	cellular_component	4	3	13011	3	30884	0.0747607
GO:0052629	phosphatidylinositol-3,5-bisphosphate 3-phosphatase activity	molecular_function	11	3	13011	3	30884	0.0747607
GO:0004563	beta-N-acetylhexosaminidase activity	molecular_function	8	3	13011	3	30884	0.0747607
GO:0008184	glycogen phosphorylase activity	molecular_function	8	3	13011	3	30884	0.0747607
GO:0035998	7,8-dihydroneopterin 3'-triphosphate biosynthetic process	biological_process	7	3	13011	3	30884	0.0747607
GO:0010290	chlorophyll catabolite transmembrane transporter activity	molecular_function	5	3	13011	3	30884	0.0747607
GO:0045792	negative regulation of cell size	biological_process	7	3	13011	3	30884	0.0747607
GO:0033097	amyloplast membrane	cellular_component	6	3	13011	3	30884	0.0747607
GO:0005216	ion channel activity	molecular_function	6	18	13011	32	30884	0.0758368
GO:0010067	procambium histogenesis	biological_process	7	8	13011	12	30884	0.0773138
GO:0080144	amino acid homeostasis	biological_process	9	8	13011	12	30884	0.0773138
GO:0010438	cellular response to sulfur starvation	biological_process	9	8	13011	12	30884	0.0773138
GO:0004854	xanthine dehydrogenase activity	molecular_function	7	8	13011	12	30884	0.0773138
GO:0009855	determination of bilateral symmetry	biological_process	6	8	13011	12	30884	0.0773138
GO:0051753	mannan synthase activity	molecular_function	9	8	13011	12	30884	0.0773138
GO:0009903	chloroplast avoidance movement	biological_process	9	8	13011	12	30884	0.0773138
GO:0009115	xanthine catabolic process	biological_process	11	8	13011	12	30884	0.0773138
GO:0009819	drought recovery	biological_process	6	8	13011	12	30884	0.0773138
GO:0009231	riboflavin biosynthetic process	biological_process	8	8	13011	12	30884	0.0773138
GO:0019748	secondary metabolic process	biological_process	4	8	13011	12	30884	0.0773138
GO:0046835	carbohydrate phosphorylation	biological_process	8	8	13011	12	30884	0.0773138
GO:0002679	respiratory burst involved in defense response	biological_process	5	8	13011	12	30884	0.0773138
GO:0008324	cation transmembrane transporter activity	molecular_function	6	17	13011	30	30884	0.0774191
GO:0016311	dephosphorylation	biological_process	7	27	13011	51	30884	0.0780778
GO:0019538	protein metabolic process	biological_process	6	16	13011	28	30884	0.0788978
GO:0051536	iron-sulfur cluster binding	molecular_function	5	16	13011	28	30884	0.0788978
GO:0034605	cellular response to heat	biological_process	6	15	13011	26	30884	0.0802316
GO:0009699	phenylpropanoid biosynthetic process	biological_process	7	15	13011	26	30884	0.0802316
GO:0004864	protein phosphatase inhibitor activity	molecular_function	7	15	13011	26	30884	0.0802316
GO:0005262	calcium channel activity	molecular_function	8	15	13011	26	30884	0.0802316
GO:0009612	response to mechanical stimulus	biological_process	5	9	13011	14	30884	0.0803462
GO:0051011	microtubule minus-end binding	molecular_function	8	9	13011	14	30884	0.0803462
GO:0019375	galactolipid biosynthetic process	biological_process	10	9	13011	14	30884	0.0803462
GO:0000082	G1/S transition of mitotic cell cycle	biological_process	7	9	13011	14	30884	0.0803462
GO:0008948	oxaloacetate decarboxylase activity	molecular_function	7	9	13011	14	30884	0.0803462
GO:0004435	phosphatidylinositol phospholipase C activity	molecular_function	9	9	13011	14	30884	0.0803462
GO:0070370	cellular heat acclimation	biological_process	7	9	13011	14	30884	0.0803462
GO:0002161	aminoacyl-tRNA editing activity	molecular_function	7	9	13011	14	30884	0.0803462
GO:0006646	phosphatidylethanolamine biosynthetic process	biological_process	10	9	13011	14	30884	0.0803462
GO:0008417	fucosyltransferase activity	molecular_function	7	9	13011	14	30884	0.0803462
GO:0016209	antioxidant activity	molecular_function	3	9	13011	14	30884	0.0803462
GO:0009615	response to virus	biological_process	7	33	13011	64	30884	0.0809331
GO:0005388	calcium-transporting ATPase activity	molecular_function	10	14	13011	24	30884	0.0813663
GO:0071555	cell wall organization	biological_process	6	159	13011	346	30884	0.0819474
GO:0009808	lignin metabolic process	biological_process	7	10	13011	16	30884	0.082012
GO:0046556	alpha-L-arabinofuranosidase activity	molecular_function	7	10	13011	16	30884	0.082012
GO:0008173	RNA methyltransferase activity	molecular_function	7	10	13011	16	30884	0.082012
GO:0031425	chloroplast RNA processing	biological_process	10	10	13011	16	30884	0.082012
GO:0006559	L-phenylalanine catabolic process	biological_process	11	10	13011	16	30884	0.082012
GO:0001522	pseudouridine synthesis	biological_process	10	10	13011	16	30884	0.082012
GO:0009044	xylan 1,4-beta-xylosidase activity	molecular_function	8	11	13011	18	30884	0.0827139
GO:0004673	protein histidine kinase activity	molecular_function	8	11	13011	18	30884	0.0827139
GO:0008356	asymmetric cell division	biological_process	5	11	13011	18	30884	0.0827139
GO:0010019	chloroplast-nucleus signaling pathway	biological_process	5	11	13011	18	30884	0.0827139
GO:0035999	tetrahydrofolate interconversion	biological_process	6	12	13011	20	30884	0.0827235
GO:0005384	manganese ion transmembrane transporter activity	molecular_function	10	12	13011	20	30884	0.0827235
GO:0022900	electron transport chain	biological_process	6	12	13011	20	30884	0.0827235
GO:0048444	floral organ morphogenesis	biological_process	5	12	13011	20	30884	0.0827235
GO:0010205	photoinhibition	biological_process	9	12	13011	20	30884	0.0827235
GO:0009850	auxin metabolic process	biological_process	5	12	13011	20	30884	0.0827235
GO:0008654	phospholipid biosynthetic process	biological_process	8	25	13011	47	30884	0.083089
GO:0006520	cellular amino acid metabolic process	biological_process	8	25	13011	47	30884	0.083089
GO:0003824	catalytic activity	molecular_function	3	167	13011	365	30884	0.0876206
GO:0016126	sterol biosynthetic process	biological_process	8	30	13011	58	30884	0.0894246
GO:0046777	protein autophosphorylation	biological_process	10	113	13011	243	30884	0.0936126
GO:0009664	plant-type cell wall organization	biological_process	7	34	13011	67	30884	0.0962937
GO:0006820	anion transport	biological_process	7	20	13011	37	30884	0.0968881
GO:0006396	RNA processing	biological_process	9	39	13011	78	30884	0.098202
GO:0020037	heme binding	molecular_function	6	158	13011	346	30884	0.0996933
GO:0010268	brassinosteroid homeostasis	biological_process	8	19	13011	35	30884	0.0998472
GO:0004364	glutathione transferase activity	molecular_function	6	38	13011	76	30884	0.101629
GO:0009793	embryo development ending in seed dormancy	biological_process	5	278	13011	622	30884	0.102554
GO:0042802	identical protein binding	molecular_function	5	86	13011	183	30884	0.103819
GO:0009973	adenylyl-sulfate reductase activity	molecular_function	6	4	13011	5	30884	0.104399
GO:0005094	Rho GDP-dissociation inhibitor activity	molecular_function	8	4	13011	5	30884	0.104399
GO:0004489	methylenetetrahydrofolate reductase (NAD(P)H) activity	molecular_function	7	4	13011	5	30884	0.104399
GO:0060359	response to ammonium ion	biological_process	6	4	13011	5	30884	0.104399
GO:0010338	leaf formation	biological_process	6	4	13011	5	30884	0.104399
GO:0019395	fatty acid oxidation	biological_process	10	4	13011	5	30884	0.104399
GO:0080061	indole-3-acetonitrile nitrilase activity	molecular_function	8	4	13011	5	30884	0.104399
GO:0008650	rRNA (uridine-2'-O-)-methyltransferase activity	molecular_function	10	4	13011	5	30884	0.104399
GO:0061087	positive regulation of histone H3-K27 methylation	biological_process	12	4	13011	5	30884	0.104399
GO:0080153	negative regulation of reductive pentose-phosphate cycle	biological_process	8	4	13011	5	30884	0.104399
GO:0010270	photosystem II oxygen evolving complex assembly	biological_process	9	4	13011	5	30884	0.104399
GO:2000232	regulation of rRNA processing	biological_process	8	4	13011	5	30884	0.104399
GO:0015749	monosaccharide transport	biological_process	9	4	13011	5	30884	0.104399
GO:0005976	polysaccharide metabolic process	biological_process	6	4	13011	5	30884	0.104399
GO:0004654	polyribonucleotide nucleotidyltransferase activity	molecular_function	7	4	13011	5	30884	0.104399
GO:0032300	mismatch repair complex	cellular_component	5	4	13011	5	30884	0.104399
GO:0016229	steroid dehydrogenase activity	molecular_function	5	4	13011	5	30884	0.104399
GO:0036381	pyridoxal 5'-phosphate synthase (glutamine hydrolysing) activity	molecular_function	7	4	13011	5	30884	0.104399
GO:0008792	arginine decarboxylase activity	molecular_function	7	4	13011	5	30884	0.104399
GO:0042754	negative regulation of circadian rhythm	biological_process	6	4	13011	5	30884	0.104399
GO:0009904	chloroplast accumulation movement	biological_process	9	4	13011	5	30884	0.104399
GO:0010032	meiotic chromosome condensation	biological_process	10	4	13011	5	30884	0.104399
GO:0080029	cellular response to boron-containing substance levels	biological_process	6	4	13011	5	30884	0.104399
GO:0045931	positive regulation of mitotic cell cycle	biological_process	8	4	13011	5	30884	0.104399
GO:0009226	nucleotide-sugar biosynthetic process	biological_process	9	4	13011	5	30884	0.104399
GO:0070401	NADP+ binding	molecular_function	6	4	13011	5	30884	0.104399
GO:0033353	S-adenosylmethionine cycle	biological_process	6	4	13011	5	30884	0.104399
GO:0016630	protochlorophyllide reductase activity	molecular_function	7	4	13011	5	30884	0.104399
GO:0009517	PSII associated light-harvesting complex II	cellular_component	6	4	13011	5	30884	0.104399
GO:0033741	adenylyl-sulfate reductase (glutathione) activity	molecular_function	7	4	13011	5	30884	0.104399
GO:0071454	cellular response to anoxia	biological_process	6	4	13011	5	30884	0.104399
GO:0006097	glyoxylate cycle	biological_process	7	4	13011	5	30884	0.104399
GO:0010330	cellulose synthase complex	cellular_component	6	4	13011	5	30884	0.104399
GO:0016205	selenocysteine methyltransferase activity	molecular_function	8	4	13011	5	30884	0.104399
GO:0018812	3-hydroxyacyl-CoA dehydratase activity	molecular_function	7	4	13011	5	30884	0.104399
GO:0043039	tRNA aminoacylation	biological_process	11	4	13011	5	30884	0.104399
GO:0009062	fatty acid catabolic process	biological_process	10	4	13011	5	30884	0.104399
GO:0060919	auxin influx	biological_process	8	4	13011	5	30884	0.104399
GO:0042550	photosystem I stabilization	biological_process	9	4	13011	5	30884	0.104399
GO:0003849	3-deoxy-7-phosphoheptulonate synthase activity	molecular_function	6	4	13011	5	30884	0.104399
GO:0008106	alcohol dehydrogenase (NADP+) activity	molecular_function	8	4	13011	5	30884	0.104399
GO:0071423	malate transmembrane transport	biological_process	13	4	13011	5	30884	0.104399
GO:0046506	sulfolipid biosynthetic process	biological_process	7	4	13011	5	30884	0.104399
GO:0031429	box H/ACA snoRNP complex	cellular_component	7	4	13011	5	30884	0.104399
GO:0004013	adenosylhomocysteinase activity	molecular_function	7	4	13011	5	30884	0.104399
GO:0016780	phosphotransferase activity, for other substituted phosphate groups	molecular_function	6	4	13011	5	30884	0.104399
GO:0004623	phospholipase A2 activity	molecular_function	8	4	13011	5	30884	0.104399
GO:0051446	positive regulation of meiotic cell cycle	biological_process	8	4	13011	5	30884	0.104399
GO:0009738	abscisic acid-activated signaling pathway	biological_process	6	131	13011	285	30884	0.104575
GO:0009639	response to red or far red light	biological_process	7	25	13011	48	30884	0.105906
GO:0016759	cellulose synthase activity	molecular_function	8	25	13011	48	30884	0.105906
GO:0051087	chaperone binding	molecular_function	5	17	13011	31	30884	0.105911
GO:0015706	nitrate transport	biological_process	9	17	13011	31	30884	0.105911
GO:0005759	mitochondrial matrix	cellular_component	7	64	13011	134	30884	0.108646
GO:0005528	FK506 binding	molecular_function	6	16	13011	29	30884	0.108989
GO:0010224	response to UV-B	biological_process	8	46	13011	94	30884	0.108989
GO:0004540	ribonuclease activity	molecular_function	7	15	13011	27	30884	0.112068
GO:0009638	phototropism	biological_process	6	15	13011	27	30884	0.112068
GO:0090351	seedling development	biological_process	5	15	13011	27	30884	0.112068
GO:0051119	sugar transmembrane transporter activity	molecular_function	6	15	13011	27	30884	0.112068
GO:0015934	large ribosomal subunit	cellular_component	7	35	13011	70	30884	0.11278
GO:0006662	glycerol ether metabolic process	biological_process	6	23	13011	44	30884	0.113445
GO:0043022	ribosome binding	molecular_function	6	14	13011	25	30884	0.115118
GO:0048507	meristem development	biological_process	6	14	13011	25	30884	0.115118
GO:0000462	maturation of SSU-rRNA from tricistronic rRNA transcript (SSU-rRNA, 5.8S rRNA, LSU-rRNA	biological_process	13	14	13011	25	30884	0.115118
GO:0004805	trehalose-phosphatase activity	molecular_function	9	14	13011	25	30884	0.115118
GO:0006865	amino acid transport	biological_process	10	34	13011	68	30884	0.116813
GO:0050662	coenzyme binding	molecular_function	5	22	13011	42	30884	0.117443
GO:0005507	copper ion binding	molecular_function	8	144	13011	316	30884	0.117636
GO:0006228	UTP biosynthetic process	biological_process	12	5	13011	7	30884	0.118309
GO:0009263	deoxyribonucleotide biosynthetic process	biological_process	10	5	13011	7	30884	0.118309
GO:0006000	fructose metabolic process	biological_process	8	5	13011	7	30884	0.118309
GO:0008508	bile acid:sodium symporter activity	molecular_function	6	5	13011	7	30884	0.118309
GO:1900140	regulation of seedling development	biological_process	8	5	13011	7	30884	0.118309
GO:0048564	photosystem I assembly	biological_process	8	5	13011	7	30884	0.118309
GO:0050307	sucrose-phosphate phosphatase activity	molecular_function	10	5	13011	7	30884	0.118309
GO:0055070	copper ion homeostasis	biological_process	11	5	13011	7	30884	0.118309
GO:0035250	UDP-galactosyltransferase activity	molecular_function	7	5	13011	7	30884	0.118309
GO:0070006	metalloaminopeptidase activity	molecular_function	9	5	13011	7	30884	0.118309
GO:0031428	box C/D snoRNP complex	cellular_component	6	5	13011	7	30884	0.118309
GO:0009070	serine family amino acid biosynthetic process	biological_process	11	5	13011	7	30884	0.118309
GO:0033201	alpha-1,4-glucan synthase activity	molecular_function	7	5	13011	7	30884	0.118309
GO:2000038	regulation of stomatal complex development	biological_process	8	5	13011	7	30884	0.118309
GO:0005310	dicarboxylic acid transmembrane transporter activity	molecular_function	7	5	13011	7	30884	0.118309
GO:0006556	S-adenosylmethionine biosynthetic process	biological_process	8	5	13011	7	30884	0.118309
GO:2000069	regulation of post-embryonic root development	biological_process	8	5	13011	7	30884	0.118309
GO:0006165	nucleoside diphosphate phosphorylation	biological_process	9	5	13011	7	30884	0.118309
GO:0016655	oxidoreductase activity, acting on NAD(P)H, quinone or similar compound as acceptor	molecular_function	6	5	13011	7	30884	0.118309
GO:0055074	calcium ion homeostasis	biological_process	10	5	13011	7	30884	0.118309
GO:0006809	nitric oxide biosynthetic process	biological_process	8	5	13011	7	30884	0.118309
GO:0045038	protein import into chloroplast thylakoid membrane	biological_process	13	5	13011	7	30884	0.118309
GO:0004748	ribonucleoside-diphosphate reductase activity, thioredoxin disulfide as acceptor	molecular_function	8	5	13011	7	30884	0.118309
GO:0071782	endoplasmic reticulum tubular network	cellular_component	7	5	13011	7	30884	0.118309
GO:0006183	GTP biosynthetic process	biological_process	12	5	13011	7	30884	0.118309
GO:0071786	endoplasmic reticulum tubular network organization	biological_process	7	5	13011	7	30884	0.118309
GO:0080151	positive regulation of salicylic acid mediated signaling pathway	biological_process	9	5	13011	7	30884	0.118309
GO:0030643	cellular phosphate ion homeostasis	biological_process	11	5	13011	7	30884	0.118309
GO:0006241	CTP biosynthetic process	biological_process	12	5	13011	7	30884	0.118309
GO:0008686	3,4-dihydroxy-2-butanone-4-phosphate synthase activity	molecular_function	6	5	13011	7	30884	0.118309
GO:0004617	phosphoglycerate dehydrogenase activity	molecular_function	7	5	13011	7	30884	0.118309
GO:0033481	galacturonate biosynthetic process	biological_process	9	5	13011	7	30884	0.118309
GO:0006572	tyrosine catabolic process	biological_process	11	5	13011	7	30884	0.118309
GO:0005971	ribonucleoside-diphosphate reductase complex	cellular_component	7	5	13011	7	30884	0.118309
GO:0003935	GTP cyclohydrolase II activity	molecular_function	9	5	13011	7	30884	0.118309
GO:0009531	secondary cell wall	cellular_component	7	5	13011	7	30884	0.118309
GO:0010508	positive regulation of autophagy	biological_process	9	5	13011	7	30884	0.118309
GO:0009648	photoperiodism	biological_process	7	12	13011	21	30884	0.120934
GO:0008284	positive regulation of cell proliferation	biological_process	7	12	13011	21	30884	0.120934
GO:0008047	enzyme activator activity	molecular_function	5	12	13011	21	30884	0.120934
GO:0032259	methylation	biological_process	4	103	13011	223	30884	0.122387
GO:0006631	fatty acid metabolic process	biological_process	9	27	13011	53	30884	0.123077
GO:0090502	RNA phosphodiester bond hydrolysis, endonucleolytic	biological_process	10	11	13011	19	30884	0.123546
GO:0055069	zinc ion homeostasis	biological_process	11	11	13011	19	30884	0.123546
GO:0001510	RNA methylation	biological_process	10	11	13011	19	30884	0.123546
GO:0009642	response to light intensity	biological_process	7	11	13011	19	30884	0.123546
GO:0009970	cellular response to sulfate starvation	biological_process	9	11	13011	19	30884	0.123546
GO:0009826	unidimensional cell growth	biological_process	7	76	13011	162	30884	0.123892
GO:0015171	amino acid transmembrane transporter activity	molecular_function	7	42	13011	86	30884	0.124879
GO:0004579	dolichyl-diphosphooligosaccharide-protein glycotransferase activity	molecular_function	8	6	13011	9	30884	0.124968
GO:0009759	indole glucosinolate biosynthetic process	biological_process	10	6	13011	9	30884	0.124968
GO:0017004	cytochrome complex assembly	biological_process	8	6	13011	9	30884	0.124968
GO:0009800	cinnamic acid biosynthetic process	biological_process	8	6	13011	9	30884	0.124968
GO:0004471	malate dehydrogenase (decarboxylating) (NAD+) activity	molecular_function	8	6	13011	9	30884	0.124968
GO:0003910	DNA ligase (ATP) activity	molecular_function	7	6	13011	9	30884	0.124968
GO:0090063	positive regulation of microtubule nucleation	biological_process	11	6	13011	9	30884	0.124968
GO:0071486	cellular response to high light intensity	biological_process	9	6	13011	9	30884	0.124968
GO:0016208	AMP binding	molecular_function	5	6	13011	9	30884	0.124968
GO:0022622	root system development	biological_process	6	6	13011	9	30884	0.124968
GO:0016652	oxidoreductase activity, acting on NAD(P)H, NAD(P) as acceptor	molecular_function	6	6	13011	9	30884	0.124968
GO:0003916	DNA topoisomerase activity	molecular_function	5	6	13011	9	30884	0.124968
GO:0003968	RNA-directed RNA polymerase activity	molecular_function	9	6	13011	9	30884	0.124968
GO:0043481	anthocyanin accumulation in tissues in response to UV light	biological_process	10	6	13011	9	30884	0.124968
GO:0008649	rRNA methyltransferase activity	molecular_function	8	6	13011	9	30884	0.124968
GO:0030267	glyoxylate reductase (NADP) activity	molecular_function	7	6	13011	9	30884	0.124968
GO:0009052	pentose-phosphate shunt, non-oxidative branch	biological_process	6	6	13011	9	30884	0.124968
GO:0030093	chloroplast photosystem I	cellular_component	8	6	13011	9	30884	0.124968
GO:0005253	anion channel activity	molecular_function	7	6	13011	9	30884	0.124968
GO:0004470	malic enzyme activity	molecular_function	7	6	13011	9	30884	0.124968
GO:0042793	transcription from plastid promoter	biological_process	9	6	13011	9	30884	0.124968
GO:0050821	protein stabilization	biological_process	6	10	13011	17	30884	0.125799
GO:0080130	L-phenylalanine:2-oxoglutarate aminotransferase activity	molecular_function	8	10	13011	17	30884	0.125799
GO:0019829	cation-transporting ATPase activity	molecular_function	8	10	13011	17	30884	0.125799
GO:0004525	ribonuclease III activity	molecular_function	10	10	13011	17	30884	0.125799
GO:0042277	peptide binding	molecular_function	5	20	13011	38	30884	0.12593
GO:0010497	plasmodesmata-mediated intercellular transport	biological_process	7	9	13011	15	30884	0.127492
GO:0070696	transmembrane receptor protein serine/threonine kinase binding	molecular_function	7	9	13011	15	30884	0.127492
GO:0071219	cellular response to molecule of bacterial origin	biological_process	7	9	13011	15	30884	0.127492
GO:0010016	shoot system morphogenesis	biological_process	5	9	13011	15	30884	0.127492
GO:0009643	photosynthetic acclimation	biological_process	8	9	13011	15	30884	0.127492
GO:0010439	regulation of glucosinolate biosynthetic process	biological_process	9	9	13011	15	30884	0.127492
GO:0071482	cellular response to light stimulus	biological_process	7	9	13011	15	30884	0.127492
GO:0008142	oxysterol binding	molecular_function	7	9	13011	15	30884	0.127492
GO:0033110	Cvt vesicle membrane	cellular_component	7	7	13011	11	30884	0.127763
GO:0015175	neutral amino acid transmembrane transporter activity	molecular_function	8	7	13011	11	30884	0.127763
GO:0009881	photoreceptor activity	molecular_function	5	7	13011	11	30884	0.127763
GO:1902347	response to strigolactone	biological_process	6	7	13011	11	30884	0.127763
GO:0045736	negative regulation of cyclin-dependent protein serine/threonine kinase activity	biological_process	13	7	13011	11	30884	0.127763
GO:0048194	Golgi vesicle budding	biological_process	8	7	13011	11	30884	0.127763
GO:0016444	somatic cell DNA recombination	biological_process	9	7	13011	11	30884	0.127763
GO:0010328	auxin influx transmembrane transporter activity	molecular_function	6	7	13011	11	30884	0.127763
GO:0016884	carbon-nitrogen ligase activity, with glutamine as amido-N-donor	molecular_function	6	7	13011	11	30884	0.127763
GO:0005471	ATP:ADP antiporter activity	molecular_function	10	7	13011	11	30884	0.127763
GO:0004861	cyclin-dependent protein serine/threonine kinase inhibitor activity	molecular_function	8	7	13011	11	30884	0.127763
GO:0017077	oxidative phosphorylation uncoupler activity	molecular_function	5	7	13011	11	30884	0.127763
GO:0003954	NADH dehydrogenase activity	molecular_function	6	7	13011	11	30884	0.127763
GO:0010997	anaphase-promoting complex binding	molecular_function	5	7	13011	11	30884	0.127763
GO:0009787	regulation of abscisic acid-activated signaling pathway	biological_process	8	7	13011	11	30884	0.127763
GO:0015103	inorganic anion transmembrane transporter activity	molecular_function	7	7	13011	11	30884	0.127763
GO:0010629	negative regulation of gene expression	biological_process	8	7	13011	11	30884	0.127763
GO:0009423	chorismate biosynthetic process	biological_process	10	7	13011	11	30884	0.127763
GO:0006072	glycerol-3-phosphate metabolic process	biological_process	8	7	13011	11	30884	0.127763
GO:0034485	phosphatidylinositol-3,4,5-trisphosphate 5-phosphatase activity	molecular_function	10	7	13011	11	30884	0.127763
GO:0047631	ADP-ribose diphosphatase activity	molecular_function	8	7	13011	11	30884	0.127763
GO:0009835	fruit ripening	biological_process	5	8	13011	13	30884	0.128315
GO:0010005	cortical microtubule, transverse to long axis	cellular_component	10	8	13011	13	30884	0.128315
GO:0010044	response to aluminum ion	biological_process	7	8	13011	13	30884	0.128315
GO:0019288	isopentenyl diphosphate biosynthetic process, methylerythritol 4-phosphate pathway	biological_process	10	8	13011	13	30884	0.128315
GO:0031122	cytoplasmic microtubule organization	biological_process	8	8	13011	13	30884	0.128315
GO:0010310	regulation of hydrogen peroxide metabolic process	biological_process	8	8	13011	13	30884	0.128315
GO:0006164	purine nucleotide biosynthetic process	biological_process	10	8	13011	13	30884	0.128315
GO:0010264	myo-inositol hexakisphosphate biosynthetic process	biological_process	9	8	13011	13	30884	0.128315
GO:0015976	carbon utilization	biological_process	3	8	13011	13	30884	0.128315
GO:0034389	lipid particle organization	biological_process	6	8	13011	13	30884	0.128315
GO:0009407	toxin catabolic process	biological_process	6	31	13011	62	30884	0.129992
GO:0016049	cell growth	biological_process	4	31	13011	62	30884	0.129992
GO:0007131	reciprocal meiotic recombination	biological_process	10	19	13011	36	30884	0.130433
GO:0055072	iron ion homeostasis	biological_process	11	19	13011	36	30884	0.130433
GO:0055085	transmembrane transport	biological_process	6	136	13011	299	30884	0.131019
GO:0048765	root hair cell differentiation	biological_process	8	18	13011	34	30884	0.135119
GO:0016791	phosphatase activity	molecular_function	7	18	13011	34	30884	0.135119
GO:0005215	transporter activity	molecular_function	3	172	13011	382	30884	0.135346
GO:0006629	lipid metabolic process	biological_process	5	84	13011	181	30884	0.13708
GO:0045454	cell redox homeostasis	biological_process	5	95	13011	206	30884	0.137484
GO:0016787	hydrolase activity	molecular_function	4	239	13011	537	30884	0.13976
GO:0071554	cell wall organization or biogenesis	biological_process	4	23	13011	45	30884	0.142446
GO:0051865	protein autoubiquitination	biological_process	12	16	13011	30	30884	0.145068
GO:0042803	protein homodimerization activity	molecular_function	6	100	13011	218	30884	0.14593
GO:0031348	negative regulation of defense response	biological_process	8	22	13011	43	30884	0.147874
GO:0004970	ionotropic glutamate receptor activity	molecular_function	7	15	13011	28	30884	0.150341
GO:0008889	glycerophosphodiester phosphodiesterase activity	molecular_function	8	15	13011	28	30884	0.150341
GO:0005217	intracellular ligand-gated ion channel activity	molecular_function	8	15	13011	28	30884	0.150341
GO:0018208	peptidyl-proline modification	biological_process	10	15	13011	28	30884	0.150341
GO:0002229	defense response to oomycetes	biological_process	8	15	13011	28	30884	0.150341
GO:0016614	oxidoreductase activity, acting on CH-OH group of donors	molecular_function	5	32	13011	65	30884	0.150375
GO:0080044	quercetin 7-O-glucosyltransferase activity	molecular_function	8	45	13011	94	30884	0.152741
GO:0009695	jasmonic acid biosynthetic process	biological_process	10	21	13011	41	30884	0.153569
GO:0004601	peroxidase activity	molecular_function	4	61	13011	130	30884	0.153789
GO:0005515	protein binding	molecular_function	4	1455	13011	3387	30884	0.154334
GO:0019344	cysteine biosynthetic process	biological_process	11	14	13011	26	30884	0.155819
GO:0009982	pseudouridine synthase activity	molecular_function	6	13	13011	24	30884	0.1615
GO:0000062	fatty-acyl-CoA binding	molecular_function	9	13	13011	24	30884	0.1615
GO:0004177	aminopeptidase activity	molecular_function	8	13	13011	24	30884	0.1615
GO:0010431	seed maturation	biological_process	5	19	13011	37	30884	0.165842
GO:0000155	phosphorelay sensor kinase activity	molecular_function	9	12	13011	22	30884	0.167379
GO:0006807	nitrogen compound metabolic process	biological_process	4	12	13011	22	30884	0.167379
GO:0000989	transcription factor activity, transcription factor binding	molecular_function	NA	12	13011	22	30884	0.167379
GO:0009630	gravitropism	biological_process	6	29	13011	59	30884	0.167969
GO:0006468	protein phosphorylation	biological_process	9	504	13011	1158	30884	0.171168
GO:0015238	drug transmembrane transporter activity	NA	NA	18	13011	35	30884	0.172467
GO:0008202	steroid metabolic process	biological_process	6	11	13011	20	30884	0.173441
GO:0042761	very long-chain fatty acid biosynthetic process	biological_process	11	11	13011	20	30884	0.173441
GO:0045551	cinnamyl-alcohol dehydrogenase activity	molecular_function	7	11	13011	20	30884	0.173441
GO:0004575	sucrose alpha-glucosidase activity	molecular_function	8	11	13011	20	30884	0.173441
GO:0006816	calcium ion transport	biological_process	10	11	13011	20	30884	0.173441
GO:0008559	xenobiotic-transporting ATPase activity	molecular_function	9	11	13011	20	30884	0.173441
GO:0009965	leaf morphogenesis	biological_process	6	53	13011	113	30884	0.174941
GO:0016757	transferase activity, transferring glycosyl groups	molecular_function	5	270	13011	613	30884	0.176207
GO:0004588	orotate phosphoribosyltransferase activity	molecular_function	7	2	13011	2	30884	0.177474
GO:0050613	delta14-sterol reductase activity	molecular_function	7	2	13011	2	30884	0.177474
GO:0032264	IMP salvage	biological_process	13	2	13011	2	30884	0.177474
GO:0030692	Noc4p-Nop14p complex	cellular_component	5	2	13011	2	30884	0.177474
GO:0090355	positive regulation of auxin metabolic process	biological_process	8	2	13011	2	30884	0.177474
GO:0050242	pyruvate, phosphate dikinase activity	molecular_function	7	2	13011	2	30884	0.177474
GO:0000428	DNA-directed RNA polymerase complex	cellular_component	6	2	13011	2	30884	0.177474
GO:0010422	regulation of brassinosteroid biosynthetic process	biological_process	10	2	13011	2	30884	0.177474
GO:0001568	blood vessel development	biological_process	5	2	13011	2	30884	0.177474
GO:0010303	limit dextrinase activity	molecular_function	7	2	13011	2	30884	0.177474
GO:0004314	[acyl-carrier-protein] S-malonyltransferase activity	molecular_function	8	2	13011	2	30884	0.177474
GO:0015800	acidic amino acid transport	biological_process	11	2	13011	2	30884	0.177474
GO:0015882	L-ascorbic acid transport	biological_process	10	2	13011	2	30884	0.177474
GO:0006090	pyruvate metabolic process	biological_process	9	2	13011	2	30884	0.177474
GO:0005950	anthranilate synthase complex	cellular_component	6	2	13011	2	30884	0.177474
GO:0005363	maltose transmembrane transporter activity	molecular_function	8	2	13011	2	30884	0.177474
GO:0005358	high-affinity hydrogen:glucose symporter activity	molecular_function	11	2	13011	2	30884	0.177474
GO:0045056	transcytosis	biological_process	7	2	13011	2	30884	0.177474
GO:0046512	sphingosine biosynthetic process	biological_process	9	2	13011	2	30884	0.177474
GO:0004368	glycerol-3-phosphate dehydrogenase activity	molecular_function	7	2	13011	2	30884	0.177474
GO:0004587	ornithine-oxo-acid transaminase activity	molecular_function	7	2	13011	2	30884	0.177474
GO:0045987	positive regulation of smooth muscle contraction	biological_process	10	2	13011	2	30884	0.177474
GO:0047807	cytokinin 7-beta-glucosyltransferase activity	molecular_function	8	2	13011	2	30884	0.177474
GO:0033310	chlorophyll a catabolic process	biological_process	10	2	13011	2	30884	0.177474
GO:0033984	indole-3-glycerol-phosphate lyase activity	molecular_function	7	2	13011	2	30884	0.177474
GO:0003866	3-phosphoshikimate 1-carboxyvinyltransferase activity	molecular_function	6	2	13011	2	30884	0.177474
GO:0030931	heterotetrameric ADPG pyrophosphorylase complex	cellular_component	5	2	13011	2	30884	0.177474
GO:0015591	D-ribose transmembrane transporter activity	molecular_function	9	2	13011	2	30884	0.177474
GO:0004055	argininosuccinate synthase activity	molecular_function	6	2	13011	2	30884	0.177474
GO:0097218	sieve plate	cellular_component	6	2	13011	2	30884	0.177474
GO:0038036	sphingosine-1-phosphate receptor activity	molecular_function	8	2	13011	2	30884	0.177474
GO:0000234	phosphoethanolamine N-methyltransferase activity	molecular_function	8	2	13011	2	30884	0.177474
GO:0061416	regulation of transcription from RNA polymerase II promoter in response to salt stress	biological_process	12	2	13011	2	30884	0.177474
GO:0080021	response to benzoic acid	biological_process	6	2	13011	2	30884	0.177474
GO:0003868	4-hydroxyphenylpyruvate dioxygenase activity	molecular_function	7	2	13011	2	30884	0.177474
GO:0061635	regulation of protein complex stability	biological_process	5	2	13011	2	30884	0.177474
GO:0004584	dolichyl-phosphate-mannose-glycolipid alpha-mannosyltransferase activity	molecular_function	8	2	13011	2	30884	0.177474
GO:0046460	neutral lipid biosynthetic process	biological_process	8	2	13011	2	30884	0.177474
GO:0004076	biotin synthase activity	molecular_function	7	2	13011	2	30884	0.177474
GO:0033259	plastid DNA replication	biological_process	10	2	13011	2	30884	0.177474
GO:0008967	phosphoglycolate phosphatase activity	molecular_function	8	2	13011	2	30884	0.177474
GO:0071522	ureidoglycine aminohydrolase activity	molecular_function	7	2	13011	2	30884	0.177474
GO:0047874	dolichyldiphosphatase activity	molecular_function	8	2	13011	2	30884	0.177474
GO:1900039	positive regulation of cellular response to hypoxia	biological_process	7	2	13011	2	30884	0.177474
GO:0042286	glutamate-1-semialdehyde 2,1-aminomutase activity	molecular_function	7	2	13011	2	30884	0.177474
GO:0051765	inositol tetrakisphosphate kinase activity	molecular_function	7	2	13011	2	30884	0.177474
GO:0035725	sodium ion transmembrane transport	biological_process	10	2	13011	2	30884	0.177474
GO:0090610	bundle sheath cell fate specification	biological_process	6	2	13011	2	30884	0.177474
GO:0030604	1-deoxy-D-xylulose-5-phosphate reductoisomerase activity	molecular_function	7	2	13011	2	30884	0.177474
GO:1903648	positive regulation of chlorophyll catabolic process	biological_process	10	2	13011	2	30884	0.177474
GO:0032355	response to estradiol	biological_process	6	2	13011	2	30884	0.177474
GO:0004318	enoyl-[acyl-carrier-protein] reductase (NADH) activity	molecular_function	8	2	13011	2	30884	0.177474
GO:0080062	cytokinin 9-beta-glucosyltransferase activity	molecular_function	8	2	13011	2	30884	0.177474
GO:0004419	hydroxymethylglutaryl-CoA lyase activity	molecular_function	7	2	13011	2	30884	0.177474
GO:0004358	glutamate N-acetyltransferase activity	molecular_function	9	2	13011	2	30884	0.177474
GO:1900366	negative regulation of defense response to insect	biological_process	8	2	13011	2	30884	0.177474
GO:0004648	O-phospho-L-serine:2-oxoglutarate aminotransferase activity	molecular_function	7	2	13011	2	30884	0.177474
GO:0004668	protein-arginine deiminase activity	molecular_function	7	2	13011	2	30884	0.177474
GO:0051745	4-hydroxy-3-methylbut-2-en-1-yl diphosphate reductase activity	molecular_function	7	2	13011	2	30884	0.177474
GO:0030880	RNA polymerase complex	cellular_component	5	2	13011	2	30884	0.177474
GO:0080138	borate uptake transmembrane transporter activity	NA	NA	2	13011	2	30884	0.177474
GO:0047632	agmatine deiminase activity	molecular_function	7	2	13011	2	30884	0.177474
GO:0010055	atrichoblast differentiation	biological_process	8	2	13011	2	30884	0.177474
GO:0019285	glycine betaine biosynthetic process from choline	biological_process	8	2	13011	2	30884	0.177474
GO:0043620	regulation of DNA-templated transcription in response to stress	biological_process	9	2	13011	2	30884	0.177474
GO:0016631	enoyl-[acyl-carrier-protein] reductase activity	molecular_function	7	2	13011	2	30884	0.177474
GO:0030785	[ribulose-bisphosphate carboxylase]-lysine N-methyltransferase activity	molecular_function	8	2	13011	2	30884	0.177474
GO:0008092	cytoskeletal protein binding	molecular_function	5	2	13011	2	30884	0.177474
GO:0034639	L-amino acid efflux transmembrane transporter activity	molecular_function	9	2	13011	2	30884	0.177474
GO:0002131	wobble position cytosine ribose methylation	biological_process	14	2	13011	2	30884	0.177474
GO:0006264	mitochondrial DNA replication	biological_process	10	2	13011	2	30884	0.177474
GO:0042762	regulation of sulfur metabolic process	biological_process	7	2	13011	2	30884	0.177474
GO:0004411	homogentisate 1,2-dioxygenase activity	molecular_function	7	2	13011	2	30884	0.177474
GO:0016002	sulfite reductase activity	molecular_function	6	2	13011	2	30884	0.177474
GO:0008676	3-deoxy-8-phosphooctulonate synthase activity	molecular_function	6	2	13011	2	30884	0.177474
GO:0016730	oxidoreductase activity, acting on iron-sulfur proteins as donors	molecular_function	5	2	13011	2	30884	0.177474
GO:0000455	enzyme-directed rRNA pseudouridine synthesis	biological_process	14	2	13011	2	30884	0.177474
GO:0047184	1-acylglycerophosphocholine O-acyltransferase activity	molecular_function	8	2	13011	2	30884	0.177474
GO:0015220	choline transmembrane transporter activity	molecular_function	5	2	13011	2	30884	0.177474
GO:1903508	positive regulation of nucleic acid-templated transcription	biological_process	10	2	13011	2	30884	0.177474
GO:0032651	regulation of interleukin-1 beta production	biological_process	8	2	13011	2	30884	0.177474
GO:0015576	sorbitol transmembrane transporter activity	molecular_function	6	2	13011	2	30884	0.177474
GO:0004590	orotidine-5'-phosphate decarboxylase activity	molecular_function	7	2	13011	2	30884	0.177474
GO:0046424	ferulate 5-hydroxylase activity	molecular_function	6	2	13011	2	30884	0.177474
GO:0008748	N-ethylmaleimide reductase activity	molecular_function	7	2	13011	2	30884	0.177474
GO:0071366	cellular response to indolebutyric acid stimulus	biological_process	7	2	13011	2	30884	0.177474
GO:0006849	plasma membrane pyruvate transport	biological_process	13	2	13011	2	30884	0.177474
GO:0004641	phosphoribosylformylglycinamidine cyclo-ligase activity	molecular_function	7	2	13011	2	30884	0.177474
GO:0008843	endochitinase activity	molecular_function	8	2	13011	2	30884	0.177474
GO:0015215	nucleotide transmembrane transporter activity	molecular_function	6	2	13011	2	30884	0.177474
GO:0015410	manganese-transporting ATPase activity	molecular_function	11	2	13011	2	30884	0.177474
GO:0008863	formate dehydrogenase (NAD+) activity	molecular_function	7	2	13011	2	30884	0.177474
GO:0002103	endonucleolytic cleavage of tetracistronic rRNA transcript (SSU-rRNA, LSU-rRNA, 4.5S-rRNA, 5S-rRNA	biological_process	12	2	13011	2	30884	0.177474
GO:0044391	ribosomal subunit	cellular_component	6	2	13011	2	30884	0.177474
GO:0010486	manganese:proton antiporter activity	molecular_function	11	2	13011	2	30884	0.177474
GO:0052591	sn-glycerol-3-phosphate:ubiquinone-8 oxidoreductase activity	molecular_function	9	2	13011	2	30884	0.177474
GO:0004635	phosphoribosyl-AMP cyclohydrolase activity	molecular_function	8	2	13011	2	30884	0.177474
GO:0034727	piecemeal microautophagy of nucleus	biological_process	8	2	13011	2	30884	0.177474
GO:0004822	isoleucine-tRNA ligase activity	molecular_function	7	2	13011	2	30884	0.177474
GO:0015093	ferrous iron transmembrane transporter activity	molecular_function	11	2	13011	2	30884	0.177474
GO:0009671	nitrate:proton symporter activity	molecular_function	11	2	13011	2	30884	0.177474
GO:0004399	histidinol dehydrogenase activity	molecular_function	7	2	13011	2	30884	0.177474
GO:0045766	positive regulation of angiogenesis	biological_process	8	2	13011	2	30884	0.177474
GO:0005046	KDEL sequence binding	molecular_function	8	2	13011	2	30884	0.177474
GO:0019918	peptidyl-arginine methylation, to symmetrical-dimethyl arginine	biological_process	14	2	13011	2	30884	0.177474
GO:0051092	positive regulation of NF-kappaB transcription factor activity	biological_process	7	2	13011	2	30884	0.177474
GO:0042183	formate catabolic process	biological_process	8	2	13011	2	30884	0.177474
GO:0047951	glutathione thiolesterase activity	molecular_function	7	2	13011	2	30884	0.177474
GO:0018738	S-formylglutathione hydrolase activity	molecular_function	7	2	13011	2	30884	0.177474
GO:0031517	red light photoreceptor activity	molecular_function	7	2	13011	2	30884	0.177474
GO:0050313	sulfur dioxygenase activity	molecular_function	7	2	13011	2	30884	0.177474
GO:0004808	tRNA (5-methylaminomethyl-2-thiouridylate)-methyltransferase activity	molecular_function	9	2	13011	2	30884	0.177474
GO:0010800	positive regulation of peptidyl-threonine phosphorylation	biological_process	11	2	13011	2	30884	0.177474
GO:0008670	2,4-dienoyl-CoA reductase (NADPH) activity	molecular_function	7	2	13011	2	30884	0.177474
GO:0017012	protein-phytochromobilin linkage	biological_process	11	2	13011	2	30884	0.177474
GO:0034618	arginine binding	molecular_function	8	2	13011	2	30884	0.177474
GO:0006643	membrane lipid metabolic process	biological_process	7	2	13011	2	30884	0.177474
GO:0000412	histone peptidyl-prolyl isomerization	biological_process	12	2	13011	2	30884	0.177474
GO:0044805	late nucleophagy	biological_process	8	2	13011	2	30884	0.177474
GO:0009268	response to pH	biological_process	5	2	13011	2	30884	0.177474
GO:0046677	response to antibiotic	biological_process	5	2	13011	2	30884	0.177474
GO:0044238	primary metabolic process	biological_process	4	2	13011	2	30884	0.177474
GO:0004134	4-alpha-glucanotransferase activity	molecular_function	5	2	13011	2	30884	0.177474
GO:0030335	positive regulation of cell migration	biological_process	8	2	13011	2	30884	0.177474
GO:0015575	mannitol transmembrane transporter activity	molecular_function	6	2	13011	2	30884	0.177474
GO:0071617	lysophospholipid acyltransferase activity	molecular_function	7	2	13011	2	30884	0.177474
GO:0008481	sphinganine kinase activity	molecular_function	8	2	13011	2	30884	0.177474
GO:0009662	etioplast organization	biological_process	7	2	13011	2	30884	0.177474
GO:0043335	protein unfolding	biological_process	4	2	13011	2	30884	0.177474
GO:0080180	2-methylguanosine metabolic process	biological_process	12	2	13011	2	30884	0.177474
GO:0004042	acetyl-CoA:L-glutamate N-acetyltransferase activity	molecular_function	9	2	13011	2	30884	0.177474
GO:0072684	mitochondrial tRNA 3'-trailer cleavage, endonucleolytic	biological_process	11	2	13011	2	30884	0.177474
GO:0004719	protein-L-isoaspartate (D-aspartate) O-methyltransferase activity	molecular_function	8	2	13011	2	30884	0.177474
GO:0010121	arginine catabolic process to proline via ornithine	biological_process	14	2	13011	2	30884	0.177474
GO:0050311	sulfite reductase (ferredoxin) activity	molecular_function	7	2	13011	2	30884	0.177474
GO:0016768	spermine synthase activity	molecular_function	6	2	13011	2	30884	0.177474
GO:0000215	tRNA 2'-phosphotransferase activity	molecular_function	7	2	13011	2	30884	0.177474
GO:0004371	glycerone kinase activity	molecular_function	7	2	13011	2	30884	0.177474
GO:0006778	porphyrin-containing compound metabolic process	biological_process	7	2	13011	2	30884	0.177474
GO:0080093	regulation of photorespiration	biological_process	7	2	13011	2	30884	0.177474
GO:0006827	high-affinity iron ion transmembrane transport	NA	NA	2	13011	2	30884	0.177474
GO:0010202	response to low fluence red light stimulus	biological_process	9	2	13011	2	30884	0.177474
GO:0010313	phytochrome binding	molecular_function	5	2	13011	2	30884	0.177474
GO:0030797	24-methylenesterol C-methyltransferase activity	molecular_function	8	2	13011	2	30884	0.177474
GO:0008352	katanin complex	cellular_component	5	2	13011	2	30884	0.177474
GO:0080164	regulation of nitric oxide metabolic process	biological_process	6	2	13011	2	30884	0.177474
GO:0004073	aspartate-semialdehyde dehydrogenase activity	molecular_function	7	2	13011	2	30884	0.177474
GO:0032467	positive regulation of cytokinesis	biological_process	9	2	13011	2	30884	0.177474
GO:0008622	epsilon DNA polymerase complex	cellular_component	6	2	13011	2	30884	0.177474
GO:0046028	electron transporter, transferring electrons from cytochrome b6/f complex of photosystem II activity	molecular_function	6	2	13011	2	30884	0.177474
GO:0034337	RNA folding	biological_process	4	2	13011	2	30884	0.177474
GO:0034272	phosphatidylinositol 3-kinase complex, class III, type II	cellular_component	9	2	13011	2	30884	0.177474
GO:0034271	phosphatidylinositol 3-kinase complex, class III, type I	cellular_component	9	2	13011	2	30884	0.177474
GO:0048482	plant ovule morphogenesis	biological_process	5	2	13011	2	30884	0.177474
GO:0008836	diaminopimelate decarboxylase activity	molecular_function	7	2	13011	2	30884	0.177474
GO:0046409	p-coumarate 3-hydroxylase activity	molecular_function	6	2	13011	2	30884	0.177474
GO:0010323	negative regulation of isopentenyl diphosphate biosynthetic process, methylerythritol 4-phosphate pathway	biological_process	9	2	13011	2	30884	0.177474
GO:0004441	inositol-1,4-bisphosphate 1-phosphatase activity	molecular_function	10	2	13011	2	30884	0.177474
GO:0036228	protein targeting to nuclear inner membrane	biological_process	8	2	13011	2	30884	0.177474
GO:0006593	ornithine catabolic process	biological_process	11	2	13011	2	30884	0.177474
GO:0004325	ferrochelatase activity	molecular_function	5	2	13011	2	30884	0.177474
GO:0000025	maltose catabolic process	biological_process	9	2	13011	2	30884	0.177474
GO:0051484	isopentenyl diphosphate biosynthetic process, methylerythritol 4-phosphate pathway involved in terpenoid biosynthetic process	biological_process	11	2	13011	2	30884	0.177474
GO:0003376	sphingosine-1-phosphate signaling pathway	biological_process	6	2	13011	2	30884	0.177474
GO:0009679	hexose:proton symporter activity	molecular_function	8	2	13011	2	30884	0.177474
GO:2000694	regulation of phragmoplast microtubule organization	biological_process	8	2	13011	2	30884	0.177474
GO:0043971	histone H3-K18 acetylation	biological_process	12	2	13011	2	30884	0.177474
GO:0010487	thermospermine synthase activity	molecular_function	6	2	13011	2	30884	0.177474
GO:0045088	regulation of innate immune response	biological_process	7	2	13011	2	30884	0.177474
GO:0031515	tRNA (m1A) methyltransferase complex	cellular_component	7	2	13011	2	30884	0.177474
GO:0001158	enhancer sequence-specific DNA binding	molecular_function	9	2	13011	2	30884	0.177474
GO:0043738	reduced coenzyme F420 dehydrogenase activity	molecular_function	5	2	13011	2	30884	0.177474
GO:0004729	oxygen-dependent protoporphyrinogen oxidase activity	molecular_function	7	2	13011	2	30884	0.177474
GO:0000779	condensed chromosome, centromeric region	cellular_component	8	2	13011	2	30884	0.177474
GO:0043405	regulation of MAP kinase activity	biological_process	11	2	13011	2	30884	0.177474
GO:0004071	aspartate-ammonia ligase activity	molecular_function	8	2	13011	2	30884	0.177474
GO:0005342	organic acid transmembrane transporter activity	molecular_function	5	2	13011	2	30884	0.177474
GO:0031998	regulation of fatty acid beta-oxidation	biological_process	8	2	13011	2	30884	0.177474
GO:0045158	electron transporter, transferring electrons within cytochrome b6/f complex of photosystem II activity	molecular_function	6	2	13011	2	30884	0.177474
GO:0004831	tyrosine-tRNA ligase activity	molecular_function	7	2	13011	2	30884	0.177474
GO:0052693	epoxyqueuosine reductase activity	molecular_function	5	2	13011	2	30884	0.177474
GO:0044843	cell cycle G1/S phase transition	biological_process	6	2	13011	2	30884	0.177474
GO:0004636	phosphoribosyl-ATP diphosphatase activity	molecular_function	8	2	13011	2	30884	0.177474
GO:1902348	cellular response to strigolactone	biological_process	7	2	13011	2	30884	0.177474
GO:0051307	meiotic chromosome separation	biological_process	6	2	13011	2	30884	0.177474
GO:0015871	choline transport	biological_process	7	2	13011	2	30884	0.177474
GO:0031054	pre-miRNA processing	biological_process	11	2	13011	2	30884	0.177474
GO:0044613	nuclear pore central transport channel	cellular_component	4	2	13011	2	30884	0.177474
GO:0000799	nuclear condensin complex	cellular_component	7	2	13011	2	30884	0.177474
GO:0090358	positive regulation of tryptophan metabolic process	biological_process	10	2	13011	2	30884	0.177474
GO:0043826	sulfur oxygenase reductase activity	molecular_function	5	2	13011	2	30884	0.177474
GO:0033862	UMP kinase activity	molecular_function	9	2	13011	2	30884	0.177474
GO:0015746	citrate transport	biological_process	11	2	13011	2	30884	0.177474
GO:0009308	amine metabolic process	biological_process	6	2	13011	2	30884	0.177474
GO:0004698	calcium-dependent protein kinase C activity	molecular_function	10	2	13011	2	30884	0.177474
GO:0006479	protein methylation	biological_process	10	2	13011	2	30884	0.177474
GO:0043914	NADPH:sulfur oxidoreductase activity	molecular_function	5	2	13011	2	30884	0.177474
GO:0046608	carotenoid isomerase activity	molecular_function	6	2	13011	2	30884	0.177474
GO:0047205	quinate O-hydroxycinnamoyltransferase activity	molecular_function	9	2	13011	2	30884	0.177474
GO:0006437	tyrosyl-tRNA aminoacylation	biological_process	13	2	13011	2	30884	0.177474
GO:0017126	nucleologenesis	biological_process	8	2	13011	2	30884	0.177474
GO:0004637	phosphoribosylamine-glycine ligase activity	molecular_function	6	2	13011	2	30884	0.177474
GO:0051738	xanthophyll binding	molecular_function	6	2	13011	2	30884	0.177474
GO:0003991	acetylglutamate kinase activity	molecular_function	7	2	13011	2	30884	0.177474
GO:0071731	response to nitric oxide	biological_process	7	2	13011	2	30884	0.177474
GO:0045740	positive regulation of DNA replication	biological_process	10	2	13011	2	30884	0.177474
GO:0005835	fatty acid synthase complex	cellular_component	4	2	13011	2	30884	0.177474
GO:0032260	response to jasmonic acid stimulus involved in jasmonic acid and ethylene-dependent systemic resistance	biological_process	7	2	13011	2	30884	0.177474
GO:0051060	pullulanase activity	molecular_function	7	2	13011	2	30884	0.177474
GO:0003882	CDP-diacylglycerol-serine O-phosphatidyltransferase activity	molecular_function	8	2	13011	2	30884	0.177474
GO:0019294	keto-3-deoxy-D-manno-octulosonic acid biosynthetic process	biological_process	8	2	13011	2	30884	0.177474
GO:0003876	AMP deaminase activity	molecular_function	8	2	13011	2	30884	0.177474
GO:0005365	myo-inositol transmembrane transporter activity	molecular_function	8	2	13011	2	30884	0.177474
GO:0070988	demethylation	biological_process	4	2	13011	2	30884	0.177474
GO:0000248	C-5 sterol desaturase activity	molecular_function	7	2	13011	2	30884	0.177474
GO:0034709	methylosome	cellular_component	6	2	13011	2	30884	0.177474
GO:0048312	intracellular distribution of mitochondria	biological_process	8	2	13011	2	30884	0.177474
GO:2000030	regulation of response to red or far red light	biological_process	6	2	13011	2	30884	0.177474
GO:0048146	positive regulation of fibroblast proliferation	biological_process	8	2	13011	2	30884	0.177474
GO:0010347	L-galactose-1-phosphate phosphatase activity	molecular_function	11	2	13011	2	30884	0.177474
GO:0036258	multivesicular body assembly	biological_process	9	2	13011	2	30884	0.177474
GO:0046294	formaldehyde catabolic process	biological_process	8	2	13011	2	30884	0.177474
GO:0080124	pheophytinase activity	molecular_function	7	2	13011	2	30884	0.177474
GO:0002132	wobble position uridine ribose methylation	biological_process	14	2	13011	2	30884	0.177474
GO:0051766	inositol trisphosphate kinase activity	molecular_function	7	2	13011	2	30884	0.177474
GO:0015229	L-ascorbic acid transporter activity	molecular_function	8	2	13011	2	30884	0.177474
GO:0031303	integral component of endosome membrane	cellular_component	7	2	13011	2	30884	0.177474
GO:0018920	glyphosate metabolic process	biological_process	6	2	13011	2	30884	0.177474
GO:0000171	ribonuclease MRP activity	molecular_function	8	2	13011	2	30884	0.177474
GO:0035560	pheophoridase activity	molecular_function	7	2	13011	2	30884	0.177474
GO:1901475	pyruvate transmembrane transport	biological_process	12	2	13011	2	30884	0.177474
GO:0050777	negative regulation of immune response	biological_process	7	2	13011	2	30884	0.177474
GO:0047918	GDP-mannose 3,5-epimerase activity	molecular_function	7	2	13011	2	30884	0.177474
GO:0010349	L-galactose dehydrogenase activity	molecular_function	7	2	13011	2	30884	0.177474
GO:0045550	geranylgeranyl reductase activity	molecular_function	5	2	13011	2	30884	0.177474
GO:0006862	nucleotide transport	biological_process	8	2	13011	2	30884	0.177474
GO:0004400	histidinol-phosphate transaminase activity	molecular_function	7	2	13011	2	30884	0.177474
GO:0072660	maintenance of protein location in plasma membrane	biological_process	8	2	13011	2	30884	0.177474
GO:0046481	digalactosyldiacylglycerol synthase activity	molecular_function	8	2	13011	2	30884	0.177474
GO:1990188	euchromatin binding	molecular_function	5	2	13011	2	30884	0.177474
GO:0004352	glutamate dehydrogenase (NAD+) activity	molecular_function	8	2	13011	2	30884	0.177474
GO:0031957	very long-chain fatty acid-CoA ligase activity	molecular_function	8	2	13011	2	30884	0.177474
GO:0045943	positive regulation of transcription from RNA polymerase I promoter	biological_process	10	2	13011	2	30884	0.177474
GO:0045730	respiratory burst	biological_process	4	2	13011	2	30884	0.177474
GO:0009852	auxin catabolic process	biological_process	6	2	13011	2	30884	0.177474
GO:0005522	profilin binding	molecular_function	5	2	13011	2	30884	0.177474
GO:0018316	peptide cross-linking via L-cystine	biological_process	10	2	13011	2	30884	0.177474
GO:0010297	heteropolysaccharide binding	molecular_function	6	2	13011	2	30884	0.177474
GO:0003992	N2-acetyl-L-ornithine:2-oxoglutarate 5-aminotransferase activity	molecular_function	7	2	13011	2	30884	0.177474
GO:0010478	chlororespiration	biological_process	8	2	13011	2	30884	0.177474
GO:0009892	negative regulation of metabolic process	biological_process	6	2	13011	2	30884	0.177474
GO:0051752	phosphoglucan, water dikinase activity	molecular_function	7	2	13011	2	30884	0.177474
GO:0000740	nuclear membrane fusion	biological_process	8	2	13011	2	30884	0.177474
GO:0016119	carotene metabolic process	biological_process	9	2	13011	2	30884	0.177474
GO:0034455	t-UTP complex	cellular_component	4	2	13011	2	30884	0.177474
GO:0035885	exochitinase activity	molecular_function	8	2	13011	2	30884	0.177474
GO:0080005	photosystem stoichiometry adjustment	biological_process	8	2	13011	2	30884	0.177474
GO:0042346	positive regulation of NF-kappaB import into nucleus	NA	NA	2	13011	2	30884	0.177474
GO:1901485	positive regulation of transcription factor catabolic process	biological_process	13	2	13011	2	30884	0.177474
GO:0031000	response to caffeine	biological_process	6	2	13011	2	30884	0.177474
GO:0061158	3'-UTR-mediated mRNA destabilization	biological_process	12	2	13011	2	30884	0.177474
GO:0047172	shikimate O-hydroxycinnamoyltransferase activity	molecular_function	9	2	13011	2	30884	0.177474
GO:0080108	S-alkylthiohydroximate lyase activity	molecular_function	6	2	13011	2	30884	0.177474
GO:0043883	malolactic enzyme activity	molecular_function	5	2	13011	2	30884	0.177474
GO:0016871	cycloartenol synthase activity	molecular_function	7	2	13011	2	30884	0.177474
GO:0017084	delta1-pyrroline-5-carboxylate synthetase activity	molecular_function	7	2	13011	2	30884	0.177474
GO:0015121	phosphoenolpyruvate:phosphate antiporter activity	molecular_function	9	2	13011	2	30884	0.177474
GO:0010803	regulation of tumor necrosis factor-mediated signaling pathway	biological_process	9	2	13011	2	30884	0.177474
GO:0046834	lipid phosphorylation	biological_process	8	2	13011	2	30884	0.177474
GO:0005943	phosphatidylinositol 3-kinase complex, class IA	cellular_component	9	2	13011	2	30884	0.177474
GO:0080045	quercetin 3'-O-glucosyltransferase activity	molecular_function	8	2	13011	2	30884	0.177474
GO:0052861	glucan endo-1,3-beta-glucanase activity, C-3 substituted reducing group	molecular_function	8	2	13011	2	30884	0.177474
GO:0030288	outer membrane-bounded periplasmic space	cellular_component	5	2	13011	2	30884	0.177474
GO:0090400	stress-induced premature senescence	biological_process	7	2	13011	2	30884	0.177474
GO:0004018	N6-(1,2-dicarboxyethyl)AMP AMP-lyase (fumarate-forming) activity	molecular_function	7	2	13011	2	30884	0.177474
GO:0005534	galactose binding	molecular_function	6	2	13011	2	30884	0.177474
GO:0006383	transcription from RNA polymerase III promoter	biological_process	9	2	13011	2	30884	0.177474
GO:0006428	isoleucyl-tRNA aminoacylation	biological_process	13	2	13011	2	30884	0.177474
GO:0015148	D-xylose transmembrane transporter activity	molecular_function	9	2	13011	2	30884	0.177474
GO:0006127	glycerophosphate shuttle	biological_process	6	2	13011	2	30884	0.177474
GO:0043066	negative regulation of apoptotic process	biological_process	9	2	13011	2	30884	0.177474
GO:0000172	ribonuclease MRP complex	cellular_component	6	2	13011	2	30884	0.177474
GO:0035269	protein O-linked mannosylation	biological_process	11	2	13011	2	30884	0.177474
GO:0007420	brain development	biological_process	6	2	13011	2	30884	0.177474
GO:0009061	anaerobic respiration	biological_process	8	10	13011	18	30884	0.179655
GO:0004866	endopeptidase inhibitor activity	molecular_function	7	10	13011	18	30884	0.179655
GO:0009098	leucine biosynthetic process	biological_process	11	10	13011	18	30884	0.179655
GO:0055046	microgametogenesis	biological_process	4	10	13011	18	30884	0.179655
GO:0001558	regulation of cell growth	biological_process	6	10	13011	18	30884	0.179655
GO:0008237	metallopeptidase activity	molecular_function	7	22	13011	44	30884	0.182302
GO:0016559	peroxisome fission	biological_process	7	9	13011	16	30884	0.185966
GO:2000031	regulation of salicylic acid mediated signaling pathway	biological_process	8	9	13011	16	30884	0.185966
GO:0016458	gene silencing	biological_process	4	9	13011	16	30884	0.185966
GO:0005655	nucleolar ribonuclease P complex	cellular_component	9	9	13011	16	30884	0.185966
GO:0048040	UDP-glucuronate decarboxylase activity	molecular_function	7	9	13011	16	30884	0.185966
GO:0000165	MAPK cascade	biological_process	11	9	13011	16	30884	0.185966
GO:0030001	metal ion transport	biological_process	8	35	13011	73	30884	0.186692
GO:0006749	glutathione metabolic process	biological_process	8	35	13011	73	30884	0.186692
GO:0005750	mitochondrial respiratory chain complex III	cellular_component	6	16	13011	31	30884	0.186835
GO:0006418	tRNA aminoacylation for protein translation	biological_process	12	16	13011	31	30884	0.186835
GO:0006995	cellular response to nitrogen starvation	biological_process	9	16	13011	31	30884	0.186835
GO:0010051	xylem and phloem pattern formation	biological_process	6	30	13011	62	30884	0.191686
GO:0005261	cation channel activity	molecular_function	7	8	13011	14	30884	0.192274
GO:0009942	longitudinal axis specification	biological_process	7	8	13011	14	30884	0.192274
GO:0004012	phospholipid-translocating ATPase activity	molecular_function	6	8	13011	14	30884	0.192274
GO:0009228	thiamine biosynthetic process	biological_process	8	8	13011	14	30884	0.192274
GO:0043090	amino acid import	biological_process	11	8	13011	14	30884	0.192274
GO:0000422	mitophagy	biological_process	7	8	13011	14	30884	0.192274
GO:0008295	spermidine biosynthetic process	biological_process	11	8	13011	14	30884	0.192274
GO:0006796	phosphate-containing compound metabolic process	biological_process	6	8	13011	14	30884	0.192274
GO:0042372	phylloquinone biosynthetic process	biological_process	7	8	13011	14	30884	0.192274
GO:1900057	positive regulation of leaf senescence	biological_process	10	8	13011	14	30884	0.192274
GO:0052696	flavonoid glucuronidation	biological_process	6	46	13011	98	30884	0.193609
GO:0043565	sequence-specific DNA binding	molecular_function	7	249	13011	566	30884	0.193743
GO:0006508	proteolysis	biological_process	7	218	13011	494	30884	0.194172
GO:0043069	negative regulation of programmed cell death	biological_process	8	15	13011	29	30884	0.194648
GO:0019432	triglyceride biosynthetic process	biological_process	10	15	13011	29	30884	0.194648
GO:0030247	polysaccharide binding	molecular_function	5	25	13011	51	30884	0.195656
GO:0042626	ATPase activity, coupled to transmembrane movement of substances	molecular_function	8	64	13011	139	30884	0.197152
GO:0004812	aminoacyl-tRNA ligase activity	molecular_function	6	20	13011	40	30884	0.197499
GO:0009956	radial pattern formation	biological_process	6	7	13011	12	30884	0.198393
GO:0030674	protein binding, bridging	molecular_function	5	7	13011	12	30884	0.198393
GO:1900425	negative regulation of defense response to bacterium	biological_process	8	7	13011	12	30884	0.198393
GO:0080060	integument development	biological_process	5	7	13011	12	30884	0.198393
GO:0046654	tetrahydrofolate biosynthetic process	biological_process	8	7	13011	12	30884	0.198393
GO:0009610	response to symbiotic fungus	biological_process	8	7	13011	12	30884	0.198393
GO:0004629	phospholipase C activity	molecular_function	8	7	13011	12	30884	0.198393
GO:0009051	pentose-phosphate shunt, oxidative branch	biological_process	7	7	13011	12	30884	0.198393
GO:0004366	glycerol-3-phosphate O-acyltransferase activity	molecular_function	8	7	13011	12	30884	0.198393
GO:0009657	plastid organization	biological_process	6	7	13011	12	30884	0.198393
GO:0034613	cellular protein localization	biological_process	6	7	13011	12	30884	0.198393
GO:0000210	NAD+ diphosphatase activity	molecular_function	9	7	13011	12	30884	0.198393
GO:0042162	telomeric DNA binding	molecular_function	8	7	13011	12	30884	0.198393
GO:0010161	red light signaling pathway	biological_process	6	7	13011	12	30884	0.198393
GO:0005840	ribosome	cellular_component	6	195	13011	441	30884	0.198498
GO:0005730	nucleolus	cellular_component	6	278	13011	634	30884	0.198733
GO:0016310	phosphorylation	biological_process	7	229	13011	520	30884	0.19895
GO:0080043	quercetin 3-O-glucosyltransferase activity	molecular_function	8	45	13011	96	30884	0.200117
GO:0006950	response to stress	biological_process	4	33	13011	69	30884	0.20069
GO:0042023	DNA endoreduplication	biological_process	11	14	13011	27	30884	0.202935
GO:0006790	sulfur compound metabolic process	biological_process	5	14	13011	27	30884	0.202935
GO:0080027	response to herbivore	biological_process	7	14	13011	27	30884	0.202935
GO:0010182	sugar mediated signaling pathway	biological_process	6	24	13011	49	30884	0.203483
GO:0008107	galactoside 2-alpha-L-fucosyltransferase activity	molecular_function	9	6	13011	10	30884	0.203977
GO:0003989	acetyl-CoA carboxylase activity	molecular_function	7	6	13011	10	30884	0.203977
GO:0010190	cytochrome b6f complex assembly	biological_process	9	6	13011	10	30884	0.203977
GO:0050736	O-malonyltransferase activity	molecular_function	8	6	13011	10	30884	0.203977
GO:0080046	quercetin 4'-O-glucosyltransferase activity	molecular_function	8	6	13011	10	30884	0.203977
GO:0005247	voltage-gated chloride channel activity	molecular_function	9	6	13011	10	30884	0.203977
GO:0010031	circumnutation	biological_process	5	6	13011	10	30884	0.203977
GO:0045927	positive regulation of growth	biological_process	6	6	13011	10	30884	0.203977
GO:0010050	vegetative phase change	biological_process	5	6	13011	10	30884	0.203977
GO:0019676	ammonia assimilation cycle	biological_process	12	6	13011	10	30884	0.203977
GO:0010117	photoprotection	biological_process	7	6	13011	10	30884	0.203977
GO:0044209	AMP salvage	biological_process	13	6	13011	10	30884	0.203977
GO:0008893	guanosine-3',5'-bis(diphosphate) 3'-diphosphatase activity	molecular_function	8	6	13011	10	30884	0.203977
GO:0015833	peptide transport	biological_process	8	6	13011	10	30884	0.203977
GO:0043023	ribosomal large subunit binding	molecular_function	6	6	13011	10	30884	0.203977
GO:0010371	regulation of gibberellin biosynthetic process	biological_process	8	6	13011	10	30884	0.203977
GO:0061088	regulation of sequestering of zinc ion	biological_process	6	6	13011	10	30884	0.203977
GO:0032876	negative regulation of DNA endoreduplication	biological_process	9	6	13011	10	30884	0.203977
GO:0033926	glycopeptide alpha-N-acetylgalactosaminidase activity	molecular_function	7	6	13011	10	30884	0.203977
GO:0008381	mechanically-gated ion channel activity	molecular_function	8	6	13011	10	30884	0.203977
GO:0006882	cellular zinc ion homeostasis	biological_process	12	6	13011	10	30884	0.203977
GO:0006405	RNA export from nucleus	biological_process	10	6	13011	10	30884	0.203977
GO:0043495	protein anchor	molecular_function	6	6	13011	10	30884	0.203977
GO:0009820	alkaloid metabolic process	biological_process	6	3	13011	4	30884	0.204569
GO:0055071	manganese ion homeostasis	biological_process	11	3	13011	4	30884	0.204569
GO:0051513	regulation of monopolar cell growth	biological_process	8	3	13011	4	30884	0.204569
GO:0004615	phosphomannomutase activity	molecular_function	7	3	13011	4	30884	0.204569
GO:0003854	3-beta-hydroxy-delta5-steroid dehydrogenase activity	molecular_function	7	3	13011	4	30884	0.204569
GO:0015168	glycerol transmembrane transporter activity	molecular_function	6	3	13011	4	30884	0.204569
GO:0035279	mRNA cleavage involved in gene silencing by miRNA	biological_process	12	3	13011	4	30884	0.204569
GO:0071164	RNA trimethylguanosine synthase activity	molecular_function	8	3	13011	4	30884	0.204569
GO:0016236	macroautophagy	biological_process	7	3	13011	4	30884	0.204569
GO:0001561	fatty acid alpha-oxidation	biological_process	11	3	13011	4	30884	0.204569
GO:0048263	determination of dorsal identity	biological_process	7	3	13011	4	30884	0.204569
GO:0051457	maintenance of protein location in nucleus	biological_process	8	3	13011	4	30884	0.204569
GO:0080109	indole-3-acetonitrile nitrile hydratase activity	molecular_function	8	3	13011	4	30884	0.204569
GO:0009528	plastid inner membrane	cellular_component	6	3	13011	4	30884	0.204569
GO:0070681	glutaminyl-tRNAGln biosynthesis via transamidation	biological_process	12	3	13011	4	30884	0.204569
GO:0018026	peptidyl-lysine monomethylation	biological_process	12	3	13011	4	30884	0.204569
GO:0034970	histone H3-R2 methylation	biological_process	13	3	13011	4	30884	0.204569
GO:0019003	GDP binding	molecular_function	8	3	13011	4	30884	0.204569
GO:0030863	cortical cytoskeleton	cellular_component	7	3	13011	4	30884	0.204569
GO:0080134	regulation of response to stress	biological_process	6	3	13011	4	30884	0.204569
GO:0052641	benzoic acid glucosyltransferase activity	molecular_function	8	3	13011	4	30884	0.204569
GO:0033853	aspartate-prephenate aminotransferase activity	molecular_function	7	3	13011	4	30884	0.204569
GO:1902448	positive regulation of shade avoidance	biological_process	7	3	13011	4	30884	0.204569
GO:0050567	glutaminyl-tRNA synthase (glutamine-hydrolyzing) activity	molecular_function	7	3	13011	4	30884	0.204569
GO:0004802	transketolase activity	molecular_function	6	3	13011	4	30884	0.204569
GO:0031022	nuclear migration along microfilament	biological_process	8	3	13011	4	30884	0.204569
GO:0046719	regulation by virus of viral protein levels in host cell	biological_process	7	3	13011	4	30884	0.204569
GO:0046467	membrane lipid biosynthetic process	biological_process	8	3	13011	4	30884	0.204569
GO:0034614	cellular response to reactive oxygen species	biological_process	7	3	13011	4	30884	0.204569
GO:1902326	positive regulation of chlorophyll biosynthetic process	biological_process	10	3	13011	4	30884	0.204569
GO:0004307	ethanolaminephosphotransferase activity	molecular_function	8	3	13011	4	30884	0.204569
GO:0019156	isoamylase activity	molecular_function	5	3	13011	4	30884	0.204569
GO:0051721	protein phosphatase 2A binding	molecular_function	8	3	13011	4	30884	0.204569
GO:0004750	ribulose-phosphate 3-epimerase activity	molecular_function	7	3	13011	4	30884	0.204569
GO:0050833	pyruvate transmembrane transporter activity	molecular_function	8	3	13011	4	30884	0.204569
GO:0010600	regulation of auxin biosynthetic process	biological_process	9	3	13011	4	30884	0.204569
GO:0032509	endosome transport via multivesicular body sorting pathway	biological_process	8	3	13011	4	30884	0.204569
GO:0032504	multicellular organism reproduction	biological_process	4	3	13011	4	30884	0.204569
GO:0006900	membrane budding	biological_process	7	3	13011	4	30884	0.204569
GO:0019544	arginine catabolic process to glutamate	biological_process	13	3	13011	4	30884	0.204569
GO:0046475	glycerophospholipid catabolic process	biological_process	9	3	13011	4	30884	0.204569
GO:0046509	1,2-diacylglycerol 3-beta-galactosyltransferase activity	molecular_function	8	3	13011	4	30884	0.204569
GO:0009186	deoxyribonucleoside diphosphate metabolic process	biological_process	9	3	13011	4	30884	0.204569
GO:0031516	far-red light photoreceptor activity	molecular_function	7	3	13011	4	30884	0.204569
GO:0033591	response to L-ascorbic acid	biological_process	6	3	13011	4	30884	0.204569
GO:0070772	PAS complex	cellular_component	9	3	13011	4	30884	0.204569
GO:0051050	positive regulation of transport	biological_process	6	3	13011	4	30884	0.204569
GO:0006641	triglyceride metabolic process	biological_process	9	3	13011	4	30884	0.204569
GO:0019903	protein phosphatase binding	molecular_function	7	3	13011	4	30884	0.204569
GO:0031539	positive regulation of anthocyanin metabolic process	biological_process	7	3	13011	4	30884	0.204569
GO:0052667	phosphomethylethanolamine N-methyltransferase activity	molecular_function	8	3	13011	4	30884	0.204569
GO:0090391	granum assembly	biological_process	6	3	13011	4	30884	0.204569
GO:0008825	cyclopropane-fatty-acyl-phospholipid synthase activity	molecular_function	8	3	13011	4	30884	0.204569
GO:0019374	galactolipid metabolic process	biological_process	9	3	13011	4	30884	0.204569
GO:0051171	regulation of nitrogen compound metabolic process	biological_process	6	3	13011	4	30884	0.204569
GO:0010447	response to acidic pH	biological_process	6	3	13011	4	30884	0.204569
GO:0004638	phosphoribosylaminoimidazole carboxylase activity	molecular_function	7	3	13011	4	30884	0.204569
GO:0052640	salicylic acid glucosyltransferase (glucoside-forming) activity	molecular_function	8	3	13011	4	30884	0.204569
GO:0033854	glutamate-prephenate aminotransferase activity	molecular_function	7	3	13011	4	30884	0.204569
GO:0045140	inositol phosphoceramide synthase activity	molecular_function	7	3	13011	4	30884	0.204569
GO:0030388	fructose 1,6-bisphosphate metabolic process	biological_process	7	3	13011	4	30884	0.204569
GO:0034971	histone H3-R17 methylation	biological_process	13	3	13011	4	30884	0.204569
GO:0016710	trans-cinnamate 4-monooxygenase activity	molecular_function	7	3	13011	4	30884	0.204569
GO:0009452	7-methylguanosine RNA capping	biological_process	11	3	13011	4	30884	0.204569
GO:0044611	nuclear pore inner ring	cellular_component	4	3	13011	4	30884	0.204569
GO:0009883	red or far-red light photoreceptor activity	molecular_function	6	3	13011	4	30884	0.204569
GO:0034972	histone H3-R26 methylation	biological_process	13	3	13011	4	30884	0.204569
GO:0048102	autophagic cell death	biological_process	6	3	13011	4	30884	0.204569
GO:0015105	arsenite transmembrane transporter activity	molecular_function	8	3	13011	4	30884	0.204569
GO:0070569	uridylyltransferase activity	molecular_function	7	3	13011	4	30884	0.204569
GO:0043674	columella	cellular_component	5	3	13011	4	30884	0.204569
GO:0070545	PeBoW complex	cellular_component	4	3	13011	4	30884	0.204569
GO:0010291	carotene beta-ring hydroxylase activity	molecular_function	6	3	13011	4	30884	0.204569
GO:0000086	G2/M transition of mitotic cell cycle	biological_process	7	3	13011	4	30884	0.204569
GO:0008864	formyltetrahydrofolate deformylase activity	molecular_function	7	3	13011	4	30884	0.204569
GO:0009544	chloroplast ATP synthase complex	cellular_component	9	3	13011	4	30884	0.204569
GO:0000312	plastid small ribosomal subunit	cellular_component	9	3	13011	4	30884	0.204569
GO:0004103	choline kinase activity	molecular_function	7	3	13011	4	30884	0.204569
GO:0036261	7-methylguanosine cap hypermethylation	biological_process	11	3	13011	4	30884	0.204569
GO:0000453	enzyme-directed rRNA 2'-O-methylation	biological_process	15	3	13011	4	30884	0.204569
GO:0010036	response to boron-containing substance	biological_process	5	3	13011	4	30884	0.204569
GO:0010581	regulation of starch biosynthetic process	biological_process	10	3	13011	4	30884	0.204569
GO:0015367	oxoglutarate:malate antiporter activity	molecular_function	9	3	13011	4	30884	0.204569
GO:0016742	hydroxymethyl-, formyl- and related transferase activity	molecular_function	6	3	13011	4	30884	0.204569
GO:2000306	positive regulation of photomorphogenesis	biological_process	9	3	13011	4	30884	0.204569
GO:0018874	benzoate metabolic process	biological_process	7	3	13011	4	30884	0.204569
GO:0000811	GINS complex	cellular_component	6	3	13011	4	30884	0.204569
GO:0080132	fatty acid alpha-hydroxylase activity	molecular_function	5	3	13011	4	30884	0.204569
GO:0043141	ATP-dependent 5'-3' DNA helicase activity	molecular_function	12	3	13011	4	30884	0.204569
GO:0015131	oxaloacetate transmembrane transporter activity	molecular_function	9	3	13011	4	30884	0.204569
GO:0006650	glycerophospholipid metabolic process	biological_process	8	3	13011	4	30884	0.204569
GO:0015172	acidic amino acid transmembrane transporter activity	molecular_function	8	3	13011	4	30884	0.204569
GO:0006471	protein ADP-ribosylation	biological_process	9	3	13011	4	30884	0.204569
GO:0004049	anthranilate synthase activity	molecular_function	7	3	13011	4	30884	0.204569
GO:0016312	inositol bisphosphate phosphatase activity	molecular_function	9	3	13011	4	30884	0.204569
GO:0043157	response to cation stress	biological_process	7	3	13011	4	30884	0.204569
GO:0052542	defense response by callose deposition	biological_process	6	3	13011	4	30884	0.204569
GO:0070330	aromatase activity	molecular_function	7	3	13011	4	30884	0.204569
GO:0000788	nuclear nucleosome	cellular_component	6	5	13011	8	30884	0.208328
GO:0048645	organ formation	biological_process	5	5	13011	8	30884	0.208328
GO:0048027	mRNA 5'-UTR binding	molecular_function	8	5	13011	8	30884	0.208328
GO:0004373	glycogen (starch) synthase activity	molecular_function	8	5	13011	8	30884	0.208328
GO:0005775	vacuolar lumen	cellular_component	7	5	13011	8	30884	0.208328
GO:0045604	regulation of epidermal cell differentiation	biological_process	8	5	13011	8	30884	0.208328
GO:0033014	tetrapyrrole biosynthetic process	biological_process	7	5	13011	8	30884	0.208328
GO:0004040	amidase activity	molecular_function	7	5	13011	8	30884	0.208328
GO:0031930	mitochondria-nucleus signaling pathway	biological_process	5	5	13011	8	30884	0.208328
GO:0015369	calcium:proton antiporter activity	molecular_function	12	5	13011	8	30884	0.208328
GO:0006518	peptide metabolic process	biological_process	7	5	13011	8	30884	0.208328
GO:0080054	low-affinity nitrate transmembrane transporter activity	molecular_function	9	5	13011	8	30884	0.208328
GO:0000987	core promoter proximal region sequence-specific DNA binding	molecular_function	9	5	13011	8	30884	0.208328
GO:0004557	alpha-galactosidase activity	molecular_function	8	5	13011	8	30884	0.208328
GO:2000122	negative regulation of stomatal complex development	biological_process	9	5	13011	8	30884	0.208328
GO:0009041	uridylate kinase activity	molecular_function	8	5	13011	8	30884	0.208328
GO:0009011	starch synthase activity	molecular_function	8	5	13011	8	30884	0.208328
GO:0000914	phragmoplast assembly	biological_process	8	5	13011	8	30884	0.208328
GO:0033597	mitotic checkpoint complex	cellular_component	4	5	13011	8	30884	0.208328
GO:0009331	glycerol-3-phosphate dehydrogenase complex	cellular_component	6	5	13011	8	30884	0.208328
GO:0019563	glycerol catabolic process	biological_process	9	5	13011	8	30884	0.208328
GO:0046477	glycosylceramide catabolic process	biological_process	11	5	13011	8	30884	0.208328
GO:0015368	calcium:cation antiporter activity	molecular_function	10	5	13011	8	30884	0.208328
GO:0004550	nucleoside diphosphate kinase activity	molecular_function	7	5	13011	8	30884	0.208328
GO:0004312	fatty acid synthase activity	molecular_function	7	5	13011	8	30884	0.208328
GO:0016328	lateral plasma membrane	cellular_component	5	5	13011	8	30884	0.208328
GO:0080055	low-affinity nitrate transport	NA	NA	5	13011	8	30884	0.208328
GO:0045926	negative regulation of growth	biological_process	6	5	13011	8	30884	0.208328
GO:0010037	response to carbon dioxide	biological_process	6	5	13011	8	30884	0.208328
GO:0006694	steroid biosynthetic process	biological_process	7	5	13011	8	30884	0.208328
GO:2000037	regulation of stomatal complex patterning	biological_process	7	5	13011	8	30884	0.208328
GO:0010165	response to X-ray	biological_process	7	4	13011	6	30884	0.209892
GO:0050992	dimethylallyl diphosphate biosynthetic process	biological_process	9	4	13011	6	30884	0.209892
GO:0000386	second spliceosomal transesterification activity	molecular_function	5	4	13011	6	30884	0.209892
GO:0004826	phenylalanine-tRNA ligase activity	molecular_function	7	4	13011	6	30884	0.209892
GO:0015137	citrate transmembrane transporter activity	molecular_function	8	4	13011	6	30884	0.209892
GO:0044211	CTP salvage	biological_process	13	4	13011	6	30884	0.209892
GO:0004324	ferredoxin-NADP+ reductase activity	molecular_function	7	4	13011	6	30884	0.209892
GO:0019779	Atg8 activating enzyme activity	molecular_function	7	4	13011	6	30884	0.209892
GO:0006353	DNA-templated transcription, termination	biological_process	8	4	13011	6	30884	0.209892
GO:0030332	cyclin binding	molecular_function	5	4	13011	6	30884	0.209892
GO:0046482	para-aminobenzoic acid metabolic process	biological_process	10	4	13011	6	30884	0.209892
GO:0009743	response to carbohydrate	biological_process	6	4	13011	6	30884	0.209892
GO:0016277	[myelin basic protein]-arginine N-methyltransferase activity	molecular_function	9	4	13011	6	30884	0.209892
GO:0008705	methionine synthase activity	molecular_function	8	4	13011	6	30884	0.209892
GO:0080002	UDP-glucose:4-aminobenzoate acylglucosyltransferase activity	molecular_function	8	4	13011	6	30884	0.209892
GO:0000138	Golgi trans cisterna	cellular_component	8	4	13011	6	30884	0.209892
GO:0015689	molybdate ion transport	biological_process	9	4	13011	6	30884	0.209892
GO:0008883	glutamyl-tRNA reductase activity	molecular_function	7	4	13011	6	30884	0.209892
GO:0000460	maturation of 5.8S rRNA	biological_process	12	4	13011	6	30884	0.209892
GO:0032549	ribonucleoside binding	molecular_function	6	4	13011	6	30884	0.209892
GO:0050502	cis-zeatin O-beta-D-glucosyltransferase activity	molecular_function	8	4	13011	6	30884	0.209892
GO:0007143	female meiotic division	biological_process	5	4	13011	6	30884	0.209892
GO:0006212	uracil catabolic process	biological_process	11	4	13011	6	30884	0.209892
GO:0000796	condensin complex	cellular_component	6	4	13011	6	30884	0.209892
GO:0035304	regulation of protein dephosphorylation	biological_process	9	4	13011	6	30884	0.209892
GO:0003871	5-methyltetrahydropteroyltriglutamate-homocysteine S-methyltransferase activity	molecular_function	8	4	13011	6	30884	0.209892
GO:0016428	tRNA (cytosine-5-)-methyltransferase activity	molecular_function	10	4	13011	6	30884	0.209892
GO:0006432	phenylalanyl-tRNA aminoacylation	biological_process	13	4	13011	6	30884	0.209892
GO:0048838	release of seed from dormancy	biological_process	6	4	13011	6	30884	0.209892
GO:0035241	protein-arginine omega-N monomethyltransferase activity	molecular_function	9	4	13011	6	30884	0.209892
GO:0007154	cell communication	biological_process	4	4	13011	6	30884	0.209892
GO:0003983	UTP:glucose-1-phosphate uridylyltransferase activity	molecular_function	9	4	13011	6	30884	0.209892
GO:0009446	putrescine biosynthetic process	biological_process	11	4	13011	6	30884	0.209892
GO:0004142	diacylglycerol cholinephosphotransferase activity	molecular_function	8	4	13011	6	30884	0.209892
GO:0004618	phosphoglycerate kinase activity	molecular_function	7	4	13011	6	30884	0.209892
GO:0008265	Mo-molybdopterin cofactor sulfurase activity	molecular_function	7	4	13011	6	30884	0.209892
GO:0060776	simple leaf morphogenesis	biological_process	7	4	13011	6	30884	0.209892
GO:0019200	carbohydrate kinase activity	molecular_function	7	4	13011	6	30884	0.209892
GO:0016866	intramolecular transferase activity	molecular_function	5	4	13011	6	30884	0.209892
GO:0071277	cellular response to calcium ion	biological_process	8	4	13011	6	30884	0.209892
GO:0004824	lysine-tRNA ligase activity	molecular_function	7	4	13011	6	30884	0.209892
GO:1901562	response to paraquat	biological_process	6	4	13011	6	30884	0.209892
GO:0050403	trans-zeatin O-beta-D-glucosyltransferase activity	molecular_function	8	4	13011	6	30884	0.209892
GO:0004751	ribose-5-phosphate isomerase activity	molecular_function	7	4	13011	6	30884	0.209892
GO:0019745	pentacyclic triterpenoid biosynthetic process	biological_process	11	4	13011	6	30884	0.209892
GO:0006282	regulation of DNA repair	biological_process	9	4	13011	6	30884	0.209892
GO:0050667	homocysteine metabolic process	biological_process	10	4	13011	6	30884	0.209892
GO:0000774	adenyl-nucleotide exchange factor activity	molecular_function	8	4	13011	6	30884	0.209892
GO:0004781	sulfate adenylyltransferase (ATP) activity	molecular_function	9	4	13011	6	30884	0.209892
GO:0016075	rRNA catabolic process	biological_process	11	4	13011	6	30884	0.209892
GO:0006430	lysyl-tRNA aminoacylation	biological_process	13	4	13011	6	30884	0.209892
GO:0015098	molybdate ion transmembrane transporter activity	molecular_function	8	4	13011	6	30884	0.209892
GO:1990316	ATG1/ULK1 kinase complex	cellular_component	6	4	13011	6	30884	0.209892
GO:0042819	vitamin B6 biosynthetic process	biological_process	8	4	13011	6	30884	0.209892
GO:0080026	response to indolebutyric acid	biological_process	6	4	13011	6	30884	0.209892
GO:0019483	beta-alanine biosynthetic process	biological_process	10	4	13011	6	30884	0.209892
GO:0019919	peptidyl-arginine methylation, to asymmetrical-dimethyl arginine	biological_process	14	4	13011	6	30884	0.209892
GO:0042823	pyridoxal phosphate biosynthetic process	biological_process	8	4	13011	6	30884	0.209892
GO:0030552	cAMP binding	molecular_function	7	13	13011	25	30884	0.211748
GO:0030553	cGMP binding	molecular_function	7	13	13011	25	30884	0.211748
GO:0000162	tryptophan biosynthetic process	biological_process	11	13	13011	25	30884	0.211748
GO:0007169	transmembrane receptor protein tyrosine kinase signaling pathway	biological_process	7	72	13011	158	30884	0.212188
GO:0005992	trehalose biosynthetic process	biological_process	9	18	13011	36	30884	0.2145
GO:0005667	transcription factor complex	cellular_component	4	31	13011	65	30884	0.215975
GO:0004683	calmodulin-dependent protein kinase activity	molecular_function	9	31	13011	65	30884	0.215975
GO:0005774	vacuolar membrane	cellular_component	7	374	13011	860	30884	0.216316
GO:0010029	regulation of seed germination	biological_process	9	22	13011	45	30884	0.220426
GO:0031047	gene silencing by RNA	biological_process	5	22	13011	45	30884	0.220426
GO:0015095	magnesium ion transmembrane transporter activity	molecular_function	9	12	13011	23	30884	0.221145
GO:0008794	arsenate reductase (glutaredoxin) activity	molecular_function	6	12	13011	23	30884	0.221145
GO:0016746	transferase activity, transferring acyl groups	molecular_function	5	38	13011	81	30884	0.222781
GO:0009693	ethylene biosynthetic process	biological_process	6	17	13011	34	30884	0.223788
GO:0031225	anchored component of membrane	cellular_component	5	125	13011	281	30884	0.22846
GO:0042744	hydrogen peroxide catabolic process	biological_process	8	41	13011	88	30884	0.228699
GO:0010540	basipetal auxin transport	biological_process	9	21	13011	43	30884	0.229614
GO:0042752	regulation of circadian rhythm	biological_process	5	21	13011	43	30884	0.229614
GO:0004185	serine-type carboxypeptidase activity	molecular_function	9	21	13011	43	30884	0.229614
GO:0043067	regulation of programmed cell death	biological_process	7	11	13011	21	30884	0.231199
GO:0010311	lateral root formation	biological_process	5	25	13011	52	30884	0.232133
GO:0003333	amino acid transmembrane transport	biological_process	11	16	13011	32	30884	0.233675
GO:0005623	cell	cellular_component	3	65	13011	143	30884	0.234407
GO:0046872	metal ion binding	molecular_function	6	867	13011	2020	30884	0.234819
GO:0016758	transferase activity, transferring hexosyl groups	molecular_function	6	51	13011	111	30884	0.235185
GO:0051603	proteolysis involved in cellular protein catabolic process	biological_process	8	40	13011	86	30884	0.236541
GO:0009055	electron carrier activity	molecular_function	5	110	13011	247	30884	0.240183
GO:0009931	calcium-dependent protein serine/threonine kinase activity	molecular_function	9	28	13011	59	30884	0.241682
GO:0004028	3-chloroallyl aldehyde dehydrogenase activity	molecular_function	7	10	13011	19	30884	0.241998
GO:0010039	response to iron ion	biological_process	7	10	13011	19	30884	0.241998
GO:0016301	kinase activity	molecular_function	6	602	13011	1398	30884	0.243235
GO:0050897	cobalt ion binding	molecular_function	8	35	13011	75	30884	0.247383
GO:0004871	signal transducer activity	molecular_function	NA	73	13011	162	30884	0.248138
GO:0006915	apoptotic process	biological_process	6	19	13011	39	30884	0.249647
GO:0009225	nucleotide-sugar metabolic process	biological_process	8	19	13011	39	30884	0.249647
GO:0022857	transmembrane transporter activity	molecular_function	4	42	13011	91	30884	0.249766
GO:0032580	Golgi cisterna membrane	cellular_component	8	27	13011	57	30884	0.251091
GO:0016413	O-acetyltransferase activity	molecular_function	8	27	13011	57	30884	0.251091
GO:0000302	response to reactive oxygen species	biological_process	6	23	13011	48	30884	0.251379
GO:0052033	pathogen-associated molecular pattern dependent induction by symbiont of host innate immune response	biological_process	12	9	13011	17	30884	0.253655
GO:0047617	acyl-CoA hydrolase activity	molecular_function	8	9	13011	17	30884	0.253655
GO:0043295	glutathione binding	molecular_function	6	9	13011	17	30884	0.253655
GO:0009815	1-aminocyclopropane-1-carboxylate oxidase activity	molecular_function	7	9	13011	17	30884	0.253655
GO:0009697	salicylic acid biosynthetic process	biological_process	8	9	13011	17	30884	0.253655
GO:0055028	cortical microtubule	cellular_component	9	14	13011	28	30884	0.255529
GO:0005985	sucrose metabolic process	biological_process	8	14	13011	28	30884	0.255529
GO:0015112	nitrate transmembrane transporter activity	molecular_function	8	14	13011	28	30884	0.255529
GO:0005986	sucrose biosynthetic process	biological_process	9	14	13011	28	30884	0.255529
GO:0006306	DNA methylation	biological_process	10	14	13011	28	30884	0.255529
GO:0004222	metalloendopeptidase activity	molecular_function	8	33	13011	71	30884	0.265545
GO:0042273	ribosomal large subunit biogenesis	biological_process	6	8	13011	15	30884	0.26631
GO:0004034	aldose 1-epimerase activity	molecular_function	7	8	13011	15	30884	0.26631
GO:0030173	integral component of Golgi membrane	cellular_component	7	8	13011	15	30884	0.26631
GO:0055075	potassium ion homeostasis	biological_process	10	8	13011	15	30884	0.26631
GO:0007050	cell cycle arrest	biological_process	5	8	13011	15	30884	0.26631
GO:0000373	Group II intron splicing	biological_process	13	8	13011	15	30884	0.26631
GO:0015179	L-amino acid transmembrane transporter activity	molecular_function	8	8	13011	15	30884	0.26631
GO:0006783	heme biosynthetic process	biological_process	9	8	13011	15	30884	0.26631
GO:0050660	flavin adenine dinucleotide binding	molecular_function	6	67	13011	149	30884	0.26679
GO:0015662	ATPase activity, coupled to transmembrane movement of ions, phosphorylative mechanism	molecular_function	7	13	13011	26	30884	0.267676
GO:0016125	sterol metabolic process	biological_process	7	21	13011	44	30884	0.272812
GO:0046873	metal ion transmembrane transporter activity	molecular_function	8	21	13011	44	30884	0.272812
GO:0005506	iron ion binding	molecular_function	8	146	13011	333	30884	0.279825
GO:0004467	long-chain fatty acid-CoA ligase activity	molecular_function	8	7	13011	13	30884	0.28015
GO:0000741	karyogamy	biological_process	7	7	13011	13	30884	0.28015
GO:0000228	nuclear chromosome	cellular_component	7	7	13011	13	30884	0.28015
GO:0045010	actin nucleation	biological_process	7	7	13011	13	30884	0.28015
GO:0016688	L-ascorbate peroxidase activity	molecular_function	5	7	13011	13	30884	0.28015
GO:0003978	UDP-glucose 4-epimerase activity	molecular_function	7	7	13011	13	30884	0.28015
GO:0050378	UDP-glucuronate 4-epimerase activity	molecular_function	7	7	13011	13	30884	0.28015
GO:0009690	cytokinin metabolic process	biological_process	6	7	13011	13	30884	0.28015
GO:0005763	mitochondrial small ribosomal subunit	cellular_component	9	7	13011	13	30884	0.28015
GO:0015086	cadmium ion transmembrane transporter activity	molecular_function	10	7	13011	13	30884	0.28015
GO:0008097	5S rRNA binding	molecular_function	8	7	13011	13	30884	0.28015
GO:0009832	plant-type cell wall biogenesis	biological_process	6	35	13011	76	30884	0.280613
GO:0010082	regulation of root meristem growth	biological_process	8	12	13011	24	30884	0.280789
GO:0005578	proteinaceous extracellular matrix	NA	NA	12	13011	24	30884	0.280789
GO:0045036	protein targeting to chloroplast	biological_process	12	12	13011	24	30884	0.280789
GO:0006334	nucleosome assembly	biological_process	7	20	13011	42	30884	0.284468
GO:0016117	carotenoid biosynthetic process	biological_process	11	16	13011	33	30884	0.284706
GO:1901657	glycosyl compound metabolic process	biological_process	6	16	13011	33	30884	0.284706
GO:0045087	innate immune response	biological_process	5	38	13011	83	30884	0.285187
GO:0048767	root hair elongation	biological_process	6	31	13011	67	30884	0.285296
GO:0001085	RNA polymerase II transcription factor binding	molecular_function	6	23	13011	49	30884	0.293749
GO:0008422	beta-glucosidase activity	molecular_function	8	23	13011	49	30884	0.293749
GO:0009306	protein secretion	biological_process	10	23	13011	49	30884	0.293749
GO:0008408	3'-5' exonuclease activity	molecular_function	8	11	13011	22	30884	0.295018
GO:0004029	aldehyde dehydrogenase (NAD) activity	molecular_function	7	11	13011	22	30884	0.295018
GO:0004445	inositol-polyphosphate 5-phosphatase activity	molecular_function	10	6	13011	11	30884	0.295433
GO:2000762	regulation of phenylpropanoid metabolic process	biological_process	7	6	13011	11	30884	0.295433
GO:1902584	positive regulation of response to water deprivation	biological_process	7	6	13011	11	30884	0.295433
GO:0051538	3 iron, 4 sulfur cluster binding	molecular_function	6	6	13011	11	30884	0.295433
GO:0015193	L-proline transmembrane transporter activity	molecular_function	7	6	13011	11	30884	0.295433
GO:0010038	response to metal ion	biological_process	6	6	13011	11	30884	0.295433
GO:0009117	nucleotide metabolic process	biological_process	8	6	13011	11	30884	0.295433
GO:0016615	malate dehydrogenase activity	molecular_function	6	6	13011	11	30884	0.295433
GO:0006875	cellular metal ion homeostasis	biological_process	10	6	13011	11	30884	0.295433
GO:0004020	adenylylsulfate kinase activity	molecular_function	7	6	13011	11	30884	0.295433
GO:0008250	oligosaccharyltransferase complex	cellular_component	7	6	13011	11	30884	0.295433
GO:0006826	iron ion transport	biological_process	10	6	13011	11	30884	0.295433
GO:0080086	stamen filament development	biological_process	5	6	13011	11	30884	0.295433
GO:0004784	superoxide dismutase activity	molecular_function	4	6	13011	11	30884	0.295433
GO:0034707	chloride channel complex	cellular_component	7	6	13011	11	30884	0.295433
GO:0006644	phospholipid metabolic process	biological_process	7	6	13011	11	30884	0.295433
GO:0008276	protein methyltransferase activity	molecular_function	7	6	13011	11	30884	0.295433
GO:0007129	synapsis	biological_process	8	6	13011	11	30884	0.295433
GO:0004332	fructose-bisphosphate aldolase activity	molecular_function	7	6	13011	11	30884	0.295433
GO:0008061	chitin binding	molecular_function	5	15	13011	31	30884	0.298034
GO:0006412	translation	biological_process	8	285	13011	660	30884	0.303097
GO:0018105	peptidyl-serine phosphorylation	biological_process	10	36	13011	79	30884	0.304961
GO:0051213	dioxygenase activity	molecular_function	5	22	13011	47	30884	0.305863
GO:0009411	response to UV	biological_process	7	22	13011	47	30884	0.305863
GO:0019722	calcium-mediated signaling	biological_process	7	18	13011	38	30884	0.309957
GO:0004518	nuclease activity	molecular_function	6	18	13011	38	30884	0.309957
GO:0046854	phosphatidylinositol phosphorylation	biological_process	10	10	13011	20	30884	0.310556
GO:0006002	fructose 6-phosphate metabolic process	biological_process	7	10	13011	20	30884	0.310556
GO:0009073	aromatic amino acid family biosynthetic process	biological_process	10	10	13011	20	30884	0.310556
GO:0009864	induced systemic resistance, jasmonic acid mediated signaling pathway	biological_process	6	10	13011	20	30884	0.310556
GO:0009532	plastid stroma	cellular_component	7	14	13011	29	30884	0.312352
GO:0000795	synaptonemal complex	cellular_component	8	5	13011	9	30884	0.312527
GO:0052654	L-leucine transaminase activity	molecular_function	8	5	13011	9	30884	0.312527
GO:0016139	glycoside catabolic process	biological_process	8	5	13011	9	30884	0.312527
GO:0019760	glucosinolate metabolic process	biological_process	8	5	13011	9	30884	0.312527
GO:0007020	microtubule nucleation	biological_process	8	5	13011	9	30884	0.312527
GO:0008610	lipid biosynthetic process	biological_process	6	5	13011	9	30884	0.312527
GO:0004315	3-oxoacyl-[acyl-carrier-protein] synthase activity	molecular_function	8	5	13011	9	30884	0.312527
GO:0019776	Atg8 ligase activity	molecular_function	5	5	13011	9	30884	0.312527
GO:0004335	galactokinase activity	molecular_function	7	5	13011	9	30884	0.312527
GO:0004616	phosphogluconate dehydrogenase (decarboxylating) activity	molecular_function	7	5	13011	9	30884	0.312527
GO:0019752	carboxylic acid metabolic process	biological_process	7	5	13011	9	30884	0.312527
GO:0007231	osmosensory signaling pathway	biological_process	5	5	13011	9	30884	0.312527
GO:0034715	pICln-Sm protein complex	cellular_component	6	5	13011	9	30884	0.312527
GO:0019827	stem cell population maintenance	biological_process	4	5	13011	9	30884	0.312527
GO:0071258	cellular response to gravity	biological_process	6	5	13011	9	30884	0.312527
GO:0006545	glycine biosynthetic process	biological_process	12	5	13011	9	30884	0.312527
GO:0010359	regulation of anion channel activity	biological_process	8	5	13011	9	30884	0.312527
GO:0052656	L-isoleucine transaminase activity	molecular_function	8	5	13011	9	30884	0.312527
GO:0016831	carboxy-lyase activity	molecular_function	6	5	13011	9	30884	0.312527
GO:0032875	regulation of DNA endoreduplication	biological_process	8	5	13011	9	30884	0.312527
GO:0044351	macropinocytosis	biological_process	9	5	13011	9	30884	0.312527
GO:0005663	DNA replication factor C complex	cellular_component	4	5	13011	9	30884	0.312527
GO:1901001	negative regulation of response to salt stress	biological_process	7	5	13011	9	30884	0.312527
GO:0008374	O-acyltransferase activity	molecular_function	7	5	13011	9	30884	0.312527
GO:0006656	phosphatidylcholine biosynthetic process	biological_process	10	5	13011	9	30884	0.312527
GO:0003689	DNA clamp loader activity	molecular_function	7	5	13011	9	30884	0.312527
GO:0052655	L-valine transaminase activity	molecular_function	8	5	13011	9	30884	0.312527
GO:0030705	cytoskeleton-dependent intracellular transport	biological_process	7	5	13011	9	30884	0.312527
GO:0005615	extracellular space	cellular_component	4	51	13011	114	30884	0.317883
GO:0050661	NADP binding	molecular_function	6	28	13011	61	30884	0.318304
GO:0010053	root epidermal cell differentiation	biological_process	7	21	13011	45	30884	0.318651
GO:0006535	cysteine biosynthetic process from serine	biological_process	12	9	13011	18	30884	0.327654
GO:0003872	6-phosphofructokinase activity	molecular_function	8	9	13011	18	30884	0.327654
GO:0006094	gluconeogenesis	biological_process	9	9	13011	18	30884	0.327654
GO:0031410	cytoplasmic vesicle	cellular_component	6	9	13011	18	30884	0.327654
GO:2000280	regulation of root development	biological_process	7	9	13011	18	30884	0.327654
GO:0006108	malate metabolic process	biological_process	9	13	13011	27	30884	0.327792
GO:0008375	acetylglucosaminyltransferase activity	molecular_function	7	27	13011	59	30884	0.330314
GO:1901259	chloroplast rRNA processing	biological_process	12	4	13011	7	30884	0.332002
GO:0004030	aldehyde dehydrogenase [NAD(P)+] activity	molecular_function	7	4	13011	7	30884	0.332002
GO:0016783	sulfurtransferase activity	molecular_function	6	4	13011	7	30884	0.332002
GO:0005354	galactose transmembrane transporter activity	molecular_function	9	4	13011	7	30884	0.332002
GO:0018685	alkane 1-monooxygenase activity	molecular_function	7	4	13011	7	30884	0.332002
GO:0005853	eukaryotic translation elongation factor 1 complex	cellular_component	4	4	13011	7	30884	0.332002
GO:0016045	detection of bacterium	biological_process	8	4	13011	7	30884	0.332002
GO:0007229	integrin-mediated signaling pathway	biological_process	6	4	13011	7	30884	0.332002
GO:0015692	lead ion transport	biological_process	9	4	13011	7	30884	0.332002
GO:0006880	intracellular sequestering of iron ion	biological_process	5	4	13011	7	30884	0.332002
GO:0033500	carbohydrate homeostasis	biological_process	7	4	13011	7	30884	0.332002
GO:0006221	pyrimidine nucleotide biosynthetic process	biological_process	10	4	13011	7	30884	0.332002
GO:0045548	phenylalanine ammonia-lyase activity	molecular_function	7	4	13011	7	30884	0.332002
GO:0015786	UDP-glucose transport	biological_process	9	4	13011	7	30884	0.332002
GO:0016618	hydroxypyruvate reductase activity	molecular_function	7	4	13011	7	30884	0.332002
GO:0016149	translation release factor activity, codon specific	molecular_function	10	4	13011	7	30884	0.332002
GO:0016987	sigma factor activity	molecular_function	4	4	13011	7	30884	0.332002
GO:0010288	response to lead ion	biological_process	7	4	13011	7	30884	0.332002
GO:0045132	meiotic chromosome segregation	biological_process	6	4	13011	7	30884	0.332002
GO:0030104	water homeostasis	biological_process	7	4	13011	7	30884	0.332002
GO:0006612	protein targeting to membrane	biological_process	12	4	13011	7	30884	0.332002
GO:0080158	chloroplast ribulose bisphosphate carboxylase complex biogenesis	biological_process	NA	4	13011	7	30884	0.332002
GO:0016120	carotene biosynthetic process	biological_process	10	4	13011	7	30884	0.332002
GO:0000179	rRNA (adenine-N6,N6-)-dimethyltransferase activity	molecular_function	8	4	13011	7	30884	0.332002
GO:0048281	inflorescence morphogenesis	biological_process	5	4	13011	7	30884	0.332002
GO:0000176	nuclear exosome (RNase complex	cellular_component	6	4	13011	7	30884	0.332002
GO:0006081	cellular aldehyde metabolic process	biological_process	5	4	13011	7	30884	0.332002
GO:0015846	polyamine transport	biological_process	7	4	13011	7	30884	0.332002
GO:0015180	L-alanine transmembrane transporter activity	molecular_function	9	4	13011	7	30884	0.332002
GO:0001053	plastid sigma factor activity	NA	NA	4	13011	7	30884	0.332002
GO:0043570	maintenance of DNA repeat elements	biological_process	8	4	13011	7	30884	0.332002
GO:0005244	voltage-gated ion channel activity	molecular_function	9	4	13011	7	30884	0.332002
GO:0045836	positive regulation of meiotic nuclear division	biological_process	9	4	13011	7	30884	0.332002
GO:0010375	stomatal complex patterning	biological_process	6	4	13011	7	30884	0.332002
GO:0009415	response to water	biological_process	6	4	13011	7	30884	0.332002
GO:0051211	anisotropic cell growth	biological_process	5	4	13011	7	30884	0.332002
GO:0008287	protein serine/threonine phosphatase complex	cellular_component	4	4	13011	7	30884	0.332002
GO:0031145	anaphase-promoting complex-dependent catabolic process	biological_process	12	4	13011	7	30884	0.332002
GO:0006497	protein lipidation	biological_process	9	4	13011	7	30884	0.332002
GO:0035529	NADH pyrophosphatase activity	molecular_function	9	4	13011	7	30884	0.332002
GO:0009001	serine O-acetyltransferase activity	molecular_function	9	4	13011	7	30884	0.332002
GO:0006817	phosphate ion transport	biological_process	9	20	13011	43	30884	0.332167
GO:0042538	hyperosmotic salinity response	biological_process	7	52	13011	117	30884	0.337864
GO:0048510	regulation of timing of transition from vegetative to reproductive phase	biological_process	8	23	13011	50	30884	0.338254
GO:0006636	unsaturated fatty acid biosynthetic process	biological_process	11	16	13011	34	30884	0.338856
GO:0003746	translation elongation factor activity	molecular_function	8	36	13011	80	30884	0.340151
GO:0015020	glucuronosyltransferase activity	molecular_function	7	12	13011	25	30884	0.344519
GO:0009688	abscisic acid biosynthetic process	biological_process	11	12	13011	25	30884	0.344519
GO:0003918	DNA topoisomerase type II (ATP-hydrolyzing) activity	molecular_function	12	8	13011	16	30884	0.346653
GO:0016571	histone methylation	biological_process	11	8	13011	16	30884	0.346653
GO:0004602	glutathione peroxidase activity	molecular_function	5	8	13011	16	30884	0.346653
GO:0000421	autophagosome membrane	cellular_component	8	8	13011	16	30884	0.346653
GO:0003825	alpha,alpha-trehalose-phosphate synthase (UDP-forming) activity	molecular_function	8	8	13011	16	30884	0.346653
GO:0005789	endoplasmic reticulum membrane	cellular_component	5	215	13011	499	30884	0.347174
GO:0009958	positive gravitropism	biological_process	7	22	13011	48	30884	0.351965
GO:0010252	auxin homeostasis	biological_process	7	22	13011	48	30884	0.351965
GO:0003913	DNA photolyase activity	molecular_function	6	3	13011	5	30884	0.354823
GO:0071280	cellular response to copper ion	biological_process	8	3	13011	5	30884	0.354823
GO:0045595	regulation of cell differentiation	biological_process	6	3	13011	5	30884	0.354823
GO:0031167	rRNA methylation	biological_process	13	3	13011	5	30884	0.354823
GO:0046839	phospholipid dephosphorylation	biological_process	8	3	13011	5	30884	0.354823
GO:0003852	2-isopropylmalate synthase activity	molecular_function	7	3	13011	5	30884	0.354823
GO:0004766	spermidine synthase activity	molecular_function	6	3	13011	5	30884	0.354823
GO:0090342	regulation of cell aging	biological_process	6	3	13011	5	30884	0.354823
GO:0048657	anther wall tapetum cell differentiation	biological_process	5	3	13011	5	30884	0.354823
GO:0032403	protein complex binding	NA	NA	3	13011	5	30884	0.354823
GO:0008615	pyridoxine biosynthetic process	biological_process	7	3	13011	5	30884	0.354823
GO:0010429	methyl-CpNpN binding	molecular_function	6	3	13011	5	30884	0.354823
GO:0018454	acetoacetyl-CoA reductase activity	molecular_function	7	3	13011	5	30884	0.354823
GO:1901601	strigolactone biosynthetic process	biological_process	11	3	13011	5	30884	0.354823
GO:0043132	NAD transport	biological_process	9	3	13011	5	30884	0.354823
GO:0070180	large ribosomal subunit rRNA binding	molecular_function	8	3	13011	5	30884	0.354823
GO:0004647	phosphoserine phosphatase activity	molecular_function	8	3	13011	5	30884	0.354823
GO:0071028	nuclear mRNA surveillance	biological_process	12	3	13011	5	30884	0.354823
GO:0045543	gibberellin 2-beta-dioxygenase activity	molecular_function	7	3	13011	5	30884	0.354823
GO:2000072	regulation of defense response to fungus, incompatible interaction	biological_process	8	3	13011	5	30884	0.354823
GO:0002184	cytoplasmic translational termination	biological_process	9	3	13011	5	30884	0.354823
GO:0030620	U2 snRNA binding	molecular_function	8	3	13011	5	30884	0.354823
GO:0034427	nuclear-transcribed mRNA catabolic process, exonucleolytic, 3'-5'	biological_process	13	3	13011	5	30884	0.354823
GO:0010133	proline catabolic process to glutamate	biological_process	12	3	13011	5	30884	0.354823
GO:0016106	sesquiterpenoid biosynthetic process	biological_process	10	3	13011	5	30884	0.354823
GO:0080148	negative regulation of response to water deprivation	biological_process	7	3	13011	5	30884	0.354823
GO:1990585	hydroxyproline O-arabinosyltransferase activity	molecular_function	7	3	13011	5	30884	0.354823
GO:0006501	C-terminal protein lipidation	biological_process	10	3	13011	5	30884	0.354823
GO:2000379	positive regulation of reactive oxygen species metabolic process	biological_process	8	3	13011	5	30884	0.354823
GO:0008517	folic acid transporter activity	molecular_function	8	3	13011	5	30884	0.354823
GO:0046167	glycerol-3-phosphate biosynthetic process	biological_process	9	3	13011	5	30884	0.354823
GO:0008909	isochorismate synthase activity	molecular_function	7	3	13011	5	30884	0.354823
GO:0045544	gibberellin 20-oxidase activity	molecular_function	7	3	13011	5	30884	0.354823
GO:0046168	glycerol-3-phosphate catabolic process	biological_process	9	3	13011	5	30884	0.354823
GO:0019786	Atg8-specific protease activity	molecular_function	9	3	13011	5	30884	0.354823
GO:0009413	response to flooding	biological_process	5	3	13011	5	30884	0.354823
GO:0047443	4-hydroxy-4-methyl-2-oxoglutarate aldolase activity	molecular_function	7	3	13011	5	30884	0.354823
GO:0016595	glutamate binding	molecular_function	8	3	13011	5	30884	0.354823
GO:0004338	glucan exo-1,3-beta-glucosidase activity	molecular_function	9	3	13011	5	30884	0.354823
GO:0006011	UDP-glucose metabolic process	biological_process	6	3	13011	5	30884	0.354823
GO:0030572	phosphatidyltransferase activity	molecular_function	7	3	13011	5	30884	0.354823
GO:0030414	peptidase inhibitor activity	molecular_function	6	3	13011	5	30884	0.354823
GO:0034551	mitochondrial respiratory chain complex III assembly	biological_process	10	3	13011	5	30884	0.354823
GO:0015808	L-alanine transport	biological_process	12	3	13011	5	30884	0.354823
GO:0004450	isocitrate dehydrogenase (NADP+) activity	molecular_function	8	3	13011	5	30884	0.354823
GO:0010428	methyl-CpNpG binding	molecular_function	6	3	13011	5	30884	0.354823
GO:0008428	ribonuclease inhibitor activity	molecular_function	6	3	13011	5	30884	0.354823
GO:0045703	ketoreductase activity	molecular_function	6	3	13011	5	30884	0.354823
GO:0097056	selenocysteinyl-tRNA(Sec) biosynthetic process	biological_process	11	3	13011	5	30884	0.354823
GO:0003984	acetolactate synthase activity	molecular_function	6	3	13011	5	30884	0.354823
GO:0046906	tetrapyrrole binding	molecular_function	5	3	13011	5	30884	0.354823
GO:0090153	regulation of sphingolipid biosynthetic process	biological_process	8	3	13011	5	30884	0.354823
GO:0071367	cellular response to brassinosteroid stimulus	biological_process	7	3	13011	5	30884	0.354823
GO:0031897	Tic complex	cellular_component	8	3	13011	5	30884	0.354823
GO:0003863	3-methyl-2-oxobutanoate dehydrogenase (2-methylpropanoyl-transferring) activity	molecular_function	7	3	13011	5	30884	0.354823
GO:0010271	regulation of chlorophyll catabolic process	biological_process	9	3	13011	5	30884	0.354823
GO:0080040	positive regulation of cellular response to phosphate starvation	biological_process	8	3	13011	5	30884	0.354823
GO:0005452	inorganic anion exchanger activity	molecular_function	8	3	13011	5	30884	0.354823
GO:0051252	regulation of RNA metabolic process	biological_process	8	3	13011	5	30884	0.354823
GO:0010617	circadian regulation of calcium ion oscillation	biological_process	5	3	13011	5	30884	0.354823
GO:0010220	positive regulation of vernalization response	biological_process	8	3	13011	5	30884	0.354823
GO:0009977	proton motive force dependent protein transmembrane transporter activity	molecular_function	7	3	13011	5	30884	0.354823
GO:0006434	seryl-tRNA aminoacylation	biological_process	13	3	13011	5	30884	0.354823
GO:2000032	regulation of secondary shoot formation	biological_process	8	3	13011	5	30884	0.354823
GO:0015301	anion:anion antiporter activity	molecular_function	8	3	13011	5	30884	0.354823
GO:0050734	hydroxycinnamoyltransferase activity	molecular_function	7	3	13011	5	30884	0.354823
GO:0030544	Hsp70 protein binding	molecular_function	6	3	13011	5	30884	0.354823
GO:0008020	G-protein coupled photoreceptor activity	molecular_function	7	3	13011	5	30884	0.354823
GO:0043425	bHLH transcription factor binding	molecular_function	7	3	13011	5	30884	0.354823
GO:0080036	regulation of cytokinin-activated signaling pathway	biological_process	8	3	13011	5	30884	0.354823
GO:0045793	positive regulation of cell size	biological_process	7	3	13011	5	30884	0.354823
GO:0004828	serine-tRNA ligase activity	molecular_function	7	3	13011	5	30884	0.354823
GO:2000034	regulation of seed maturation	biological_process	9	3	13011	5	30884	0.354823
GO:0010589	leaf proximal/distal pattern formation	biological_process	7	3	13011	5	30884	0.354823
GO:0016124	xanthophyll catabolic process	biological_process	12	3	13011	5	30884	0.354823
GO:0009916	alternative oxidase activity	molecular_function	7	3	13011	5	30884	0.354823
GO:0042344	indole glucosinolate catabolic process	biological_process	10	3	13011	5	30884	0.354823
GO:0005793	endoplasmic reticulum-Golgi intermediate compartment	cellular_component	6	3	13011	5	30884	0.354823
GO:0003993	acid phosphatase activity	molecular_function	8	28	13011	62	30884	0.359101
GO:0003735	structural constituent of ribosome	molecular_function	4	272	13011	634	30884	0.359531
GO:0051453	regulation of intracellular pH	biological_process	12	11	13011	23	30884	0.362735
GO:0005345	purine nucleobase transmembrane transporter activity	molecular_function	6	11	13011	23	30884	0.362735
GO:0006863	purine nucleobase transport	biological_process	8	11	13011	23	30884	0.362735
GO:0046914	transition metal ion binding	molecular_function	7	11	13011	23	30884	0.362735
GO:0004565	beta-galactosidase activity	molecular_function	8	11	13011	23	30884	0.362735
GO:1900426	positive regulation of defense response to bacterium	biological_process	8	11	13011	23	30884	0.362735
GO:0090332	stomatal closure	biological_process	5	11	13011	23	30884	0.362735
GO:0015770	sucrose transport	biological_process	10	11	13011	23	30884	0.362735
GO:0006949	syncytium formation	biological_process	4	11	13011	23	30884	0.362735
GO:0019013	viral nucleocapsid	cellular_component	4	11	13011	23	30884	0.362735
GO:0035194	posttranscriptional gene silencing by RNA	biological_process	10	7	13011	14	30884	0.368027
GO:0005375	copper ion transmembrane transporter activity	molecular_function	10	7	13011	14	30884	0.368027
GO:0006461	protein complex assembly	NA	NA	7	13011	14	30884	0.368027
GO:0048280	vesicle fusion with Golgi apparatus	biological_process	8	7	13011	14	30884	0.368027
GO:0016441	posttranscriptional gene silencing	biological_process	9	7	13011	14	30884	0.368027
GO:0004017	adenylate kinase activity	molecular_function	8	7	13011	14	30884	0.368027
GO:0008083	growth factor activity	molecular_function	7	7	13011	14	30884	0.368027
GO:0012507	ER to Golgi transport vesicle membrane	cellular_component	8	7	13011	14	30884	0.368027
GO:0031090	organelle membrane	cellular_component	4	7	13011	14	30884	0.368027
GO:0045962	positive regulation of development, heterochronic	biological_process	7	7	13011	14	30884	0.368027
GO:0009696	salicylic acid metabolic process	biological_process	7	7	13011	14	30884	0.368027
GO:0016363	nuclear matrix	cellular_component	6	7	13011	14	30884	0.368027
GO:0051260	protein homooligomerization	biological_process	8	14	13011	30	30884	0.37196
GO:0009785	blue light signaling pathway	biological_process	6	14	13011	30	30884	0.37196
GO:0010073	meristem maintenance	biological_process	4	14	13011	30	30884	0.37196
GO:0016998	cell wall macromolecule catabolic process	biological_process	8	17	13011	37	30884	0.377775
GO:0042254	ribosome biogenesis	biological_process	6	95	13011	219	30884	0.378077
GO:0000045	autophagosome assembly	biological_process	7	10	13011	21	30884	0.382699
GO:0004526	ribonuclease P activity	molecular_function	9	10	13011	21	30884	0.382699
GO:0009862	systemic acquired resistance, salicylic acid mediated signaling pathway	biological_process	6	10	13011	21	30884	0.382699
GO:0016844	strictosidine synthase activity	molecular_function	7	10	13011	21	30884	0.382699
GO:0009383	rRNA (cytosine-C5-)-methyltransferase activity	molecular_function	8	2	13011	3	30884	0.382901
GO:0016423	tRNA (guanine) methyltransferase activity	molecular_function	9	2	13011	3	30884	0.382901
GO:0004347	glucose-6-phosphate isomerase activity	molecular_function	7	2	13011	3	30884	0.382901
GO:0019948	SUMO activating enzyme activity	molecular_function	7	2	13011	3	30884	0.382901
GO:0046429	4-hydroxy-3-methylbut-2-en-1-yl diphosphate synthase activity	molecular_function	7	2	13011	3	30884	0.382901
GO:0019478	D-amino acid catabolic process	biological_process	11	2	13011	3	30884	0.382901
GO:0008409	5'-3' exonuclease activity	molecular_function	8	2	13011	3	30884	0.382901
GO:0004150	dihydroneopterin aldolase activity	molecular_function	7	2	13011	3	30884	0.382901
GO:0000722	telomere maintenance via recombination	biological_process	9	2	13011	3	30884	0.382901
GO:0000024	maltose biosynthetic process	biological_process	9	2	13011	3	30884	0.382901
GO:0022619	generative cell differentiation	biological_process	6	2	13011	3	30884	0.382901
GO:0008158	hedgehog receptor activity	molecular_function	6	2	13011	3	30884	0.382901
GO:0051503	adenine nucleotide transport	biological_process	10	2	13011	3	30884	0.382901
GO:0090266	regulation of mitotic cell cycle spindle assembly checkpoint	biological_process	12	2	13011	3	30884	0.382901
GO:1990482	sphingolipid alpha-glucuronosyltransferase activity	molecular_function	7	2	13011	3	30884	0.382901
GO:0043686	co-translational protein modification	biological_process	9	2	13011	3	30884	0.382901
GO:0004566	beta-glucuronidase activity	molecular_function	7	2	13011	3	30884	0.382901
GO:0043851	methanol-specific methylcobalamin:coenzyme M methyltransferase activity	molecular_function	7	2	13011	3	30884	0.382901
GO:0019433	triglyceride catabolic process	biological_process	10	2	13011	3	30884	0.382901
GO:0034214	protein hexamerization	biological_process	8	2	13011	3	30884	0.382901
GO:0005911	cell-cell junction	cellular_component	4	2	13011	3	30884	0.382901
GO:0015165	pyrimidine nucleotide-sugar transmembrane transporter activity	molecular_function	7	2	13011	3	30884	0.382901
GO:0008395	steroid hydroxylase activity	molecular_function	6	2	13011	3	30884	0.382901
GO:0050619	phytochromobilin:ferredoxin oxidoreductase activity	molecular_function	7	2	13011	3	30884	0.382901
GO:0080139	borate efflux transmembrane transporter activity	molecular_function	8	2	13011	3	30884	0.382901
GO:0016532	superoxide dismutase copper chaperone activity	molecular_function	6	2	13011	3	30884	0.382901
GO:0019702	protein-arginine N5-methyltransferase activity	molecular_function	9	2	13011	3	30884	0.382901
GO:0080149	sucrose induced translational repression	biological_process	12	2	13011	3	30884	0.382901
GO:0009019	tRNA (guanine-N1-)-methyltransferase activity	molecular_function	10	2	13011	3	30884	0.382901
GO:1902171	regulation of tocopherol cyclase activity	biological_process	7	2	13011	3	30884	0.382901
GO:0010471	GDP-galactose:mannose-1-phosphate guanylyltransferase activity	molecular_function	9	2	13011	3	30884	0.382901
GO:0043609	regulation of carbon utilization	biological_process	5	2	13011	3	30884	0.382901
GO:0032791	lead ion binding	molecular_function	7	2	13011	3	30884	0.382901
GO:0006490	oligosaccharide-lipid intermediate biosynthetic process	biological_process	7	2	13011	3	30884	0.382901
GO:0051410	detoxification of nitrogen compound	biological_process	4	2	13011	3	30884	0.382901
GO:0047326	inositol tetrakisphosphate 5-kinase activity	molecular_function	8	2	13011	3	30884	0.382901
GO:0017040	ceramidase activity	molecular_function	7	2	13011	3	30884	0.382901
GO:0006580	ethanolamine metabolic process	biological_process	7	2	13011	3	30884	0.382901
GO:0015812	gamma-aminobutyric acid transport	biological_process	7	2	13011	3	30884	0.382901
GO:0006567	threonine catabolic process	biological_process	12	2	13011	3	30884	0.382901
GO:0004532	exoribonuclease activity	molecular_function	8	2	13011	3	30884	0.382901
GO:0051783	regulation of nuclear division	biological_process	8	2	13011	3	30884	0.382901
GO:0016429	tRNA (adenine-N1-)-methyltransferase activity	molecular_function	10	2	13011	3	30884	0.382901
GO:0004649	poly(ADP-ribose) glycohydrolase activity	molecular_function	7	2	13011	3	30884	0.382901
GO:0060151	peroxisome localization	biological_process	6	2	13011	3	30884	0.382901
GO:0004141	dethiobiotin synthase activity	molecular_function	7	2	13011	3	30884	0.382901
GO:0015142	tricarboxylic acid transmembrane transporter activity	molecular_function	7	2	13011	3	30884	0.382901
GO:0052731	phosphocholine phosphatase activity	molecular_function	8	2	13011	3	30884	0.382901
GO:0043803	hydroxyneurosporene-O-methyltransferase activity	molecular_function	7	2	13011	3	30884	0.382901
GO:0043782	cobalt-precorrin-3 C17-methyltransferase activity	molecular_function	7	2	13011	3	30884	0.382901
GO:0032350	regulation of hormone metabolic process	biological_process	6	2	13011	3	30884	0.382901
GO:0015185	gamma-aminobutyric acid transmembrane transporter activity	molecular_function	5	2	13011	3	30884	0.382901
GO:0008174	mRNA methyltransferase activity	molecular_function	8	2	13011	3	30884	0.382901
GO:0051995	Se-methyltransferase activity	molecular_function	7	2	13011	3	30884	0.382901
GO:0042891	antibiotic transport	biological_process	NA	2	13011	3	30884	0.382901
GO:0052732	phosphoethanolamine phosphatase activity	molecular_function	8	2	13011	3	30884	0.382901
GO:0043770	demethylmenaquinone methyltransferase activity	molecular_function	7	2	13011	3	30884	0.382901
GO:0016433	rRNA (adenine) methyltransferase activity	molecular_function	9	2	13011	3	30884	0.382901
GO:0043852	monomethylamine methyltransferase activity	molecular_function	7	2	13011	3	30884	0.382901
GO:0004793	threonine aldolase activity	molecular_function	7	2	13011	3	30884	0.382901
GO:0052665	tRNA (uracil-2'-O-)-methyltransferase activity	molecular_function	10	2	13011	3	30884	0.382901
GO:0018423	protein C-terminal leucine carboxyl O-methyltransferase activity	molecular_function	10	2	13011	3	30884	0.382901
GO:1902025	nitrate import	biological_process	10	2	13011	3	30884	0.382901
GO:0016434	rRNA (cytosine) methyltransferase activity	molecular_function	9	2	13011	3	30884	0.382901
GO:0003873	6-phosphofructo-2-kinase activity	molecular_function	8	2	13011	3	30884	0.382901
GO:0005721	pericentric heterochromatin	cellular_component	8	2	13011	3	30884	0.382901
GO:0015088	copper uptake transmembrane transporter activity	NA	NA	2	13011	3	30884	0.382901
GO:0009270	response to humidity	biological_process	7	2	13011	3	30884	0.382901
GO:0033744	L-methionine:thioredoxin-disulfide S-oxidoreductase activity	molecular_function	7	2	13011	3	30884	0.382901
GO:0031127	alpha-(1,2)-fucosyltransferase activity	molecular_function	8	2	13011	3	30884	0.382901
GO:0006792	regulation of sulfur utilization	biological_process	5	2	13011	3	30884	0.382901
GO:0004642	phosphoribosylformylglycinamidine synthase activity	molecular_function	7	2	13011	3	30884	0.382901
GO:0015729	oxaloacetate transport	biological_process	12	2	13011	3	30884	0.382901
GO:0052917	dol-P-Man:Man(7)GlcNAc(2)-PP-Dol alpha-1,6-mannosyltransferase activity	molecular_function	9	2	13011	3	30884	0.382901
GO:0003860	3-hydroxyisobutyryl-CoA hydrolase activity	molecular_function	8	2	13011	3	30884	0.382901
GO:0030644	cellular chloride ion homeostasis	biological_process	11	2	13011	3	30884	0.382901
GO:0050464	nitrate reductase (NADPH) activity	molecular_function	7	2	13011	3	30884	0.382901
GO:0016574	histone ubiquitination	biological_process	12	2	13011	3	30884	0.382901
GO:0003958	NADPH-hemoprotein reductase activity	molecular_function	7	2	13011	3	30884	0.382901
GO:0015671	oxygen transport	biological_process	7	2	13011	3	30884	0.382901
GO:0009063	cellular amino acid catabolic process	biological_process	9	2	13011	3	30884	0.382901
GO:1990136	linoleate 9S-lipoxygenase activity	molecular_function	7	2	13011	3	30884	0.382901
GO:0010317	pyrophosphate-dependent phosphofructokinase complex, alpha-subunit complex	cellular_component	4	2	13011	3	30884	0.382901
GO:0004375	glycine dehydrogenase (decarboxylating) activity	molecular_function	7	2	13011	3	30884	0.382901
GO:0045786	negative regulation of cell cycle	biological_process	7	2	13011	3	30884	0.382901
GO:0010341	gibberellin carboxyl-O-methyltransferase activity	molecular_function	9	2	13011	3	30884	0.382901
GO:0080085	signal recognition particle, chloroplast targeting	cellular_component	7	2	13011	3	30884	0.382901
GO:0016278	lysine N-methyltransferase activity	molecular_function	8	2	13011	3	30884	0.382901
GO:0006679	glucosylceramide biosynthetic process	biological_process	12	2	13011	3	30884	0.382901
GO:0033185	dolichol-phosphate-mannose synthase complex	cellular_component	6	2	13011	3	30884	0.382901
GO:0031210	phosphatidylcholine binding	molecular_function	6	2	13011	3	30884	0.382901
GO:0008940	nitrate reductase activity	molecular_function	6	2	13011	3	30884	0.382901
GO:0004799	thymidylate synthase activity	molecular_function	8	2	13011	3	30884	0.382901
GO:0071806	protein transmembrane transport	biological_process	10	2	13011	3	30884	0.382901
GO:0042389	omega-3 fatty acid desaturase activity	molecular_function	6	2	13011	3	30884	0.382901
GO:0006003	fructose 2,6-bisphosphate metabolic process	biological_process	7	2	13011	3	30884	0.382901
GO:0018315	molybdenum incorporation into molybdenum-molybdopterin complex	biological_process	10	2	13011	3	30884	0.382901
GO:1990258	histone glutamine methylation	biological_process	12	2	13011	3	30884	0.382901
GO:0097468	programmed cell death in response to reactive oxygen species	biological_process	6	2	13011	3	30884	0.382901
GO:0042834	peptidoglycan binding	molecular_function	6	2	13011	3	30884	0.382901
GO:0016682	oxidoreductase activity, acting on diphenols and related substances as donors, oxygen as acceptor	molecular_function	6	2	13011	3	30884	0.382901
GO:0004377	GDP-Man:Man3GlcNAc2-PP-Dol alpha-1,2-mannosyltransferase activity	molecular_function	9	2	13011	3	30884	0.382901
GO:0043266	regulation of potassium ion transport	biological_process	9	2	13011	3	30884	0.382901
GO:0042814	monopolar cell growth	biological_process	8	2	13011	3	30884	0.382901
GO:2000021	regulation of ion homeostasis	NA	NA	2	13011	3	30884	0.382901
GO:0090548	response to nitrate starvation	biological_process	6	2	13011	3	30884	0.382901
GO:0090359	negative regulation of abscisic acid biosynthetic process	biological_process	9	2	13011	3	30884	0.382901
GO:0016972	thiol oxidase activity	molecular_function	7	2	13011	3	30884	0.382901
GO:2000505	regulation of energy homeostasis	NA	NA	2	13011	3	30884	0.382901
GO:0010966	regulation of phosphate transport	biological_process	9	2	13011	3	30884	0.382901
GO:0016300	tRNA (uracil) methyltransferase activity	molecular_function	9	2	13011	3	30884	0.382901
GO:0015630	microtubule cytoskeleton	cellular_component	7	2	13011	3	30884	0.382901
GO:0046901	tetrahydrofolylpolyglutamate biosynthetic process	biological_process	8	2	13011	3	30884	0.382901
GO:0046244	salicylic acid catabolic process	biological_process	8	2	13011	3	30884	0.382901
GO:0016426	tRNA (adenine) methyltransferase activity	molecular_function	9	2	13011	3	30884	0.382901
GO:0000824	inositol tetrakisphosphate 3-kinase activity	molecular_function	8	2	13011	3	30884	0.382901
GO:0046459	short-chain fatty acid metabolic process	biological_process	10	2	13011	3	30884	0.382901
GO:0043791	dimethylamine methyltransferase activity	molecular_function	7	2	13011	3	30884	0.382901
GO:0001560	regulation of cell growth by extracellular stimulus	biological_process	7	2	13011	3	30884	0.382901
GO:0043780	cobalt-precorrin-5B C1-methyltransferase activity	molecular_function	7	2	13011	3	30884	0.382901
GO:0016436	rRNA (uridine) methyltransferase activity	molecular_function	9	2	13011	3	30884	0.382901
GO:0045930	negative regulation of mitotic cell cycle	biological_process	8	2	13011	3	30884	0.382901
GO:0050614	delta24-sterol reductase activity	molecular_function	7	2	13011	3	30884	0.382901
GO:0030795	jasmonate O-methyltransferase activity	molecular_function	8	2	13011	3	30884	0.382901
GO:0009202	deoxyribonucleoside triphosphate biosynthetic process	biological_process	10	2	13011	3	30884	0.382901
GO:0052666	tRNA (cytosine-2'-O-)-methyltransferase activity	molecular_function	10	2	13011	3	30884	0.382901
GO:0071370	cellular response to gibberellin stimulus	biological_process	7	2	13011	3	30884	0.382901
GO:0042645	mitochondrial nucleoid	cellular_component	4	2	13011	3	30884	0.382901
GO:0009569	chloroplast starch grain	cellular_component	8	2	13011	3	30884	0.382901
GO:0043777	cobalt-precorrin-7 C15-methyltransferase activity	molecular_function	7	2	13011	3	30884	0.382901
GO:0004015	adenosylmethionine-8-amino-7-oxononanoate transaminase activity	molecular_function	7	2	13011	3	30884	0.382901
GO:0043547	positive regulation of GTPase activity	biological_process	8	2	13011	3	30884	0.382901
GO:0052639	salicylic acid glucosyltransferase (ester-forming) activity	molecular_function	8	2	13011	3	30884	0.382901
GO:0001934	positive regulation of protein phosphorylation	biological_process	10	2	13011	3	30884	0.382901
GO:0070361	mitochondrial light strand promoter anti-sense binding	NA	NA	2	13011	3	30884	0.382901
GO:0009008	DNA-methyltransferase activity	molecular_function	7	2	13011	3	30884	0.382901
GO:0009168	purine ribonucleoside monophosphate biosynthetic process	biological_process	11	2	13011	3	30884	0.382901
GO:0009703	nitrate reductase (NADH) activity	molecular_function	7	2	13011	3	30884	0.382901
GO:0030691	Noc2p-Noc3p complex	cellular_component	5	2	13011	3	30884	0.382901
GO:0080175	phragmoplast microtubule organization	biological_process	8	2	13011	3	30884	0.382901
GO:0008732	L-allo-threonine aldolase activity	molecular_function	8	2	13011	3	30884	0.382901
GO:0004582	dolichyl-phosphate beta-D-mannosyltransferase activity	molecular_function	8	2	13011	3	30884	0.382901
GO:0010042	response to manganese ion	biological_process	7	2	13011	3	30884	0.382901
GO:0033925	mannosyl-glycoprotein endo-beta-N-acetylglucosaminidase activity	molecular_function	7	2	13011	3	30884	0.382901
GO:0043680	filiform apparatus	cellular_component	6	2	13011	3	30884	0.382901
GO:0034450	ubiquitin-ubiquitin ligase activity	molecular_function	8	2	13011	3	30884	0.382901
GO:0003963	RNA-3'-phosphate cyclase activity	molecular_function	5	2	13011	3	30884	0.382901
GO:0010177	2-(2'-methylthio)ethylmalate synthase activity	molecular_function	7	2	13011	3	30884	0.382901
GO:0030792	methylarsonite methyltransferase activity	molecular_function	8	2	13011	3	30884	0.382901
GO:0016427	tRNA (cytosine) methyltransferase activity	molecular_function	9	2	13011	3	30884	0.382901
GO:0052735	tRNA (cytosine-3-)-methyltransferase activity	molecular_function	10	2	13011	3	30884	0.382901
GO:0003880	protein C-terminal carboxyl O-methyltransferase activity	molecular_function	9	2	13011	3	30884	0.382901
GO:1901149	salicylic acid binding	molecular_function	5	2	13011	3	30884	0.382901
GO:0051090	regulation of sequence-specific DNA binding transcription factor activity	biological_process	9	2	13011	3	30884	0.382901
GO:0051645	Golgi localization	biological_process	6	2	13011	3	30884	0.382901
GO:0034933	1-hydroxy-6-methoxypyrene methyltransferase activity	molecular_function	7	2	13011	3	30884	0.382901
GO:0006884	cell volume homeostasis	biological_process	7	2	13011	3	30884	0.382901
GO:0004331	fructose-2,6-bisphosphate 2-phosphatase activity	molecular_function	10	2	13011	3	30884	0.382901
GO:0010365	positive regulation of ethylene biosynthetic process	biological_process	11	2	13011	3	30884	0.382901
GO:0043550	regulation of lipid kinase activity	biological_process	8	2	13011	3	30884	0.382901
GO:0008120	ceramide glucosyltransferase activity	molecular_function	8	2	13011	3	30884	0.382901
GO:1902884	positive regulation of response to oxidative stress	biological_process	7	2	13011	3	30884	0.382901
GO:0042255	ribosome assembly	biological_process	9	2	13011	3	30884	0.382901
GO:0034807	4,5-dihydroxybenzo(a)pyrene methyltransferase activity	molecular_function	7	2	13011	3	30884	0.382901
GO:0090057	root radial pattern formation	biological_process	7	2	13011	3	30884	0.382901
GO:0031426	polycistronic mRNA processing	biological_process	11	2	13011	3	30884	0.382901
GO:0003881	CDP-diacylglycerol-inositol 3-phosphatidyltransferase activity	molecular_function	8	2	13011	3	30884	0.382901
GO:0030261	chromosome condensation	biological_process	9	2	13011	3	30884	0.382901
GO:0005977	glycogen metabolic process	biological_process	9	2	13011	3	30884	0.382901
GO:0043827	tRNA (adenine-57, 58-N(1)-) methyltransferase activity	molecular_function	11	2	13011	3	30884	0.382901
GO:0000823	inositol-1,4,5-trisphosphate 6-kinase activity	molecular_function	8	2	13011	3	30884	0.382901
GO:0004146	dihydrofolate reductase activity	molecular_function	7	2	13011	3	30884	0.382901
GO:0002764	immune response-regulating signaling pathway	biological_process	5	2	13011	3	30884	0.382901
GO:0008440	inositol-1,4,5-trisphosphate 3-kinase activity	molecular_function	8	2	13011	3	30884	0.382901
GO:0030003	cellular cation homeostasis	biological_process	9	2	13011	3	30884	0.382901
GO:0043833	methylamine-specific methylcobalamin:coenzyme M methyltransferase activity	molecular_function	7	2	13011	3	30884	0.382901
GO:0004160	dihydroxy-acid dehydratase activity	molecular_function	7	2	13011	3	30884	0.382901
GO:0071323	cellular response to chitin	biological_process	8	2	13011	3	30884	0.382901
GO:0052324	plant-type cell wall cellulose biosynthetic process	biological_process	12	2	13011	3	30884	0.382901
GO:0005221	intracellular cyclic nucleotide activated cation channel activity	molecular_function	9	2	13011	3	30884	0.382901
GO:0016435	rRNA (guanine) methyltransferase activity	molecular_function	9	2	13011	3	30884	0.382901
GO:0030690	Noc1p-Noc2p complex	cellular_component	5	2	13011	3	30884	0.382901
GO:0010322	regulation of isopentenyl diphosphate biosynthetic process, methylerythritol 4-phosphate pathway	biological_process	8	2	13011	3	30884	0.382901
GO:1902000	homogentisate catabolic process	biological_process	8	2	13011	3	30884	0.382901
GO:0003962	cystathionine gamma-synthase activity	molecular_function	6	2	13011	3	30884	0.382901
GO:0004370	glycerol kinase activity	molecular_function	7	2	13011	3	30884	0.382901
GO:0006695	cholesterol biosynthetic process	biological_process	9	2	13011	3	30884	0.382901
GO:0043687	post-translational protein modification	biological_process	9	2	13011	3	30884	0.382901
GO:0017183	peptidyl-diphthamide biosynthetic process from peptidyl-histidine	biological_process	12	2	13011	3	30884	0.382901
GO:0010245	radial microtubular system formation	biological_process	8	2	13011	3	30884	0.382901
GO:0010473	GDP-galactose:myoinositol-1-phosphate guanylyltransferase activity	molecular_function	8	2	13011	3	30884	0.382901
GO:0000494	box C/D snoRNA 3'-end processing	biological_process	13	2	13011	3	30884	0.382901
GO:0004306	ethanolamine-phosphate cytidylyltransferase activity	molecular_function	8	2	13011	3	30884	0.382901
GO:0036065	fucosylation	biological_process	5	2	13011	3	30884	0.382901
GO:0071424	rRNA (cytosine-N4-)-methyltransferase activity	molecular_function	8	2	13011	3	30884	0.382901
GO:0010309	acireductone dioxygenase [iron(II)-requiring] activity	molecular_function	7	2	13011	3	30884	0.382901
GO:0016920	pyroglutamyl-peptidase activity	molecular_function	9	2	13011	3	30884	0.382901
GO:0070009	serine-type aminopeptidase activity	molecular_function	9	2	13011	3	30884	0.382901
GO:0019499	cyanide metabolic process	biological_process	6	2	13011	3	30884	0.382901
GO:0042586	peptide deformylase activity	molecular_function	7	2	13011	3	30884	0.382901
GO:0097503	sialylation	biological_process	7	2	13011	3	30884	0.382901
GO:0016273	arginine N-methyltransferase activity	molecular_function	8	2	13011	3	30884	0.382901
GO:0016048	detection of temperature stimulus	biological_process	6	2	13011	3	30884	0.382901
GO:0007051	spindle organization	biological_process	8	2	13011	3	30884	0.382901
GO:0004455	ketol-acid reductoisomerase activity	molecular_function	7	2	13011	3	30884	0.382901
GO:0010269	response to selenium ion	biological_process	6	2	13011	3	30884	0.382901
[truncated: 3,180 more rows]

## Sheet: BR18R_1_RVSBR18R_1_CK_GO_enrich
SupplementaryTable S4 BR18R_1_RVSBR18R_1_CK_GO_enrichment
GO_ID	GO_Term	GO_function	GO_class	S gene number	TS gene number	B gene number	TB gene number	pvalue
GO:0080167	response to karrikin	biological_process	5	128	9042	228	30884	2.10066e-17
GO:0010200	response to chitin	biological_process	7	131	9042	245	30884	1.73468e-15
GO:0005886	plasma membrane	cellular_component	4	1758	9042	5236	30884	6.4726e-14
GO:0009611	response to wounding	biological_process	5	153	9042	318	30884	9.21374e-13
GO:0006952	defense response	biological_process	5	336	9042	829	30884	1.54243e-12
GO:0009414	response to water deprivation	biological_process	5	194	9042	432	30884	3.1779e-12
GO:0009409	response to cold	biological_process	5	216	9042	494	30884	4.65583e-12
GO:0009505	plant-type cell wall	cellular_component	6	187	9042	420	30884	1.92185e-11
GO:0050832	defense response to fungus	biological_process	8	143	9042	303	30884	2.96516e-11
GO:0009753	response to jasmonic acid	biological_process	6	130	9042	271	30884	5.86897e-11
GO:0005618	cell wall	cellular_component	5	313	9042	792	30884	2.65648e-10
GO:0009651	response to salt stress	biological_process	6	295	9042	744	30884	5.77059e-10
GO:0007623	circadian rhythm	biological_process	4	75	9042	138	30884	6.2934e-10
GO:0048046	apoplast	cellular_component	4	271	9042	680	30884	1.60351e-09
GO:0005576	extracellular region	cellular_component	3	779	9042	2246	30884	4.7447e-09
GO:0016020	membrane	cellular_component	3	814	9042	2360	30884	6.39414e-09
GO:0055114	oxidation-reduction process	biological_process	4	572	9042	1623	30884	5.42181e-08
GO:0009751	response to salicylic acid	biological_process	6	121	9042	278	30884	2.84483e-07
GO:0003700	transcription factor activity, sequence-specific DNA binding	molecular_function	4	830	9042	2464	30884	4.09423e-07
GO:0005887	integral component of plasma membrane	cellular_component	6	145	9042	348	30884	4.93068e-07
GO:0009408	response to heat	biological_process	5	114	9042	261	30884	4.98137e-07
GO:0009737	response to abscisic acid	biological_process	6	242	9042	636	30884	9.80192e-07
GO:0004674	protein serine/threonine kinase activity	molecular_function	8	370	9042	1025	30884	9.82547e-07
GO:0015979	photosynthesis	biological_process	5	78	9042	166	30884	1.03454e-06
GO:0009739	response to gibberellin	biological_process	6	71	9042	148	30884	1.19378e-06
GO:0006979	response to oxidative stress	biological_process	5	154	9042	380	30884	1.60317e-06
GO:0006970	response to osmotic stress	biological_process	5	79	9042	172	30884	2.68196e-06
GO:0009636	response to toxic substance	biological_process	5	51	9042	99	30884	2.78046e-06
GO:0009523	photosystem II	cellular_component	7	21	9042	30	30884	4.69864e-06
GO:0005983	starch catabolic process	biological_process	10	19	9042	26	30884	4.90644e-06
GO:0042742	defense response to bacterium	biological_process	8	182	9042	469	30884	5.21193e-06
GO:0018298	protein-chromophore linkage	biological_process	9	33	9042	57	30884	6.27877e-06
GO:0004553	hydrolase activity, hydrolyzing O-glycosyl compounds	molecular_function	6	109	9042	259	30884	7.08163e-06
GO:0080044	quercetin 7-O-glucosyltransferase activity	molecular_function	8	48	9042	94	30884	7.38e-06
GO:0009416	response to light stimulus	biological_process	6	112	9042	268	30884	7.84873e-06
GO:0016168	chlorophyll binding	molecular_function	6	28	9042	46	30884	8.37334e-06
GO:0009534	chloroplast thylakoid	cellular_component	7	125	9042	306	30884	9.27049e-06
GO:0008061	chitin binding	molecular_function	5	21	9042	31	30884	1.05339e-05
GO:0042542	response to hydrogen peroxide	biological_process	7	44	9042	85	30884	1.11383e-05
GO:0052696	flavonoid glucuronidation	biological_process	6	49	9042	98	30884	1.25712e-05
GO:0080043	quercetin 3-O-glucosyltransferase activity	molecular_function	8	48	9042	96	30884	1.53463e-05
GO:0009507	chloroplast	cellular_component	7	1552	9042	4886	30884	1.87922e-05
GO:0010411	xyloglucan metabolic process	biological_process	9	34	9042	62	30884	2.25742e-05
GO:0006833	water transport	biological_process	7	20	9042	30	30884	2.46546e-05
GO:0009617	response to bacterium	biological_process	7	72	9042	162	30884	2.8875e-05
GO:0008194	UDP-glycosyltransferase activity	molecular_function	6	59	9042	127	30884	3.07101e-05
GO:0009624	response to nematode	biological_process	7	57	9042	122	30884	3.3894e-05
GO:0005509	calcium ion binding	molecular_function	7	145	9042	372	30884	3.45213e-05
GO:0016021	integral component of membrane	cellular_component	5	1923	9042	6131	30884	3.46334e-05
GO:0043531	ADP binding	molecular_function	9	93	9042	222	30884	3.93762e-05
GO:0009535	chloroplast thylakoid membrane	cellular_component	8	196	9042	526	30884	4.28537e-05
GO:0020037	heme binding	molecular_function	6	135	9042	346	30884	5.95448e-05
GO:0009522	photosystem I	cellular_component	7	26	9042	45	30884	6.26577e-05
GO:0030095	chloroplast photosystem II	cellular_component	8	18	9042	27	30884	6.34376e-05
GO:0005975	carbohydrate metabolic process	biological_process	5	151	9042	394	30884	6.50456e-05
GO:0015297	antiporter activity	molecular_function	7	58	9042	127	30884	6.53227e-05
GO:0016036	cellular response to phosphate starvation	biological_process	9	44	9042	90	30884	6.81358e-05
GO:0001944	vasculature development	biological_process	6	22	9042	36	30884	7.14172e-05
GO:0015293	symporter activity	molecular_function	7	47	9042	98	30884	7.18594e-05
GO:0009873	ethylene-activated signaling pathway	biological_process	7	110	9042	274	30884	7.22804e-05
GO:0009644	response to high light intensity	biological_process	8	42	9042	85	30884	7.2411e-05
GO:0009828	plant-type cell wall loosening	biological_process	9	25	9042	43	30884	7.50634e-05
GO:0016760	cellulose synthase (UDP-forming) activity	molecular_function	9	21	9042	34	30884	8.35688e-05
GO:0098542	defense response to other organism	biological_process	6	21	9042	34	30884	8.35688e-05
GO:0016301	kinase activity	molecular_function	6	473	9042	1398	30884	8.649e-05
GO:0009813	flavonoid biosynthetic process	biological_process	6	63	9042	142	30884	9.36946e-05
GO:0009992	cellular water homeostasis	biological_process	8	29	9042	53	30884	9.38205e-05
GO:0046323	glucose import	biological_process	12	29	9042	53	30884	9.38205e-05
GO:0009817	defense response to fungus, incompatible interaction	biological_process	7	35	9042	68	30884	9.93303e-05
GO:0005516	calmodulin binding	molecular_function	5	148	9042	389	30884	0.000114376
GO:0006468	protein phosphorylation	biological_process	9	396	9042	1158	30884	0.000122081
GO:0005506	iron ion binding	molecular_function	8	129	9042	333	30884	0.000123535
GO:0005773	vacuole	cellular_component	6	334	9042	964	30884	0.000139504
GO:0009699	phenylpropanoid biosynthetic process	biological_process	7	17	9042	26	30884	0.000146405
GO:0006855	drug transmembrane transport	biological_process	7	29	9042	55	30884	0.000223182
GO:0071555	cell wall organization	biological_process	6	132	9042	346	30884	0.000225646
GO:0010150	leaf senescence	biological_process	6	59	9042	135	30884	0.000251502
GO:0016798	hydrolase activity, acting on glycosyl bonds	molecular_function	5	30	9042	58	30884	0.000272768
GO:0007165	signal transduction	biological_process	4	196	9042	542	30884	0.000286848
GO:0051119	sugar transmembrane transporter activity	molecular_function	6	17	9042	27	30884	0.00028745
GO:0009625	response to insect	biological_process	7	25	9042	46	30884	0.000323635
GO:0010337	regulation of salicylic acid metabolic process	biological_process	8	8	9042	9	30884	0.000358694
GO:0043565	sequence-specific DNA binding	molecular_function	7	203	9042	566	30884	0.000373873
GO:0009627	systemic acquired resistance	biological_process	7	30	9042	59	30884	0.000400504
GO:0005355	glucose transmembrane transporter activity	molecular_function	9	28	9042	54	30884	0.000409499
GO:0016998	cell wall macromolecule catabolic process	biological_process	8	21	9042	37	30884	0.000441386
GO:0009718	anthocyanin-containing compound biosynthetic process	biological_process	7	18	9042	30	30884	0.000448724
GO:0009579	thylakoid	cellular_component	5	123	9042	324	30884	0.000451642
GO:0006351	transcription, DNA-templated	biological_process	8	825	9042	2565	30884	0.000470699
GO:0044212	transcription regulatory region DNA binding	molecular_function	7	99	9042	253	30884	0.000470761
GO:0009543	chloroplast thylakoid lumen	cellular_component	8	43	9042	94	30884	0.000519518
GO:0010224	response to UV-B	biological_process	8	43	9042	94	30884	0.000519518
GO:0007169	transmembrane receptor protein tyrosine kinase signaling pathway	biological_process	7	66	9042	158	30884	0.000528462
GO:0000272	polysaccharide catabolic process	biological_process	7	16	9042	26	30884	0.000628608
GO:0006032	chitin catabolic process	biological_process	8	16	9042	26	30884	0.000628608
GO:0034605	cellular response to heat	biological_process	6	16	9042	26	30884	0.000628608
GO:0009768	photosynthesis, light harvesting in photosystem I	biological_process	7	19	9042	33	30884	0.000645112
GO:0016757	transferase activity, transferring glycosyl groups	molecular_function	5	216	9042	613	30884	0.0007351
GO:0043231	intracellular membrane-bounded organelle	cellular_component	5	73	9042	180	30884	0.000771507
GO:0009266	response to temperature stimulus	biological_process	5	18	9042	31	30884	0.000778159
GO:0004568	chitinase activity	molecular_function	7	18	9042	31	30884	0.000778159
GO:0009723	response to ethylene	biological_process	6	83	9042	210	30884	0.000904797
GO:0010017	red or far-red light signaling pathway	biological_process	5	26	9042	51	30884	0.000908734
GO:0006857	oligopeptide transport	biological_process	9	41	9042	91	30884	0.00100533
GO:0042128	nitrate assimilation	biological_process	8	32	9042	67	30884	0.00105739
GO:0009664	plant-type cell wall organization	biological_process	7	32	9042	67	30884	0.00105739
GO:0050162	oxalate oxidase activity	molecular_function	7	7	9042	8	30884	0.00109558
GO:0015254	glycerol channel activity	molecular_function	7	25	9042	49	30884	0.00111672
GO:0080027	response to herbivore	biological_process	7	16	9042	27	30884	0.00112484
GO:0034220	ion transmembrane transport	biological_process	7	23	9042	44	30884	0.00113892
GO:0016125	sterol metabolic process	biological_process	7	23	9042	44	30884	0.00113892
GO:0080187	floral organ senescence	biological_process	5	8	9042	10	30884	0.00132906
GO:0080046	quercetin 4'-O-glucosyltransferase activity	molecular_function	8	8	9042	10	30884	0.00132906
GO:0015116	sulfate transmembrane transporter activity	molecular_function	8	15	9042	25	30884	0.00134628
GO:0010438	cellular response to sulfur starvation	biological_process	9	9	9042	12	30884	0.00139164
GO:0000271	polysaccharide biosynthetic process	biological_process	7	19	9042	35	30884	0.0016909
GO:0015144	carbohydrate transmembrane transporter activity	molecular_function	5	52	9042	124	30884	0.00175204
GO:0008271	secondary active sulfate transmembrane transporter activity	molecular_function	9	13	9042	21	30884	0.0019016
GO:0009570	chloroplast stroma	cellular_component	8	321	9042	957	30884	0.00200439
GO:0016762	xyloglucan:xyloglucosyl transferase activity	molecular_function	8	22	9042	43	30884	0.00207999
GO:0060919	auxin influx	biological_process	8	5	9042	5	30884	0.00214939
GO:0003913	DNA photolyase activity	molecular_function	6	5	9042	5	30884	0.00214939
GO:0006829	zinc II ion transport	biological_process	10	12	9042	19	30884	0.00223669
GO:0009738	abscisic acid-activated signaling pathway	biological_process	6	106	9042	285	30884	0.00233129
GO:0051537	2 iron, 2 sulfur cluster binding	molecular_function	6	39	9042	89	30884	0.00245791
GO:0031409	pigment binding	molecular_function	4	17	9042	31	30884	0.00254253
GO:0015250	water channel activity	molecular_function	7	26	9042	54	30884	0.00261198
GO:0009407	toxin catabolic process	biological_process	6	29	9042	62	30884	0.00264329
GO:0003993	acid phosphatase activity	molecular_function	8	29	9042	62	30884	0.00264329
GO:0009506	plasmodesma	cellular_component	5	529	9042	1634	30884	0.00274174
GO:0009620	response to fungus	biological_process	7	47	9042	112	30884	0.00278379
GO:0055062	phosphate ion homeostasis	biological_process	10	14	9042	24	30884	0.00281815
GO:0005578	proteinaceous extracellular matrix	NA	NA	14	9042	24	30884	0.00281815
GO:0004564	beta-fructofuranosidase activity	molecular_function	7	10	9042	15	30884	0.00298469
GO:0006561	proline biosynthetic process	biological_process	12	10	9042	15	30884	0.00298469
GO:0004364	glutathione transferase activity	molecular_function	6	34	9042	76	30884	0.0030003
GO:0035428	hexose transmembrane transport	NA	NA	22	9042	44	30884	0.00302106
GO:1903507	negative regulation of nucleic acid-templated transcription	biological_process	10	16	9042	29	30884	0.00311845
GO:0009654	photosystem II oxygen evolving complex	cellular_component	6	16	9042	29	30884	0.00311845
GO:0006021	inositol biosynthetic process	biological_process	8	6	9042	7	30884	0.00329879
GO:0043015	gamma-tubulin binding	molecular_function	7	6	9042	7	30884	0.00329879
GO:0090353	polygalacturonase inhibitor activity	molecular_function	6	6	9042	7	30884	0.00329879
GO:0009538	photosystem I reaction center	cellular_component	6	9	9042	13	30884	0.00334538
GO:0000155	phosphorelay sensor kinase activity	molecular_function	9	13	9042	22	30884	0.00340807
GO:0034485	phosphatidylinositol-3,4,5-trisphosphate 5-phosphatase activity	molecular_function	10	8	9042	11	30884	0.00361716
GO:0071483	cellular response to blue light	biological_process	8	7	9042	9	30884	0.00367469
GO:0009800	cinnamic acid biosynthetic process	biological_process	8	7	9042	9	30884	0.00367469
GO:0010321	regulation of vegetative phase change	biological_process	8	7	9042	9	30884	0.00367469
GO:0010148	transpiration	biological_process	8	7	9042	9	30884	0.00367469
GO:0009269	response to desiccation	biological_process	6	15	9042	27	30884	0.00382504
GO:0010431	seed maturation	biological_process	5	19	9042	37	30884	0.00390027
GO:0008559	xenobiotic-transporting ATPase activity	molecular_function	9	12	9042	20	30884	0.00410826
GO:0009615	response to virus	biological_process	7	29	9042	64	30884	0.00469214
GO:0015238	drug transmembrane transporter activity	NA	NA	18	9042	35	30884	0.00481837
GO:0016759	cellulose synthase activity	molecular_function	8	23	9042	48	30884	0.00485949
GO:0006817	phosphate ion transport	biological_process	9	21	9042	43	30884	0.00529733
GO:0009626	plant-type hypersensitive response	biological_process	6	49	9042	121	30884	0.00534566
GO:0009826	unidimensional cell growth	biological_process	7	63	9042	162	30884	0.00535401
GO:0009631	cold acclimation	biological_process	6	32	9042	73	30884	0.00570171
GO:0031977	thylakoid lumen	cellular_component	6	28	9042	62	30884	0.00572459
GO:0006949	syncytium formation	biological_process	4	13	9042	23	30884	0.00575269
GO:0031012	extracellular matrix	cellular_component	4	13	9042	23	30884	0.00575269
GO:0005345	purine nucleobase transmembrane transporter activity	molecular_function	6	13	9042	23	30884	0.00575269
GO:0006863	purine nucleobase transport	biological_process	8	13	9042	23	30884	0.00575269
GO:0004714	transmembrane receptor protein tyrosine kinase activity	molecular_function	9	13	9042	23	30884	0.00575269
GO:0006559	L-phenylalanine catabolic process	biological_process	11	10	9042	16	30884	0.00587732
GO:0046556	alpha-L-arabinofuranosidase activity	molecular_function	7	10	9042	16	30884	0.00587732
GO:0019761	glucosinolate biosynthetic process	biological_process	9	22	9042	46	30884	0.00598458
GO:0010119	regulation of stomatal movement	biological_process	6	33	9042	76	30884	0.0060126
GO:0018105	peptidyl-serine phosphorylation	biological_process	10	34	9042	79	30884	0.00630977
GO:0008422	beta-glucosidase activity	molecular_function	8	23	9042	49	30884	0.00665499
GO:0030244	cellulose biosynthetic process	biological_process	11	31	9042	71	30884	0.00690864
GO:0010218	response to far red light	biological_process	8	31	9042	71	30884	0.00690864
GO:0045493	xylan catabolic process	biological_process	9	9	9042	14	30884	0.00693876
GO:0016161	beta-amylase activity	molecular_function	8	9	9042	14	30884	0.00693876
GO:0032957	inositol trisphosphate metabolic process	biological_process	8	9	9042	14	30884	0.00693876
GO:0005351	sugar:proton symporter activity	molecular_function	7	56	9042	143	30884	0.00702104
GO:0050829	defense response to Gram-negative bacterium	biological_process	9	12	9042	21	30884	0.00705046
GO:0016844	strictosidine synthase activity	molecular_function	7	12	9042	21	30884	0.00705046
GO:0016758	transferase activity, transferring hexosyl groups	molecular_function	6	45	9042	111	30884	0.00720044
GO:0004512	inositol-3-phosphate synthase activity	molecular_function	6	4	9042	4	30884	0.00734379
GO:0004350	glutamate-5-semialdehyde dehydrogenase activity	molecular_function	7	4	9042	4	30884	0.00734379
GO:0010013	N-1-naphthylphthalamic acid binding	molecular_function	5	4	9042	4	30884	0.00734379
GO:0004349	glutamate 5-kinase activity	molecular_function	7	4	9042	4	30884	0.00734379
GO:0010362	negative regulation of anion channel activity by blue light	biological_process	10	4	9042	4	30884	0.00734379
GO:0071491	cellular response to red light	biological_process	9	4	9042	4	30884	0.00734379
GO:0071490	cellular response to far red light	biological_process	9	4	9042	4	30884	0.00734379
GO:0019210	kinase inhibitor activity	molecular_function	6	4	9042	4	30884	0.00734379
GO:0016710	trans-cinnamate 4-monooxygenase activity	molecular_function	7	4	9042	4	30884	0.00734379
GO:0051513	regulation of monopolar cell growth	biological_process	8	4	9042	4	30884	0.00734379
GO:0015706	nitrate transport	biological_process	9	16	9042	31	30884	0.00737831
GO:0006006	glucose metabolic process	biological_process	8	14	9042	26	30884	0.00745235
GO:0009298	GDP-mannose biosynthetic process	biological_process	10	8	9042	12	30884	0.00806819
GO:0071669	plant-type cell wall organization or biogenesis	biological_process	5	8	9042	12	30884	0.00806819
GO:0009051	pentose-phosphate shunt, oxidative branch	biological_process	7	8	9042	12	30884	0.00806819
GO:0009819	drought recovery	biological_process	6	8	9042	12	30884	0.00806819
GO:0035251	UDP-glucosyltransferase activity	molecular_function	7	19	9042	39	30884	0.00808123
GO:0016787	hydrolase activity	molecular_function	4	183	9042	537	30884	0.00841065
GO:0009970	cellular response to sulfate starvation	biological_process	9	11	9042	19	30884	0.00863309
GO:0080156	mitochondrial mRNA modification	biological_process	11	17	9042	34	30884	0.00870796
GO:0009816	defense response to bacterium, incompatible interaction	biological_process	7	37	9042	89	30884	0.00880196
GO:0009833	plant-type primary cell wall biogenesis	biological_process	7	7	9042	10	30884	0.00914784
GO:0004084	branched-chain-amino-acid transaminase activity	molecular_function	7	7	9042	10	30884	0.00914784
GO:0004506	squalene monooxygenase activity	molecular_function	7	7	9042	10	30884	0.00914784
GO:0009081	branched-chain amino acid metabolic process	biological_process	9	7	9042	10	30884	0.00914784
GO:0009725	response to hormone	biological_process	5	13	9042	24	30884	0.0092208
GO:0005366	myo-inositol:proton symporter activity	molecular_function	9	5	9042	6	30884	0.00975115
GO:0046256	2,4,6-trinitrotoluene catabolic process	biological_process	8	5	9042	6	30884	0.00975115
GO:0071492	cellular response to UV-A	biological_process	9	5	9042	6	30884	0.00975115
GO:0050691	regulation of defense response to virus by host	biological_process	8	5	9042	6	30884	0.00975115
GO:0031407	oxylipin metabolic process	biological_process	10	5	9042	6	30884	0.00975115
GO:0009399	nitrogen fixation	biological_process	6	5	9042	6	30884	0.00975115
GO:0019725	cellular homeostasis	biological_process	4	5	9042	6	30884	0.00975115
GO:0080054	low-affinity nitrate transmembrane transporter activity	molecular_function	9	6	9042	8	30884	0.0099084
GO:0033897	ribonuclease T2 activity	molecular_function	10	6	9042	8	30884	0.0099084
GO:0004345	glucose-6-phosphate dehydrogenase activity	molecular_function	7	6	9042	8	30884	0.0099084
GO:0042549	photosystem II stabilization	biological_process	9	6	9042	8	30884	0.0099084
GO:0080055	low-affinity nitrate transport	NA	NA	6	9042	8	30884	0.0099084
GO:0060548	negative regulation of cell death	biological_process	7	10	9042	17	30884	0.0105545
GO:0043295	glutathione binding	molecular_function	6	10	9042	17	30884	0.0105545
GO:0016709	oxidoreductase activity, acting on paired donors, with incorporation or reduction of molecular oxygen, NAD(P)H as one donor, and incorporation of one atom of oxygen	molecular_function	6	48	9042	122	30884	0.0107773
GO:0042343	indole glucosinolate metabolic process	biological_process	9	16	9042	32	30884	0.0107994
GO:0031347	regulation of defense response	biological_process	7	39	9042	96	30884	0.0113087
GO:0050660	flavin adenine dinucleotide binding	molecular_function	6	57	9042	149	30884	0.0113504
GO:0052544	defense response by callose deposition in cell wall	biological_process	7	14	9042	27	30884	0.0113587
GO:0002213	defense response to insect	biological_process	7	14	9042	27	30884	0.0113587
GO:0009638	phototropism	biological_process	6	14	9042	27	30884	0.0113587
GO:0046856	phosphatidylinositol dephosphorylation	biological_process	10	14	9042	27	30884	0.0113587
GO:0000989	transcription factor activity, transcription factor binding	molecular_function	NA	12	9042	22	30884	0.0114213
GO:0006355	regulation of transcription, DNA-templated	biological_process	8	937	9042	3014	30884	0.0116186
GO:0016311	dephosphorylation	biological_process	7	23	9042	51	30884	0.011873
GO:0030247	polysaccharide binding	molecular_function	5	23	9042	51	30884	0.011873
GO:0010268	brassinosteroid homeostasis	biological_process	8	17	9042	35	30884	0.0123815
GO:0010439	regulation of glucosinolate biosynthetic process	biological_process	9	9	9042	15	30884	0.0128699
GO:0008324	cation transmembrane transporter activity	molecular_function	6	15	9042	30	30884	0.0134133
GO:0019762	glucosinolate catabolic process	biological_process	9	15	9042	30	30884	0.0134133
GO:0000160	phosphorelay signal transduction system	biological_process	6	25	9042	57	30884	0.0134665
GO:0030145	manganese ion binding	molecular_function	8	21	9042	46	30884	0.0135043
GO:0005385	zinc ion transmembrane transporter activity	molecular_function	10	18	9042	38	30884	0.0138787
GO:0016132	brassinosteroid biosynthetic process	biological_process	9	18	9042	38	30884	0.0138787
GO:1900056	negative regulation of leaf senescence	biological_process	10	13	9042	25	30884	0.0141276
GO:0010380	regulation of chlorophyll biosynthetic process	biological_process	9	13	9042	25	30884	0.0141276
GO:0004575	sucrose alpha-glucosidase activity	molecular_function	8	11	9042	20	30884	0.0141634
GO:0042761	very long-chain fatty acid biosynthetic process	biological_process	11	11	9042	20	30884	0.0141634
GO:0008515	sucrose transmembrane transporter activity	molecular_function	8	11	9042	20	30884	0.0141634
GO:0004601	peroxidase activity	molecular_function	4	50	9042	130	30884	0.0151267
GO:0000156	phosphorelay response regulator activity	molecular_function	4	19	9042	41	30884	0.0152829
GO:0048511	rhythmic process	biological_process	3	19	9042	41	30884	0.0152829
GO:0003714	transcription corepressor activity	molecular_function	5	16	9042	33	30884	0.0153551
GO:0008266	poly(U) RNA binding	molecular_function	9	16	9042	33	30884	0.0153551
GO:0010442	guard cell morphogenesis	biological_process	8	8	9042	13	30884	0.0156247
GO:0015976	carbon utilization	biological_process	3	8	9042	13	30884	0.0156247
GO:0052541	plant-type cell wall cellulose metabolic process	biological_process	11	8	9042	13	30884	0.0156247
GO:0046777	protein autophosphorylation	biological_process	10	87	9042	243	30884	0.0160939
GO:0009741	response to brassinosteroid	biological_process	6	24	9042	55	30884	0.016388
GO:0008152	metabolic process	biological_process	3	71	9042	194	30884	0.0164111
GO:0030076	light-harvesting complex	cellular_component	4	14	9042	28	30884	0.0166882
GO:0010287	plastoglobule	cellular_component	8	43	9042	110	30884	0.0171088
GO:0042546	cell wall biogenesis	biological_process	5	32	9042	78	30884	0.017486
GO:0030091	protein repair	biological_process	8	10	9042	18	30884	0.0175852
GO:0046914	transition metal ion binding	molecular_function	7	12	9042	23	30884	0.0176053
GO:0015770	sucrose transport	biological_process	10	12	9042	23	30884	0.0176053
GO:0072593	reactive oxygen species metabolic process	biological_process	5	12	9042	23	30884	0.0176053
GO:0016491	oxidoreductase activity	molecular_function	4	121	9042	350	30884	0.0176585
GO:0015145	monosaccharide transmembrane transporter activity	molecular_function	7	7	9042	11	30884	0.0188265
GO:0080086	stamen filament development	biological_process	5	7	9042	11	30884	0.0188265
GO:0006542	glutamine biosynthetic process	biological_process	12	7	9042	11	30884	0.0188265
GO:0004356	glutamate-ammonia ligase activity	molecular_function	8	7	9042	11	30884	0.0188265
GO:0004445	inositol-polyphosphate 5-phosphatase activity	molecular_function	10	7	9042	11	30884	0.0188265
GO:0031969	chloroplast membrane	cellular_component	6	67	9042	183	30884	0.0191026
GO:0009536	plastid	cellular_component	6	161	9042	478	30884	0.0196215
GO:0006749	glutathione metabolic process	biological_process	8	30	9042	73	30884	0.0204051
GO:0019825	oxygen binding	molecular_function	5	72	9042	199	30884	0.0207438
GO:0009931	calcium-dependent protein serine/threonine kinase activity	molecular_function	9	25	9042	59	30884	0.0217303
GO:0009630	gravitropism	biological_process	6	25	9042	59	30884	0.0217303
GO:0004602	glutathione peroxidase activity	molecular_function	5	9	9042	16	30884	0.0218603
GO:0043562	cellular response to nitrogen levels	biological_process	8	9	9042	16	30884	0.0218603
GO:0006207	'de novo' pyrimidine nucleobase biosynthetic process	biological_process	11	9	9042	16	30884	0.0218603
GO:0046916	cellular transition metal ion homeostasis	biological_process	11	11	9042	21	30884	0.0219877
GO:0010114	response to red light	biological_process	8	34	9042	85	30884	0.0220395
GO:0022622	root system development	biological_process	6	6	9042	9	30884	0.0223758
GO:0046345	abscisic acid catabolic process	biological_process	11	6	9042	9	30884	0.0223758
GO:0009649	entrainment of circadian clock	biological_process	5	6	9042	9	30884	0.0223758
GO:0010118	stomatal movement	biological_process	4	21	9042	48	30884	0.0230929
GO:0016614	oxidoreductase activity, acting on CH-OH group of donors	molecular_function	5	27	9042	65	30884	0.0232059
GO:0004683	calmodulin-dependent protein kinase activity	molecular_function	9	27	9042	65	30884	0.0232059
GO:0006012	galactose metabolic process	biological_process	8	17	9042	37	30884	0.0232648
GO:0002237	response to molecule of bacterial origin	biological_process	6	14	9042	29	30884	0.0237258
GO:0018131	oxazole or thiazole biosynthetic process	biological_process	7	3	9042	3	30884	0.0250894
GO:0004476	mannose-6-phosphate isomerase activity	molecular_function	7	3	9042	3	30884	0.0250894
GO:0033744	L-methionine:thioredoxin-disulfide S-oxidoreductase activity	molecular_function	7	3	9042	3	30884	0.0250894
GO:0042547	cell wall modification involved in multidimensional cell growth	biological_process	8	3	9042	3	30884	0.0250894
GO:0017153	sodium:dicarboxylate symporter activity	molecular_function	8	3	9042	3	30884	0.0250894
GO:0071370	cellular response to gibberellin stimulus	biological_process	7	3	9042	3	30884	0.0250894
GO:0019203	carbohydrate phosphatase activity	molecular_function	8	3	9042	3	30884	0.0250894
GO:0006679	glucosylceramide biosynthetic process	biological_process	12	3	9042	3	30884	0.0250894
GO:0050505	hydroquinone glucosyltransferase activity	molecular_function	8	3	9042	3	30884	0.0250894
GO:0046510	UDP-sulfoquinovose:DAG sulfoquinovosyltransferase activity	molecular_function	7	3	9042	3	30884	0.0250894
GO:0042178	xenobiotic catabolic process	biological_process	6	3	9042	3	30884	0.0250894
GO:0010474	glucose-1-phosphate guanylyltransferase (GDP) activity	molecular_function	8	3	9042	3	30884	0.0250894
GO:0019441	tryptophan catabolic process to kynurenine	biological_process	12	3	9042	3	30884	0.0250894
GO:0006792	regulation of sulfur utilization	biological_process	5	3	9042	3	30884	0.0250894
GO:0010473	GDP-galactose:myoinositol-1-phosphate guanylyltransferase activity	molecular_function	8	3	9042	3	30884	0.0250894
GO:0052732	phosphoethanolamine phosphatase activity	molecular_function	8	3	9042	3	30884	0.0250894
GO:0009569	chloroplast starch grain	cellular_component	8	3	9042	3	30884	0.0250894
GO:0052731	phosphocholine phosphatase activity	molecular_function	8	3	9042	3	30884	0.0250894
GO:0010471	GDP-galactose:mannose-1-phosphate guanylyltransferase activity	molecular_function	9	3	9042	3	30884	0.0250894
GO:0061634	alpha-D-xyloside xylohydrolase	molecular_function	7	3	9042	3	30884	0.0250894
GO:0008887	glycerate kinase activity	molecular_function	7	3	9042	3	30884	0.0250894
GO:0006223	uracil salvage	biological_process	10	3	9042	3	30884	0.0250894
GO:0010472	GDP-galactose:glucose-1-phosphate guanylyltransferase activity	molecular_function	8	3	9042	3	30884	0.0250894
GO:0009173	pyrimidine ribonucleoside monophosphate metabolic process	biological_process	10	3	9042	3	30884	0.0250894
GO:0016891	endoribonuclease activity, producing 5'-phosphomonoesters	molecular_function	9	3	9042	3	30884	0.0250894
GO:0004061	arylformamidase activity	molecular_function	7	3	9042	3	30884	0.0250894
GO:0009782	photosystem I antenna complex	cellular_component	6	3	9042	3	30884	0.0250894
GO:0017113	dihydropyrimidine dehydrogenase (NADP+) activity	molecular_function	7	3	9042	3	30884	0.0250894
GO:0047216	inositol 3-alpha-galactosyltransferase activity	molecular_function	8	3	9042	3	30884	0.0250894
GO:0080176	xyloglucan 1,6-alpha-xylosidase activity	molecular_function	7	3	9042	3	30884	0.0250894
GO:0080149	sucrose induced translational repression	biological_process	12	3	9042	3	30884	0.0250894
GO:0009877	nodulation	biological_process	6	3	9042	3	30884	0.0250894
GO:0045792	negative regulation of cell size	biological_process	7	3	9042	3	30884	0.0250894
GO:0034484	raffinose catabolic process	biological_process	8	3	9042	3	30884	0.0250894
GO:0043680	filiform apparatus	cellular_component	6	3	9042	3	30884	0.0250894
GO:0010186	positive regulation of cellular defense response	biological_process	9	3	9042	3	30884	0.0250894
GO:0008928	mannose-1-phosphate guanylyltransferase (GDP) activity	molecular_function	9	3	9042	3	30884	0.0250894
GO:0008120	ceramide glucosyltransferase activity	molecular_function	8	3	9042	3	30884	0.0250894
GO:0090449	phloem glucosinolate loading	biological_process	9	5	9042	7	30884	0.0258821
GO:1901349	glucosinolate transport	biological_process	9	5	9042	7	30884	0.0258821
GO:0003999	adenine phosphoribosyltransferase activity	molecular_function	8	5	9042	7	30884	0.0258821
GO:1990137	plant seed peroxidase activity	molecular_function	6	5	9042	7	30884	0.0258821
GO:0000380	alternative mRNA splicing, via spliceosome	biological_process	14	5	9042	7	30884	0.0258821
GO:0090448	glucosinolate:proton symporter activity	molecular_function	8	5	9042	7	30884	0.0258821
GO:2001070	starch binding	molecular_function	6	5	9042	7	30884	0.0258821
GO:0016045	detection of bacterium	biological_process	8	5	9042	7	30884	0.0258821
GO:0010942	positive regulation of cell death	biological_process	7	5	9042	7	30884	0.0258821
GO:0006536	glutamate metabolic process	biological_process	11	5	9042	7	30884	0.0258821
GO:0004617	phosphoglycerate dehydrogenase activity	molecular_function	7	5	9042	7	30884	0.0258821
GO:0004351	glutamate decarboxylase activity	molecular_function	7	5	9042	7	30884	0.0258821
GO:0006168	adenine salvage	biological_process	12	5	9042	7	30884	0.0258821
GO:0010279	indole-3-acetic acid amido synthetase activity	molecular_function	7	5	9042	7	30884	0.0258821
GO:0019419	sulfate reduction	biological_process	6	5	9042	7	30884	0.0258821
GO:0009070	serine family amino acid biosynthetic process	biological_process	11	5	9042	7	30884	0.0258821
GO:0050284	sinapate 1-glucosyltransferase activity	molecular_function	8	5	9042	7	30884	0.0258821
GO:0045548	phenylalanine ammonia-lyase activity	molecular_function	7	5	9042	7	30884	0.0258821
GO:0030570	pectate lyase activity	molecular_function	7	15	9042	32	30884	0.0263696
GO:0031348	negative regulation of defense response	biological_process	8	19	9042	43	30884	0.0267186
GO:0009612	response to mechanical stimulus	biological_process	5	8	9042	14	30884	0.0272059
GO:0015977	carbon fixation	biological_process	5	8	9042	14	30884	0.0272059
GO:0016554	cytidine to uridine editing	biological_process	11	8	9042	14	30884	0.0272059
GO:1900057	positive regulation of leaf senescence	biological_process	10	8	9042	14	30884	0.0272059
GO:0070370	cellular heat acclimation	biological_process	7	8	9042	14	30884	0.0272059
GO:0055069	zinc ion homeostasis	biological_process	11	10	9042	19	30884	0.0275319
GO:0005816	spindle pole body	cellular_component	7	4	9042	5	30884	0.0281214
GO:0009973	adenylyl-sulfate reductase activity	molecular_function	6	4	9042	5	30884	0.0281214
GO:0000923	equatorial microtubule organizing center	cellular_component	7	4	9042	5	30884	0.0281214
GO:0008106	alcohol dehydrogenase (NADP+) activity	molecular_function	8	4	9042	5	30884	0.0281214
GO:0005976	polysaccharide metabolic process	biological_process	6	4	9042	5	30884	0.0281214
GO:0051298	centrosome duplication	biological_process	5	4	9042	5	30884	0.0281214
GO:0004152	dihydroorotate dehydrogenase activity	molecular_function	7	4	9042	5	30884	0.0281214
GO:0043425	bHLH transcription factor binding	molecular_function	7	4	9042	5	30884	0.0281214
GO:0051415	interphase microtubule nucleation by interphase microtubule organizing center	biological_process	10	4	9042	5	30884	0.0281214
GO:0004127	cytidylate kinase activity	molecular_function	8	4	9042	5	30884	0.0281214
GO:0090307	mitotic spindle assembly	biological_process	10	4	9042	5	30884	0.0281214
GO:0016229	steroid dehydrogenase activity	molecular_function	5	4	9042	5	30884	0.0281214
GO:0030414	peptidase inhibitor activity	molecular_function	6	4	9042	5	30884	0.0281214
GO:0070401	NADP+ binding	molecular_function	6	4	9042	5	30884	0.0281214
GO:0015749	monosaccharide transport	biological_process	9	4	9042	5	30884	0.0281214
GO:0006805	xenobiotic metabolic process	biological_process	5	4	9042	5	30884	0.0281214
GO:0042754	negative regulation of circadian rhythm	biological_process	6	4	9042	5	30884	0.0281214
GO:0018812	3-hydroxyacyl-CoA dehydratase activity	molecular_function	7	4	9042	5	30884	0.0281214
GO:0033741	adenylyl-sulfate reductase (glutathione) activity	molecular_function	7	4	9042	5	30884	0.0281214
GO:0008650	rRNA (uridine-2'-O-)-methyltransferase activity	molecular_function	10	4	9042	5	30884	0.0281214
GO:0009413	response to flooding	biological_process	5	4	9042	5	30884	0.0281214
GO:0055085	transmembrane transport	biological_process	6	103	9042	299	30884	0.0293715
GO:0019853	L-ascorbic acid biosynthetic process	biological_process	8	13	9042	27	30884	0.0295725
GO:0052689	carboxylic ester hydrolase activity	molecular_function	6	58	9042	159	30884	0.029663
GO:0001228	transcriptional activator activity, RNA polymerase II transcription regulatory region sequence-specific binding	molecular_function	6	29	9042	72	30884	0.0296935
GO:0009607	response to biotic stimulus	biological_process	4	17	9042	38	30884	0.030863
GO:0004806	triglyceride lipase activity	molecular_function	7	23	9042	55	30884	0.0317333
GO:0042538	hyperosmotic salinity response	biological_process	7	44	9042	117	30884	0.0320083
GO:0044550	secondary metabolite biosynthetic process	biological_process	5	43	9042	114	30884	0.0320721
GO:0009698	phenylpropanoid metabolic process	biological_process	6	11	9042	22	30884	0.0325541
GO:0005315	inorganic phosphate transmembrane transporter activity	molecular_function	7	11	9042	22	30884	0.0325541
GO:0004872	receptor activity	NA	NA	24	9042	58	30884	0.0326592
GO:0007166	cell surface receptor signaling pathway	biological_process	5	14	9042	30	30884	0.0327493
GO:0051260	protein homooligomerization	biological_process	8	14	9042	30	30884	0.0327493
GO:0007568	aging	biological_process	4	25	9042	61	30884	0.0334751
GO:0004854	xanthine dehydrogenase activity	molecular_function	7	7	9042	12	30884	0.0338882
GO:0004629	phospholipase C activity	molecular_function	8	7	9042	12	30884	0.0338882
GO:0009115	xanthine catabolic process	biological_process	11	7	9042	12	30884	0.0338882
GO:0046835	carbohydrate phosphorylation	biological_process	8	7	9042	12	30884	0.0338882
GO:0009645	response to low light intensity stimulus	biological_process	8	7	9042	12	30884	0.0338882
GO:0051753	mannan synthase activity	molecular_function	9	7	9042	12	30884	0.0338882
GO:0010167	response to nitrate	biological_process	6	19	9042	44	30884	0.034416
GO:0009815	1-aminocyclopropane-1-carboxylate oxidase activity	molecular_function	7	9	9042	17	30884	0.0345793
GO:0008121	ubiquinol-cytochrome-c reductase activity	molecular_function	6	9	9042	17	30884	0.0345793
GO:0010120	camalexin biosynthetic process	biological_process	9	9	9042	17	30884	0.0345793
GO:0009684	indoleacetic acid biosynthetic process	biological_process	7	9	9042	17	30884	0.0345793
GO:0004497	monooxygenase activity	molecular_function	5	44	9042	118	30884	0.0369143
GO:0004805	trehalose-phosphatase activity	molecular_function	9	12	9042	25	30884	0.0369396
GO:0055072	iron ion homeostasis	biological_process	11	16	9042	36	30884	0.0380031
GO:0005986	sucrose biosynthetic process	biological_process	9	13	9042	28	30884	0.0407388
GO:0005985	sucrose metabolic process	biological_process	8	13	9042	28	30884	0.0407388
GO:0080163	regulation of protein serine/threonine phosphatase activity	biological_process	12	10	9042	20	30884	0.0409004
GO:0016602	CCAAT-binding factor complex	cellular_component	7	10	9042	20	30884	0.0409004
GO:0071577	zinc II ion transmembrane transport	biological_process	11	10	9042	20	30884	0.0409004
GO:2000022	regulation of jasmonic acid mediated signaling pathway	biological_process	8	18	9042	42	30884	0.0420134
GO:0006865	amino acid transport	biological_process	10	27	9042	68	30884	0.0420418
GO:0004556	alpha-amylase activity	molecular_function	8	6	9042	10	30884	0.0422178
GO:0015140	malate transmembrane transporter activity	molecular_function	9	6	9042	10	30884	0.0422178
GO:0043023	ribosomal large subunit binding	molecular_function	6	6	9042	10	30884	0.0422178
GO:0033926	glycopeptide alpha-N-acetylgalactosaminidase activity	molecular_function	7	6	9042	10	30884	0.0422178
GO:0010371	regulation of gibberellin biosynthetic process	biological_process	8	6	9042	10	30884	0.0422178
GO:0044209	AMP salvage	biological_process	13	6	9042	10	30884	0.0422178
GO:0004871	signal transducer activity	molecular_function	NA	58	9042	162	30884	0.0424992
GO:0046658	anchored component of plasma membrane	cellular_component	6	57	9042	159	30884	0.0429515
GO:0045087	innate immune response	biological_process	5	32	9042	83	30884	0.0435114
GO:0015996	chlorophyll catabolic process	biological_process	9	8	9042	15	30884	0.0435899
GO:0019900	kinase binding	molecular_function	6	8	9042	15	30884	0.0435899
GO:0008574	ATP-dependent microtubule motor activity, plus-end-directed	molecular_function	12	8	9042	15	30884	0.0435899
GO:0019684	photosynthesis, light reaction	biological_process	6	8	9042	15	30884	0.0435899
GO:0006744	ubiquinone biosynthetic process	biological_process	9	8	9042	15	30884	0.0435899
GO:0010029	regulation of seed germination	biological_process	9	19	9042	45	30884	0.0436311
GO:0006995	cellular response to nitrogen starvation	biological_process	9	14	9042	31	30884	0.0440137
GO:0019953	sexual reproduction	biological_process	4	11	9042	23	30884	0.0462571
GO:0010030	positive regulation of seed germination	biological_process	10	12	9042	26	30884	0.050771
GO:0031418	L-ascorbic acid binding	molecular_function	6	17	9042	40	30884	0.051284
GO:0009044	xylan 1,4-beta-xylosidase activity	molecular_function	8	9	9042	18	30884	0.0515735
GO:0016836	hydro-lyase activity	molecular_function	6	9	9042	18	30884	0.0515735
GO:0046855	inositol phosphate dephosphorylation	biological_process	9	9	9042	18	30884	0.0515735
GO:0052726	inositol-1,3,4-trisphosphate 5-kinase activity	molecular_function	8	5	9042	8	30884	0.0525048
GO:0004031	aldehyde oxidase activity	molecular_function	7	5	9042	8	30884	0.0525048
GO:0052659	inositol-1,3,4,5-tetrakisphosphate 5-phosphatase activity	molecular_function	10	5	9042	8	30884	0.0525048
GO:0016832	aldehyde-lyase activity	molecular_function	6	5	9042	8	30884	0.0525048
GO:0080030	methyl indole-3-acetate esterase activity	molecular_function	7	5	9042	8	30884	0.0525048
GO:0047325	inositol tetrakisphosphate 1-kinase activity	molecular_function	8	5	9042	8	30884	0.0525048
GO:0071368	cellular response to cytokinin stimulus	biological_process	7	5	9042	8	30884	0.0525048
GO:0009041	uridylate kinase activity	molecular_function	8	5	9042	8	30884	0.0525048
GO:0052658	inositol-1,4,5-trisphosphate 5-phosphatase activity	molecular_function	10	5	9042	8	30884	0.0525048
GO:0050302	indole-3-acetaldehyde oxidase activity	molecular_function	9	5	9042	8	30884	0.0525048
GO:0051176	positive regulation of sulfur metabolic process	biological_process	8	5	9042	8	30884	0.0525048
GO:0010295	(+)-abscisic acid 8'-hydroxylase activity	molecular_function	7	5	9042	8	30884	0.0525048
GO:0004312	fatty acid synthase activity	molecular_function	7	5	9042	8	30884	0.0525048
GO:0052634	C-19 gibberellin 2-beta-dioxygenase activity	molecular_function	8	5	9042	8	30884	0.0525048
GO:0031222	arabinan catabolic process	biological_process	8	5	9042	8	30884	0.0525048
GO:0004550	nucleoside diphosphate kinase activity	molecular_function	7	5	9042	8	30884	0.0525048
GO:0071497	cellular response to freezing	biological_process	7	5	9042	8	30884	0.0525048
GO:0070814	hydrogen sulfide biosynthetic process	biological_process	7	7	9042	13	30884	0.0551957
GO:0005813	centrosome	cellular_component	7	7	9042	13	30884	0.0551957
GO:0009690	cytokinin metabolic process	biological_process	6	7	9042	13	30884	0.0551957
GO:0010044	response to aluminum ion	biological_process	7	7	9042	13	30884	0.0551957
GO:0005811	lipid particle	cellular_component	6	7	9042	13	30884	0.0551957
GO:0009835	fruit ripening	biological_process	5	7	9042	13	30884	0.0551957
GO:0080113	regulation of seed growth	biological_process	7	7	9042	13	30884	0.0551957
GO:0009941	chloroplast envelope	cellular_component	7	263	9042	826	30884	0.0554026
GO:0010181	FMN binding	molecular_function	7	22	9042	55	30884	0.0575939
GO:0003333	amino acid transmembrane transport	biological_process	11	14	9042	32	30884	0.0577369
GO:0010105	negative regulation of ethylene-activated signaling pathway	biological_process	11	10	9042	21	30884	0.0580938
GO:0000103	sulfate assimilation	biological_process	6	24	9042	61	30884	0.0588098
GO:0051707	response to other organism	biological_process	6	31	9042	82	30884	0.0597306
GO:0006814	sodium ion transport	biological_process	9	17	9042	41	30884	0.0644141
GO:0006835	dicarboxylic acid transport	biological_process	10	4	9042	6	30884	0.0648618
GO:0004781	sulfate adenylyltransferase (ATP) activity	molecular_function	9	4	9042	6	30884	0.0648618
GO:0016274	protein-arginine N-methyltransferase activity	molecular_function	8	4	9042	6	30884	0.0648618
GO:0006212	uracil catabolic process	biological_process	11	4	9042	6	30884	0.0648618
GO:0051740	ethylene binding	molecular_function	5	4	9042	6	30884	0.0648618
GO:1901562	response to paraquat	biological_process	6	4	9042	6	30884	0.0648618
GO:0015689	molybdate ion transport	biological_process	9	4	9042	6	30884	0.0648618
GO:0080002	UDP-glucose:4-aminobenzoate acylglucosyltransferase activity	molecular_function	8	4	9042	6	30884	0.0648618
GO:0071277	cellular response to calcium ion	biological_process	8	4	9042	6	30884	0.0648618
GO:0051258	protein polymerization	biological_process	8	4	9042	6	30884	0.0648618
GO:0019779	Atg8 activating enzyme activity	molecular_function	7	4	9042	6	30884	0.0648618
GO:0046482	para-aminobenzoic acid metabolic process	biological_process	10	4	9042	6	30884	0.0648618
GO:0000963	mitochondrial RNA processing	biological_process	10	4	9042	6	30884	0.0648618
GO:0010255	glucose mediated signaling pathway	biological_process	8	4	9042	6	30884	0.0648618
GO:0015098	molybdate ion transmembrane transporter activity	molecular_function	8	4	9042	6	30884	0.0648618
GO:0008964	phosphoenolpyruvate carboxylase activity	molecular_function	8	4	9042	6	30884	0.0648618
GO:0004096	catalase activity	molecular_function	5	4	9042	6	30884	0.0648618
GO:0019483	beta-alanine biosynthetic process	biological_process	10	4	9042	6	30884	0.0648618
GO:0055129	L-proline biosynthetic process	biological_process	13	4	9042	6	30884	0.0648618
GO:0047274	galactinol-sucrose galactosyltransferase activity	molecular_function	8	4	9042	6	30884	0.0648618
GO:0015137	citrate transmembrane transporter activity	molecular_function	8	4	9042	6	30884	0.0648618
GO:0006527	arginine catabolic process	biological_process	12	4	9042	6	30884	0.0648618
GO:0004751	ribose-5-phosphate isomerase activity	molecular_function	7	4	9042	6	30884	0.0648618
GO:0004540	ribonuclease activity	molecular_function	7	12	9042	27	30884	0.0677298
GO:0035556	intracellular signal transduction	biological_process	5	75	9042	220	30884	0.0682468
GO:0015171	amino acid transmembrane transporter activity	molecular_function	7	32	9042	86	30884	0.0690344
GO:0006826	iron ion transport	biological_process	10	6	9042	11	30884	0.0702873
GO:0033110	Cvt vesicle membrane	cellular_component	7	6	9042	11	30884	0.0702873
GO:0009787	regulation of abscisic acid-activated signaling pathway	biological_process	8	6	9042	11	30884	0.0702873
GO:0009330	DNA topoisomerase complex (ATP-hydrolyzing	cellular_component	4	6	9042	11	30884	0.0702873
GO:0004332	fructose-bisphosphate aldolase activity	molecular_function	7	6	9042	11	30884	0.0702873
GO:0010629	negative regulation of gene expression	biological_process	8	6	9042	11	30884	0.0702873
GO:0004365	glyceraldehyde-3-phosphate dehydrogenase (NAD+) (phosphorylating) activity	molecular_function	8	6	9042	11	30884	0.0702873
GO:0008113	peptide-methionine (S)-S-oxide reductase activity	molecular_function	7	6	9042	11	30884	0.0702873
GO:0009765	photosynthesis, light harvesting	biological_process	6	6	9042	11	30884	0.0702873
GO:0010038	response to metal ion	biological_process	6	6	9042	11	30884	0.0702873
GO:0009881	photoreceptor activity	molecular_function	5	6	9042	11	30884	0.0702873
GO:0016706	oxidoreductase activity, acting on paired donors, with incorporation or reduction of molecular oxygen, 2-oxoglutarate as one donor, and incorporation of one atom each of oxygen into both donors	molecular_function	6	27	9042	71	30884	0.0702967
GO:0005764	lysosome	cellular_component	8	13	9042	30	30884	0.0712422
GO:0031640	killing of cells of other organism	biological_process	4	13	9042	30	30884	0.0712422
GO:0008236	serine-type peptidase activity	molecular_function	6	13	9042	30	30884	0.0712422
GO:0009821	alkaloid biosynthetic process	biological_process	7	9	9042	19	30884	0.0732109
GO:0006596	polyamine biosynthetic process	biological_process	10	9	9042	19	30884	0.0732109
GO:0005992	trehalose biosynthetic process	biological_process	9	15	9042	36	30884	0.0763766
GO:0010214	seed coat development	biological_process	5	16	9042	39	30884	0.0782053
GO:0018874	benzoate metabolic process	biological_process	7	3	9042	4	30884	0.0783264
GO:0051171	regulation of nitrogen compound metabolic process	biological_process	6	3	9042	4	30884	0.0783264
GO:0015168	glycerol transmembrane transporter activity	molecular_function	6	3	9042	4	30884	0.0783264
GO:0032504	multicellular organism reproduction	biological_process	4	3	9042	4	30884	0.0783264
GO:0052640	salicylic acid glucosyltransferase (glucoside-forming) activity	molecular_function	8	3	9042	4	30884	0.0783264
GO:0051571	positive regulation of histone H3-K4 methylation	biological_process	12	3	9042	4	30884	0.0783264
GO:0015798	myo-inositol transport	biological_process	9	3	9042	4	30884	0.0783264
GO:0004801	sedoheptulose-7-phosphate:D-glyceraldehyde-3-phosphate glyceronetransferase activity	molecular_function	6	3	9042	4	30884	0.0783264
GO:0010600	regulation of auxin biosynthetic process	biological_process	9	3	9042	4	30884	0.0783264
GO:0080109	indole-3-acetonitrile nitrile hydratase activity	molecular_function	8	3	9042	4	30884	0.0783264
GO:0009013	succinate-semialdehyde dehydrogenase [NAD(P)+] activity	molecular_function	7	3	9042	4	30884	0.0783264
GO:0045140	inositol phosphoceramide synthase activity	molecular_function	7	3	9042	4	30884	0.0783264
GO:0052638	indole-3-butyrate beta-glucosyltransferase activity	molecular_function	8	3	9042	4	30884	0.0783264
GO:0000917	barrier septum assembly	biological_process	7	3	9042	4	30884	0.0783264
GO:0030014	CCR4-NOT complex	cellular_component	4	3	9042	4	30884	0.0783264
GO:0051762	sesquiterpene biosynthetic process	biological_process	10	3	9042	4	30884	0.0783264
GO:0032491	detection of molecule of fungal origin	biological_process	7	3	9042	4	30884	0.0783264
GO:0010277	chlorophyllide a oxygenase [overall] activity	molecular_function	7	3	9042	4	30884	0.0783264
GO:0010475	galactose-1-phosphate guanylyltransferase (GDP) activity	molecular_function	8	3	9042	4	30884	0.0783264
GO:1902448	positive regulation of shade avoidance	biological_process	7	3	9042	4	30884	0.0783264
GO:0080048	GDP-D-glucose phosphorylase activity	molecular_function	8	3	9042	4	30884	0.0783264
GO:0031539	positive regulation of anthocyanin metabolic process	biological_process	7	3	9042	4	30884	0.0783264
GO:0010291	carotene beta-ring hydroxylase activity	molecular_function	6	3	9042	4	30884	0.0783264
GO:0008066	glutamate receptor activity	molecular_function	6	3	9042	4	30884	0.0783264
GO:0016312	inositol bisphosphate phosphatase activity	molecular_function	9	3	9042	4	30884	0.0783264
GO:0033591	response to L-ascorbic acid	biological_process	6	3	9042	4	30884	0.0783264
GO:0003844	1,4-alpha-glucan branching enzyme activity	molecular_function	7	3	9042	4	30884	0.0783264
GO:0019370	leukotriene biosynthetic process	biological_process	10	3	9042	4	30884	0.0783264
GO:0052667	phosphomethylethanolamine N-methyltransferase activity	molecular_function	8	3	9042	4	30884	0.0783264
GO:0046467	membrane lipid biosynthetic process	biological_process	8	3	9042	4	30884	0.0783264
GO:0006793	phosphorus metabolic process	biological_process	5	3	9042	4	30884	0.0783264
GO:0071230	cellular response to amino acid stimulus	biological_process	7	3	9042	4	30884	0.0783264
GO:0046537	2,3-bisphosphoglycerate-independent phosphoglycerate mutase activity	molecular_function	8	3	9042	4	30884	0.0783264
GO:0019374	galactolipid metabolic process	biological_process	9	3	9042	4	30884	0.0783264
GO:0009820	alkaloid metabolic process	biological_process	6	3	9042	4	30884	0.0783264
GO:0010242	oxygen evolving activity	molecular_function	5	3	9042	4	30884	0.0783264
GO:0034432	bis(5'-adenosyl)-pentaphosphatase activity	molecular_function	9	3	9042	4	30884	0.0783264
GO:0004777	succinate-semialdehyde dehydrogenase (NAD+) activity	molecular_function	7	3	9042	4	30884	0.0783264
GO:0052641	benzoic acid glucosyltransferase activity	molecular_function	8	3	9042	4	30884	0.0783264
GO:0010427	abscisic acid binding	molecular_function	6	10	9042	22	30884	0.0793768
GO:0009740	gibberellic acid mediated signaling pathway	biological_process	7	31	9042	84	30884	0.0801121
GO:0009639	response to red or far red light	biological_process	7	19	9042	48	30884	0.0815992
GO:0048574	long-day photoperiodism, flowering	biological_process	9	7	9042	14	30884	0.0831854
GO:0009696	salicylic acid metabolic process	biological_process	7	7	9042	14	30884	0.0831854
GO:0043097	pyrimidine nucleoside salvage	biological_process	9	7	9042	14	30884	0.0831854
GO:0016157	sucrose synthase activity	molecular_function	8	7	9042	14	30884	0.0831854
GO:0046564	oxalate decarboxylase activity	molecular_function	7	7	9042	14	30884	0.0831854
GO:0033609	oxalate metabolic process	biological_process	9	7	9042	14	30884	0.0831854
GO:0009228	thiamine biosynthetic process	biological_process	8	7	9042	14	30884	0.0831854
GO:0009058	biosynthetic process	biological_process	4	48	9042	137	30884	0.0837723
GO:0009688	abscisic acid biosynthetic process	biological_process	11	11	9042	25	30884	0.0842017
GO:0048507	meristem development	biological_process	6	11	9042	25	30884	0.0842017
GO:0051060	pullulanase activity	molecular_function	7	2	9042	2	30884	0.0857093
GO:0048512	circadian behavior	biological_process	5	2	9042	2	30884	0.0857093
GO:0015575	mannitol transmembrane transporter activity	molecular_function	6	2	9042	2	30884	0.0857093
GO:0004831	tyrosine-tRNA ligase activity	molecular_function	7	2	9042	2	30884	0.0857093
GO:0004018	N6-(1,2-dicarboxyethyl)AMP AMP-lyase (fumarate-forming) activity	molecular_function	7	2	9042	2	30884	0.0857093
GO:0051752	phosphoglucan, water dikinase activity	molecular_function	7	2	9042	2	30884	0.0857093
GO:0017084	delta1-pyrroline-5-carboxylate synthetase activity	molecular_function	7	2	9042	2	30884	0.0857093
GO:0072722	response to amitrole	biological_process	6	2	9042	2	30884	0.0857093
GO:0000234	phosphoethanolamine N-methyltransferase activity	molecular_function	8	2	9042	2	30884	0.0857093
GO:0009671	nitrate:proton symporter activity	molecular_function	11	2	9042	2	30884	0.0857093
GO:0030975	thiamine binding	molecular_function	5	2	9042	2	30884	0.0857093
GO:0010303	limit dextrinase activity	molecular_function	7	2	9042	2	30884	0.0857093
GO:0051993	abscisic acid glucose ester beta-glucosidase activity	molecular_function	9	2	9042	2	30884	0.0857093
GO:0030931	heterotetrameric ADPG pyrophosphorylase complex	cellular_component	5	2	9042	2	30884	0.0857093
GO:0000025	maltose catabolic process	biological_process	9	2	9042	2	30884	0.0857093
GO:0080062	cytokinin 9-beta-glucosyltransferase activity	molecular_function	8	2	9042	2	30884	0.0857093
GO:0050313	sulfur dioxygenase activity	molecular_function	7	2	9042	2	30884	0.0857093
GO:0005342	organic acid transmembrane transporter activity	molecular_function	5	2	9042	2	30884	0.0857093
GO:0006376	mRNA splice site selection	biological_process	9	2	9042	2	30884	0.0857093
GO:0051307	meiotic chromosome separation	biological_process	6	2	9042	2	30884	0.0857093
GO:0019918	peptidyl-arginine methylation, to symmetrical-dimethyl arginine	biological_process	14	2	9042	2	30884	0.0857093
GO:1901038	cyanidin 3-O-glucoside metabolic process	biological_process	6	2	9042	2	30884	0.0857093
GO:0016530	metallochaperone activity	molecular_function	4	2	9042	2	30884	0.0857093
GO:0004325	ferrochelatase activity	molecular_function	5	2	9042	2	30884	0.0857093
GO:0061158	3'-UTR-mediated mRNA destabilization	biological_process	12	2	9042	2	30884	0.0857093
GO:0015591	D-ribose transmembrane transporter activity	molecular_function	9	2	9042	2	30884	0.0857093
GO:0047951	glutathione thiolesterase activity	molecular_function	7	2	9042	2	30884	0.0857093
GO:0000428	DNA-directed RNA polymerase complex	cellular_component	6	2	9042	2	30884	0.0857093
GO:0046538	2,3-bisphosphoglycerate-dependent phosphoglycerate mutase activity	molecular_function	8	2	9042	2	30884	0.0857093
GO:0005522	profilin binding	molecular_function	5	2	9042	2	30884	0.0857093
GO:0015576	sorbitol transmembrane transporter activity	molecular_function	6	2	9042	2	30884	0.0857093
GO:0005943	phosphatidylinositol 3-kinase complex, class IA	cellular_component	9	2	9042	2	30884	0.0857093
GO:0004463	leukotriene-A4 hydrolase activity	molecular_function	7	2	9042	2	30884	0.0857093
GO:0006090	pyruvate metabolic process	biological_process	9	2	9042	2	30884	0.0857093
GO:0004134	4-alpha-glucanotransferase activity	molecular_function	5	2	9042	2	30884	0.0857093
GO:0016631	enoyl-[acyl-carrier-protein] reductase activity	molecular_function	7	2	9042	2	30884	0.0857093
GO:0031303	integral component of endosome membrane	cellular_component	7	2	9042	2	30884	0.0857093
GO:0004636	phosphoribosyl-ATP diphosphatase activity	molecular_function	8	2	9042	2	30884	0.0857093
GO:0046964	3'-phosphoadenosine 5'-phosphosulfate transmembrane transporter activity	molecular_function	9	2	9042	2	30884	0.0857093
GO:0006643	membrane lipid metabolic process	biological_process	7	2	9042	2	30884	0.0857093
GO:0046677	response to antibiotic	biological_process	5	2	9042	2	30884	0.0857093
GO:0006778	porphyrin-containing compound metabolic process	biological_process	7	2	9042	2	30884	0.0857093
GO:0019285	glycine betaine biosynthetic process from choline	biological_process	8	2	9042	2	30884	0.0857093
GO:0016119	carotene metabolic process	biological_process	9	2	9042	2	30884	0.0857093
GO:0009530	primary cell wall	cellular_component	7	2	9042	2	30884	0.0857093
GO:0015746	citrate transport	biological_process	11	2	9042	2	30884	0.0857093
GO:0009679	hexose:proton symporter activity	molecular_function	8	2	9042	2	30884	0.0857093
GO:0003991	acetylglutamate kinase activity	molecular_function	7	2	9042	2	30884	0.0857093
GO:0032934	sterol binding	molecular_function	6	2	9042	2	30884	0.0857093
GO:0080021	response to benzoic acid	biological_process	6	2	9042	2	30884	0.0857093
GO:2000214	regulation of proline metabolic process	biological_process	10	2	9042	2	30884	0.0857093
GO:0072708	response to sorbitol	biological_process	7	2	9042	2	30884	0.0857093
GO:0010055	atrichoblast differentiation	biological_process	8	2	9042	2	30884	0.0857093
GO:0009628	response to abiotic stimulus	biological_process	4	2	9042	2	30884	0.0857093
GO:1903648	positive regulation of chlorophyll catabolic process	biological_process	10	2	9042	2	30884	0.0857093
GO:0004318	enoyl-[acyl-carrier-protein] reductase (NADH) activity	molecular_function	8	2	9042	2	30884	0.0857093
GO:0003992	N2-acetyl-L-ornithine:2-oxoglutarate 5-aminotransferase activity	molecular_function	7	2	9042	2	30884	0.0857093
GO:0010478	chlororespiration	biological_process	8	2	9042	2	30884	0.0857093
GO:0009892	negative regulation of metabolic process	biological_process	6	2	9042	2	30884	0.0857093
GO:0046424	ferulate 5-hydroxylase activity	molecular_function	6	2	9042	2	30884	0.0857093
GO:0047807	cytokinin 7-beta-glucosyltransferase activity	molecular_function	8	2	9042	2	30884	0.0857093
GO:0004411	homogentisate 1,2-dioxygenase activity	molecular_function	7	2	9042	2	30884	0.0857093
GO:2000030	regulation of response to red or far red light	biological_process	6	2	9042	2	30884	0.0857093
GO:0004641	phosphoribosylformylglycinamidine cyclo-ligase activity	molecular_function	7	2	9042	2	30884	0.0857093
GO:0050242	pyruvate, phosphate dikinase activity	molecular_function	7	2	9042	2	30884	0.0857093
GO:0090400	stress-induced premature senescence	biological_process	7	2	9042	2	30884	0.0857093
GO:0034618	arginine binding	molecular_function	8	2	9042	2	30884	0.0857093
GO:0009801	cinnamic acid ester metabolic process	biological_process	7	2	9042	2	30884	0.0857093
GO:0000172	ribonuclease MRP complex	cellular_component	6	2	9042	2	30884	0.0857093
GO:0003868	4-hydroxyphenylpyruvate dioxygenase activity	molecular_function	7	2	9042	2	30884	0.0857093
GO:0080045	quercetin 3'-O-glucosyltransferase activity	molecular_function	8	2	9042	2	30884	0.0857093
GO:0071366	cellular response to indolebutyric acid stimulus	biological_process	7	2	9042	2	30884	0.0857093
GO:0043335	protein unfolding	biological_process	4	2	9042	2	30884	0.0857093
GO:1900366	negative regulation of defense response to insect	biological_process	8	2	9042	2	30884	0.0857093
GO:0005534	galactose binding	molecular_function	6	2	9042	2	30884	0.0857093
GO:0051745	4-hydroxy-3-methylbut-2-en-1-yl diphosphate reductase activity	molecular_function	7	2	9042	2	30884	0.0857093
GO:0006437	tyrosyl-tRNA aminoacylation	biological_process	13	2	9042	2	30884	0.0857093
GO:0035885	exochitinase activity	molecular_function	8	2	9042	2	30884	0.0857093
GO:0033947	mannosylglycoprotein endo-beta-mannosidase activity	molecular_function	9	2	9042	2	30884	0.0857093
GO:0044238	primary metabolic process	biological_process	4	2	9042	2	30884	0.0857093
GO:0043620	regulation of DNA-templated transcription in response to stress	biological_process	9	2	9042	2	30884	0.0857093
GO:0004584	dolichyl-phosphate-mannose-glycolipid alpha-mannosyltransferase activity	molecular_function	8	2	9042	2	30884	0.0857093
GO:0008843	endochitinase activity	molecular_function	8	2	9042	2	30884	0.0857093
GO:0005365	myo-inositol transmembrane transporter activity	molecular_function	8	2	9042	2	30884	0.0857093
GO:0004073	aspartate-semialdehyde dehydrogenase activity	molecular_function	7	2	9042	2	30884	0.0857093
GO:0010422	regulation of brassinosteroid biosynthetic process	biological_process	10	2	9042	2	30884	0.0857093
GO:0015148	D-xylose transmembrane transporter activity	molecular_function	9	2	9042	2	30884	0.0857093
GO:0004698	calcium-dependent protein kinase C activity	molecular_function	10	2	9042	2	30884	0.0857093
GO:0004788	thiamine diphosphokinase activity	molecular_function	7	2	9042	2	30884	0.0857093
GO:1902348	cellular response to strigolactone	biological_process	7	2	9042	2	30884	0.0857093
GO:0031515	tRNA (m1A) methyltransferase complex	cellular_component	7	2	9042	2	30884	0.0857093
GO:0006772	thiamine metabolic process	biological_process	7	2	9042	2	30884	0.0857093
GO:0005358	high-affinity hydrogen:glucose symporter activity	molecular_function	11	2	9042	2	30884	0.0857093
GO:0015822	ornithine transport	biological_process	8	2	9042	2	30884	0.0857093
GO:0001158	enhancer sequence-specific DNA binding	molecular_function	9	2	9042	2	30884	0.0857093
GO:0052861	glucan endo-1,3-beta-glucanase activity, C-3 substituted reducing group	molecular_function	8	2	9042	2	30884	0.0857093
GO:0006007	glucose catabolic process	biological_process	9	2	9042	2	30884	0.0857093
GO:0004635	phosphoribosyl-AMP cyclohydrolase activity	molecular_function	8	2	9042	2	30884	0.0857093
GO:0072660	maintenance of protein location in plasma membrane	biological_process	8	2	9042	2	30884	0.0857093
GO:0000171	ribonuclease MRP activity	molecular_function	8	2	9042	2	30884	0.0857093
GO:0008622	epsilon DNA polymerase complex	cellular_component	6	2	9042	2	30884	0.0857093
GO:0043456	regulation of pentose-phosphate shunt	biological_process	9	2	9042	2	30884	0.0857093
GO:0046409	p-coumarate 3-hydroxylase activity	molecular_function	6	2	9042	2	30884	0.0857093
GO:0008863	formate dehydrogenase (NAD+) activity	molecular_function	7	2	9042	2	30884	0.0857093
GO:0005835	fatty acid synthase complex	cellular_component	4	2	9042	2	30884	0.0857093
GO:0042183	formate catabolic process	biological_process	8	2	9042	2	30884	0.0857093
GO:0006869	lipid transport	biological_process	7	46	9042	131	30884	0.0861354
GO:0045490	pectin catabolic process	biological_process	8	36	9042	100	30884	0.0871584
GO:0010025	wax biosynthetic process	biological_process	7	12	9042	28	30884	0.087973
GO:0008889	glycerophosphodiester phosphodiesterase activity	molecular_function	8	12	9042	28	30884	0.087973
GO:0031225	anchored component of membrane	cellular_component	5	93	9042	281	30884	0.0899957
GO:0019438	aromatic compound biosynthetic process	biological_process	6	5	9042	9	30884	0.0901661
GO:0004845	uracil phosphoribosyltransferase activity	molecular_function	7	5	9042	9	30884	0.0901661
GO:0071486	cellular response to high light intensity	biological_process	9	5	9042	9	30884	0.0901661
GO:0004416	hydroxyacylglutathione hydrolase activity	molecular_function	7	5	9042	9	30884	0.0901661
GO:0009902	chloroplast relocation	biological_process	8	5	9042	9	30884	0.0901661
GO:0044206	UMP salvage	biological_process	13	5	9042	9	30884	0.0901661
GO:0007020	microtubule nucleation	biological_process	8	5	9042	9	30884	0.0901661
GO:0004315	3-oxoacyl-[acyl-carrier-protein] synthase activity	molecular_function	8	5	9042	9	30884	0.0901661
GO:0016846	carbon-sulfur lyase activity	molecular_function	5	5	9042	9	30884	0.0901661
GO:0019760	glucosinolate metabolic process	biological_process	8	5	9042	9	30884	0.0901661
GO:0009650	UV protection	biological_process	8	5	9042	9	30884	0.0901661
GO:0003830	beta-1,4-mannosylglycoprotein 4-beta-N-acetylglucosaminyltransferase activity	molecular_function	8	5	9042	9	30884	0.0901661
GO:0002230	positive regulation of defense response to virus by host	biological_process	9	5	9042	9	30884	0.0901661
GO:0030705	cytoskeleton-dependent intracellular transport	biological_process	7	5	9042	9	30884	0.0901661
GO:0090063	positive regulation of microtubule nucleation	biological_process	11	5	9042	9	30884	0.0901661
GO:0042744	hydrogen peroxide catabolic process	biological_process	8	32	9042	88	30884	0.0909929
GO:0016042	lipid catabolic process	biological_process	6	56	9042	163	30884	0.0910937
GO:0007155	cell adhesion	biological_process	4	8	9042	17	30884	0.0926443
GO:0009861	jasmonic acid and ethylene-dependent systemic resistance	biological_process	6	8	9042	17	30884	0.0926443
GO:0004849	uridine kinase activity	molecular_function	9	8	9042	17	30884	0.0926443
GO:0009697	salicylic acid biosynthetic process	biological_process	8	8	9042	17	30884	0.0926443
GO:0009585	red, far-red light phototransduction	biological_process	6	30	9042	82	30884	0.0927787
GO:0001046	core promoter sequence-specific DNA binding	molecular_function	9	14	9042	34	30884	0.0931686
GO:0006636	unsaturated fatty acid biosynthetic process	biological_process	11	14	9042	34	30884	0.0931686
GO:0005215	transporter activity	molecular_function	3	124	9042	382	30884	0.0944017
GO:0009832	plant-type cell wall biogenesis	biological_process	6	28	9042	76	30884	0.0944234
GO:0009637	response to blue light	biological_process	7	28	9042	76	30884	0.0944234
GO:0006820	anion transport	biological_process	7	15	9042	37	30884	0.0948841
GO:0008810	cellulase activity	molecular_function	7	15	9042	37	30884	0.0948841
GO:0030001	metal ion transport	biological_process	8	27	9042	73	30884	0.0951757
GO:0010193	response to ozone	biological_process	7	17	9042	43	30884	0.0970526
GO:0004185	serine-type carboxypeptidase activity	molecular_function	9	17	9042	43	30884	0.0970526
GO:0048573	photoperiodism, flowering	biological_process	8	22	9042	58	30884	0.0978364
GO:0019898	extrinsic component of membrane	cellular_component	4	22	9042	58	30884	0.0978364
GO:0001085	RNA polymerase II transcription factor binding	molecular_function	6	19	9042	49	30884	0.0979838
GO:0005544	calcium-dependent phospholipid binding	molecular_function	6	9	9042	20	30884	0.0996467
GO:0016788	hydrolase activity, acting on ester bonds	molecular_function	5	41	9042	117	30884	0.103125
GO:0016747	transferase activity, transferring acyl groups other than amino-acyl groups	molecular_function	6	32	9042	89	30884	0.10355
GO:0004565	beta-galactosidase activity	molecular_function	8	10	9042	23	30884	0.104854
GO:0002679	respiratory burst involved in defense response	biological_process	5	6	9042	12	30884	0.106686
GO:0006878	cellular copper ion homeostasis	biological_process	12	6	9042	12	30884	0.106686
GO:0015491	cation:cation antiporter activity	molecular_function	8	6	9042	12	30884	0.106686
GO:0042753	positive regulation of circadian rhythm	biological_process	6	6	9042	12	30884	0.106686
GO:0004165	dodecenoyl-CoA delta-isomerase activity	molecular_function	7	6	9042	12	30884	0.106686
GO:0016620	oxidoreductase activity, acting on the aldehyde or oxo group of donors, NAD or NADP as acceptor	molecular_function	6	6	9042	12	30884	0.106686
GO:0045053	protein retention in Golgi apparatus	biological_process	7	6	9042	12	30884	0.106686
GO:0034440	lipid oxidation	biological_process	8	6	9042	12	30884	0.106686
GO:1902456	regulation of stomatal opening	biological_process	7	6	9042	12	30884	0.106686
GO:0045893	positive regulation of transcription, DNA-templated	biological_process	9	99	9042	303	30884	0.107888
GO:0005262	calcium channel activity	molecular_function	8	11	9042	26	30884	0.108718
GO:0006629	lipid metabolic process	biological_process	5	61	9042	181	30884	0.11029
GO:0080147	root hair cell development	biological_process	6	13	9042	32	30884	0.113603
GO:0005216	ion channel activity	molecular_function	6	13	9042	32	30884	0.113603
GO:0070588	calcium ion transmembrane transport	biological_process	11	14	9042	35	30884	0.115023
GO:0034599	cellular response to oxidative stress	biological_process	6	21	9042	56	30884	0.115218
GO:0042335	cuticle development	biological_process	5	15	9042	38	30884	0.115944
GO:0048510	regulation of timing of transition from vegetative to reproductive phase	biological_process	8	19	9042	50	30884	0.116304
GO:0006071	glycerol metabolic process	biological_process	8	16	9042	41	30884	0.116465
GO:0051607	defense response to virus	biological_process	5	18	9042	47	30884	0.116592
GO:0046873	metal ion transmembrane transporter activity	molecular_function	8	17	9042	44	30884	0.116661
GO:0048281	inflorescence morphogenesis	biological_process	5	4	9042	7	30884	0.116835
GO:0006572	tyrosine catabolic process	biological_process	11	4	9042	7	30884	0.116835
GO:0006241	CTP biosynthetic process	biological_process	12	4	9042	7	30884	0.116835
GO:1900140	regulation of seedling development	biological_process	8	4	9042	7	30884	0.116835
GO:0015994	chlorophyll metabolic process	biological_process	8	4	9042	7	30884	0.116835
GO:0070006	metalloaminopeptidase activity	molecular_function	9	4	9042	7	30884	0.116835
GO:0015714	phosphoenolpyruvate transport	biological_process	11	4	9042	7	30884	0.116835
GO:0006183	GTP biosynthetic process	biological_process	12	4	9042	7	30884	0.116835
GO:0006221	pyrimidine nucleotide biosynthetic process	biological_process	10	4	9042	7	30884	0.116835
GO:0050982	detection of mechanical stimulus	biological_process	6	4	9042	7	30884	0.116835
GO:0030104	water homeostasis	biological_process	7	4	9042	7	30884	0.116835
GO:0010351	lithium ion transport	biological_process	9	4	9042	7	30884	0.116835
GO:0030643	cellular phosphate ion homeostasis	biological_process	11	4	9042	7	30884	0.116835
GO:0033481	galacturonate biosynthetic process	biological_process	9	4	9042	7	30884	0.116835
GO:0032877	positive regulation of DNA endoreduplication	biological_process	9	4	9042	7	30884	0.116835
GO:0004860	protein kinase inhibitor activity	molecular_function	7	4	9042	7	30884	0.116835
GO:0009882	blue light photoreceptor activity	molecular_function	6	4	9042	7	30884	0.116835
GO:0010508	positive regulation of autophagy	biological_process	9	4	9042	7	30884	0.116835
GO:1902609	(R)-2-hydroxy-alpha-linolenic acid biosynthetic process	biological_process	12	4	9042	7	30884	0.116835
GO:0080037	negative regulation of cytokinin-activated signaling pathway	biological_process	9	4	9042	7	30884	0.116835
GO:0008200	ion channel inhibitor activity	molecular_function	6	4	9042	7	30884	0.116835
GO:0005244	voltage-gated ion channel activity	molecular_function	9	4	9042	7	30884	0.116835
GO:0006228	UTP biosynthetic process	biological_process	12	4	9042	7	30884	0.116835
GO:0033743	peptide-methionine (R)-S-oxide reductase activity	molecular_function	7	4	9042	7	30884	0.116835
GO:0006165	nucleoside diphosphate phosphorylation	biological_process	9	4	9042	7	30884	0.116835
GO:0009001	serine O-acetyltransferase activity	molecular_function	9	4	9042	7	30884	0.116835
GO:0005354	galactose transmembrane transporter activity	molecular_function	9	4	9042	7	30884	0.116835
GO:0007050	cell cycle arrest	biological_process	5	7	9042	15	30884	0.117832
GO:0008142	oxysterol binding	molecular_function	7	7	9042	15	30884	0.117832
GO:0004656	procollagen-proline 4-dioxygenase activity	molecular_function	9	7	9042	15	30884	0.117832
GO:0004034	aldose 1-epimerase activity	molecular_function	7	7	9042	15	30884	0.117832
GO:0006206	pyrimidine nucleobase metabolic process	biological_process	9	7	9042	15	30884	0.117832
GO:0047893	flavonol 3-O-glucosyltransferase activity	molecular_function	8	7	9042	15	30884	0.117832
GO:0018401	peptidyl-proline hydroxylation to 4-hydroxy-L-proline	biological_process	7	7	9042	15	30884	0.117832
GO:0008469	histone-arginine N-methyltransferase activity	molecular_function	9	7	9042	15	30884	0.117832
GO:0005524	ATP binding	molecular_function	5	976	9042	3234	30884	0.120956
GO:0004673	protein histidine kinase activity	molecular_function	8	8	9042	18	30884	0.125501
GO:0004866	endopeptidase inhibitor activity	molecular_function	7	8	9042	18	30884	0.125501
GO:0000287	magnesium ion binding	molecular_function	7	58	9042	173	30884	0.126177
GO:0009555	pollen development	biological_process	6	89	9042	273	30884	0.126556
GO:0010319	stromule	cellular_component	7	26	9042	72	30884	0.126779
GO:0046910	pectinesterase inhibitor activity	molecular_function	6	25	9042	69	30884	0.12833
GO:0009648	photoperiodism	biological_process	7	9	9042	21	30884	0.130811
GO:0016413	O-acetyltransferase activity	molecular_function	8	21	9042	57	30884	0.134111
GO:0004089	carbonate dehydratase activity	molecular_function	7	10	9042	24	30884	0.134459
GO:0003950	NAD+ ADP-ribosyltransferase activity	molecular_function	7	10	9042	24	30884	0.134459
GO:0009687	abscisic acid metabolic process	biological_process	10	5	9042	10	30884	0.138114
GO:0002239	response to oomycetes	biological_process	7	5	9042	10	30884	0.138114
GO:0051131	chaperone-mediated protein complex assembly	biological_process	8	5	9042	10	30884	0.138114
GO:0015713	phosphoglycerate transport	biological_process	8	5	9042	10	30884	0.138114
GO:0015120	phosphoglycerate transmembrane transporter activity	molecular_function	6	5	9042	10	30884	0.138114
GO:0052725	inositol-1,3,4-trisphosphate 6-kinase activity	molecular_function	8	5	9042	10	30884	0.138114
GO:0008272	sulfate transport	biological_process	9	5	9042	10	30884	0.138114
GO:0008381	mechanically-gated ion channel activity	molecular_function	8	5	9042	10	30884	0.138114
GO:0097027	ubiquitin-protein transferase activator activity	molecular_function	6	5	9042	10	30884	0.138114
GO:0019048	modulation by virus of host morphology or physiology	biological_process	7	5	9042	10	30884	0.138114
GO:0061088	regulation of sequestering of zinc ion	biological_process	6	5	9042	10	30884	0.138114
GO:0006273	lagging strand elongation	biological_process	10	5	9042	10	30884	0.138114
GO:0035435	phosphate ion transmembrane transport	biological_process	10	5	9042	10	30884	0.138114
GO:0010304	PSII associated light-harvesting complex II catabolic process	biological_process	9	5	9042	10	30884	0.138114
GO:0006882	cellular zinc ion homeostasis	biological_process	12	5	9042	10	30884	0.138114
GO:0045927	positive regulation of growth	biological_process	6	5	9042	10	30884	0.138114
GO:0003959	NADPH dehydrogenase activity	molecular_function	6	5	9042	10	30884	0.138114
GO:0051865	protein autoubiquitination	biological_process	12	12	9042	30	30884	0.138434
GO:0010588	cotyledon vascular tissue pattern formation	biological_process	7	12	9042	30	30884	0.138434
GO:0009785	blue light signaling pathway	biological_process	6	12	9042	30	30884	0.138434
GO:0005871	kinesin complex	cellular_component	5	17	9042	45	30884	0.138458
GO:0009789	positive regulation of abscisic acid-activated signaling pathway	biological_process	9	16	9042	42	30884	0.139123
GO:0009932	cell tip growth	biological_process	8	13	9042	33	30884	0.139288
GO:1901657	glycosyl compound metabolic process	biological_process	6	13	9042	33	30884	0.139288
GO:0043161	proteasome-mediated ubiquitin-dependent protein catabolic process	biological_process	11	44	9042	130	30884	0.146935
GO:0006096	glycolytic process	biological_process	10	37	9042	108	30884	0.150732
GO:0008453	alanine-glyoxylate transaminase activity	molecular_function	7	6	9042	13	30884	0.150821
GO:0030026	cellular manganese ion homeostasis	biological_process	12	6	9042	13	30884	0.150821
GO:0015631	tubulin binding	molecular_function	6	6	9042	13	30884	0.150821
GO:0015086	cadmium ion transmembrane transporter activity	molecular_function	10	6	9042	13	30884	0.150821
GO:0034389	lipid particle organization	biological_process	6	6	9042	13	30884	0.150821
GO:0034219	carbohydrate transmembrane transport	biological_process	8	6	9042	13	30884	0.150821
GO:0031122	cytoplasmic microtubule organization	biological_process	8	6	9042	13	30884	0.150821
GO:0055035	plastid thylakoid membrane	cellular_component	6	6	9042	13	30884	0.150821
GO:0010115	regulation of abscisic acid biosynthetic process	biological_process	8	3	9042	5	30884	0.153634
GO:0015760	glucose-6-phosphate transport	biological_process	9	3	9042	5	30884	0.153634
GO:1901601	strigolactone biosynthetic process	biological_process	11	3	9042	5	30884	0.153634
GO:0060359	response to ammonium ion	biological_process	6	3	9042	5	30884	0.153634
GO:0047259	glucomannan 4-beta-mannosyltransferase activity	molecular_function	9	3	9042	5	30884	0.153634
GO:0046577	long-chain-alcohol oxidase activity	molecular_function	7	3	9042	5	30884	0.153634
GO:0006101	citrate metabolic process	biological_process	7	3	9042	5	30884	0.153634
GO:0034052	positive regulation of plant-type hypersensitive response	biological_process	9	3	9042	5	30884	0.153634
GO:0003994	aconitate hydratase activity	molecular_function	7	3	9042	5	30884	0.153634
GO:0008909	isochorismate synthase activity	molecular_function	7	3	9042	5	30884	0.153634
GO:0045793	positive regulation of cell size	biological_process	7	3	9042	5	30884	0.153634
GO:0008020	G-protein coupled photoreceptor activity	molecular_function	7	3	9042	5	30884	0.153634
GO:0015152	glucose-6-phosphate transmembrane transporter activity	molecular_function	5	3	9042	5	30884	0.153634
GO:0045544	gibberellin 20-oxidase activity	molecular_function	7	3	9042	5	30884	0.153634
GO:0018454	acetoacetyl-CoA reductase activity	molecular_function	7	3	9042	5	30884	0.153634
GO:0036381	pyridoxal 5'-phosphate synthase (glutamine hydrolysing) activity	molecular_function	7	3	9042	5	30884	0.153634
GO:0048657	anther wall tapetum cell differentiation	biological_process	5	3	9042	5	30884	0.153634
GO:0009226	nucleotide-sugar biosynthetic process	biological_process	9	3	9042	5	30884	0.153634
GO:0046506	sulfolipid biosynthetic process	biological_process	7	3	9042	5	30884	0.153634
GO:0061087	positive regulation of histone H3-K27 methylation	biological_process	12	3	9042	5	30884	0.153634
GO:0004013	adenosylhomocysteinase activity	molecular_function	7	3	9042	5	30884	0.153634
GO:1901183	positive regulation of camalexin biosynthetic process	biological_process	8	3	9042	5	30884	0.153634
GO:0019786	Atg8-specific protease activity	molecular_function	9	3	9042	5	30884	0.153634
GO:0033353	S-adenosylmethionine cycle	biological_process	6	3	9042	5	30884	0.153634
GO:0045543	gibberellin 2-beta-dioxygenase activity	molecular_function	7	3	9042	5	30884	0.153634
GO:0009916	alternative oxidase activity	molecular_function	7	3	9042	5	30884	0.153634
GO:0009838	abscission	biological_process	4	3	9042	5	30884	0.153634
GO:0080040	positive regulation of cellular response to phosphate starvation	biological_process	8	3	9042	5	30884	0.153634
GO:0004121	cystathionine beta-lyase activity	molecular_function	6	3	9042	5	30884	0.153634
GO:0008792	arginine decarboxylase activity	molecular_function	7	3	9042	5	30884	0.153634
GO:0016630	protochlorophyllide reductase activity	molecular_function	7	3	9042	5	30884	0.153634
GO:0008746	NAD(P)+ transhydrogenase activity	molecular_function	7	3	9042	5	30884	0.153634
GO:0045703	ketoreductase activity	molecular_function	6	3	9042	5	30884	0.153634
GO:0080061	indole-3-acetonitrile nitrilase activity	molecular_function	8	3	9042	5	30884	0.153634
GO:0016106	sesquiterpenoid biosynthetic process	biological_process	10	3	9042	5	30884	0.153634
GO:0002184	cytoplasmic translational termination	biological_process	9	3	9042	5	30884	0.153634
GO:0004338	glucan exo-1,3-beta-glucosidase activity	molecular_function	9	3	9042	5	30884	0.153634
GO:0016205	selenocysteine methyltransferase activity	molecular_function	8	3	9042	5	30884	0.153634
GO:0030246	carbohydrate binding	molecular_function	4	85	9042	263	30884	0.153732
GO:0015995	chlorophyll biosynthetic process	biological_process	9	21	9042	58	30884	0.1547
GO:0016705	oxidoreductase activity, acting on paired donors, with incorporation or reduction of molecular oxygen	molecular_function	5	29	9042	83	30884	0.155185
GO:1900865	chloroplast RNA modification	biological_process	10	7	9042	16	30884	0.158674
GO:0003825	alpha,alpha-trehalose-phosphate synthase (UDP-forming) activity	molecular_function	8	7	9042	16	30884	0.158674
GO:0006189	'de novo' IMP biosynthetic process	biological_process	13	7	9042	16	30884	0.158674
GO:0009808	lignin metabolic process	biological_process	7	7	9042	16	30884	0.158674
GO:0007018	microtubule-based movement	biological_process	5	17	9042	46	30884	0.162382
GO:0010039	response to iron ion	biological_process	7	8	9042	19	30884	0.16353
GO:0006879	cellular iron ion homeostasis	biological_process	12	8	9042	19	30884	0.16353
GO:0016627	oxidoreductase activity, acting on the CH-CH group of donors	molecular_function	5	8	9042	19	30884	0.16353
GO:0010192	mucilage biosynthetic process	biological_process	6	8	9042	19	30884	0.16353
GO:0019899	enzyme binding	molecular_function	5	8	9042	19	30884	0.16353
GO:0030148	sphingolipid biosynthetic process	biological_process	9	8	9042	19	30884	0.16353
GO:0009969	xyloglucan biosynthetic process	biological_process	10	8	9042	19	30884	0.16353
GO:0006464	cellular protein modification process	biological_process	8	16	9042	43	30884	0.164054
GO:0047262	polygalacturonate 4-alpha-galacturonosyltransferase activity	molecular_function	7	16	9042	43	30884	0.164054
GO:0010540	basipetal auxin transport	biological_process	9	16	9042	43	30884	0.164054
GO:0019243	methylglyoxal catabolic process to D-lactate via S-lactoyl-glutathione	biological_process	11	9	9042	22	30884	0.16642
GO:0009814	defense response, incompatible interaction	biological_process	6	13	9042	34	30884	0.167839
GO:0071446	cellular response to salicylic acid stimulus	biological_process	7	10	9042	25	30884	0.167963
GO:0045298	tubulin complex	cellular_component	4	10	9042	25	30884	0.167963
GO:0009831	plant-type cell wall modification involved in multidimensional cell growth	biological_process	9	12	9042	31	30884	0.168451
GO:0009682	induced systemic resistance	biological_process	9	12	9042	31	30884	0.168451
GO:2000377	regulation of reactive oxygen species metabolic process	biological_process	7	11	9042	28	30884	0.168553
GO:0009750	response to fructose	biological_process	9	11	9042	28	30884	0.168553
GO:0019538	protein metabolic process	biological_process	6	11	9042	28	30884	0.168553
GO:0055028	cortical microtubule	cellular_component	9	11	9042	28	30884	0.168553
GO:0015112	nitrate transmembrane transporter activity	molecular_function	8	11	9042	28	30884	0.168553
GO:0009744	response to sucrose	biological_process	8	30	9042	87	30884	0.170453
GO:0010043	response to zinc ion	biological_process	7	30	9042	87	30884	0.170453
GO:0046686	response to cadmium ion	biological_process	7	186	9042	598	30884	0.171959
GO:0016567	protein ubiquitination	biological_process	11	204	9042	659	30884	0.180095
GO:0033597	mitotic checkpoint complex	cellular_component	4	4	9042	8	30884	0.181165
GO:0030308	negative regulation of cell growth	biological_process	7	4	9042	8	30884	0.181165
GO:0004066	asparagine synthase (glutamine-hydrolyzing) activity	molecular_function	7	4	9042	8	30884	0.181165
GO:0015368	calcium:cation antiporter activity	molecular_function	10	4	9042	8	30884	0.181165
GO:0017022	myosin binding	molecular_function	6	4	9042	8	30884	0.181165
GO:0016984	ribulose-bisphosphate carboxylase activity	molecular_function	7	4	9042	8	30884	0.181165
GO:0051103	DNA ligation involved in DNA repair	biological_process	9	4	9042	8	30884	0.181165
GO:0009573	chloroplast ribulose bisphosphate carboxylase complex	cellular_component	8	4	9042	8	30884	0.181165
GO:0009558	embryo sac cellularization	biological_process	6	4	9042	8	30884	0.181165
GO:0015369	calcium:proton antiporter activity	molecular_function	12	4	9042	8	30884	0.181165
GO:0008692	3-hydroxybutyryl-CoA epimerase activity	molecular_function	7	4	9042	8	30884	0.181165
GO:2000122	negative regulation of stomatal complex development	biological_process	9	4	9042	8	30884	0.181165
GO:0045333	cellular respiration	biological_process	7	4	9042	8	30884	0.181165
GO:0019158	mannokinase activity	molecular_function	8	4	9042	8	30884	0.181165
GO:0015804	neutral amino acid transport	biological_process	11	4	9042	8	30884	0.181165
GO:0005432	calcium:sodium antiporter activity	molecular_function	10	4	9042	8	30884	0.181165
GO:0043447	alkane biosynthetic process	biological_process	6	4	9042	8	30884	0.181165
GO:0035197	siRNA binding	molecular_function	8	4	9042	8	30884	0.181165
GO:0006529	asparagine biosynthetic process	biological_process	12	4	9042	8	30884	0.181165
GO:0006121	mitochondrial electron transport, succinate to ubiquinone	biological_process	8	4	9042	8	30884	0.181165
GO:0015743	malate transport	biological_process	12	4	9042	8	30884	0.181165
GO:0033388	putrescine biosynthetic process from arginine	biological_process	12	4	9042	8	30884	0.181165
GO:0050362	L-tryptophan:2-oxoglutarate aminotransferase activity	molecular_function	8	4	9042	8	30884	0.181165
GO:0010037	response to carbon dioxide	biological_process	6	4	9042	8	30884	0.181165
GO:0005536	glucose binding	molecular_function	6	4	9042	8	30884	0.181165
GO:0071917	triose-phosphate transmembrane transporter activity	molecular_function	6	4	9042	8	30884	0.181165
GO:0000104	succinate dehydrogenase activity	molecular_function	6	4	9042	8	30884	0.181165
GO:0010363	regulation of plant-type hypersensitive response	biological_process	8	4	9042	8	30884	0.181165
GO:0000914	phragmoplast assembly	biological_process	8	4	9042	8	30884	0.181165
GO:0035436	triose phosphate transmembrane transport	biological_process	9	4	9042	8	30884	0.181165
GO:0009898	cytoplasmic side of plasma membrane	cellular_component	5	4	9042	8	30884	0.181165
GO:0004396	hexokinase activity	molecular_function	7	4	9042	8	30884	0.181165
GO:0005200	structural constituent of cytoskeleton	molecular_function	4	19	9042	53	30884	0.182633
GO:0008219	cell death	biological_process	4	26	9042	75	30884	0.183161
GO:0051213	dioxygenase activity	molecular_function	5	17	9042	47	30884	0.18833
GO:0048527	lateral root development	biological_process	8	23	9042	66	30884	0.193461
GO:0006812	cation transport	biological_process	7	23	9042	66	30884	0.193461
GO:2000762	regulation of phenylpropanoid metabolic process	biological_process	7	5	9042	11	30884	0.194637
GO:0004861	cyclin-dependent protein serine/threonine kinase inhibitor activity	molecular_function	8	5	9042	11	30884	0.194637
GO:0016123	xanthophyll biosynthetic process	biological_process	12	5	9042	11	30884	0.194637
GO:0008441	3'(2'),5'-bisphosphate nucleotidase activity	molecular_function	9	5	9042	11	30884	0.194637
GO:0003995	acyl-CoA dehydrogenase activity	molecular_function	6	5	9042	11	30884	0.194637
GO:0052692	raffinose alpha-galactosidase activity	molecular_function	9	5	9042	11	30884	0.194637
GO:1902347	response to strigolactone	biological_process	6	5	9042	11	30884	0.194637
GO:0015103	inorganic anion transmembrane transporter activity	molecular_function	7	5	9042	11	30884	0.194637
GO:0009247	glycolipid biosynthetic process	biological_process	9	5	9042	11	30884	0.194637
GO:0007129	synapsis	biological_process	8	5	9042	11	30884	0.194637
GO:0045736	negative regulation of cyclin-dependent protein serine/threonine kinase activity	biological_process	13	5	9042	11	30884	0.194637
GO:0003954	NADH dehydrogenase activity	molecular_function	6	5	9042	11	30884	0.194637
GO:1902584	positive regulation of response to water deprivation	biological_process	7	5	9042	11	30884	0.194637
GO:0016615	malate dehydrogenase activity	molecular_function	6	5	9042	11	30884	0.194637
GO:0010168	ER body	cellular_component	6	5	9042	11	30884	0.194637
GO:0010328	auxin influx transmembrane transporter activity	molecular_function	6	5	9042	11	30884	0.194637
GO:0010997	anaphase-promoting complex binding	molecular_function	5	5	9042	11	30884	0.194637
GO:0004020	adenylylsulfate kinase activity	molecular_function	7	5	9042	11	30884	0.194637
GO:0006821	chloride transport	biological_process	9	5	9042	11	30884	0.194637
GO:0009451	RNA modification	biological_process	9	14	9042	38	30884	0.196534
GO:0005249	voltage-gated potassium channel activity	molecular_function	9	13	9042	35	30884	0.199048
GO:0030060	L-malate dehydrogenase activity	molecular_function	7	6	9042	14	30884	0.201548
GO:0042372	phylloquinone biosynthetic process	biological_process	7	6	9042	14	30884	0.201548
GO:0051011	microtubule minus-end binding	molecular_function	8	6	9042	14	30884	0.201548
GO:0006796	phosphate-containing compound metabolic process	biological_process	6	6	9042	14	30884	0.201548
GO:0019375	galactolipid biosynthetic process	biological_process	10	6	9042	14	30884	0.201548
GO:0008417	fucosyltransferase activity	molecular_function	7	6	9042	14	30884	0.201548
GO:0004435	phosphatidylinositol phospholipase C activity	molecular_function	9	6	9042	14	30884	0.201548
GO:0051555	flavonol biosynthetic process	biological_process	8	6	9042	14	30884	0.201548
GO:0008083	growth factor activity	molecular_function	7	6	9042	14	30884	0.201548
GO:0009942	longitudinal axis specification	biological_process	7	6	9042	14	30884	0.201548
GO:0016441	posttranscriptional gene silencing	biological_process	9	6	9042	14	30884	0.201548
GO:0006646	phosphatidylethanolamine biosynthetic process	biological_process	10	6	9042	14	30884	0.201548
GO:0003955	NAD(P)H dehydrogenase (quinone) activity	molecular_function	7	6	9042	14	30884	0.201548
GO:0005528	FK506 binding	molecular_function	6	11	9042	29	30884	0.203384
GO:0019432	triglyceride biosynthetic process	biological_process	10	11	9042	29	30884	0.203384
GO:0004672	protein kinase activity	molecular_function	7	157	9042	506	30884	0.204595
GO:0009986	cell surface	cellular_component	4	7	9042	17	30884	0.204895
GO:0046688	response to copper ion	biological_process	7	7	9042	17	30884	0.204895
GO:0009854	oxidative photosynthetic carbon pathway	biological_process	6	7	9042	17	30884	0.204895
GO:0005381	iron ion transmembrane transporter activity	molecular_function	10	7	9042	17	30884	0.204895
GO:0009311	oligosaccharide metabolic process	biological_process	6	7	9042	17	30884	0.204895
GO:0046685	response to arsenic-containing substance	biological_process	5	7	9042	17	30884	0.204895
GO:0004864	protein phosphatase inhibitor activity	molecular_function	7	10	9042	26	30884	0.204992
GO:0008378	galactosyltransferase activity	molecular_function	7	9	9042	23	30884	0.205999
GO:0051453	regulation of intracellular pH	biological_process	12	9	9042	23	30884	0.205999
GO:0034765	regulation of ion transmembrane transport	biological_process	8	9	9042	23	30884	0.205999
GO:0006261	DNA-dependent DNA replication	biological_process	9	9	9042	23	30884	0.205999
GO:0004144	diacylglycerol O-acyltransferase activity	molecular_function	9	8	9042	20	30884	0.206119
GO:0008202	steroid metabolic process	biological_process	6	8	9042	20	30884	0.206119
GO:0009850	auxin metabolic process	biological_process	5	8	9042	20	30884	0.206119
GO:0000038	very long-chain fatty acid metabolic process	biological_process	10	8	9042	20	30884	0.206119
GO:0004427	inorganic diphosphatase activity	molecular_function	8	8	9042	20	30884	0.206119
GO:0046854	phosphatidylinositol phosphorylation	biological_process	10	8	9042	20	30884	0.206119
GO:0010207	photosystem II assembly	biological_process	8	8	9042	20	30884	0.206119
GO:0005199	structural constituent of cell wall	molecular_function	4	8	9042	20	30884	0.206119
GO:0003934	GTP cyclohydrolase I activity	molecular_function	9	2	9042	3	30884	0.206949
GO:0038199	ethylene receptor activity	molecular_function	5	2	9042	3	30884	0.206949
GO:0008169	C-methyltransferase activity	molecular_function	7	2	9042	3	30884	0.206949
GO:0004793	threonine aldolase activity	molecular_function	7	2	9042	3	30884	0.206949
GO:0016429	tRNA (adenine-N1-)-methyltransferase activity	molecular_function	10	2	9042	3	30884	0.206949
GO:0015839	cadaverine transport	biological_process	9	2	9042	3	30884	0.206949
GO:0003879	ATP phosphoribosyltransferase activity	molecular_function	7	2	9042	3	30884	0.206949
GO:0034256	chlorophyll(ide) b reductase activity	molecular_function	7	2	9042	3	30884	0.206949
GO:0070361	mitochondrial light strand promoter anti-sense binding	NA	NA	2	9042	3	30884	0.206949
GO:0015630	microtubule cytoskeleton	cellular_component	7	2	9042	3	30884	0.206949
GO:0043851	methanol-specific methylcobalamin:coenzyme M methyltransferase activity	molecular_function	7	2	9042	3	30884	0.206949
GO:0052793	pectin acetylesterase activity	molecular_function	7	2	9042	3	30884	0.206949
GO:0033512	L-lysine catabolic process to acetyl-CoA via saccharopine	biological_process	10	2	9042	3	30884	0.206949
GO:0043782	cobalt-precorrin-3 C17-methyltransferase activity	molecular_function	7	2	9042	3	30884	0.206949
GO:0043852	monomethylamine methyltransferase activity	molecular_function	7	2	9042	3	30884	0.206949
GO:0016805	dipeptidase activity	molecular_function	8	2	9042	3	30884	0.206949
GO:0015812	gamma-aminobutyric acid transport	biological_process	7	2	9042	3	30884	0.206949
GO:0080016	(-)-E-beta-caryophyllene synthase activity	molecular_function	5	2	9042	3	30884	0.206949
GO:0042389	omega-3 fatty acid desaturase activity	molecular_function	6	2	9042	3	30884	0.206949
GO:0090359	negative regulation of abscisic acid biosynthetic process	biological_process	9	2	9042	3	30884	0.206949
GO:1900367	positive regulation of defense response to insect	biological_process	8	2	9042	3	30884	0.206949
GO:0033925	mannosyl-glycoprotein endo-beta-N-acetylglucosaminidase activity	molecular_function	7	2	9042	3	30884	0.206949
GO:0015276	ligand-gated ion channel activity	molecular_function	7	2	9042	3	30884	0.206949
GO:0052635	C-20 gibberellin 2-beta-dioxygenase activity	molecular_function	8	2	9042	3	30884	0.206949
GO:0022619	generative cell differentiation	biological_process	6	2	9042	3	30884	0.206949
GO:0008839	4-hydroxy-tetrahydrodipicolinate reductase	molecular_function	7	2	9042	3	30884	0.206949
GO:0043834	trimethylamine methyltransferase activity	molecular_function	7	2	9042	3	30884	0.206949
GO:0009496	plastoquinol--plastocyanin reductase activity	molecular_function	7	2	9042	3	30884	0.206949
GO:0033468	CMP-keto-3-deoxy-D-manno-octulosonic acid biosynthetic process	biological_process	10	2	9042	3	30884	0.206949
GO:0046554	malate dehydrogenase (NADP+) activity	molecular_function	7	2	9042	3	30884	0.206949
GO:0043833	methylamine-specific methylcobalamin:coenzyme M methyltransferase activity	molecular_function	7	2	9042	3	30884	0.206949
GO:0016300	tRNA (uracil) methyltransferase activity	molecular_function	9	2	9042	3	30884	0.206949
GO:2000036	regulation of stem cell population maintenance	biological_process	6	2	9042	3	30884	0.206949
GO:0005911	cell-cell junction	cellular_component	4	2	9042	3	30884	0.206949
GO:0046474	glycerophospholipid biosynthetic process	biological_process	9	2	9042	3	30884	0.206949
GO:0043780	cobalt-precorrin-5B C1-methyltransferase activity	molecular_function	7	2	9042	3	30884	0.206949
GO:0015675	nickel cation transport	biological_process	10	2	9042	3	30884	0.206949
GO:0008974	phosphoribulokinase activity	molecular_function	7	2	9042	3	30884	0.206949
GO:0008174	mRNA methyltransferase activity	molecular_function	8	2	9042	3	30884	0.206949
GO:1990482	sphingolipid alpha-glucuronosyltransferase activity	molecular_function	7	2	9042	3	30884	0.206949
GO:0015185	gamma-aminobutyric acid transmembrane transporter activity	molecular_function	5	2	9042	3	30884	0.206949
GO:0031304	intrinsic component of mitochondrial inner membrane	cellular_component	7	2	9042	3	30884	0.206949
GO:0080160	selenate transport	biological_process	9	2	9042	3	30884	0.206949
GO:0009805	coumarin biosynthetic process	biological_process	8	2	9042	3	30884	0.206949
GO:0010341	gibberellin carboxyl-O-methyltransferase activity	molecular_function	9	2	9042	3	30884	0.206949
GO:0046901	tetrahydrofolylpolyglutamate biosynthetic process	biological_process	8	2	9042	3	30884	0.206949
GO:0052832	inositol monophosphate 3-phosphatase activity	molecular_function	10	2	9042	3	30884	0.206949
GO:0005274	allantoin uptake transmembrane transporter activity	molecular_function	11	2	9042	3	30884	0.206949
GO:0019702	protein-arginine N5-methyltransferase activity	molecular_function	9	2	9042	3	30884	0.206949
GO:0033587	shikimate biosynthetic process	biological_process	10	2	9042	3	30884	0.206949
GO:0035998	7,8-dihydroneopterin 3'-triphosphate biosynthetic process	biological_process	7	2	9042	3	30884	0.206949
GO:0034931	1-hydroxypyrene methyltransferase activity	molecular_function	7	2	9042	3	30884	0.206949
GO:0005980	glycogen catabolic process	biological_process	10	2	9042	3	30884	0.206949
GO:0046244	salicylic acid catabolic process	biological_process	8	2	9042	3	30884	0.206949
GO:0008275	gamma-tubulin small complex	cellular_component	5	2	9042	3	30884	0.206949
GO:0052666	tRNA (cytosine-2'-O-)-methyltransferase activity	molecular_function	10	2	9042	3	30884	0.206949
GO:0009383	rRNA (cytosine-C5-)-methyltransferase activity	molecular_function	8	2	9042	3	30884	0.206949
GO:0016574	histone ubiquitination	biological_process	12	2	9042	3	30884	0.206949
GO:0003880	protein C-terminal carboxyl O-methyltransferase activity	molecular_function	9	2	9042	3	30884	0.206949
GO:0043791	dimethylamine methyltransferase activity	molecular_function	7	2	9042	3	30884	0.206949
GO:0015269	calcium-activated potassium channel activity	molecular_function	9	2	9042	3	30884	0.206949
GO:0045252	oxoglutarate dehydrogenase complex	cellular_component	6	2	9042	3	30884	0.206949
GO:0031127	alpha-(1,2)-fucosyltransferase activity	molecular_function	8	2	9042	3	30884	0.206949
GO:0018160	peptidyl-pyrromethane cofactor linkage	biological_process	10	2	9042	3	30884	0.206949
GO:0071806	protein transmembrane transport	biological_process	10	2	9042	3	30884	0.206949
GO:0080017	alpha-humulene synthase activity	molecular_function	5	2	9042	3	30884	0.206949
GO:0009703	nitrate reductase (NADH) activity	molecular_function	7	2	9042	3	30884	0.206949
GO:0090057	root radial pattern formation	biological_process	7	2	9042	3	30884	0.206949
GO:0019079	viral genome replication	biological_process	7	2	9042	3	30884	0.206949
GO:0051994	P-methyltransferase activity	molecular_function	7	2	9042	3	30884	0.206949
GO:0008732	L-allo-threonine aldolase activity	molecular_function	8	2	9042	3	30884	0.206949
GO:0006659	phosphatidylserine biosynthetic process	biological_process	7	2	9042	3	30884	0.206949
GO:0071327	cellular response to trehalose stimulus	biological_process	9	2	9042	3	30884	0.206949
GO:0043394	proteoglycan binding	molecular_function	5	2	9042	3	30884	0.206949
GO:0010028	xanthophyll cycle	biological_process	12	2	9042	3	30884	0.206949
GO:0004649	poly(ADP-ribose) glycohydrolase activity	molecular_function	7	2	9042	3	30884	0.206949
GO:1990136	linoleate 9S-lipoxygenase activity	molecular_function	7	2	9042	3	30884	0.206949
GO:0016901	oxidoreductase activity, acting on the CH-OH group of donors, quinone or similar compound as acceptor	molecular_function	6	2	9042	3	30884	0.206949
GO:0016278	lysine N-methyltransferase activity	molecular_function	8	2	9042	3	30884	0.206949
GO:0031426	polycistronic mRNA processing	biological_process	11	2	9042	3	30884	0.206949
GO:0015228	coenzyme A transmembrane transporter activity	molecular_function	8	2	9042	3	30884	0.206949
GO:0009008	DNA-methyltransferase activity	molecular_function	7	2	9042	3	30884	0.206949
GO:0034807	4,5-dihydroxybenzo(a)pyrene methyltransferase activity	molecular_function	7	2	9042	3	30884	0.206949
GO:0016423	tRNA (guanine) methyltransferase activity	molecular_function	9	2	9042	3	30884	0.206949
GO:0010092	specification of organ identity	biological_process	6	2	9042	3	30884	0.206949
GO:0030792	methylarsonite methyltransferase activity	molecular_function	8	2	9042	3	30884	0.206949
GO:0008690	3-deoxy-manno-octulosonate cytidylyltransferase activity	molecular_function	8	2	9042	3	30884	0.206949
GO:0016415	octanoyltransferase activity	molecular_function	7	2	9042	3	30884	0.206949
GO:0052639	salicylic acid glucosyltransferase (ester-forming) activity	molecular_function	8	2	9042	3	30884	0.206949
GO:0008172	S-methyltransferase activity	molecular_function	7	2	9042	3	30884	0.206949
GO:0043546	molybdopterin cofactor binding	molecular_function	6	2	9042	3	30884	0.206949
GO:0050464	nitrate reductase (NADPH) activity	molecular_function	7	2	9042	3	30884	0.206949
GO:0000024	maltose biosynthetic process	biological_process	9	2	9042	3	30884	0.206949
GO:0017118	lipoyltransferase activity	molecular_function	7	2	9042	3	30884	0.206949
GO:0009019	tRNA (guanine-N1-)-methyltransferase activity	molecular_function	10	2	9042	3	30884	0.206949
GO:0080175	phragmoplast microtubule organization	biological_process	8	2	9042	3	30884	0.206949
GO:0009270	response to humidity	biological_process	7	2	9042	3	30884	0.206949
GO:0016682	oxidoreductase activity, acting on diphenols and related substances as donors, oxygen as acceptor	molecular_function	6	2	9042	3	30884	0.206949
GO:0071424	rRNA (cytosine-N4-)-methyltransferase activity	molecular_function	8	2	9042	3	30884	0.206949
GO:0019307	mannose biosynthetic process	biological_process	9	2	9042	3	30884	0.206949
GO:0036065	fucosylation	biological_process	5	2	9042	3	30884	0.206949
GO:0043777	cobalt-precorrin-7 C15-methyltransferase activity	molecular_function	7	2	9042	3	30884	0.206949
GO:0004563	beta-N-acetylhexosaminidase activity	molecular_function	8	2	9042	3	30884	0.206949
GO:0052735	tRNA (cytosine-3-)-methyltransferase activity	molecular_function	10	2	9042	3	30884	0.206949
GO:0042450	arginine biosynthetic process via ornithine	biological_process	13	2	9042	3	30884	0.206949
GO:0015929	hexosaminidase activity	molecular_function	7	2	9042	3	30884	0.206949
GO:0008988	rRNA (adenine-N6-)-methyltransferase activity	molecular_function	8	2	9042	3	30884	0.206949
GO:0016433	rRNA (adenine) methyltransferase activity	molecular_function	9	2	9042	3	30884	0.206949
GO:0071311	cellular response to acetate	biological_process	7	2	9042	3	30884	0.206949
GO:0008940	nitrate reductase activity	molecular_function	6	2	9042	3	30884	0.206949
GO:0071260	cellular response to mechanical stimulus	biological_process	6	2	9042	3	30884	0.206949
GO:0004645	phosphorylase activity	molecular_function	7	2	9042	3	30884	0.206949
GO:0009780	photosynthetic NADP+ reduction	biological_process	7	2	9042	3	30884	0.206949
GO:0004160	dihydroxy-acid dehydratase activity	molecular_function	7	2	9042	3	30884	0.206949
GO:0004418	hydroxymethylbilane synthase activity	molecular_function	6	2	9042	3	30884	0.206949
GO:0071323	cellular response to chitin	biological_process	8	2	9042	3	30884	0.206949
GO:0016436	rRNA (uridine) methyltransferase activity	molecular_function	9	2	9042	3	30884	0.206949
GO:0090266	regulation of mitotic cell cycle spindle assembly checkpoint	biological_process	12	2	9042	3	30884	0.206949
GO:0009512	cytochrome b6f complex	cellular_component	6	2	9042	3	30884	0.206949
GO:0018707	1-phenanthrol methyltransferase activity	molecular_function	7	2	9042	3	30884	0.206949
GO:0016427	tRNA (cytosine) methyltransferase activity	molecular_function	9	2	9042	3	30884	0.206949
GO:0080012	trihydroxyferuloyl spermidine O-methyltransferase activity	molecular_function	8	2	9042	3	30884	0.206949
GO:0015857	uracil transport	biological_process	9	2	9042	3	30884	0.206949
GO:0042276	error-prone translesion synthesis	biological_process	11	2	9042	3	30884	0.206949
GO:0016426	tRNA (adenine) methyltransferase activity	molecular_function	9	2	9042	3	30884	0.206949
GO:0016048	detection of temperature stimulus	biological_process	6	2	9042	3	30884	0.206949
GO:0015720	allantoin transport	biological_process	7	2	9042	3	30884	0.206949
GO:0004149	dihydrolipoyllysine-residue succinyltransferase activity	molecular_function	9	2	9042	3	30884	0.206949
GO:0051783	regulation of nuclear division	biological_process	8	2	9042	3	30884	0.206949
GO:0052833	inositol monophosphate 4-phosphatase activity	molecular_function	10	2	9042	3	30884	0.206949
GO:0006567	threonine catabolic process	biological_process	12	2	9042	3	30884	0.206949
GO:0017040	ceramidase activity	molecular_function	7	2	9042	3	30884	0.206949
GO:0008184	glycogen phosphorylase activity	molecular_function	8	2	9042	3	30884	0.206949
GO:0046429	4-hydroxy-3-methylbut-2-en-1-yl diphosphate synthase activity	molecular_function	7	2	9042	3	30884	0.206949
GO:0070677	rRNA (cytosine-2'-O-)-methyltransferase activity	molecular_function	10	2	9042	3	30884	0.206949
GO:0051995	Se-methyltransferase activity	molecular_function	7	2	9042	3	30884	0.206949
GO:1902000	homogentisate catabolic process	biological_process	8	2	9042	3	30884	0.206949
GO:0002764	immune response-regulating signaling pathway	biological_process	5	2	9042	3	30884	0.206949
GO:0052665	tRNA (uracil-2'-O-)-methyltransferase activity	molecular_function	10	2	9042	3	30884	0.206949
GO:1901332	negative regulation of lateral root development	biological_process	9	2	9042	3	30884	0.206949
GO:0004375	glycine dehydrogenase (decarboxylating) activity	molecular_function	7	2	9042	3	30884	0.206949
GO:0015431	glutathione S-conjugate-exporting ATPase activity	molecular_function	10	2	9042	3	30884	0.206949
GO:0043776	cobalt-precorrin-6B C5-methyltransferase activity	molecular_function	7	2	9042	3	30884	0.206949
GO:0016435	rRNA (guanine) methyltransferase activity	molecular_function	9	2	9042	3	30884	0.206949
GO:0016273	arginine N-methyltransferase activity	molecular_function	8	2	9042	3	30884	0.206949
GO:0052917	dol-P-Man:Man(7)GlcNAc(2)-PP-Dol alpha-1,6-mannosyltransferase activity	molecular_function	9	2	9042	3	30884	0.206949
GO:0034933	1-hydroxy-6-methoxypyrene methyltransferase activity	molecular_function	7	2	9042	3	30884	0.206949
GO:0008809	carnitine racemase activity	molecular_function	7	2	9042	3	30884	0.206949
GO:0043803	hydroxyneurosporene-O-methyltransferase activity	molecular_function	7	2	9042	3	30884	0.206949
GO:0047622	adenosine nucleosidase activity	molecular_function	8	2	9042	3	30884	0.206949
GO:0016532	superoxide dismutase copper chaperone activity	molecular_function	6	2	9042	3	30884	0.206949
GO:0009991	response to extracellular stimulus	biological_process	5	2	9042	3	30884	0.206949
GO:0048449	floral organ formation	biological_process	5	2	9042	3	30884	0.206949
GO:0043827	tRNA (adenine-57, 58-N(1)-) methyltransferase activity	molecular_function	11	2	9042	3	30884	0.206949
GO:0004306	ethanolamine-phosphate cytidylyltransferase activity	molecular_function	8	2	9042	3	30884	0.206949
GO:0034541	dimethylarsinite methyltransferase activity	molecular_function	7	2	9042	3	30884	0.206949
GO:0000023	maltose metabolic process	biological_process	8	2	9042	3	30884	0.206949
GO:0015075	ion transmembrane transporter activity	molecular_function	5	2	9042	3	30884	0.206949
GO:0043100	pyrimidine nucleobase salvage	biological_process	9	2	9042	3	30884	0.206949
GO:0018423	protein C-terminal leucine carboxyl O-methyltransferase activity	molecular_function	10	2	9042	3	30884	0.206949
GO:0000076	DNA replication checkpoint	biological_process	6	2	9042	3	30884	0.206949
GO:0010290	chlorophyll catabolite transmembrane transporter activity	molecular_function	5	2	9042	3	30884	0.206949
GO:0003942	N-acetyl-gamma-glutamyl-phosphate reductase activity	molecular_function	7	2	9042	3	30884	0.206949
GO:0071395	cellular response to jasmonic acid stimulus	biological_process	7	2	9042	3	30884	0.206949
GO:0045732	positive regulation of protein catabolic process	biological_process	8	2	9042	3	30884	0.206949
GO:0010177	2-(2'-methylthio)ethylmalate synthase activity	molecular_function	7	2	9042	3	30884	0.206949
GO:0016434	rRNA (cytosine) methyltransferase activity	molecular_function	9	2	9042	3	30884	0.206949
GO:0043770	demethylmenaquinone methyltransferase activity	molecular_function	7	2	9042	3	30884	0.206949
GO:0042802	identical protein binding	molecular_function	5	59	9042	183	30884	0.210125
GO:0004650	polygalacturonase activity	molecular_function	7	18	9042	51	30884	0.212183
GO:0048544	recognition of pollen	biological_process	5	18	9042	51	30884	0.212183
GO:0051603	proteolysis involved in cellular protein catabolic process	biological_process	8	29	9042	86	30884	0.213513
GO:0071554	cell wall organization or biogenesis	biological_process	4	16	9042	45	30884	0.220199
GO:0031047	gene silencing by RNA	biological_process	5	16	9042	45	30884	0.220199
GO:0010053	root epidermal cell differentiation	biological_process	7	16	9042	45	30884	0.220199
GO:0070417	cellular response to cold	biological_process	6	16	9042	45	30884	0.220199
GO:0006839	mitochondrial transport	biological_process	6	21	9042	61	30884	0.225952
GO:0006874	cellular calcium ion homeostasis	biological_process	11	14	9042	39	30884	0.228456
GO:0009926	auxin polar transport	biological_process	8	25	9042	74	30884	0.23172
GO:0019253	reductive pentose-phosphate cycle	biological_process	8	13	9042	36	30884	0.23264
GO:0009809	lignin biosynthetic process	biological_process	8	33	9042	100	30884	0.23678
GO:0061077	chaperone-mediated protein folding	biological_process	5	12	9042	33	30884	0.23683
GO:0016310	phosphorylation	biological_process	7	160	9042	520	30884	0.239268
GO:0042973	glucan endo-1,3-beta-D-glucosidase activity	molecular_function	9	11	9042	30	30884	0.240986
GO:0004047	aminomethyltransferase activity	molecular_function	7	3	9042	6	30884	0.242406
GO:0003979	UDP-glucose 6-dehydrogenase activity	molecular_function	7	3	9042	6	30884	0.242406
GO:0019200	carbohydrate kinase activity	molecular_function	7	3	9042	6	30884	0.242406
GO:0019919	peptidyl-arginine methylation, to asymmetrical-dimethyl arginine	biological_process	14	3	9042	6	30884	0.242406
GO:0004324	ferredoxin-NADP+ reductase activity	molecular_function	7	3	9042	6	30884	0.242406
GO:1900864	mitochondrial RNA modification	biological_process	10	3	9042	6	30884	0.242406
GO:0080111	DNA demethylation	biological_process	10	3	9042	6	30884	0.242406
GO:0032958	inositol phosphate biosynthetic process	biological_process	8	3	9042	6	30884	0.242406
GO:0070125	mitochondrial translational elongation	biological_process	9	3	9042	6	30884	0.242406
GO:0042819	vitamin B6 biosynthetic process	biological_process	8	3	9042	6	30884	0.242406
GO:0010165	response to X-ray	biological_process	7	3	9042	6	30884	0.242406
GO:0004473	malate dehydrogenase (decarboxylating) (NADP+) activity	molecular_function	8	3	9042	6	30884	0.242406
GO:0009897	external side of plasma membrane	cellular_component	5	3	9042	6	30884	0.242406
GO:0052624	2-phytyl-1,4-naphthoquinone methyltransferase activity	molecular_function	8	3	9042	6	30884	0.242406
GO:0035304	regulation of protein dephosphorylation	biological_process	9	3	9042	6	30884	0.242406
GO:0015203	polyamine transmembrane transporter activity	molecular_function	5	3	9042	6	30884	0.242406
GO:0006065	UDP-glucuronate biosynthetic process	biological_process	10	3	9042	6	30884	0.242406
GO:0000829	inositol heptakisphosphate kinase activity	molecular_function	7	3	9042	6	30884	0.242406
GO:0048838	release of seed from dormancy	biological_process	6	3	9042	6	30884	0.242406
GO:0000796	condensin complex	cellular_component	6	3	9042	6	30884	0.242406
GO:0000289	nuclear-transcribed mRNA poly(A) tail shortening	biological_process	12	3	9042	6	30884	0.242406
GO:0046524	sucrose-phosphate synthase activity	molecular_function	8	3	9042	6	30884	0.242406
GO:0030332	cyclin binding	molecular_function	5	3	9042	6	30884	0.242406
GO:0000828	inositol hexakisphosphate kinase activity	molecular_function	7	3	9042	6	30884	0.242406
GO:0047218	hydroxycinnamate 4-beta-glucosyltransferase activity	molecular_function	8	3	9042	6	30884	0.242406
GO:0006220	pyrimidine nucleotide metabolic process	biological_process	9	3	9042	6	30884	0.242406
GO:0008934	inositol monophosphate 1-phosphatase activity	molecular_function	10	3	9042	6	30884	0.242406
GO:0000293	ferric-chelate reductase activity	molecular_function	7	3	9042	6	30884	0.242406
GO:0000138	Golgi trans cisterna	cellular_component	8	3	9042	6	30884	0.242406
GO:0060776	simple leaf morphogenesis	biological_process	7	3	9042	6	30884	0.242406
GO:0015840	urea transport	biological_process	8	3	9042	6	30884	0.242406
GO:0046527	glucosyltransferase activity	molecular_function	7	3	9042	6	30884	0.242406
GO:2001141	regulation of RNA biosynthetic process	biological_process	8	3	9042	6	30884	0.242406
GO:0001678	cellular glucose homeostasis	biological_process	9	3	9042	6	30884	0.242406
GO:0009584	detection of visible light	biological_process	8	3	9042	6	30884	0.242406
GO:0009142	nucleoside triphosphate biosynthetic process	biological_process	9	3	9042	6	30884	0.242406
GO:0004475	mannose-1-phosphate guanylyltransferase activity	molecular_function	9	3	9042	6	30884	0.242406
GO:0032025	response to cobalt ion	biological_process	7	3	9042	6	30884	0.242406
GO:0006163	purine nucleotide metabolic process	biological_process	9	3	9042	6	30884	0.242406
GO:0000257	nitrilase activity	molecular_function	7	3	9042	6	30884	0.242406
GO:0007143	female meiotic division	biological_process	5	3	9042	6	30884	0.242406
GO:0050502	cis-zeatin O-beta-D-glucosyltransferase activity	molecular_function	8	3	9042	6	30884	0.242406
GO:0009446	putrescine biosynthetic process	biological_process	11	3	9042	6	30884	0.242406
GO:0042823	pyridoxal phosphate biosynthetic process	biological_process	8	3	9042	6	30884	0.242406
GO:0035241	protein-arginine omega-N monomethyltransferase activity	molecular_function	9	3	9042	6	30884	0.242406
GO:0003906	DNA-(apurinic or apyrimidinic site) lyase activity	molecular_function	5	3	9042	6	30884	0.242406
GO:0050403	trans-zeatin O-beta-D-glucosyltransferase activity	molecular_function	8	3	9042	6	30884	0.242406
GO:0009229	thiamine diphosphate biosynthetic process	biological_process	8	3	9042	6	30884	0.242406
GO:0016277	[myelin basic protein]-arginine N-methyltransferase activity	molecular_function	9	3	9042	6	30884	0.242406
GO:0043171	peptide catabolic process	biological_process	8	3	9042	6	30884	0.242406
GO:0080032	methyl jasmonate esterase activity	molecular_function	7	3	9042	6	30884	0.242406
GO:0071398	cellular response to fatty acid	biological_process	7	3	9042	6	30884	0.242406
GO:0010280	UDP-L-rhamnose synthase activity	molecular_function	5	3	9042	6	30884	0.242406
GO:0050377	UDP-glucose 4,6-dehydratase activity	molecular_function	7	3	9042	6	30884	0.242406
GO:0050992	dimethylallyl diphosphate biosynthetic process	biological_process	9	3	9042	6	30884	0.242406
GO:0009743	response to carbohydrate	biological_process	6	3	9042	6	30884	0.242406
GO:0002240	response to molecule of oomycetes origin	biological_process	6	3	9042	6	30884	0.242406
GO:0022891	substrate-specific transmembrane transporter activity	NA	NA	10	9042	27	30884	0.245048
GO:0012501	programmed cell death	biological_process	5	10	9042	27	30884	0.245048
GO:0016298	lipase activity	molecular_function	6	17	9042	49	30884	0.24568
GO:0071805	potassium ion transmembrane transport	biological_process	10	17	9042	49	30884	0.24568
GO:0005667	transcription factor complex	cellular_component	4	22	9042	65	30884	0.247034
GO:0050826	response to freezing	biological_process	6	9	9042	24	30884	0.248923
GO:0006098	pentose-phosphate shunt	biological_process	7	9	9042	24	30884	0.248923
GO:0005388	calcium-transporting ATPase activity	molecular_function	10	9	9042	24	30884	0.248923
GO:0030170	pyridoxal phosphate binding	molecular_function	6	46	9042	143	30884	0.249491
GO:0005777	peroxisome	cellular_component	7	99	9042	318	30884	0.250389
GO:0043067	regulation of programmed cell death	biological_process	7	8	9042	21	30884	0.252462
GO:0004521	endoribonuclease activity	molecular_function	8	8	9042	21	30884	0.252462
GO:0016207	4-coumarate-CoA ligase activity	molecular_function	7	8	9042	21	30884	0.252462
GO:0003910	DNA ligase (ATP) activity	molecular_function	7	4	9042	9	30884	0.253964
GO:0016208	AMP binding	molecular_function	5	4	9042	9	30884	0.253964
GO:0006564	L-serine biosynthetic process	biological_process	12	4	9042	9	30884	0.253964
GO:0051592	response to calcium ion	biological_process	7	4	9042	9	30884	0.253964
GO:1901001	negative regulation of response to salt stress	biological_process	7	4	9042	9	30884	0.253964
GO:0080170	hydrogen peroxide transmembrane transport	biological_process	8	4	9042	9	30884	0.253964
GO:0016463	zinc-exporting ATPase activity	molecular_function	11	4	9042	9	30884	0.253964
GO:0006545	glycine biosynthetic process	biological_process	12	4	9042	9	30884	0.253964
GO:0008177	succinate dehydrogenase (ubiquinone) activity	molecular_function	7	4	9042	9	30884	0.253964
GO:0016772	transferase activity, transferring phosphorus-containing groups	molecular_function	5	4	9042	9	30884	0.253964
GO:0045487	gibberellin catabolic process	biological_process	11	4	9042	9	30884	0.253964
GO:0005746	mitochondrial respiratory chain	cellular_component	5	4	9042	9	30884	0.253964
GO:0015434	cadmium-transporting ATPase activity	molecular_function	11	4	9042	9	30884	0.253964
GO:0005253	anion channel activity	molecular_function	7	4	9042	9	30884	0.253964
GO:0003916	DNA topoisomerase activity	molecular_function	5	4	9042	9	30884	0.253964
GO:0016165	linoleate 13S-lipoxygenase activity	molecular_function	7	4	9042	9	30884	0.253964
GO:0052854	medium-chain-(S)-2-hydroxy-acid oxidase activity	molecular_function	8	4	9042	9	30884	0.253964
GO:0015081	sodium ion transmembrane transporter activity	molecular_function	9	4	9042	9	30884	0.253964
GO:0019464	glycine decarboxylation via glycine cleavage system	biological_process	13	4	9042	9	30884	0.253964
GO:0030093	chloroplast photosystem I	cellular_component	8	4	9042	9	30884	0.253964
GO:0048359	mucilage metabolic process involved in seed coat development	biological_process	6	4	9042	9	30884	0.253964
GO:0052655	L-valine transaminase activity	molecular_function	8	4	9042	9	30884	0.253964
GO:0003997	acyl-CoA oxidase activity	molecular_function	7	4	9042	9	30884	0.253964
GO:0052853	long-chain-(S)-2-hydroxy-long-chain-acid oxidase activity	molecular_function	8	4	9042	9	30884	0.253964
GO:0052656	L-isoleucine transaminase activity	molecular_function	8	4	9042	9	30884	0.253964
GO:0052654	L-leucine transaminase activity	molecular_function	8	4	9042	9	30884	0.253964
GO:0052852	very-long-chain-(S)-2-hydroxy-acid oxidase activity	molecular_function	8	4	9042	9	30884	0.253964
GO:0003968	RNA-directed RNA polymerase activity	molecular_function	9	4	9042	9	30884	0.253964
GO:0009052	pentose-phosphate shunt, non-oxidative branch	biological_process	6	4	9042	9	30884	0.253964
GO:0080142	regulation of salicylic acid biosynthetic process	biological_process	9	4	9042	9	30884	0.253964
GO:0008551	cadmium-exporting ATPase activity	molecular_function	12	4	9042	9	30884	0.253964
GO:0010359	regulation of anion channel activity	biological_process	8	4	9042	9	30884	0.253964
GO:0009098	leucine biosynthetic process	biological_process	11	7	9042	18	30884	0.255419
GO:0010294	abscisic acid glucosyltransferase activity	molecular_function	8	7	9042	18	30884	0.255419
GO:0006094	gluconeogenesis	biological_process	9	7	9042	18	30884	0.255419
GO:0055046	microgametogenesis	biological_process	4	7	9042	18	30884	0.255419
GO:0009061	anaerobic respiration	biological_process	8	7	9042	18	30884	0.255419
GO:2000280	regulation of root development	biological_process	7	7	9042	18	30884	0.255419
GO:0001558	regulation of cell growth	biological_process	6	7	9042	18	30884	0.255419
GO:0071215	cellular response to abscisic acid stimulus	biological_process	7	15	9042	43	30884	0.256579
GO:0043068	positive regulation of programmed cell death	biological_process	8	6	9042	15	30884	0.257359
GO:0030173	integral component of Golgi membrane	cellular_component	7	6	9042	15	30884	0.257359
GO:0035252	UDP-xylosyltransferase activity	molecular_function	7	6	9042	15	30884	0.257359
GO:0070696	transmembrane receptor protein serine/threonine kinase binding	molecular_function	7	6	9042	15	30884	0.257359
GO:0008970	phosphatidylcholine 1-acylhydrolase activity	molecular_function	8	6	9042	15	30884	0.257359
GO:0005978	glycogen biosynthetic process	biological_process	10	6	9042	15	30884	0.257359
GO:0006955	immune response	biological_process	4	6	9042	15	30884	0.257359
GO:0015691	cadmium ion transport	biological_process	10	6	9042	15	30884	0.257359
GO:0010016	shoot system morphogenesis	biological_process	5	6	9042	15	30884	0.257359
GO:0055075	potassium ion homeostasis	biological_process	10	6	9042	15	30884	0.257359
GO:0009643	photosynthetic acclimation	biological_process	8	6	9042	15	30884	0.257359
GO:0080186	developmental vegetative growth	biological_process	5	5	9042	12	30884	0.257459
GO:0009610	response to symbiotic fungus	biological_process	8	5	9042	12	30884	0.257459
GO:0042991	transcription factor import into nucleus	biological_process	NA	5	9042	12	30884	0.257459
GO:0030497	fatty acid elongation	biological_process	11	5	9042	12	30884	0.257459
GO:0019748	secondary metabolic process	biological_process	4	5	9042	12	30884	0.257459
GO:0000210	NAD+ diphosphatase activity	molecular_function	9	5	9042	12	30884	0.257459
GO:0005945	6-phosphofructokinase complex	cellular_component	7	5	9042	12	30884	0.257459
GO:0042644	chloroplast nucleoid	cellular_component	5	5	9042	12	30884	0.257459
GO:0045995	regulation of embryonic development	biological_process	7	5	9042	12	30884	0.257459
GO:0033539	fatty acid beta-oxidation using acyl-CoA dehydrogenase	biological_process	12	5	9042	12	30884	0.257459
GO:0002238	response to molecule of fungal origin	biological_process	6	5	9042	12	30884	0.257459
GO:1901141	regulation of lignin biosynthetic process	biological_process	8	5	9042	12	30884	0.257459
GO:0016621	cinnamoyl-CoA reductase activity	molecular_function	7	5	9042	12	30884	0.257459
GO:0048579	negative regulation of long-day photoperiodism, flowering	biological_process	9	5	9042	12	30884	0.257459
GO:0052890	oxidoreductase activity, acting on the CH-CH group of donors, with a flavin as acceptor	molecular_function	6	5	9042	12	30884	0.257459
GO:0016597	amino acid binding	molecular_function	7	19	9042	56	30884	0.26411
GO:0040007	growth	biological_process	3	13	9042	37	30884	0.26828
GO:0080022	primary root development	biological_process	7	13	9042	37	30884	0.26828
GO:0048235	pollen sperm cell differentiation	biological_process	5	13	9042	37	30884	0.26828
GO:0016791	phosphatase activity	molecular_function	7	12	9042	34	30884	0.274462
GO:0009693	ethylene biosynthetic process	biological_process	6	12	9042	34	30884	0.274462
GO:0010187	negative regulation of seed germination	biological_process	10	12	9042	34	30884	0.274462
GO:0071944	cell periphery	cellular_component	4	12	9042	34	30884	0.274462
GO:0048765	root hair cell differentiation	biological_process	8	12	9042	34	30884	0.274462
GO:0003677	DNA binding	molecular_function	6	788	9042	2645	30884	0.278345
GO:0005750	mitochondrial respiratory chain complex III	cellular_component	6	11	9042	31	30884	0.28088
GO:0016671	oxidoreductase activity, acting on a sulfur group of donors, disulfide as acceptor	molecular_function	6	16	9042	47	30884	0.283399
GO:0006520	cellular amino acid metabolic process	biological_process	8	16	9042	47	30884	0.283399
GO:0008654	phospholipid biosynthetic process	biological_process	8	16	9042	47	30884	0.283399
GO:0009867	jasmonic acid mediated signaling pathway	biological_process	6	28	9042	86	30884	0.287073
GO:0005217	intracellular ligand-gated ion channel activity	molecular_function	8	10	9042	28	30884	0.287545
GO:0018208	peptidyl-proline modification	biological_process	10	10	9042	28	30884	0.287545
GO:0004970	ionotropic glutamate receptor activity	molecular_function	7	10	9042	28	30884	0.287545
GO:0009773	photosynthetic electron transport in photosystem I	biological_process	8	10	9042	28	30884	0.287545
GO:0009734	auxin-activated signaling pathway	biological_process	6	74	9042	238	30884	0.290139
GO:0010087	phloem or xylem histogenesis	biological_process	6	15	9042	44	30884	0.290429
GO:0032956	regulation of actin cytoskeleton organization	biological_process	7	1	9042	1	30884	0.292773
GO:0090228	positive regulation of red or far-red light signaling pathway	biological_process	9	1	9042	1	30884	0.292773
GO:0052616	ent-kaur-16-en-19-ol oxidase activity	molecular_function	7	1	9042	1	30884	0.292773
GO:0019778	Atg12 activating enzyme activity	molecular_function	7	1	9042	1	30884	0.292773
GO:2000605	positive regulation of secondary growth	biological_process	7	1	9042	1	30884	0.292773
GO:0035019	somatic stem cell population maintenance	biological_process	5	1	9042	1	30884	0.292773
GO:0005476	carnitine:acyl carnitine antiporter activity	molecular_function	10	1	9042	1	30884	0.292773
GO:0046081	dUTP catabolic process	biological_process	12	1	9042	1	30884	0.292773
GO:0010266	response to vitamin B1	biological_process	7	1	9042	1	30884	0.292773
GO:0047513	1,2-alpha-L-fucosidase activity	molecular_function	9	1	9042	1	30884	0.292773
GO:0004676	3-phosphoinositide-dependent protein kinase activity	molecular_function	9	1	9042	1	30884	0.292773
GO:0047734	CDP-glycerol diphosphatase activity	molecular_function	8	1	9042	1	30884	0.292773
GO:0032441	pheophorbide a oxygenase activity	molecular_function	6	1	9042	1	30884	0.292773
GO:0004846	urate oxidase activity	molecular_function	7	1	9042	1	30884	0.292773
GO:0010423	negative regulation of brassinosteroid biosynthetic process	biological_process	11	1	9042	1	30884	0.292773
GO:0008756	o-succinylbenzoate-CoA ligase activity	molecular_function	7	1	9042	1	30884	0.292773
GO:0019458	methionine catabolic process via 2-oxobutanoate	biological_process	12	1	9042	1	30884	0.292773
GO:0046862	chromoplast membrane	cellular_component	6	1	9042	1	30884	0.292773
GO:0006595	polyamine metabolic process	biological_process	9	1	9042	1	30884	0.292773
GO:0005095	GTPase inhibitor activity	molecular_function	6	1	9042	1	30884	0.292773
GO:0047987	hydroperoxide dehydratase activity	molecular_function	7	1	9042	1	30884	0.292773
GO:0097008	(3E)-4,8-dimethyl-1,3,7-nonatriene synthase activity	molecular_function	7	1	9042	1	30884	0.292773
GO:0019373	epoxygenase P450 pathway	biological_process	12	1	9042	1	30884	0.292773
GO:0009899	ent-kaurene synthase activity	molecular_function	8	1	9042	1	30884	0.292773
GO:0036033	mediator complex binding	molecular_function	5	1	9042	1	30884	0.292773
GO:0033840	NDP-glucose-starch glucosyltransferase activity	molecular_function	8	1	9042	1	30884	0.292773
GO:0018580	nitronate monooxygenase activity	molecular_function	7	1	9042	1	30884	0.292773
GO:0045014	negative regulation of transcription by glucose	biological_process	11	1	9042	1	30884	0.292773
GO:0016708	oxidoreductase activity, acting on paired donors, with incorporation or reduction of molecular oxygen, NAD(P)H as one donor, and incorporation of two atoms of oxygen into one donor	molecular_function	6	1	9042	1	30884	0.292773
GO:0019133	choline monooxygenase activity	molecular_function	7	1	9042	1	30884	0.292773
GO:0010241	ent-kaurene oxidation to kaurenoic acid	biological_process	10	1	9042	1	30884	0.292773
GO:0046396	D-galacturonate metabolic process	biological_process	9	1	9042	1	30884	0.292773
GO:0010324	membrane invagination	biological_process	6	1	9042	1	30884	0.292773
GO:0016461	unconventional myosin complex	cellular_component	5	1	9042	1	30884	0.292773
GO:0042906	xanthine transport	biological_process	9	1	9042	1	30884	0.292773
GO:0030877	beta-catenin destruction complex	cellular_component	4	1	9042	1	30884	0.292773
GO:0006066	alcohol metabolic process	biological_process	5	1	9042	1	30884	0.292773
GO:0015744	succinate transport	biological_process	12	1	9042	1	30884	0.292773
GO:0080102	3-methylthiopropyl glucosinolate S-oxygenase activity	molecular_function	6	1	9042	1	30884	0.292773
GO:1901918	negative regulation of exoribonuclease activity	biological_process	10	1	9042	1	30884	0.292773
GO:0033354	chlorophyll cycle	biological_process	9	1	9042	1	30884	0.292773
GO:2000027	regulation of organ morphogenesis	biological_process	7	1	9042	1	30884	0.292773
GO:0034480	phosphatidylcholine phospholipase C activity	molecular_function	9	1	9042	1	30884	0.292773
GO:0070979	protein K11-linked ubiquitination	biological_process	13	1	9042	1	30884	0.292773
GO:2000013	regulation of arginine biosynthetic process via ornithine	biological_process	10	1	9042	1	30884	0.292773
GO:0033542	fatty acid beta-oxidation, unsaturated, even number	biological_process	12	1	9042	1	30884	0.292773
GO:0016624	oxidoreductase activity, acting on the aldehyde or oxo group of donors, disulfide as acceptor	molecular_function	6	1	9042	1	30884	0.292773
GO:0004798	thymidylate kinase activity	molecular_function	8	1	9042	1	30884	0.292773
GO:0018488	aryl-aldehyde oxidase activity	molecular_function	8	1	9042	1	30884	0.292773
GO:0071474	cellular hyperosmotic response	biological_process	7	1	9042	1	30884	0.292773
GO:1903647	negative regulation of chlorophyll catabolic process	biological_process	10	1	9042	1	30884	0.292773
GO:0030677	ribonuclease P complex	cellular_component	7	1	9042	1	30884	0.292773
GO:0080104	5-methylthiopropyl glucosinolate S-oxygenase activity	molecular_function	6	1	9042	1	30884	0.292773
GO:0098755	maintenance of seed dormancy by absisic acid	biological_process	7	1	9042	1	30884	0.292773
GO:0032446	protein modification by small protein conjugation	biological_process	10	1	9042	1	30884	0.292773
GO:0003156	regulation of organ formation	biological_process	8	1	9042	1	30884	0.292773
GO:0071242	cellular response to ammonium ion	biological_process	7	1	9042	1	30884	0.292773
GO:0004516	nicotinate phosphoribosyltransferase activity	molecular_function	6	1	9042	1	30884	0.292773
GO:0010296	prenylcysteine methylesterase activity	molecular_function	8	1	9042	1	30884	0.292773
GO:0046085	adenosine metabolic process	biological_process	6	1	9042	1	30884	0.292773
GO:1990457	pexophagosome	cellular_component	9	1	9042	1	30884	0.292773
GO:0042425	choline biosynthetic process	biological_process	8	1	9042	1	30884	0.292773
GO:0072659	protein localization to plasma membrane	biological_process	8	1	9042	1	30884	0.292773
GO:0030366	molybdopterin synthase activity	molecular_function	7	1	9042	1	30884	0.292773
GO:0032183	SUMO binding	molecular_function	6	1	9042	1	30884	0.292773
GO:0050515	4-(cytidine 5'-diphospho)-2-C-methyl-D-erythritol kinase activity	molecular_function	7	1	9042	1	30884	0.292773
GO:0050308	sugar-phosphatase activity	molecular_function	9	1	9042	1	30884	0.292773
GO:0003856	3-dehydroquinate synthase activity	molecular_function	7	1	9042	1	30884	0.292773
GO:0034644	cellular response to UV	biological_process	8	1	9042	1	30884	0.292773
GO:0015843	methylammonium transport	biological_process	9	1	9042	1	30884	0.292773
GO:0016633	galactonolactone dehydrogenase activity	molecular_function	7	1	9042	1	30884	0.292773
GO:0010426	DNA methylation on cytosine within a CHH sequence	biological_process	12	1	9042	1	30884	0.292773
GO:0070294	renal sodium ion absorption	biological_process	7	1	9042	1	30884	0.292773
GO:0019439	aromatic compound catabolic process	biological_process	6	1	9042	1	30884	0.292773
GO:0043036	starch grain	cellular_component	7	1	9042	1	30884	0.292773
GO:0010301	xanthoxin dehydrogenase activity	molecular_function	8	1	9042	1	30884	0.292773
GO:0015205	nucleobase transmembrane transporter activity	molecular_function	5	1	9042	1	30884	0.292773
GO:0080023	3R-hydroxyacyl-CoA dehydratase activity	molecular_function	7	1	9042	1	30884	0.292773
GO:0006227	dUDP biosynthetic process	biological_process	12	1	9042	1	30884	0.292773
GO:0008808	cardiolipin synthase activity	molecular_function	8	1	9042	1	30884	0.292773
GO:0055007	cardiac muscle cell differentiation	biological_process	7	1	9042	1	30884	0.292773
GO:0051383	kinetochore organization	biological_process	6	1	9042	1	30884	0.292773
GO:0009440	cyanate catabolic process	biological_process	7	1	9042	1	30884	0.292773
GO:0009439	cyanate metabolic process	biological_process	6	1	9042	1	30884	0.292773
GO:0048024	regulation of mRNA splicing, via spliceosome	biological_process	9	1	9042	1	30884	0.292773
GO:0006182	cGMP biosynthetic process	biological_process	12	1	9042	1	30884	0.292773
GO:0031564	transcription antitermination	biological_process	10	1	9042	1	30884	0.292773
GO:0016711	flavonoid 3'-monooxygenase activity	molecular_function	7	1	9042	1	30884	0.292773
GO:0010243	response to organonitrogen compound	biological_process	6	1	9042	1	30884	0.292773
GO:0007095	mitotic G2 DNA damage checkpoint	biological_process	9	1	9042	1	30884	0.292773
GO:0008054	negative regulation of cyclin-dependent protein serine/threonine kinase by cyclin degradation	NA	NA	1	9042	1	30884	0.292773
GO:0019358	nicotinate nucleotide salvage	biological_process	10	1	9042	1	30884	0.292773
GO:0007060	male meiosis chromosome segregation	biological_process	5	1	9042	1	30884	0.292773
GO:0044318	L-aspartate:fumarate oxidoreductase activity	molecular_function	6	1	9042	1	30884	0.292773
GO:0080018	anthocyanin 5-O-glucosyltransferase activity	molecular_function	8	1	9042	1	30884	0.292773
GO:0090414	molybdate ion export from vacuole	biological_process	10	1	9042	1	30884	0.292773
GO:0042304	regulation of fatty acid biosynthetic process	biological_process	9	1	9042	1	30884	0.292773
GO:0023052	signaling	biological_process	3	1	9042	1	30884	0.292773
GO:0022865	transmembrane electron transfer carrier	molecular_function	NA	1	9042	1	30884	0.292773
GO:0010569	regulation of double-strand break repair via homologous recombination	biological_process	10	1	9042	1	30884	0.292773
GO:0009516	leucoplast	cellular_component	7	1	9042	1	30884	0.292773
GO:0097502	mannosylation	biological_process	5	1	9042	1	30884	0.292773
GO:0010282	senescence-associated vacuole	cellular_component	8	1	9042	1	30884	0.292773
GO:1990206	jasmonyl-Ile conjugate hydrolase activity	molecular_function	6	1	9042	1	30884	0.292773
GO:0090322	regulation of superoxide metabolic process	biological_process	8	1	9042	1	30884	0.292773
GO:0045111	intermediate filament cytoskeleton	cellular_component	7	1	9042	1	30884	0.292773
GO:0043247	telomere maintenance in response to DNA damage	biological_process	9	1	9042	1	30884	0.292773
GO:0033106	cis-Golgi network membrane	cellular_component	7	1	9042	1	30884	0.292773
GO:0009799	specification of symmetry	biological_process	5	1	9042	1	30884	0.292773
GO:0046422	violaxanthin de-epoxidase activity	molecular_function	5	1	9042	1	30884	0.292773
GO:0004170	dUTP diphosphatase activity	molecular_function	9	1	9042	1	30884	0.292773
GO:0090156	cellular sphingolipid homeostasis	biological_process	6	1	9042	1	30884	0.292773
GO:0043226	organelle	cellular_component	3	1	9042	1	30884	0.292773
GO:0010356	homogentisate geranylgeranyltransferase activity	molecular_function	8	1	9042	1	30884	0.292773
GO:0043229	intracellular organelle	cellular_component	4	1	9042	1	30884	0.292773
GO:0051924	regulation of calcium ion transport	biological_process	9	1	9042	1	30884	0.292773
GO:0060627	regulation of vesicle-mediated transport	biological_process	6	1	9042	1	30884	0.292773
GO:0043864	indoleacetamide hydrolase activity	molecular_function	7	1	9042	1	30884	0.292773
GO:0046522	S-methyl-5-thioribose kinase activity	molecular_function	7	1	9042	1	30884	0.292773
GO:0046487	glyoxylate metabolic process	biological_process	6	1	9042	1	30884	0.292773
GO:0008783	agmatinase activity	molecular_function	7	1	9042	1	30884	0.292773
GO:0015785	UDP-galactose transport	NA	NA	1	9042	1	30884	0.292773
GO:0048213	Golgi vesicle prefusion complex stabilization	biological_process	8	1	9042	1	30884	0.292773
GO:0090065	regulation of production of siRNA involved in RNA interference	biological_process	10	1	9042	1	30884	0.292773
GO:0046322	negative regulation of fatty acid oxidation	biological_process	10	1	9042	1	30884	0.292773
GO:0000940	condensed chromosome outer kinetochore	cellular_component	4	1	9042	1	30884	0.292773
GO:0005641	nuclear envelope lumen	cellular_component	6	1	9042	1	30884	0.292773
GO:0051744	3,8-divinyl protochlorophyllide a 8-vinyl reductase activity	molecular_function	5	1	9042	1	30884	0.292773
GO:0033614	chloroplast proton-transporting ATP synthase complex assembly	biological_process	10	1	9042	1	30884	0.292773
GO:0052615	ent-kaurene oxidase activity	molecular_function	7	1	9042	1	30884	0.292773
GO:0019379	sulfate assimilation, phosphoadenylyl sulfate reduction by phosphoadenylyl-sulfate reductase (thioredoxin	biological_process	7	1	9042	1	30884	0.292773
GO:0045860	positive regulation of protein kinase activity	biological_process	11	1	9042	1	30884	0.292773
GO:0045176	apical protein localization	biological_process	6	1	9042	1	30884	0.292773
GO:0052751	GDP-mannose hydrolase activity	molecular_function	8	1	9042	1	30884	0.292773
GO:0080058	protein deglutathionylation	biological_process	9	1	9042	1	30884	0.292773
GO:0080049	L-gulono-1,4-lactone dehydrogenase activity	molecular_function	7	1	9042	1	30884	0.292773
GO:0010307	acetylglutamate kinase regulator activity	molecular_function	6	1	9042	1	30884	0.292773
GO:0001789	G-protein coupled receptor signaling pathway, coupled to S1P second messenger	NA	NA	1	9042	1	30884	0.292773
GO:0006482	protein demethylation	biological_process	10	1	9042	1	30884	0.292773
GO:0046471	phosphatidylglycerol metabolic process	biological_process	9	1	9042	1	30884	0.292773
GO:0018826	methionine gamma-lyase activity	molecular_function	6	1	9042	1	30884	0.292773
GO:0042770	signal transduction in response to DNA damage	biological_process	7	1	9042	1	30884	0.292773
GO:0004425	indole-3-glycerol-phosphate synthase activity	molecular_function	7	1	9042	1	30884	0.292773
GO:0009978	allene oxide synthase activity	molecular_function	7	1	9042	1	30884	0.292773
GO:0016855	racemase and epimerase activity, acting on amino acids and derivatives	molecular_function	6	1	9042	1	30884	0.292773
GO:0006294	nucleotide-excision repair, preincision complex assembly	biological_process	9	1	9042	1	30884	0.292773
GO:0046838	phosphorylated carbohydrate dephosphorylation	biological_process	8	1	9042	1	30884	0.292773
GO:0047545	2-hydroxyglutarate dehydrogenase activity	molecular_function	6	1	9042	1	30884	0.292773
GO:0046974	histone methyltransferase activity (H3-K9 specific	molecular_function	10	1	9042	1	30884	0.292773
GO:0017005	3'-tyrosyl-DNA phosphodiesterase activity	molecular_function	9	1	9042	1	30884	0.292773
GO:0010357	homogentisate solanesyltransferase activity	molecular_function	8	1	9042	1	30884	0.292773
GO:0051990	(R)-2-hydroxyglutarate dehydrogenase activity	molecular_function	6	1	9042	1	30884	0.292773
GO:0006226	dUMP biosynthetic process	biological_process	12	1	9042	1	30884	0.292773
GO:0016868	intramolecular transferase activity, phosphotransferases	molecular_function	6	1	9042	1	30884	0.292773
GO:0052642	lysophosphatidic acid phosphatase activity	molecular_function	8	1	9042	1	30884	0.292773
GO:0033819	lipoyl(octanoyl) transferase activity	molecular_function	7	1	9042	1	30884	0.292773
GO:0070936	protein K48-linked ubiquitination	biological_process	13	1	9042	1	30884	0.292773
GO:0016405	CoA-ligase activity	molecular_function	6	1	9042	1	30884	0.292773
GO:0043115	precorrin-2 dehydrogenase activity	molecular_function	7	1	9042	1	30884	0.292773
GO:0046622	positive regulation of organ growth	biological_process	8	1	9042	1	30884	0.292773
GO:0010348	lithium:proton antiporter activity	molecular_function	12	1	9042	1	30884	0.292773
GO:0070262	peptidyl-serine dephosphorylation	biological_process	10	1	9042	1	30884	0.292773
GO:1901970	positive regulation of mitotic sister chromatid separation	biological_process	11	1	9042	1	30884	0.292773
GO:0080103	4-methylthiopropyl glucosinolate S-oxygenase activity	molecular_function	6	1	9042	1	30884	0.292773
GO:0004851	uroporphyrin-III C-methyltransferase activity	molecular_function	8	1	9042	1	30884	0.292773
GO:0046109	uridine biosynthetic process	biological_process	12	1	9042	1	30884	0.292773
GO:1900000	regulation of anthocyanin catabolic process	biological_process	7	1	9042	1	30884	0.292773
GO:0052617	ent-kaur-16-en-19-al oxidase activity	molecular_function	7	1	9042	1	30884	0.292773
GO:0010113	negative regulation of systemic acquired resistance	biological_process	9	1	9042	1	30884	0.292773
GO:0097007	4,8,12-trimethyltrideca-1,3,7,11-tetraene synthase activity	molecular_function	7	1	9042	1	30884	0.292773
GO:0043968	histone H2A acetylation	biological_process	11	1	9042	1	30884	0.292773
GO:0031129	inductive cell-cell signaling	biological_process	5	1	9042	1	30884	0.292773
GO:0010941	regulation of cell death	biological_process	6	1	9042	1	30884	0.292773
GO:0004604	phosphoadenylyl-sulfate reductase (thioredoxin) activity	molecular_function	7	1	9042	1	30884	0.292773
GO:0007283	spermatogenesis	biological_process	7	1	9042	1	30884	0.292773
GO:0008824	cyanate hydratase activity	molecular_function	6	1	9042	1	30884	0.292773
GO:2000039	regulation of trichome morphogenesis	biological_process	9	1	9042	1	30884	0.292773
GO:2000114	regulation of establishment of cell polarity	biological_process	7	1	9042	1	30884	0.292773
GO:0000033	alpha-1,3-mannosyltransferase activity	molecular_function	8	1	9042	1	30884	0.292773
GO:0019593	mannitol biosynthetic process	biological_process	10	1	9042	1	30884	0.292773
GO:0060148	positive regulation of posttranscriptional gene silencing	biological_process	7	1	9042	1	30884	0.292773
GO:0034426	etioplast membrane	cellular_component	6	1	9042	1	30884	0.292773
GO:0006493	protein O-linked glycosylation	biological_process	10	1	9042	1	30884	0.292773
GO:0046680	response to DDT	biological_process	7	1	9042	1	30884	0.292773
GO:0004053	arginase activity	molecular_function	7	1	9042	1	30884	0.292773
GO:0015141	succinate transmembrane transporter activity	molecular_function	9	1	9042	1	30884	0.292773
GO:0009667	plastid inner membrane organization	biological_process	7	1	9042	1	30884	0.292773
GO:0018479	benzaldehyde dehydrogenase (NAD+) activity	molecular_function	8	1	9042	1	30884	0.292773
GO:0016247	channel regulator activity	molecular_function	4	1	9042	1	30884	0.292773
GO:0008710	8-amino-7-oxononanoate synthase activity	molecular_function	7	1	9042	1	30884	0.292773
GO:0052637	delta 3-trans-hexadecenoic acid phosphatidylglycerol desaturase activity	molecular_function	6	1	9042	1	30884	0.292773
GO:0033044	regulation of chromosome organization	biological_process	8	1	9042	1	30884	0.292773
GO:0031936	negative regulation of chromatin silencing	biological_process	10	1	9042	1	30884	0.292773
GO:0050454	coenzyme F420 hydrogenase activity	molecular_function	7	1	9042	1	30884	0.292773
GO:0050801	ion homeostasis	biological_process	7	1	9042	1	30884	0.292773
GO:0090279	regulation of calcium ion import	biological_process	10	1	9042	1	30884	0.292773
GO:0017083	4-galactosyl-N-acetylglucosaminide 3-alpha-L-fucosyltransferase activity	molecular_function	9	1	9042	1	30884	0.292773
GO:0032204	regulation of telomere maintenance	biological_process	9	1	9042	1	30884	0.292773
GO:0080106	7-methylthiopropyl glucosinolate S-oxygenase activity	molecular_function	6	1	9042	1	30884	0.292773
GO:1902983	DNA strand elongation involved in mitotic DNA replication	biological_process	12	1	9042	1	30884	0.292773
GO:0030155	regulation of cell adhesion	biological_process	5	1	9042	1	30884	0.292773
GO:0044297	cell body	cellular_component	4	1	9042	1	30884	0.292773
GO:0033728	divinyl chlorophyllide a 8-vinyl-reductase activity	molecular_function	7	1	9042	1	30884	0.292773
GO:0097164	ammonium ion metabolic process	biological_process	5	1	9042	1	30884	0.292773
GO:0009106	lipoate metabolic process	biological_process	10	1	9042	1	30884	0.292773
GO:0098572	stromal side of plastid thylakoid membrane	cellular_component	7	1	9042	1	30884	0.292773
GO:0034511	U3 snoRNA binding	molecular_function	8	1	9042	1	30884	0.292773
GO:0010355	homogentisate farnesyltransferase activity	molecular_function	8	1	9042	1	30884	0.292773
GO:0031116	positive regulation of microtubule polymerization	biological_process	10	1	9042	1	30884	0.292773
GO:0017046	peptide hormone binding	molecular_function	6	1	9042	1	30884	0.292773
GO:0006469	negative regulation of protein kinase activity	biological_process	11	1	9042	1	30884	0.292773
GO:0019354	siroheme biosynthetic process	biological_process	10	1	9042	1	30884	0.292773
GO:2000185	regulation of phosphate transmembrane transport	biological_process	10	1	9042	1	30884	0.292773
GO:0042907	xanthine transmembrane transporter activity	molecular_function	7	1	9042	1	30884	0.292773
GO:0006233	dTDP biosynthetic process	biological_process	12	1	9042	1	30884	0.292773
GO:0047213	anthocyanidin 3-O-glucosyltransferase activity	molecular_function	8	1	9042	1	30884	0.292773
GO:0010230	alternative respiration	biological_process	9	1	9042	1	30884	0.292773
GO:0000169	activation of MAPK activity involved in osmosensory signaling pathway	biological_process	14	1	9042	1	30884	0.292773
GO:0019137	thioglucosidase activity	molecular_function	7	1	9042	1	30884	0.292773
GO:0046246	terpene biosynthetic process	biological_process	9	1	9042	1	30884	0.292773
GO:0015633	zinc transporting ATPase activity	molecular_function	9	1	9042	1	30884	0.292773
GO:0097275	cellular ammonia homeostasis	biological_process	6	1	9042	1	30884	0.292773
GO:0004655	porphobilinogen synthase activity	molecular_function	7	1	9042	1	30884	0.292773
GO:0070544	histone H3-K36 demethylation	biological_process	13	1	9042	1	30884	0.292773
GO:0001072	transcription antitermination factor activity, RNA binding	molecular_function	4	1	9042	1	30884	0.292773
GO:0050776	regulation of immune response	biological_process	6	1	9042	1	30884	0.292773
GO:0004644	phosphoribosylglycinamide formyltransferase activity	molecular_function	7	1	9042	1	30884	0.292773
GO:0010586	miRNA metabolic process	biological_process	10	1	9042	1	30884	0.292773
GO:0006235	dTTP biosynthetic process	biological_process	12	1	9042	1	30884	0.292773
GO:0035437	maintenance of protein localization in endoplasmic reticulum	biological_process	8	1	9042	1	30884	0.292773
GO:0052925	dol-P-Man:Man(5)GlcNAc(2)-PP-Dol alpha-1,3-mannosyltransferase activity	molecular_function	9	1	9042	1	30884	0.292773
GO:0090415	7-hydroxymethyl chlorophyll a reductase activity	molecular_function	7	1	9042	1	30884	0.292773
GO:0008734	L-aspartate oxidase activity	molecular_function	8	1	9042	1	30884	0.292773
GO:0007507	heart development	biological_process	6	1	9042	1	30884	0.292773
GO:0044257	cellular protein catabolic process	biological_process	8	1	9042	1	30884	0.292773
GO:0051562	negative regulation of mitochondrial calcium ion concentration	biological_process	13	1	9042	1	30884	0.292773
GO:1902006	negative regulation of proline biosynthetic process	biological_process	12	1	9042	1	30884	0.292773
GO:0042773	ATP synthesis coupled electron transport	biological_process	8	1	9042	1	30884	0.292773
GO:0016854	racemase and epimerase activity	molecular_function	5	1	9042	1	30884	0.292773
GO:0010352	lithium ion export	biological_process	10	1	9042	1	30884	0.292773
GO:0009394	2'-deoxyribonucleotide metabolic process	biological_process	10	1	9042	1	30884	0.292773
GO:0033204	ribonuclease P RNA binding	molecular_function	7	1	9042	1	30884	0.292773
GO:0032049	cardiolipin biosynthetic process	biological_process	11	1	9042	1	30884	0.292773
GO:0070509	calcium ion import	biological_process	11	1	9042	1	30884	0.292773
GO:0030275	LRR domain binding	molecular_function	6	1	9042	1	30884	0.292773
GO:0009685	gibberellin metabolic process	biological_process	10	1	9042	1	30884	0.292773
GO:0045876	positive regulation of sister chromatid cohesion	biological_process	10	1	9042	1	30884	0.292773
GO:0032580	Golgi cisterna membrane	cellular_component	8	19	9042	57	30884	0.293935
GO:0000976	transcription regulatory region sequence-specific DNA binding	molecular_function	8	9	9042	25	30884	0.294462
GO:0030234	enzyme regulator activity	molecular_function	4	9	9042	25	30884	0.294462
GO:0030553	cGMP binding	molecular_function	7	9	9042	25	30884	0.294462
GO:0015114	phosphate ion transmembrane transporter activity	molecular_function	8	9	9042	25	30884	0.294462
GO:0043022	ribosome binding	molecular_function	6	9	9042	25	30884	0.294462
GO:0030552	cAMP binding	molecular_function	7	9	9042	25	30884	0.294462
GO:0009695	jasmonic acid biosynthetic process	biological_process	10	14	9042	41	30884	0.297812
GO:0048767	root hair elongation	biological_process	6	22	9042	67	30884	0.301609
GO:0009767	photosynthetic electron transport chain	biological_process	7	8	9042	22	30884	0.301628
GO:0010215	cellulose microfibril organization	biological_process	7	8	9042	22	30884	0.301628
GO:0006807	nitrogen compound metabolic process	biological_process	4	8	9042	22	30884	0.301628
GO:0043433	negative regulation of sequence-specific DNA binding transcription factor activity	biological_process	6	8	9042	22	30884	0.301628
GO:0043085	positive regulation of catalytic activity	biological_process	6	8	9042	22	30884	0.301628
GO:0042277	peptide binding	molecular_function	5	13	9042	38	30884	0.305588
GO:0019722	calcium-mediated signaling	biological_process	7	13	9042	38	30884	0.305588
GO:0004723	calcium-dependent protein serine/threonine phosphatase activity	molecular_function	10	7	9042	19	30884	0.30902
GO:0005267	potassium channel activity	molecular_function	8	7	9042	19	30884	0.30902
GO:0006782	protoporphyrinogen IX biosynthetic process	biological_process	9	7	9042	19	30884	0.30902
GO:0009735	response to cytokinin	biological_process	6	99	9042	323	30884	0.312103
GO:0004842	ubiquitin-protein transferase activity	molecular_function	6	133	9042	437	30884	0.312775
GO:0010229	inflorescence development	biological_process	6	12	9042	35	30884	0.313809
GO:0004176	ATP-dependent peptidase activity	molecular_function	11	12	9042	35	30884	0.313809
GO:0006284	base-excision repair	biological_process	9	12	9042	35	30884	0.313809
GO:0001708	cell fate specification	biological_process	5	6	9042	16	30884	0.31657
GO:0004022	alcohol dehydrogenase (NAD) activity	molecular_function	7	6	9042	16	30884	0.31657
GO:0000783	nuclear telomere cap complex	cellular_component	6	6	9042	16	30884	0.31657
GO:0000421	autophagosome membrane	cellular_component	8	6	9042	16	30884	0.31657
GO:0000165	MAPK cascade	biological_process	11	6	9042	16	30884	0.31657
GO:0048040	UDP-glucuronate decarboxylase activity	molecular_function	7	6	9042	16	30884	0.31657
GO:0006526	arginine biosynthetic process	biological_process	12	6	9042	16	30884	0.31657
GO:0055088	lipid homeostasis	biological_process	7	6	9042	16	30884	0.31657
GO:0007064	mitotic sister chromatid cohesion	biological_process	6	6	9042	16	30884	0.31657
GO:0050661	NADP binding	molecular_function	6	20	9042	61	30884	0.31669
GO:0000302	response to reactive oxygen species	biological_process	6	16	9042	48	30884	0.31702
GO:0016051	carbohydrate biosynthetic process	biological_process	6	23	9042	71	30884	0.322287
GO:0051017	actin filament bundle assembly	biological_process	6	11	9042	32	30884	0.322534
GO:0009686	gibberellin biosynthetic process	biological_process	11	11	9042	32	30884	0.322534
GO:0045010	actin nucleation	biological_process	7	5	9042	13	30884	0.324107
GO:0050378	UDP-glucuronate 4-epimerase activity	molecular_function	7	5	9042	13	30884	0.324107
GO:0008506	sucrose:proton symporter activity	molecular_function	8	5	9042	13	30884	0.324107
GO:0003978	UDP-glucose 4-epimerase activity	molecular_function	7	5	9042	13	30884	0.324107
GO:0035242	protein-arginine omega-N asymmetric methyltransferase activity	molecular_function	9	5	9042	13	30884	0.324107
GO:0009635	response to herbicide	biological_process	5	5	9042	13	30884	0.324107
GO:0010005	cortical microtubule, transverse to long axis	cellular_component	10	5	9042	13	30884	0.324107
GO:0019288	isopentenyl diphosphate biosynthetic process, methylerythritol 4-phosphate pathway	biological_process	10	5	9042	13	30884	0.324107
GO:0010264	myo-inositol hexakisphosphate biosynthetic process	biological_process	9	5	9042	13	30884	0.324107
GO:0006972	hyperosmotic response	biological_process	6	5	9042	13	30884	0.324107
GO:0060918	auxin transport	biological_process	7	5	9042	13	30884	0.324107
GO:0042732	D-xylose metabolic process	biological_process	8	5	9042	13	30884	0.324107
GO:0051365	cellular response to potassium ion starvation	biological_process	9	4	9042	10	30884	0.331197
GO:0006145	purine nucleobase catabolic process	biological_process	10	4	9042	10	30884	0.331197
GO:0004340	glucokinase activity	molecular_function	8	4	9042	10	30884	0.331197
GO:0003989	acetyl-CoA carboxylase activity	molecular_function	7	4	9042	10	30884	0.331197
GO:0004834	tryptophan synthase activity	molecular_function	7	4	9042	10	30884	0.331197
GO:0008891	glycolate oxidase activity	molecular_function	8	4	9042	10	30884	0.331197
GO:0007188	adenylate cyclase-modulating G-protein coupled receptor signaling pathway	biological_process	7	4	9042	10	30884	0.331197
GO:0071470	cellular response to osmotic stress	biological_process	6	4	9042	10	30884	0.331197
GO:0008107	galactoside 2-alpha-L-fucosyltransferase activity	molecular_function	9	4	9042	10	30884	0.331197
GO:0010031	circumnutation	biological_process	5	4	9042	10	30884	0.331197
GO:0015204	urea transmembrane transporter activity	molecular_function	6	4	9042	10	30884	0.331197
GO:0005247	voltage-gated chloride channel activity	molecular_function	9	4	9042	10	30884	0.331197
GO:0051091	positive regulation of sequence-specific DNA binding transcription factor activity	biological_process	6	4	9042	10	30884	0.331197
GO:0010483	pollen tube reception	biological_process	5	4	9042	10	30884	0.331197
GO:0004372	glycine hydroxymethyltransferase activity	molecular_function	7	4	9042	10	30884	0.331197
GO:0031683	G-protein beta/gamma-subunit complex binding	molecular_function	5	4	9042	10	30884	0.331197
GO:0009939	positive regulation of gibberellic acid mediated signaling pathway	biological_process	9	4	9042	10	30884	0.331197
GO:0033843	xyloglucan 6-xylosyltransferase activity	molecular_function	8	4	9042	10	30884	0.331197
GO:0016847	1-aminocyclopropane-1-carboxylate synthase activity	molecular_function	6	4	9042	10	30884	0.331197
GO:0010117	photoprotection	biological_process	7	4	9042	10	30884	0.331197
GO:0071421	manganese ion transmembrane transport	biological_process	11	4	9042	10	30884	0.331197
GO:0080031	methyl salicylate esterase activity	molecular_function	7	4	9042	10	30884	0.331197
GO:0043495	protein anchor	molecular_function	6	4	9042	10	30884	0.331197
GO:0010099	regulation of photomorphogenesis	biological_process	8	4	9042	10	30884	0.331197
GO:0000930	gamma-tubulin complex	cellular_component	4	4	9042	10	30884	0.331197
GO:0006544	glycine metabolic process	biological_process	11	4	9042	10	30884	0.331197
GO:0043169	cation binding	molecular_function	5	4	9042	10	30884	0.331197
GO:0001664	G-protein coupled receptor binding	molecular_function	6	4	9042	10	30884	0.331197
GO:0009533	chloroplast stromal thylakoid	cellular_component	8	4	9042	10	30884	0.331197
GO:0050736	O-malonyltransferase activity	molecular_function	8	4	9042	10	30884	0.331197
GO:0043069	negative regulation of programmed cell death	biological_process	8	10	9042	29	30884	0.33184
GO:0050662	coenzyme binding	molecular_function	5	14	9042	42	30884	0.334566
GO:0016118	carotenoid catabolic process	biological_process	11	2	9042	4	30884	0.335572
GO:0019003	GDP binding	molecular_function	8	2	9042	4	30884	0.335572
GO:0051640	organelle localization	biological_process	5	2	9042	4	30884	0.335572
GO:0034972	histone H3-R26 methylation	biological_process	13	2	9042	4	30884	0.335572
GO:0031972	chloroplast intermembrane space	cellular_component	7	2	9042	4	30884	0.335572
GO:0000811	GINS complex	cellular_component	6	2	9042	4	30884	0.335572
GO:0019784	NEDD8-specific protease activity	molecular_function	9	2	9042	4	30884	0.335572
GO:0016099	monoterpenoid biosynthetic process	biological_process	10	2	9042	4	30884	0.335572
GO:0004615	phosphomannomutase activity	molecular_function	7	2	9042	4	30884	0.335572
GO:0004103	choline kinase activity	molecular_function	7	2	9042	4	30884	0.335572
GO:0052631	sphingolipid delta-8 desaturase activity	molecular_function	6	2	9042	4	30884	0.335572
GO:0010068	protoderm histogenesis	biological_process	7	2	9042	4	30884	0.335572
GO:0006900	membrane budding	biological_process	7	2	9042	4	30884	0.335572
GO:0046509	1,2-diacylglycerol 3-beta-galactosyltransferase activity	molecular_function	8	2	9042	4	30884	0.335572
GO:0045177	apical part of cell	cellular_component	4	2	9042	4	30884	0.335572
GO:0051980	iron-nicotianamine transmembrane transporter activity	molecular_function	12	2	9042	4	30884	0.335572
GO:0016742	hydroxymethyl-, formyl- and related transferase activity	molecular_function	6	2	9042	4	30884	0.335572
GO:0006521	regulation of cellular amino acid metabolic process	biological_process	8	2	9042	4	30884	0.335572
GO:1902039	negative regulation of seed dormancy process	biological_process	11	2	9042	4	30884	0.335572
GO:0008864	formyltetrahydrofolate deformylase activity	molecular_function	7	2	9042	4	30884	0.335572
GO:1900409	positive regulation of cellular response to oxidative stress	biological_process	7	2	9042	4	30884	0.335572
GO:0006272	leading strand elongation	biological_process	10	2	9042	4	30884	0.335572
GO:0047066	phospholipid-hydroperoxide glutathione peroxidase activity	molecular_function	6	2	9042	4	30884	0.335572
GO:0048461	flower structural organization	biological_process	5	2	9042	4	30884	0.335572
GO:0004737	pyruvate decarboxylase activity	molecular_function	7	2	9042	4	30884	0.335572
GO:0046785	microtubule polymerization	biological_process	9	2	9042	4	30884	0.335572
GO:0045281	succinate dehydrogenase complex	cellular_component	5	2	9042	4	30884	0.335572
GO:0046475	glycerophospholipid catabolic process	biological_process	9	2	9042	4	30884	0.335572
GO:0005664	nuclear origin of replication recognition complex	cellular_component	5	2	9042	4	30884	0.335572
GO:0031261	DNA replication preinitiation complex	cellular_component	5	2	9042	4	30884	0.335572
GO:0019544	arginine catabolic process to glutamate	biological_process	13	2	9042	4	30884	0.335572
GO:0010272	response to silver ion	biological_process	7	2	9042	4	30884	0.335572
GO:0050347	trans-octaprenyltranstransferase activity	molecular_function	6	2	9042	4	30884	0.335572
GO:0004609	phosphatidylserine decarboxylase activity	molecular_function	7	2	9042	4	30884	0.335572
GO:2000469	negative regulation of peroxidase activity	biological_process	7	2	9042	4	30884	0.335572
GO:0010178	IAA-amino acid conjugate hydrolase activity	molecular_function	6	2	9042	4	30884	0.335572
GO:0009783	photosystem II antenna complex	cellular_component	6	2	9042	4	30884	0.335572
GO:0052924	all-trans-nonaprenyl-diphosphate synthase (geranylgeranyl-diphosphate specific) activity	molecular_function	6	2	9042	4	30884	0.335572
GO:0044208	'de novo' AMP biosynthetic process	biological_process	13	2	9042	4	30884	0.335572
GO:1902065	response to L-glutamate	biological_process	8	2	9042	4	30884	0.335572
GO:0031516	far-red light photoreceptor activity	molecular_function	7	2	9042	4	30884	0.335572
GO:0051731	polynucleotide 5'-hydroxyl-kinase activity	molecular_function	7	2	9042	4	30884	0.335572
GO:0000146	microfilament motor activity	molecular_function	10	2	9042	4	30884	0.335572
GO:0000453	enzyme-directed rRNA 2'-O-methylation	biological_process	15	2	9042	4	30884	0.335572
GO:0019567	arabinose biosynthetic process	biological_process	9	2	9042	4	30884	0.335572
GO:0071164	RNA trimethylguanosine synthase activity	molecular_function	8	2	9042	4	30884	0.335572
GO:0006569	tryptophan catabolic process	biological_process	11	2	9042	4	30884	0.335572
GO:0015105	arsenite transmembrane transporter activity	molecular_function	8	2	9042	4	30884	0.335572
GO:0052096	formation by symbiont of syncytium involving giant cell for nutrient acquisition from host	biological_process	7	2	9042	4	30884	0.335572
GO:0009452	7-methylguanosine RNA capping	biological_process	11	2	9042	4	30884	0.335572
GO:2001295	malonyl-CoA biosynthetic process	biological_process	9	2	9042	4	30884	0.335572
GO:0003862	3-isopropylmalate dehydrogenase activity	molecular_function	7	2	9042	4	30884	0.335572
GO:0042554	superoxide anion generation	biological_process	7	2	9042	4	30884	0.335572
GO:1901527	abscisic acid-activated signaling pathway involved in stomatal movement	biological_process	7	2	9042	4	30884	0.335572
GO:0046110	xanthine metabolic process	biological_process	10	2	9042	4	30884	0.335572
GO:0032107	regulation of response to nutrient levels	biological_process	8	2	9042	4	30884	0.335572
GO:0051457	maintenance of protein location in nucleus	biological_process	8	2	9042	4	30884	0.335572
GO:0009915	phloem sucrose loading	biological_process	11	2	9042	4	30884	0.335572
GO:0004148	dihydrolipoyl dehydrogenase activity	molecular_function	7	2	9042	4	30884	0.335572
GO:0046030	inositol trisphosphate phosphatase activity	molecular_function	9	2	9042	4	30884	0.335572
GO:0015245	fatty acid transporter activity	molecular_function	5	2	9042	4	30884	0.335572
GO:0009883	red or far-red light photoreceptor activity	molecular_function	6	2	9042	4	30884	0.335572
GO:0009871	jasmonic acid and ethylene-dependent systemic resistance, ethylene mediated signaling pathway	biological_process	8	2	9042	4	30884	0.335572
GO:0016903	oxidoreductase activity, acting on the aldehyde or oxo group of donors	molecular_function	5	2	9042	4	30884	0.335572
GO:0006471	protein ADP-ribosylation	biological_process	9	2	9042	4	30884	0.335572
GO:0009186	deoxyribonucleoside diphosphate metabolic process	biological_process	9	2	9042	4	30884	0.335572
GO:0008104	protein localization	biological_process	5	2	9042	4	30884	0.335572
GO:0046863	ribulose-1,5-bisphosphate carboxylase/oxygenase activator activity	molecular_function	6	2	9042	4	30884	0.335572
GO:0070981	L-asparagine biosynthetic process	biological_process	13	2	9042	4	30884	0.335572
GO:0006641	triglyceride metabolic process	biological_process	9	2	9042	4	30884	0.335572
GO:0030586	[methionine synthase] reductase activity	molecular_function	7	2	9042	4	30884	0.335572
GO:0034971	histone H3-R17 methylation	biological_process	13	2	9042	4	30884	0.335572
GO:0017006	protein-tetrapyrrole linkage	biological_process	9	2	9042	4	30884	0.335572
GO:0030010	establishment of cell polarity	biological_process	5	2	9042	4	30884	0.335572
GO:0010012	steroid 22-alpha hydroxylase activity	molecular_function	7	2	9042	4	30884	0.335572
GO:0019903	protein phosphatase binding	molecular_function	7	2	9042	4	30884	0.335572
GO:1902326	positive regulation of chlorophyll biosynthetic process	biological_process	10	2	9042	4	30884	0.335572
GO:0004679	AMP-activated protein kinase activity	molecular_function	9	2	9042	4	30884	0.335572
GO:0005782	peroxisomal matrix	cellular_component	8	2	9042	4	30884	0.335572
GO:0031022	nuclear migration along microfilament	biological_process	8	2	9042	4	30884	0.335572
GO:0032541	cortical endoplasmic reticulum	cellular_component	7	2	9042	4	30884	0.335572
GO:0052542	defense response by callose deposition	biological_process	6	2	9042	4	30884	0.335572
GO:0005504	fatty acid binding	molecular_function	5	2	9042	4	30884	0.335572
GO:0033506	glucosinolate biosynthetic process from homomethionine	biological_process	10	2	9042	4	30884	0.335572
GO:0044419	interspecies interaction between organisms	biological_process	4	2	9042	4	30884	0.335572
GO:0036261	7-methylguanosine cap hypermethylation	biological_process	11	2	9042	4	30884	0.335572
GO:0019318	hexose metabolic process	biological_process	7	2	9042	4	30884	0.335572
GO:0008425	2-polyprenyl-6-methoxy-1,4-benzoquinone methyltransferase activity	molecular_function	9	2	9042	4	30884	0.335572
GO:0097250	mitochondrial respiratory chain supercomplex assembly	biological_process	7	2	9042	4	30884	0.335572
GO:0034970	histone H3-R2 methylation	biological_process	13	2	9042	4	30884	0.335572
GO:0030863	cortical cytoskeleton	cellular_component	7	2	9042	4	30884	0.335572
GO:0015200	methylammonium transmembrane transporter activity	molecular_function	6	2	9042	4	30884	0.335572
GO:0000301	retrograde transport, vesicle recycling within Golgi	biological_process	9	2	9042	4	30884	0.335572
GO:0015189	L-lysine transmembrane transporter activity	molecular_function	7	3	9042	7	30884	0.336585
GO:0007229	integrin-mediated signaling pathway	biological_process	6	3	9042	7	30884	0.336585
GO:0006556	S-adenosylmethionine biosynthetic process	biological_process	8	3	9042	7	30884	0.336585
GO:0030744	luteolin O-methyltransferase activity	molecular_function	8	3	9042	7	30884	0.336585
GO:0009360	DNA polymerase III complex	cellular_component	6	3	9042	7	30884	0.336585
GO:0050307	sucrose-phosphate phosphatase activity	molecular_function	10	3	9042	7	30884	0.336585
GO:0045156	electron transporter, transferring electrons within the cyclic electron transport pathway of photosynthesis activity	molecular_function	6	3	9042	7	30884	0.336585
GO:0015786	UDP-glucose transport	biological_process	9	3	9042	7	30884	0.336585
GO:0008287	protein serine/threonine phosphatase complex	cellular_component	4	3	9042	7	30884	0.336585
GO:0003904	deoxyribodipyrimidine photo-lyase activity	molecular_function	7	3	9042	7	30884	0.336585
GO:0004742	dihydrolipoyllysine-residue acetyltransferase activity	molecular_function	9	3	9042	7	30884	0.336585
GO:0030755	quercetin 3-O-methyltransferase activity	molecular_function	8	3	9042	7	30884	0.336585
GO:0001053	plastid sigma factor activity	NA	NA	3	9042	7	30884	0.336585
GO:0006388	tRNA splicing, via endonucleolytic cleavage and ligation	biological_process	12	3	9042	7	30884	0.336585
GO:0016985	mannan endo-1,4-beta-mannosidase activity	molecular_function	9	3	9042	7	30884	0.336585
GO:0015180	L-alanine transmembrane transporter activity	molecular_function	9	3	9042	7	30884	0.336585
GO:0033799	myricetin 3'-O-methyltransferase activity	molecular_function	8	3	9042	7	30884	0.336585
GO:0007584	response to nutrient	biological_process	7	3	9042	7	30884	0.336585
GO:0046355	mannan catabolic process	biological_process	10	3	9042	7	30884	0.336585
GO:0080001	mucilage extrusion from seed coat	biological_process	5	3	9042	7	30884	0.336585
GO:0016987	sigma factor activity	molecular_function	4	3	9042	7	30884	0.336585
GO:0015692	lead ion transport	biological_process	9	3	9042	7	30884	0.336585
GO:0008686	3,4-dihydroxy-2-butanone-4-phosphate synthase activity	molecular_function	6	3	9042	7	30884	0.336585
GO:0009531	secondary cell wall	cellular_component	7	3	9042	7	30884	0.336585
GO:0051289	protein homotetramerization	biological_process	9	3	9042	7	30884	0.336585
GO:0048587	regulation of short-day photoperiodism, flowering	biological_process	9	3	9042	7	30884	0.336585
GO:0015181	arginine transmembrane transporter activity	molecular_function	7	3	9042	7	30884	0.336585
GO:0045836	positive regulation of meiotic nuclear division	biological_process	9	3	9042	7	30884	0.336585
GO:0080151	positive regulation of salicylic acid mediated signaling pathway	biological_process	9	3	9042	7	30884	0.336585
GO:0006308	DNA catabolic process	biological_process	8	3	9042	7	30884	0.336585
GO:0009102	biotin biosynthetic process	biological_process	8	3	9042	7	30884	0.336585
GO:0005310	dicarboxylic acid transmembrane transporter activity	molecular_function	7	3	9042	7	30884	0.336585
GO:2000038	regulation of stomatal complex development	biological_process	8	3	9042	7	30884	0.336585
GO:0006612	protein targeting to membrane	biological_process	12	3	9042	7	30884	0.336585
GO:0015846	polyamine transport	biological_process	7	3	9042	7	30884	0.336585
GO:1902074	response to salt	biological_process	5	3	9042	7	30884	0.336585
GO:0005960	glycine cleavage complex	cellular_component	6	3	9042	7	30884	0.336585
GO:0009957	epidermal cell fate specification	biological_process	6	3	9042	7	30884	0.336585
GO:0000179	rRNA (adenine-N6,N6-)-dimethyltransferase activity	molecular_function	8	3	9042	7	30884	0.336585
GO:0003985	acetyl-CoA C-acetyltransferase activity	molecular_function	9	3	9042	7	30884	0.336585
GO:0055070	copper ion homeostasis	biological_process	11	3	9042	7	30884	0.336585
GO:0003935	GTP cyclohydrolase II activity	molecular_function	9	3	9042	7	30884	0.336585
GO:0001666	response to hypoxia	biological_process	5	21	9042	65	30884	0.338546
GO:0009097	isoleucine biosynthetic process	biological_process	11	9	9042	26	30884	0.341829
GO:0048038	quinone binding	molecular_function	5	9	9042	26	30884	0.341829
GO:0015662	ATPase activity, coupled to transmembrane movement of ions, phosphorylative mechanism	molecular_function	7	9	9042	26	30884	0.341829
GO:0019344	cysteine biosynthetic process	biological_process	11	9	9042	26	30884	0.341829
GO:0045489	pectin biosynthetic process	biological_process	8	17	9042	52	30884	0.34218
GO:0009225	nucleotide-sugar metabolic process	biological_process	8	13	9042	39	30884	0.344155
GO:0051539	4 iron, 4 sulfur cluster binding	molecular_function	6	23	9042	72	30884	0.350719
GO:0009749	response to glucose	biological_process	9	16	9042	49	30884	0.351609
GO:2000028	regulation of photoperiodism, flowering	biological_process	8	8	9042	23	30884	0.352631
GO:0008794	arsenate reductase (glutaredoxin) activity	molecular_function	6	8	9042	23	30884	0.352631
GO:0007126	meiotic nuclear division	NA	NA	8	9042	23	30884	0.352631
GO:0003727	single-stranded RNA binding	molecular_function	7	8	9042	23	30884	0.352631
GO:0015198	oligopeptide transporter activity	NA	NA	8	9042	23	30884	0.352631
GO:0009574	preprophase band	cellular_component	6	12	9042	36	30884	0.354393
GO:0030551	cyclic nucleotide binding	molecular_function	6	12	9042	36	30884	0.354393
GO:0051287	NAD binding	molecular_function	6	29	9042	92	30884	0.354741
GO:0006811	ion transport	biological_process	6	25	9042	79	30884	0.361602
GO:0009864	induced systemic resistance, jasmonic acid mediated signaling pathway	biological_process	6	7	9042	20	30884	0.364429
GO:0005085	guanyl-nucleotide exchange factor activity	molecular_function	7	7	9042	20	30884	0.364429
GO:0005384	manganese ion transmembrane transporter activity	molecular_function	10	7	9042	20	30884	0.364429
GO:0045551	cinnamyl-alcohol dehydrogenase activity	molecular_function	7	7	9042	20	30884	0.364429
GO:0006816	calcium ion transport	biological_process	10	7	9042	20	30884	0.364429
GO:0006002	fructose 6-phosphate metabolic process	biological_process	7	7	9042	20	30884	0.364429
GO:0010205	photoinhibition	biological_process	9	7	9042	20	30884	0.364429
GO:0004867	serine-type endopeptidase inhibitor activity	molecular_function	8	7	9042	20	30884	0.364429
GO:0004197	cysteine-type endopeptidase activity	molecular_function	8	14	9042	43	30884	0.372215
GO:0010197	polar nucleus fusion	biological_process	8	14	9042	43	30884	0.372215
GO:0006631	fatty acid metabolic process	biological_process	9	17	9042	53	30884	0.376139
GO:0009055	electron carrier activity	molecular_function	5	75	9042	247	30884	0.376258
GO:0010598	NAD(P)H dehydrogenase complex (plastoquinone	cellular_component	5	6	9042	17	30884	0.377484
GO:0047617	acyl-CoA hydrolase activity	molecular_function	8	6	9042	17	30884	0.377484
GO:0009099	valine biosynthetic process	biological_process	11	6	9042	17	30884	0.377484
GO:0019829	cation-transporting ATPase activity	molecular_function	8	6	9042	17	30884	0.377484
GO:0016055	Wnt signaling pathway	biological_process	7	6	9042	17	30884	0.377484
GO:0004069	L-aspartate:2-oxoglutarate aminotransferase activity	molecular_function	7	6	9042	17	30884	0.377484
GO:0006779	porphyrin-containing compound biosynthetic process	biological_process	8	6	9042	17	30884	0.377484
GO:0052033	pathogen-associated molecular pattern dependent induction by symbiont of host innate immune response	biological_process	12	6	9042	17	30884	0.377484
GO:0046872	metal ion binding	molecular_function	6	598	9042	2020	30884	0.377826
GO:0006508	proteolysis	biological_process	7	148	9042	494	30884	0.385082
GO:0016829	lyase activity	molecular_function	4	28	9042	90	30884	0.389166
GO:0006790	sulfur compound metabolic process	biological_process	5	9	9042	27	30884	0.390219
GO:0006108	malate metabolic process	biological_process	9	9	9042	27	30884	0.390219
GO:0090351	seedling development	biological_process	5	9	9042	27	30884	0.390219
GO:0005261	cation channel activity	molecular_function	7	5	9042	14	30884	0.392196
GO:0050665	hydrogen peroxide biosynthetic process	biological_process	8	5	9042	14	30884	0.392196
GO:0004012	phospholipid-translocating ATPase activity	molecular_function	6	5	9042	14	30884	0.392196
GO:0008295	spermidine biosynthetic process	biological_process	11	5	9042	14	30884	0.392196
GO:0043090	amino acid import	biological_process	11	5	9042	14	30884	0.392196
GO:0004715	non-membrane spanning protein tyrosine kinase activity	molecular_function	9	5	9042	14	30884	0.392196
GO:0016874	ligase activity	molecular_function	4	107	9042	356	30884	0.392215
GO:0010026	trichome differentiation	biological_process	6	12	9042	37	30884	0.395727
GO:0007017	microtubule-based process	biological_process	4	12	9042	37	30884	0.395727
GO:0008483	transaminase activity	molecular_function	6	15	9042	47	30884	0.398251
GO:0045735	nutrient reservoir activity	molecular_function	3	21	9042	67	30884	0.399404
GO:0006633	fatty acid biosynthetic process	biological_process	10	46	9042	151	30884	0.404003
GO:0004177	aminopeptidase activity	molecular_function	8	8	9042	24	30884	0.404485
GO:0010152	pollen maturation	biological_process	5	8	9042	24	30884	0.404485
GO:0047372	acylglycerol lipase activity	molecular_function	7	8	9042	24	30884	0.404485
GO:0000062	fatty-acyl-CoA binding	molecular_function	9	8	9042	24	30884	0.404485
GO:0006730	one-carbon metabolic process	biological_process	5	11	9042	34	30884	0.40887
GO:0034976	response to endoplasmic reticulum stress	biological_process	6	11	9042	34	30884	0.40887
GO:0008276	protein methyltransferase activity	molecular_function	7	4	9042	11	30884	0.409231
GO:0008460	dTDP-glucose 4,6-dehydratase activity	molecular_function	7	4	9042	11	30884	0.409231
GO:0051538	3 iron, 4 sulfur cluster binding	molecular_function	6	4	9042	11	30884	0.409231
GO:0048194	Golgi vesicle budding	biological_process	8	4	9042	11	30884	0.409231
GO:0071949	FAD binding	molecular_function	7	4	9042	11	30884	0.409231
GO:0047631	ADP-ribose diphosphatase activity	molecular_function	8	4	9042	11	30884	0.409231
GO:0004838	L-tyrosine:2-oxoglutarate aminotransferase activity	molecular_function	8	4	9042	11	30884	0.409231
GO:0015193	L-proline transmembrane transporter activity	molecular_function	7	4	9042	11	30884	0.409231
GO:0015175	neutral amino acid transmembrane transporter activity	molecular_function	8	4	9042	11	30884	0.409231
GO:0006546	glycine catabolic process	biological_process	12	4	9042	11	30884	0.409231
GO:0016884	carbon-nitrogen ligase activity, with glutamine as amido-N-donor	molecular_function	6	4	9042	11	30884	0.409231
GO:0051861	glycolipid binding	molecular_function	5	4	9042	11	30884	0.409231
GO:0016570	histone modification	biological_process	9	4	9042	11	30884	0.409231
GO:0015186	L-glutamine transmembrane transporter activity	molecular_function	7	4	9042	11	30884	0.409231
GO:0031234	extrinsic component of cytoplasmic side of plasma membrane	cellular_component	6	4	9042	11	30884	0.409231
GO:0045727	positive regulation of translation	biological_process	10	4	9042	11	30884	0.409231
GO:0017089	glycolipid transporter activity	molecular_function	5	4	9042	11	30884	0.409231
GO:0008725	DNA-3-methyladenine glycosylase activity	molecular_function	10	4	9042	11	30884	0.409231
GO:0052747	sinapyl alcohol dehydrogenase activity	molecular_function	7	4	9042	11	30884	0.409231
GO:0048317	seed morphogenesis	biological_process	5	4	9042	11	30884	0.409231
GO:0003006	developmental process involved in reproduction	biological_process	4	4	9042	11	30884	0.409231
GO:0004300	enoyl-CoA hydratase activity	molecular_function	7	4	9042	11	30884	0.409231
GO:0019199	transmembrane receptor protein kinase activity	molecular_function	8	4	9042	11	30884	0.409231
GO:0006644	phospholipid metabolic process	biological_process	7	4	9042	11	30884	0.409231
GO:0006563	L-serine metabolic process	biological_process	11	4	9042	11	30884	0.409231
GO:0034707	chloride channel complex	cellular_component	7	4	9042	11	30884	0.409231
GO:0046836	glycolipid transport	biological_process	8	4	9042	11	30884	0.409231
GO:0047364	desulfoglucosinolate sulfotransferase activity	molecular_function	7	4	9042	11	30884	0.409231
GO:1902290	positive regulation of defense response to oomycetes	biological_process	8	4	9042	11	30884	0.409231
GO:0015271	outward rectifier potassium channel activity	molecular_function	10	4	9042	11	30884	0.409231
GO:0042631	cellular response to water deprivation	biological_process	6	14	9042	44	30884	0.410382
GO:0022857	transmembrane transporter activity	molecular_function	4	28	9042	91	30884	0.415675
GO:0016746	transferase activity, transferring acyl groups	molecular_function	5	25	9042	81	30884	0.417583
GO:0008047	enzyme activator activity	molecular_function	5	7	9042	21	30884	0.420412
GO:0009862	systemic acquired resistance, salicylic acid mediated signaling pathway	biological_process	6	7	9042	21	30884	0.420412
GO:0008171	O-methyltransferase activity	molecular_function	7	10	9042	31	30884	0.423166
GO:0045454	cell redox homeostasis	biological_process	5	62	9042	206	30884	0.423601
GO:0006813	potassium ion transport	biological_process	9	24	9042	78	30884	0.427825
GO:0043255	regulation of carbohydrate biosynthetic process	biological_process	8	3	9042	8	30884	0.429836
GO:0072511	divalent inorganic cation transport	biological_process	8	3	9042	8	30884	0.429836
GO:0000447	endonucleolytic cleavage in ITS1 to separate SSU-rRNA from 5.8S rRNA and LSU-rRNA from tricistronic rRNA transcript (SSU-rRNA, 5.8S rRNA, LSU-rRNA	biological_process	13	3	9042	8	30884	0.429836
GO:0033014	tetrapyrrole biosynthetic process	biological_process	7	3	9042	8	30884	0.429836
GO:0016556	mRNA modification	biological_process	10	3	9042	8	30884	0.429836
GO:0048826	cotyledon morphogenesis	biological_process	5	3	9042	8	30884	0.429836
GO:0046715	borate transmembrane transporter activity	molecular_function	8	3	9042	8	30884	0.429836
GO:0000461	endonucleolytic cleavage to generate mature 3'-end of SSU-rRNA from (SSU-rRNA, 5.8S rRNA, LSU-rRNA	biological_process	13	3	9042	8	30884	0.429836
GO:0010253	UDP-rhamnose biosynthetic process	biological_process	10	3	9042	8	30884	0.429836
GO:0004014	adenosylmethionine decarboxylase activity	molecular_function	7	3	9042	8	30884	0.429836
GO:0009922	fatty acid elongase activity	molecular_function	8	3	9042	8	30884	0.429836
GO:0010452	histone H3-K36 methylation	biological_process	13	3	9042	8	30884	0.429836
GO:0045431	flavonol synthase activity	molecular_function	7	3	9042	8	30884	0.429836
GO:0004478	methionine adenosyltransferase activity	molecular_function	6	3	9042	8	30884	0.429836
GO:0004040	amidase activity	molecular_function	7	3	9042	8	30884	0.429836
GO:0006557	S-adenosylmethioninamine biosynthetic process	biological_process	7	3	9042	8	30884	0.429836
GO:0048027	mRNA 5'-UTR binding	molecular_function	8	3	9042	8	30884	0.429836
GO:0051245	negative regulation of cellular defense response	biological_process	9	3	9042	8	30884	0.429836
GO:0046713	borate transport	biological_process	9	3	9042	8	30884	0.429836
GO:0010507	negative regulation of autophagy	biological_process	9	3	9042	8	30884	0.429836
GO:0000788	nuclear nucleosome	cellular_component	6	3	9042	8	30884	0.429836
GO:0005987	sucrose catabolic process	biological_process	9	3	9042	8	30884	0.429836
GO:2000037	regulation of stomatal complex patterning	biological_process	7	3	9042	8	30884	0.429836
GO:0033946	xyloglucan-specific endo-beta-1,4-glucanase activity	molecular_function	8	3	9042	8	30884	0.429836
GO:0000014	single-stranded DNA endodeoxyribonuclease activity	molecular_function	9	3	9042	8	30884	0.429836
GO:0010476	gibberellin mediated signaling pathway	biological_process	6	3	9042	8	30884	0.429836
GO:0048645	organ formation	biological_process	5	3	9042	8	30884	0.429836
GO:0004709	MAP kinase kinase kinase activity	molecular_function	9	3	9042	8	30884	0.429836
GO:0080135	regulation of cellular response to stress	biological_process	6	3	9042	8	30884	0.429836
GO:0000781	chromosome, telomeric region	cellular_component	7	3	9042	8	30884	0.429836
GO:0015562	efflux transmembrane transporter activity	molecular_function	5	3	9042	8	30884	0.429836
GO:0000987	core promoter proximal region sequence-specific DNA binding	molecular_function	9	3	9042	8	30884	0.429836
GO:0007076	mitotic chromosome condensation	biological_process	10	3	9042	8	30884	0.429836
GO:0016328	lateral plasma membrane	cellular_component	5	3	9042	8	30884	0.429836
GO:0006518	peptide metabolic process	biological_process	7	3	9042	8	30884	0.429836
GO:0071493	cellular response to UV-B	biological_process	9	3	9042	8	30884	0.429836
GO:0072686	mitotic spindle	cellular_component	7	3	9042	8	30884	0.429836
GO:0005775	vacuolar lumen	cellular_component	7	3	9042	8	30884	0.429836
GO:0046513	ceramide biosynthetic process	biological_process	10	3	9042	8	30884	0.429836
GO:0016174	NAD(P)H oxidase activity	molecular_function	7	3	9042	8	30884	0.429836
GO:0005575	cellular_component	cellular_component	2	196	9042	661	30884	0.430005
GO:0010252	auxin homeostasis	biological_process	7	15	9042	48	30884	0.435174
GO:0005875	microtubule associated complex	cellular_component	4	12	9042	38	30884	0.437329
GO:0042391	regulation of membrane potential	biological_process	5	12	9042	38	30884	0.437329
GO:0009501	amyloplast	cellular_component	7	6	9042	18	30884	0.438516
GO:0008356	asymmetric cell division	biological_process	5	6	9042	18	30884	0.438516
GO:0010555	response to mannitol	biological_process	7	6	9042	18	30884	0.438516
GO:0042274	ribosomal small subunit biogenesis	biological_process	6	6	9042	18	30884	0.438516
GO:0003872	6-phosphofructokinase activity	molecular_function	8	6	9042	18	30884	0.438516
GO:0002229	defense response to oomycetes	biological_process	8	9	9042	28	30884	0.438855
GO:0009863	salicylic acid mediated signaling pathway	biological_process	5	9	9042	28	30884	0.438855
GO:0006099	tricarboxylic acid cycle	biological_process	5	22	9042	72	30884	0.449635
GO:0045330	aspartyl esterase activity	molecular_function	6	19	9042	62	30884	0.453714
GO:0016925	protein sumoylation	biological_process	11	8	9042	25	30884	0.456261
GO:0046930	pore complex	cellular_component	5	8	9042	25	30884	0.456261
GO:0048229	gametophyte development	biological_process	5	8	9042	25	30884	0.456261
GO:0017148	negative regulation of translation	biological_process	10	8	9042	25	30884	0.456261
GO:2000034	regulation of seed maturation	biological_process	9	2	9042	5	30884	0.456863
GO:0010032	meiotic chromosome condensation	biological_process	10	2	9042	5	30884	0.456863
GO:0080148	negative regulation of response to water deprivation	biological_process	7	2	9042	5	30884	0.456863
GO:0010330	cellulose synthase complex	cellular_component	6	2	9042	5	30884	0.456863
GO:0008252	nucleotidase activity	molecular_function	8	2	9042	5	30884	0.456863
GO:0010377	guard cell fate commitment	biological_process	6	2	9042	5	30884	0.456863
GO:0043091	L-arginine import	NA	NA	2	9042	5	30884	0.456863
GO:0006517	protein deglycosylation	biological_process	9	2	9042	5	30884	0.456863
GO:0004623	phospholipase A2 activity	molecular_function	8	2	9042	5	30884	0.456863
GO:0009937	regulation of gibberellic acid mediated signaling pathway	biological_process	8	2	9042	5	30884	0.456863
GO:1990585	hydroxyproline O-arabinosyltransferase activity	molecular_function	7	2	9042	5	30884	0.456863
GO:0016124	xanthophyll catabolic process	biological_process	12	2	9042	5	30884	0.456863
GO:0042344	indole glucosinolate catabolic process	biological_process	10	2	9042	5	30884	0.456863
GO:0030544	Hsp70 protein binding	molecular_function	6	2	9042	5	30884	0.456863
GO:0050521	alpha-glucan, water dikinase activity	molecular_function	7	2	9042	5	30884	0.456863
GO:0031248	protein acetyltransferase complex	cellular_component	5	2	9042	5	30884	0.456863
GO:0071318	cellular response to ATP	biological_process	9	2	9042	5	30884	0.456863
GO:0003852	2-isopropylmalate synthase activity	molecular_function	7	2	9042	5	30884	0.456863
GO:0080029	cellular response to boron-containing substance levels	biological_process	6	2	9042	5	30884	0.456863
GO:0005353	fructose transmembrane transporter activity	molecular_function	9	2	9042	5	30884	0.456863
GO:0031429	box H/ACA snoRNP complex	cellular_component	7	2	9042	5	30884	0.456863
GO:0046167	glycerol-3-phosphate biosynthetic process	biological_process	9	2	9042	5	30884	0.456863
GO:0034722	gamma-glutamyl-peptidase activity	molecular_function	9	2	9042	5	30884	0.456863
GO:0031048	chromatin silencing by small RNA	biological_process	6	2	9042	5	30884	0.456863
GO:0004326	tetrahydrofolylpolyglutamate synthase activity	molecular_function	7	2	9042	5	30884	0.456863
GO:0016656	monodehydroascorbate reductase (NADH) activity	molecular_function	7	2	9042	5	30884	0.456863
GO:0006598	polyamine catabolic process	biological_process	10	2	9042	5	30884	0.456863
GO:0003885	D-arabinono-1,4-lactone oxidase activity	molecular_function	7	2	9042	5	30884	0.456863
GO:0003863	3-methyl-2-oxobutanoate dehydrogenase (2-methylpropanoyl-transferring) activity	molecular_function	7	2	9042	5	30884	0.456863
GO:0010271	regulation of chlorophyll catabolic process	biological_process	9	2	9042	5	30884	0.456863
GO:0080153	negative regulation of reductive pentose-phosphate cycle	biological_process	8	2	9042	5	30884	0.456863
GO:0034768	(E)-beta-ocimene synthase activity	molecular_function	7	2	9042	5	30884	0.456863
GO:0009103	lipopolysaccharide biosynthetic process	biological_process	7	2	9042	5	30884	0.456863
GO:0046906	tetrapyrrole binding	molecular_function	5	2	9042	5	30884	0.456863
GO:0010428	methyl-CpNpG binding	molecular_function	6	2	9042	5	30884	0.456863
GO:0048041	focal adhesion assembly	biological_process	9	2	9042	5	30884	0.456863
GO:0030572	phosphatidyltransferase activity	molecular_function	7	2	9042	5	30884	0.456863
GO:0008615	pyridoxine biosynthetic process	biological_process	7	2	9042	5	30884	0.456863
GO:0010529	negative regulation of transposition	biological_process	7	2	9042	5	30884	0.456863
GO:0015301	anion:anion antiporter activity	molecular_function	8	2	9042	5	30884	0.456863
GO:0043039	tRNA aminoacylation	biological_process	11	2	9042	5	30884	0.456863
GO:0008517	folic acid transporter activity	molecular_function	8	2	9042	5	30884	0.456863
GO:0003840	gamma-glutamyltransferase activity	molecular_function	NA	2	9042	5	30884	0.456863
GO:0016595	glutamate binding	molecular_function	8	2	9042	5	30884	0.456863
GO:0010429	methyl-CpNpN binding	molecular_function	6	2	9042	5	30884	0.456863
GO:0070402	NADPH binding	molecular_function	6	2	9042	5	30884	0.456863
GO:0046373	L-arabinose metabolic process	biological_process	9	2	9042	5	30884	0.456863
GO:0046839	phospholipid dephosphorylation	biological_process	8	2	9042	5	30884	0.456863
GO:0042550	photosystem I stabilization	biological_process	9	2	9042	5	30884	0.456863
GO:0046592	polyamine oxidase activity	molecular_function	7	2	9042	5	30884	0.456863
GO:0071423	malate transmembrane transport	biological_process	13	2	9042	5	30884	0.456863
GO:0042736	NADH kinase activity	molecular_function	7	2	9042	5	30884	0.456863
GO:0010220	positive regulation of vernalization response	biological_process	8	2	9042	5	30884	0.456863
GO:0005452	inorganic anion exchanger activity	molecular_function	8	2	9042	5	30884	0.456863
GO:0032403	protein complex binding	NA	NA	2	9042	5	30884	0.456863
GO:0047724	inosine nucleosidase activity	molecular_function	8	2	9042	5	30884	0.456863
GO:0006011	UDP-glucose metabolic process	biological_process	6	2	9042	5	30884	0.456863
GO:0004075	biotin carboxylase activity	molecular_function	6	2	9042	5	30884	0.456863
GO:0010248	establishment or maintenance of transmembrane electrochemical gradient	biological_process	8	2	9042	5	30884	0.456863
GO:0009062	fatty acid catabolic process	biological_process	10	2	9042	5	30884	0.456863
GO:0003849	3-deoxy-7-phosphoheptulonate synthase activity	molecular_function	6	2	9042	5	30884	0.456863
GO:0004766	spermidine synthase activity	molecular_function	6	2	9042	5	30884	0.456863
GO:0050551	myrcene synthase activity	molecular_function	8	2	9042	5	30884	0.456863
[truncated: 2,289 more rows]

## Sheet: BR18R_1_RVSBR18R_1_D_GO_enrichm
Supplementary Table S4 BR18R_1_RVSBR18R_1_D_GO_enrichment
GO_ID	GO_Term	GO_function	GO_class	S gene number	TS gene number	B gene number	TB gene number	pvalue
GO:0005618	cell wall	cellular_component	5	340	8738	792	30884	0
GO:0005730	nucleolus	cellular_component	6	304	8738	634	30884	0
GO:0009570	chloroplast stroma	cellular_component	8	544	8738	957	30884	1.3314e-78
GO:0003735	structural constituent of ribosome	molecular_function	4	404	8738	634	30884	2.77179e-78
GO:0006412	translation	biological_process	8	408	8738	660	30884	2.33622e-73
GO:0009535	chloroplast thylakoid membrane	cellular_component	8	340	8738	526	30884	3.0598e-68
GO:0009941	chloroplast envelope	cellular_component	7	454	8738	826	30884	1.23045e-59
GO:0009579	thylakoid	cellular_component	5	232	8738	324	30884	3.39697e-59
GO:0005840	ribosome	cellular_component	6	286	8738	441	30884	5.70028e-58
GO:0009534	chloroplast thylakoid	cellular_component	7	216	8738	306	30884	1.82246e-53
GO:0042254	ribosome biogenesis	biological_process	6	157	8738	219	30884	1.46552e-40
GO:0022626	cytosolic ribosome	cellular_component	7	217	8738	361	30884	9.10664e-37
GO:0022625	cytosolic large ribosomal subunit	cellular_component	8	154	8738	226	30884	1.38546e-35
GO:0015979	photosynthesis	biological_process	5	110	8738	166	30884	2.8565e-24
GO:0022627	cytosolic small ribosomal subunit	cellular_component	8	112	8738	180	30884	2.32646e-21
GO:0019843	rRNA binding	molecular_function	7	78	8738	108	30884	3.42483e-21
GO:0048046	apoplast	cellular_component	4	316	8738	680	30884	2.22045e-16
GO:0009543	chloroplast thylakoid lumen	cellular_component	8	65	8738	94	30884	2.37169e-16
GO:0009507	chloroplast	cellular_component	7	2109	8738	4886	30884	4.44089e-16
GO:0016020	membrane	cellular_component	3	867	8738	2360	30884	6.66134e-16
GO:0016168	chlorophyll binding	molecular_function	6	39	8738	46	30884	2.19167e-15
GO:0010287	plastoglobule	cellular_component	8	69	8738	110	30884	5.6279e-14
GO:0015934	large ribosomal subunit	cellular_component	7	50	8738	70	30884	8.81641e-14
GO:0009523	photosystem II	cellular_component	7	28	8738	30	30884	9.90095e-14
GO:0010319	stromule	cellular_component	7	49	8738	72	30884	2.87266e-12
GO:0009506	plasmodesma	cellular_component	5	586	8738	1634	30884	5.1017e-12
GO:0009505	plant-type cell wall	cellular_component	6	184	8738	420	30884	6.24734e-12
GO:0009522	photosystem I	cellular_component	7	35	8738	45	30884	7.96263e-12
GO:0019253	reductive pentose-phosphate cycle	biological_process	8	30	8738	36	30884	9.86346e-12
GO:0031409	pigment binding	molecular_function	4	27	8738	31	30884	1.34606e-11
GO:0009536	plastid	cellular_component	6	203	8738	478	30884	1.69025e-11
GO:0009768	photosynthesis, light harvesting in photosystem I	biological_process	7	28	8738	33	30884	2.08254e-11
GO:0009409	response to cold	biological_process	5	208	8738	494	30884	2.45874e-11
GO:0032040	small-subunit processome	cellular_component	6	29	8738	36	30884	1.09272e-10
GO:0009654	photosystem II oxygen evolving complex	cellular_component	6	25	8738	29	30884	1.27997e-10
GO:0031977	thylakoid lumen	cellular_component	6	42	8738	62	30884	1.29428e-10
GO:0009735	response to cytokinin	biological_process	6	144	8738	323	30884	2.70603e-10
GO:0030076	light-harvesting complex	cellular_component	4	24	8738	28	30884	3.91691e-10
GO:0055114	oxidation-reduction process	biological_process	4	570	8738	1623	30884	4.58113e-10
GO:0006364	rRNA processing	biological_process	11	58	8738	101	30884	8.38206e-10
GO:0030095	chloroplast photosystem II	cellular_component	8	23	8738	27	30884	1.19194e-09
GO:0009295	nucleoid	cellular_component	3	31	8738	44	30884	7.98611e-09
GO:0005739	mitochondrion	cellular_component	6	1079	8738	3321	30884	1.08463e-08
GO:0042742	defense response to bacterium	biological_process	8	187	8738	469	30884	3.62711e-08
GO:0005773	vacuole	cellular_component	6	349	8738	964	30884	3.72634e-08
GO:0032544	plastid translation	biological_process	9	17	8738	19	30884	4.33763e-08
GO:0005576	extracellular region	cellular_component	3	747	8738	2246	30884	5.04118e-08
GO:0009416	response to light stimulus	biological_process	6	117	8738	268	30884	5.05196e-08
GO:0051082	unfolded protein binding	molecular_function	5	64	8738	125	30884	5.37848e-08
GO:0009088	threonine biosynthetic process	biological_process	12	15	8738	16	30884	6.94844e-08
GO:0000462	maturation of SSU-rRNA from tricistronic rRNA transcript (SSU-rRNA, 5.8S rRNA, LSU-rRNA	biological_process	13	20	8738	25	30884	1.18305e-07
GO:0018298	protein-chromophore linkage	biological_process	9	35	8738	57	30884	1.89968e-07
GO:0009086	methionine biosynthetic process	biological_process	11	17	8738	20	30884	2.12184e-07
GO:0004553	hydrolase activity, hydrolyzing O-glycosyl compounds	molecular_function	6	111	8738	259	30884	3.43859e-07
GO:0009097	isoleucine biosynthetic process	biological_process	11	20	8738	26	30884	3.75337e-07
GO:0030515	snoRNA binding	molecular_function	7	16	8738	19	30884	6.40746e-07
GO:0080167	response to karrikin	biological_process	5	99	8738	228	30884	6.99332e-07
GO:0006979	response to oxidative stress	biological_process	5	151	8738	380	30884	8.98413e-07
GO:0004356	glutamate-ammonia ligase activity	molecular_function	8	11	8738	11	30884	9.25768e-07
GO:0006542	glutamine biosynthetic process	biological_process	12	11	8738	11	30884	9.25768e-07
GO:0006949	syncytium formation	biological_process	4	18	8738	23	30884	9.48329e-07
GO:0008266	poly(U) RNA binding	molecular_function	9	23	8738	33	30884	9.55666e-07
GO:0005829	cytosol	cellular_component	6	1112	8738	3504	30884	1.07309e-06
GO:0042026	protein refolding	biological_process	5	14	8738	16	30884	1.36055e-06
GO:0009658	chloroplast organization	biological_process	7	68	8738	146	30884	1.96932e-06
GO:0009538	photosystem I reaction center	cellular_component	6	12	8738	13	30884	2.51437e-06
GO:0009533	chloroplast stromal thylakoid	cellular_component	8	10	8738	10	30884	3.27477e-06
GO:0005507	copper ion binding	molecular_function	8	126	8738	316	30884	5.61858e-06
GO:0010598	NAD(P)H dehydrogenase complex (plastoquinone	cellular_component	5	14	8738	17	30884	5.68271e-06
GO:0019252	starch biosynthetic process	biological_process	10	26	8738	42	30884	5.7476e-06
GO:0009089	lysine biosynthetic process via diaminopimelate	biological_process	13	18	8738	25	30884	7.29729e-06
GO:0046686	response to cadmium ion	biological_process	7	218	8738	598	30884	7.53462e-06
GO:0051287	NAD binding	molecular_function	6	46	8738	92	30884	8.67653e-06
GO:0009828	plant-type cell wall loosening	biological_process	9	26	8738	43	30884	1.06231e-05
GO:0016036	cellular response to phosphate starvation	biological_process	9	45	8738	90	30884	1.08179e-05
GO:0019464	glycine decarboxylation via glycine cleavage system	biological_process	13	9	8738	9	30884	1.1583e-05
GO:0000027	ribosomal large subunit assembly	biological_process	9	25	8738	41	30884	1.27331e-05
GO:0030686	90S preribosome	cellular_component	6	12	8738	14	30884	1.3018e-05
GO:0006189	'de novo' IMP biosynthetic process	biological_process	13	13	8738	16	30884	1.66518e-05
GO:0010206	photosystem II repair	biological_process	9	13	8738	16	30884	1.66518e-05
GO:0006526	arginine biosynthetic process	biological_process	12	13	8738	16	30884	1.66518e-05
GO:0015935	small ribosomal subunit	cellular_component	7	22	8738	35	30884	2.13489e-05
GO:0006546	glycine catabolic process	biological_process	12	10	8738	11	30884	2.67648e-05
GO:0010196	nonphotochemical quenching	biological_process	8	10	8738	11	30884	2.67648e-05
GO:0009664	plant-type cell wall organization	biological_process	7	35	8738	67	30884	3.06572e-05
GO:0019853	L-ascorbic acid biosynthetic process	biological_process	8	18	8738	27	30884	3.8391e-05
GO:0009082	branched-chain amino acid biosynthetic process	biological_process	10	11	8738	13	30884	3.967e-05
GO:0051085	chaperone mediated protein folding requiring cofactor	biological_process	7	11	8738	13	30884	3.967e-05
GO:0030170	pyridoxal phosphate binding	molecular_function	6	63	8738	143	30884	3.99936e-05
GO:0006407	rRNA export from nucleus	biological_process	11	8	8738	8	30884	4.09666e-05
GO:0009706	chloroplast inner membrane	cellular_component	7	49	8738	105	30884	4.7115e-05
GO:0006561	proline biosynthetic process	biological_process	12	12	8738	15	30884	4.81793e-05
GO:0005978	glycogen biosynthetic process	biological_process	10	12	8738	15	30884	4.81793e-05
GO:0009099	valine biosynthetic process	biological_process	11	13	8738	17	30884	5.23015e-05
GO:0006833	water transport	biological_process	7	19	8738	30	30884	6.74595e-05
GO:0009773	photosynthetic electron transport in photosystem I	biological_process	8	18	8738	28	30884	7.90173e-05
GO:0016491	oxidoreductase activity	molecular_function	4	132	8738	350	30884	7.92889e-05
GO:0010150	leaf senescence	biological_process	6	59	8738	135	30884	9.0922e-05
GO:0019344	cysteine biosynthetic process	biological_process	11	17	8738	26	30884	9.16301e-05
GO:0005983	starch catabolic process	biological_process	10	17	8738	26	30884	9.16301e-05
GO:0042651	thylakoid membrane	cellular_component	5	17	8738	26	30884	9.16301e-05
GO:0009767	photosynthetic electron transport chain	biological_process	7	15	8738	22	30884	0.000118154
GO:0009617	response to bacterium	biological_process	7	68	8738	162	30884	0.000126148
GO:0042274	ribosomal small subunit biogenesis	biological_process	6	13	8738	18	30884	0.000139249
GO:0015995	chlorophyll biosynthetic process	biological_process	9	30	8738	58	30884	0.000140228
GO:0005960	glycine cleavage complex	cellular_component	6	7	8738	7	30884	0.000144877
GO:0006810	transport	biological_process	5	148	8738	404	30884	0.000154918
GO:0031969	chloroplast membrane	cellular_component	6	74	8738	183	30884	0.000264305
GO:0009637	response to blue light	biological_process	7	36	8738	76	30884	0.000316166
GO:0052747	sinapyl alcohol dehydrogenase activity	molecular_function	7	9	8738	11	30884	0.000354525
GO:0019684	photosynthesis, light reaction	biological_process	6	11	8738	15	30884	0.000382734
GO:0009992	cellular water homeostasis	biological_process	8	27	8738	53	30884	0.000409776
GO:0005774	vacuolar membrane	cellular_component	7	288	8738	860	30884	0.000414952
GO:0009651	response to salt stress	biological_process	6	252	8738	744	30884	0.00044165
GO:0005975	carbohydrate metabolic process	biological_process	5	142	8738	394	30884	0.000468295
GO:0009399	nitrogen fixation	biological_process	6	6	8738	6	30884	0.000512314
GO:0046861	glyoxysomal membrane	cellular_component	9	6	8738	6	30884	0.000512314
GO:0070125	mitochondrial translational elongation	biological_process	9	6	8738	6	30884	0.000512314
GO:0009769	photosynthesis, light harvesting in photosystem II	biological_process	7	6	8738	6	30884	0.000512314
GO:0009816	defense response to bacterium, incompatible interaction	biological_process	7	40	8738	89	30884	0.000586337
GO:0015250	water channel activity	molecular_function	7	27	8738	54	30884	0.000600144
GO:0015254	glycerol channel activity	molecular_function	7	25	8738	49	30884	0.000644565
GO:0006414	translational elongation	biological_process	8	42	8738	95	30884	0.000658513
GO:0005743	mitochondrial inner membrane	cellular_component	6	77	8738	197	30884	0.000677691
GO:0009514	glyoxysome	cellular_component	8	13	8738	20	30884	0.00069066
GO:0045551	cinnamyl-alcohol dehydrogenase activity	molecular_function	7	13	8738	20	30884	0.00069066
GO:0008168	methyltransferase activity	molecular_function	6	64	8738	159	30884	0.000760125
GO:0005887	integral component of plasma membrane	cellular_component	6	126	8738	348	30884	0.000768078
GO:0008194	UDP-glycosyltransferase activity	molecular_function	6	53	8738	127	30884	0.000777628
GO:0030529	intracellular ribonucleoprotein complex	NA	NA	27	8738	55	30884	0.000863548
GO:0000311	plastid large ribosomal subunit	cellular_component	9	7	8738	8	30884	0.000872254
GO:0008878	glucose-1-phosphate adenylyltransferase activity	molecular_function	8	7	8738	8	30884	0.000872254
GO:0000461	endonucleolytic cleavage to generate mature 3'-end of SSU-rRNA from (SSU-rRNA, 5.8S rRNA, LSU-rRNA	biological_process	13	7	8738	8	30884	0.000872254
GO:0000463	maturation of LSU-rRNA from tricistronic rRNA transcript (SSU-rRNA, 5.8S rRNA, LSU-rRNA	biological_process	13	7	8738	8	30884	0.000872254
GO:0043021	ribonucleoprotein complex binding	molecular_function	5	7	8738	8	30884	0.000872254
GO:0000447	endonucleolytic cleavage in ITS1 to separate SSU-rRNA from 5.8S rRNA and LSU-rRNA from tricistronic rRNA transcript (SSU-rRNA, 5.8S rRNA, LSU-rRNA	biological_process	13	7	8738	8	30884	0.000872254
GO:0000466	maturation of 5.8S rRNA from tricistronic rRNA transcript (SSU-rRNA, 5.8S rRNA, LSU-rRNA	biological_process	13	7	8738	8	30884	0.000872254
GO:0044205	'de novo' UMP biosynthetic process	biological_process	13	7	8738	8	30884	0.000872254
GO:0009636	response to toxic substance	biological_process	5	43	8738	99	30884	0.000893287
GO:0006207	'de novo' pyrimidine nucleobase biosynthetic process	biological_process	11	11	8738	16	30884	0.000910674
GO:0008173	RNA methyltransferase activity	molecular_function	7	11	8738	16	30884	0.000910674
GO:0045493	xylan catabolic process	biological_process	9	10	8738	14	30884	0.00100514
GO:0006544	glycine metabolic process	biological_process	11	8	8738	10	30884	0.00103474
GO:0051091	positive regulation of sequence-specific DNA binding transcription factor activity	biological_process	6	8	8738	10	30884	0.00103474
GO:0004372	glycine hydroxymethyltransferase activity	molecular_function	7	8	8738	10	30884	0.00103474
GO:0016620	oxidoreductase activity, acting on the aldehyde or oxo group of donors, NAD or NADP as acceptor	molecular_function	6	9	8738	12	30884	0.00105979
GO:0004033	aldo-keto reductase (NADP) activity	molecular_function	7	9	8738	12	30884	0.00105979
GO:0000103	sulfate assimilation	biological_process	6	29	8738	61	30884	0.00108613
GO:0016762	xyloglucan:xyloglucosyl transferase activity	molecular_function	8	22	8738	43	30884	0.00127742
GO:0071555	cell wall organization	biological_process	6	124	8738	346	30884	0.00129887
GO:0010105	negative regulation of ethylene-activated signaling pathway	biological_process	11	13	8738	21	30884	0.00134395
GO:0019761	glucosinolate biosynthetic process	biological_process	9	23	8738	46	30884	0.00149282
GO:0010411	xyloglucan metabolic process	biological_process	9	29	8738	62	30884	0.0014944
GO:0000272	polysaccharide catabolic process	biological_process	7	15	8738	26	30884	0.00159377
GO:0010200	response to chitin	biological_process	7	91	8738	245	30884	0.00160244
GO:0009642	response to light intensity	biological_process	7	12	8738	19	30884	0.00161494
GO:0004568	chitinase activity	molecular_function	7	17	8738	31	30884	0.00169131
GO:0006541	glutamine metabolic process	biological_process	11	17	8738	31	30884	0.00169131
GO:0000028	ribosomal small subunit assembly	biological_process	9	17	8738	31	30884	0.00169131
GO:0033353	S-adenosylmethionine cycle	biological_process	6	5	8738	5	30884	0.00181149
GO:0043617	cellular response to sucrose starvation	biological_process	9	5	8738	5	30884	0.00181149
GO:0009113	purine nucleobase biosynthetic process	biological_process	10	5	8738	5	30884	0.00181149
GO:0031429	box H/ACA snoRNP complex	cellular_component	7	5	8738	5	30884	0.00181149
GO:0000050	urea cycle	biological_process	8	5	8738	5	30884	0.00181149
GO:0004013	adenosylhomocysteinase activity	molecular_function	7	5	8738	5	30884	0.00181149
GO:0010258	NADH dehydrogenase complex (plastoquinone) assembly	biological_process	9	5	8738	5	30884	0.00181149
GO:0071028	nuclear mRNA surveillance	biological_process	12	5	8738	5	30884	0.00181149
GO:0047100	glyceraldehyde-3-phosphate dehydrogenase (NADP+) (phosphorylating) activity	molecular_function	8	5	8738	5	30884	0.00181149
GO:0034220	ion transmembrane transport	biological_process	7	22	8738	44	30884	0.00187806
GO:0009508	plastid chromosome	cellular_component	8	11	8738	17	30884	0.00192049
GO:0043295	glutathione binding	molecular_function	6	11	8738	17	30884	0.00192049
GO:0003755	peptidyl-prolyl cis-trans isomerase activity	molecular_function	6	34	8738	77	30884	0.00210732
GO:0006730	one-carbon metabolic process	biological_process	5	18	8738	34	30884	0.0021164
GO:0003723	RNA binding	molecular_function	6	309	8738	951	30884	0.00218351
GO:0015996	chlorophyll catabolic process	biological_process	9	10	8738	15	30884	0.00224994
GO:0019898	extrinsic component of membrane	cellular_component	4	27	8738	58	30884	0.00233508
GO:0009553	embryo sac development	biological_process	6	44	8738	106	30884	0.00234661
GO:0030687	preribosome, large subunit precursor	cellular_component	6	13	8738	22	30884	0.00243737
GO:0009620	response to fungus	biological_process	7	46	8738	112	30884	0.00244006
GO:0016998	cell wall macromolecule catabolic process	biological_process	8	19	8738	37	30884	0.00254902
GO:0006164	purine nucleotide biosynthetic process	biological_process	10	9	8738	13	30884	0.00257736
GO:0070814	hydrogen sulfide biosynthetic process	biological_process	7	9	8738	13	30884	0.00257736
GO:0006914	autophagy	biological_process	6	25	8738	53	30884	0.00267157
GO:0010027	thylakoid membrane organization	biological_process	7	22	8738	45	30884	0.00270235
GO:0071554	cell wall organization or biogenesis	biological_process	4	22	8738	45	30884	0.00270235
GO:0015994	chlorophyll metabolic process	biological_process	8	6	8738	7	30884	0.00271693
GO:0009070	serine family amino acid biosynthetic process	biological_process	11	6	8738	7	30884	0.00271693
GO:0019419	sulfate reduction	biological_process	6	6	8738	7	30884	0.00271693
GO:0045156	electron transporter, transferring electrons within the cyclic electron transport pathway of photosynthesis activity	molecular_function	6	6	8738	7	30884	0.00271693
GO:0000176	nuclear exosome (RNase complex	cellular_component	6	6	8738	7	30884	0.00271693
GO:0004617	phosphoglycerate dehydrogenase activity	molecular_function	7	6	8738	7	30884	0.00271693
GO:0055085	transmembrane transport	biological_process	6	107	8738	299	30884	0.00279501
GO:0006563	L-serine metabolic process	biological_process	11	8	8738	11	30884	0.00284866
GO:0004365	glyceraldehyde-3-phosphate dehydrogenase (NAD+) (phosphorylating) activity	molecular_function	8	8	8738	11	30884	0.00284866
GO:0009787	regulation of abscisic acid-activated signaling pathway	biological_process	8	8	8738	11	30884	0.00284866
GO:0033110	Cvt vesicle membrane	cellular_component	7	8	8738	11	30884	0.00284866
GO:0009765	photosynthesis, light harvesting	biological_process	6	8	8738	11	30884	0.00284866
GO:0000413	protein peptidyl-prolyl isomerization	biological_process	11	26	8738	56	30884	0.00292039
GO:0006564	L-serine biosynthetic process	biological_process	12	7	8738	9	30884	0.00295902
GO:0048359	mucilage metabolic process involved in seed coat development	biological_process	6	7	8738	9	30884	0.00295902
GO:0004812	aminoacyl-tRNA ligase activity	molecular_function	6	20	8738	40	30884	0.00298005
GO:0010207	photosystem II assembly	biological_process	8	12	8738	20	30884	0.00300137
GO:0035999	tetrahydrofolate interconversion	biological_process	6	12	8738	20	30884	0.00300137
GO:0009751	response to salicylic acid	biological_process	6	100	8738	278	30884	0.00313851
GO:0009627	systemic acquired resistance	biological_process	7	27	8738	59	30884	0.00315838
GO:0009718	anthocyanin-containing compound biosynthetic process	biological_process	7	16	8738	30	30884	0.00335637
GO:0005764	lysosome	cellular_component	8	16	8738	30	30884	0.00335637
GO:0042973	glucan endo-1,3-beta-D-glucosidase activity	molecular_function	9	16	8738	30	30884	0.00335637
GO:0010197	polar nucleus fusion	biological_process	8	21	8738	43	30884	0.00340248
GO:0010193	response to ozone	biological_process	7	21	8738	43	30884	0.00340248
GO:0032259	methylation	biological_process	4	82	8738	223	30884	0.003599
GO:0006535	cysteine biosynthetic process from serine	biological_process	12	11	8738	18	30884	0.00367953
GO:0009501	amyloplast	cellular_component	7	11	8738	18	30884	0.00367953
GO:0042277	peptide binding	molecular_function	5	19	8738	38	30884	0.00375933
GO:0009625	response to insect	biological_process	7	22	8738	46	30884	0.00381109
GO:0016413	O-acetyltransferase activity	molecular_function	8	26	8738	57	30884	0.00394232
GO:0080044	quercetin 7-O-glucosyltransferase activity	molecular_function	8	39	8738	94	30884	0.00405657
GO:0009611	response to wounding	biological_process	5	112	8738	318	30884	0.00407467
GO:0006071	glycerol metabolic process	biological_process	8	20	8738	41	30884	0.00428784
GO:0050832	defense response to fungus	biological_process	8	107	8738	303	30884	0.00447012
GO:0001522	pseudouridine synthesis	biological_process	10	10	8738	16	30884	0.00448205
GO:0005886	plasma membrane	cellular_component	4	1559	8738	5236	30884	0.00485174
GO:0004806	triglyceride lipase activity	molecular_function	7	25	8738	55	30884	0.00492197
GO:0009831	plant-type cell wall modification involved in multidimensional cell growth	biological_process	9	16	8738	31	30884	0.00513242
GO:0008061	chitin binding	molecular_function	5	16	8738	31	30884	0.00513242
GO:0008271	secondary active sulfate transmembrane transporter activity	molecular_function	9	12	8738	21	30884	0.00521125
GO:0016798	hydrolase activity, acting on glycosyl bonds	molecular_function	5	26	8738	58	30884	0.00524819
GO:0006032	chitin catabolic process	biological_process	8	14	8738	26	30884	0.00534233
GO:0048038	quinone binding	molecular_function	5	14	8738	26	30884	0.00534233
GO:0006006	glucose metabolic process	biological_process	8	14	8738	26	30884	0.00534233
GO:0050660	flavin adenine dinucleotide binding	molecular_function	6	57	8738	149	30884	0.0053511
GO:0031090	organelle membrane	cellular_component	4	9	8738	14	30884	0.00540737
GO:0016441	posttranscriptional gene silencing	biological_process	9	9	8738	14	30884	0.00540737
GO:0005759	mitochondrial matrix	cellular_component	7	52	8738	134	30884	0.00544589
GO:0042128	nitrate assimilation	biological_process	8	29	8738	67	30884	0.00608825
GO:0080043	quercetin 3-O-glucosyltransferase activity	molecular_function	8	39	8738	96	30884	0.0061957
GO:0070545	PeBoW complex	cellular_component	4	4	8738	4	30884	0.00640472
GO:0004638	phosphoribosylaminoimidazole carboxylase activity	molecular_function	7	4	8738	4	30884	0.00640472
GO:0034475	U4 snRNA 3'-end processing	biological_process	13	4	8738	4	30884	0.00640472
GO:0051457	maintenance of protein location in nucleus	biological_process	8	4	8738	4	30884	0.00640472
GO:0009783	photosystem II antenna complex	cellular_component	6	4	8738	4	30884	0.00640472
GO:0010068	protoderm histogenesis	biological_process	7	4	8738	4	30884	0.00640472
GO:0048569	post-embryonic organ development	biological_process	6	4	8738	4	30884	0.00640472
GO:0034388	Pwp2p-containing subcomplex of 90S preribosome	cellular_component	4	4	8738	4	30884	0.00640472
GO:0071491	cellular response to red light	biological_process	9	4	8738	4	30884	0.00640472
GO:0009344	nitrite reductase complex [NAD(P)H]	cellular_component	4	4	8738	4	30884	0.00640472
GO:0071490	cellular response to far red light	biological_process	9	4	8738	4	30884	0.00640472
GO:0052638	indole-3-butyrate beta-glucosyltransferase activity	molecular_function	8	4	8738	4	30884	0.00640472
GO:0017145	stem cell division	biological_process	5	4	8738	4	30884	0.00640472
GO:0009220	pyrimidine ribonucleotide biosynthetic process	biological_process	11	4	8738	4	30884	0.00640472
GO:0003844	1,4-alpha-glucan branching enzyme activity	molecular_function	7	4	8738	4	30884	0.00640472
GO:0010013	N-1-naphthylphthalamic acid binding	molecular_function	5	4	8738	4	30884	0.00640472
GO:0090391	granum assembly	biological_process	6	4	8738	4	30884	0.00640472
[truncated: 4,210 more rows]
