# Supplementary material for: Integrated miRNA and mRNA Transcriptome Analysis Reveals Regulatory Mechanisms in the Response of Winter Brassica rapa to Drought Stress
Source: Int J Mol Sci. 2024 Sep 20;25(18):10098. doi: 10.3390/ijms251810098 (PMC11432419; doi:10.3390/ijms251810098)
Supplement: Supplementary file 1 [file ijms-25-10098-s001.zip › SupplementaryTable S5 KEGG_enrichment.xlsx]

## Sheet: BR18R_1_DVSBR18R_1_CK_KEGG_enri
SupplementaryTable S5 BR18R_1_DVSBR18R_1_CK_KEGG_enrichment
pathway_id	pathway_name	S gene number	TS gene number	B gene number	TB gene number	pvalue
ko00195	Photosynthesis	89	6916	105	15886	2.18891e-18
ko00196	Photosynthesis - antenna proteins	30	6916	33	15886	1.50302e-08
ko00500	Starch and sucrose metabolism	478	6916	947	15886	5.64185e-06
ko00630	Glyoxylate and dicarboxylate metabolism	104	6916	176	15886	2.17149e-05
ko01200	Carbon metabolism	309	6916	605	15886	8.62526e-05
ko00250	Alanine, aspartate and glutamate metabolism	56	6916	91	15886	0.000399963
ko00670	One carbon pool by folate	31	6916	45	15886	0.000516766
ko00280	Valine, leucine and isoleucine degradation	68	6916	117	15886	0.00101878
ko01212	Fatty acid metabolism	89	6916	160	15886	0.00132735
ko00561	Glycerolipid metabolism	156	6916	301	15886	0.00212595
ko04626	Plant-pathogen interaction	638	6916	1350	15886	0.00218487
ko00270	Cysteine and methionine metabolism	115	6916	218	15886	0.00364358
ko00910	Nitrogen metabolism	53	6916	92	15886	0.00449263
ko00710	Carbon fixation in photosynthetic organisms	112	6916	213	15886	0.00465466
ko00300	Lysine biosynthesis	25	6916	38	15886	0.00467765
ko00564	Glycerophospholipid metabolism	143	6916	280	15886	0.00628138
ko00640	Propanoate metabolism	37	6916	62	15886	0.00756338
ko00062	Fatty acid elongation	46	6916	80	15886	0.00816517
ko00860	Porphyrin and chlorophyll metabolism	111	6916	214	15886	0.00826923
ko00531	Glycosaminoglycan degradation	53	6916	95	15886	0.0106647
ko00261	Monobactam biosynthesis	19	6916	29	15886	0.0140609
ko04140	Regulation of autophagy	69	6916	129	15886	0.0142189
ko01040	Biosynthesis of unsaturated fatty acids	41	6916	72	15886	0.0149512
ko00601	Glycosphingolipid biosynthesis - lacto and neolacto series	10	6916	13	15886	0.0155662
ko00480	Glutathione metabolism	95	6916	184	15886	0.0159745
ko00740	Riboflavin metabolism	15	6916	22	15886	0.0172737
ko00520	Amino sugar and nucleotide sugar metabolism	242	6916	505	15886	0.0244123
ko00966	Glucosinolate biosynthesis	29	6916	50	15886	0.0277132
ko00410	beta-Alanine metabolism	64	6916	122	15886	0.028895
ko00071	Fatty acid degradation	50	6916	93	15886	0.0298281
ko04146	Peroxisome	108	6916	216	15886	0.031793
ko00750	Vitamin B6 metabolism	39	6916	71	15886	0.0348396
ko00471	D-Glutamine and D-glutamate metabolism	4	6916	4	15886	0.0359045
ko00100	Steroid biosynthesis	48	6916	92	15886	0.0586534
ko01230	Biosynthesis of amino acids	297	6916	639	15886	0.0681781
ko00260	Glycine, serine and threonine metabolism	95	6916	194	15886	0.0721011
ko00780	Biotin metabolism	20	6916	35	15886	0.0734514
ko00330	Arginine and proline metabolism	72	6916	145	15886	0.0798058
ko00340	Histidine metabolism	29	6916	54	15886	0.0855107
ko04712	Circadian rhythm - plant	124	6916	261	15886	0.10718
ko00350	Tyrosine metabolism	52	6916	104	15886	0.108746
ko00380	Tryptophan metabolism	73	6916	150	15886	0.117078
ko00604	Glycosphingolipid biosynthesis - ganglio series	32	6916	62	15886	0.123894
ko00920	Sulfur metabolism	46	6916	92	15886	0.125529
ko00905	Brassinosteroid biosynthesis	31	6916	60	15886	0.126898
ko00460	Cyanoamino acid metabolism	107	6916	227	15886	0.150401
ko00970	Aminoacyl-tRNA biosynthesis	110	6916	234	15886	0.155494
ko00030	Pentose phosphate pathway	84	6916	178	15886	0.180419
ko00051	Fructose and mannose metabolism	88	6916	187	15886	0.183009
ko00565	Ether lipid metabolism	41	6916	84	15886	0.192635
ko00603	Glycosphingolipid biosynthesis - globo series	14	6916	26	15886	0.193565
ko00902	Monoterpenoid biosynthesis	22	6916	43	15886	0.195572
ko00220	Arginine biosynthesis	44	6916	91	15886	0.204805
ko00290	Valine, leucine and isoleucine biosynthesis	32	6916	65	15886	0.210616
ko01051	Biosynthesis of ansamycins	3	6916	4	15886	0.222257
ko00360	Phenylalanine metabolism	55	6916	116	15886	0.22567
ko00906	Carotenoid biosynthesis	45	6916	94	15886	0.227226
ko03450	Non-homologous end-joining	5	6916	8	15886	0.233065
ko00253	Tetracycline biosynthesis	5	6916	8	15886	0.233065
ko03008	Ribosome biogenesis in eukaryotes	159	6916	349	15886	0.23656
ko01210	2-Oxocarboxylic acid metabolism	98	6916	213	15886	0.252971
ko00052	Galactose metabolism	88	6916	191	15886	0.261073
ko00592	alpha-Linolenic acid metabolism	55	6916	118	15886	0.27914
ko03410	Base excision repair	53	6916	114	15886	0.292308
ko00061	Fatty acid biosynthesis	36	6916	77	15886	0.323026
ko00562	Inositol phosphate metabolism	65	6916	142	15886	0.323367
ko00770	Pantothenate and CoA biosynthesis	40	6916	86	15886	0.325428
ko00960	Tropane, piperidine and pyridine alkaloid biosynthesis	44	6916	95	15886	0.32717
ko00240	Pyrimidine metabolism	152	6916	341	15886	0.36762
ko00943	Isoflavonoid biosynthesis	9	6916	18	15886	0.373084
ko01053	Biosynthesis of siderophore group nonribosomal peptides	3	6916	5	15886	0.380114
ko00909	Sesquiterpenoid and triterpenoid biosynthesis	17	6916	36	15886	0.387994
ko00950	Isoquinoline alkaloid biosynthesis	32	6916	71	15886	0.44179
ko00402	Benzoxazinoid biosynthesis	8	6916	17	15886	0.476487
ko00650	Butanoate metabolism	22	6916	49	15886	0.478249
ko00524	Butirosin and neomycin biosynthesis	4	6916	8	15886	0.488729
ko00904	Diterpenoid biosynthesis	31	6916	70	15886	0.495486
ko00230	Purine metabolism	155	6916	355	15886	0.501265
ko00400	Phenylalanine, tyrosine and tryptophan biosynthesis	40	6916	91	15886	0.508079
ko00591	Linoleic acid metabolism	13	6916	29	15886	0.51541
ko00908	Zeatin biosynthesis	29	6916	66	15886	0.520979
ko00511	Other glycan degradation	61	6916	140	15886	0.529201
ko00072	Synthesis and degradation of ketone bodies	6	6916	13	15886	0.530414
ko04120	Ubiquitin mediated proteolysis	171	6916	395	15886	0.558972
ko00730	Thiamine metabolism	8	6916	18	15886	0.559209
ko04070	Phosphatidylinositol signaling system	86	6916	199	15886	0.563674
ko00785	Lipoic acid metabolism	5	6916	11	15886	0.563964
ko00514	Other types of O-glycan biosynthesis	12	6916	28	15886	0.600497
ko02010	ABC transporters	75	6916	175	15886	0.600806
ko00450	Selenocompound metabolism	20	6916	47	15886	0.609091
ko00590	Arachidonic acid metabolism	18	6916	43	15886	0.644083
ko04141	Protein processing in endoplasmic reticulum	342	6916	797	15886	0.65548
ko04075	Plant hormone signal transduction	514	6916	1195	15886	0.65848
ko00010	Glycolysis / Gluconeogenesis	123	6916	290	15886	0.672349
ko00563	Glycosylphosphatidylinositol(GPI)-anchor biosynthesis	35	6916	84	15886	0.674555
ko00254	Aflatoxin biosynthesis	1	6916	2	15886	0.681188
ko00790	Folate biosynthesis	18	6916	44	15886	0.690892
ko00940	Phenylpropanoid biosynthesis	185	6916	436	15886	0.698087
ko00130	Ubiquinone and other terpenoid-quinone biosynthesis	38	6916	92	15886	0.703573

## Sheet: BR18R_1_RVSBR18R_1_CK_KEGG_enri
SupplementaryTable S5 BR18R_1_RVSBR18R_1_CK_KEGG_enrichment
pathway_id	pathway_name	S gene number	TS gene number	B gene number	TB gene number	pvalue
ko04626	Plant-pathogen interaction	525	4862	1350	15886	7.73714e-12
ko00500	Starch and sucrose metabolism	373	4862	947	15886	1.94591e-09
ko04712	Circadian rhythm - plant	116	4862	261	15886	1.43493e-06
ko00520	Amino sugar and nucleotide sugar metabolism	194	4862	505	15886	8.76243e-05
ko00195	Photosynthesis	50	4862	105	15886	0.000181234
ko04075	Plant hormone signal transduction	418	4862	1195	15886	0.000411948
ko00531	Glycosaminoglycan degradation	42	4862	95	15886	0.00345663
ko00196	Photosynthesis - antenna proteins	18	4862	33	15886	0.0035527
ko00480	Glutathione metabolism	72	4862	184	15886	0.0081792
ko00942	Anthocyanin biosynthesis	17	4862	33	15886	0.00963897
ko00940	Phenylpropanoid biosynthesis	156	4862	436	15886	0.0107508
ko00410	beta-Alanine metabolism	49	4862	122	15886	0.0153386
ko01212	Fatty acid metabolism	62	4862	160	15886	0.0167279
ko00280	Valine, leucine and isoleucine degradation	47	4862	117	15886	0.0172479
ko00910	Nitrogen metabolism	38	4862	92	15886	0.0188179
ko00860	Porphyrin and chlorophyll metabolism	80	4862	214	15886	0.0195191
ko00564	Glycerophospholipid metabolism	102	4862	280	15886	0.020474
ko00360	Phenylalanine metabolism	46	4862	116	15886	0.0233801
ko00944	Flavone and flavonol biosynthesis	7	4862	11	15886	0.0241347
ko00905	Brassinosteroid biosynthesis	26	4862	60	15886	0.0249544
ko00052	Galactose metabolism	71	4862	191	15886	0.0300813
ko00945	Stilbenoid, diarylheptanoid and gingerol biosynthesis	51	4862	133	15886	0.0339383
ko00561	Glycerolipid metabolism	107	4862	301	15886	0.0359921
ko00780	Biotin metabolism	16	4862	35	15886	0.0425981
ko00750	Vitamin B6 metabolism	29	4862	71	15886	0.0427375
ko00906	Carotenoid biosynthesis	37	4862	94	15886	0.0435148
ko00062	Fatty acid elongation	32	4862	80	15886	0.0463062
ko00909	Sesquiterpenoid and triterpenoid biosynthesis	16	4862	36	15886	0.0554783
ko01200	Carbon metabolism	203	4862	605	15886	0.0603101
ko00604	Glycosphingolipid biosynthesis - ganglio series	25	4862	62	15886	0.0659938
ko00730	Thiamine metabolism	9	4862	18	15886	0.0667877
ko00943	Isoflavonoid biosynthesis	9	4862	18	15886	0.0667877
ko00710	Carbon fixation in photosynthetic organisms	75	4862	213	15886	0.0829282
ko00562	Inositol phosphate metabolism	51	4862	142	15886	0.100088
ko00592	alpha-Linolenic acid metabolism	43	4862	118	15886	0.101464
ko00040	Pentose and glucuronate interconversions	102	4862	299	15886	0.103619
ko00640	Propanoate metabolism	24	4862	62	15886	0.107257
ko00511	Other glycan degradation	50	4862	140	15886	0.111182
ko00941	Flavonoid biosynthesis	46	4862	128	15886	0.112587
ko00903	Limonene and pinene degradation	43	4862	119	15886	0.113394
ko00402	Benzoxazinoid biosynthesis	8	4862	17	15886	0.115243
ko00514	Other types of O-glycan biosynthesis	12	4862	28	15886	0.116193
ko00380	Tryptophan metabolism	53	4862	150	15886	0.121056
ko00460	Cyanoamino acid metabolism	78	4862	227	15886	0.122761
ko01040	Biosynthesis of unsaturated fatty acids	27	4862	72	15886	0.12712
ko00901	Indole alkaloid biosynthesis	15	4862	37	15886	0.129333
ko00630	Glyoxylate and dicarboxylate metabolism	61	4862	176	15886	0.137966
ko00904	Diterpenoid biosynthesis	26	4862	70	15886	0.145004
ko00030	Pentose phosphate pathway	61	4862	178	15886	0.162209
ko00966	Glucosinolate biosynthesis	19	4862	50	15886	0.162592
ko01053	Biosynthesis of siderophore group nonribosomal peptides	3	4862	5	15886	0.17115
ko00524	Butirosin and neomycin biosynthesis	4	4862	8	15886	0.205187
ko00902	Monoterpenoid biosynthesis	16	4862	43	15886	0.216674
ko00590	Arachidonic acid metabolism	16	4862	43	15886	0.216674
ko00430	Taurine and hypotaurine metabolism	8	4862	20	15886	0.246422
ko00250	Alanine, aspartate and glutamate metabolism	31	4862	91	15886	0.269857
ko00130	Ubiquinone and other terpenoid-quinone biosynthesis	31	4862	92	15886	0.294025
ko00061	Fatty acid biosynthesis	26	4862	77	15886	0.311639
ko00010	Glycolysis / Gluconeogenesis	93	4862	290	15886	0.312948
ko00563	Glycosylphosphatidylinositol(GPI)-anchor biosynthesis	28	4862	84	15886	0.330925
ko00600	Sphingolipid metabolism	50	4862	154	15886	0.335414
ko00270	Cysteine and methionine metabolism	70	4862	218	15886	0.337617
ko04140	Regulation of autophagy	42	4862	129	15886	0.345522
ko00072	Synthesis and degradation of ketone bodies	5	4862	13	15886	0.36395
ko00260	Glycine, serine and threonine metabolism	62	4862	194	15886	0.366254
ko00920	Sulfur metabolism	30	4862	92	15886	0.375389
ko00591	Linoleic acid metabolism	10	4862	29	15886	0.39137
ko00330	Arginine and proline metabolism	46	4862	145	15886	0.415265
ko00650	Butanoate metabolism	16	4862	49	15886	0.430306
ko00350	Tyrosine metabolism	33	4862	104	15886	0.43788
ko00785	Lipoic acid metabolism	4	4862	11	15886	0.448212
ko00960	Tropane, piperidine and pyridine alkaloid biosynthesis	30	4862	95	15886	0.456622
ko00253	Tetracycline biosynthesis	3	4862	8	15886	0.463601
ko00071	Fatty acid degradation	29	4862	93	15886	0.490905
ko00760	Nicotinate and nicotinamide metabolism	22	4862	71	15886	0.517014
ko00950	Isoquinoline alkaloid biosynthesis	22	4862	71	15886	0.517014
ko00254	Aflatoxin biosynthesis	1	4862	2	15886	0.518455
ko00051	Fructose and mannose metabolism	57	4862	187	15886	0.542556
ko00261	Monobactam biosynthesis	9	4862	29	15886	0.549767
ko00603	Glycosphingolipid biosynthesis - globo series	8	4862	26	15886	0.566341
ko00565	Ether lipid metabolism	25	4862	84	15886	0.607405
ko00770	Pantothenate and CoA biosynthesis	25	4862	86	15886	0.66072
ko00073	Cutin, suberine and wax biosynthesis	30	4862	103	15886	0.663697
ko00965	Betalain biosynthesis	1	4862	3	15886	0.665853
ko04070	Phosphatidylinositol signaling system	58	4862	199	15886	0.698408
ko00232	Caffeine metabolism	3	4862	11	15886	0.702669
ko00290	Valine, leucine and isoleucine biosynthesis	18	4862	65	15886	0.737221
ko00620	Pyruvate metabolism	55	4862	193	15886	0.762081
ko01051	Biosynthesis of ansamycins	1	4862	4	15886	0.76814
ko00471	D-Glutamine and D-glutamate metabolism	1	4862	4	15886	0.76814
ko00100	Steroid biosynthesis	25	4862	92	15886	0.795323
ko00340	Histidine metabolism	14	4862	54	15886	0.813654
ko00908	Zeatin biosynthesis	17	4862	66	15886	0.838959
ko01210	2-Oxocarboxylic acid metabolism	59	4862	213	15886	0.841712
ko00740	Riboflavin metabolism	5	4862	22	15886	0.850159
ko00670	One carbon pool by folate	11	4862	45	15886	0.856242
ko00900	Terpenoid backbone biosynthesis	34	4862	128	15886	0.863394
ko00300	Lysine biosynthesis	9	4862	38	15886	0.866424
ko02010	ABC transporters	47	4862	175	15886	0.878727

## Sheet: BR18R_1_RVSBR18R_1_D_KEGG_enric
SupplementaryTable S5 BR18R_1_RVSBR18R_1_D_KEGG_enrichment
pathway_id	pathway_name	S gene number	TS gene number	B gene number	TB gene number	pvalue
ko03010	Ribosome	432	4826	729	15886	2.30848e-61
ko00195	Photosynthesis	73	4826	105	15886	1.38039e-16
ko00196	Photosynthesis - antenna proteins	27	4826	33	15886	1.42574e-09
ko01230	Biosynthesis of amino acids	261	4826	639	15886	6.48194e-09
ko00250	Alanine, aspartate and glutamate metabolism	51	4826	91	15886	3.07298e-07
ko00710	Carbon fixation in photosynthetic organisms	94	4826	213	15886	1.39625e-05
ko00300	Lysine biosynthesis	24	4826	38	15886	2.97234e-05
ko00670	One carbon pool by folate	27	4826	45	15886	3.62939e-05
ko00270	Cysteine and methionine metabolism	93	4826	218	15886	7.50585e-05
ko01200	Carbon metabolism	227	4826	605	15886	7.70991e-05
ko00261	Monobactam biosynthesis	19	4826	29	15886	9.86554e-05
ko00260	Glycine, serine and threonine metabolism	83	4826	194	15886	0.00015821
ko00630	Glyoxylate and dicarboxylate metabolism	73	4826	176	15886	0.00109934
ko00902	Monoterpenoid biosynthesis	22	4826	43	15886	0.00345327
ko00450	Selenocompound metabolism	22	4826	47	15886	0.0128875
ko00908	Zeatin biosynthesis	29	4826	66	15886	0.0135177
ko00220	Arginine biosynthesis	38	4826	91	15886	0.013738
ko00966	Glucosinolate biosynthesis	23	4826	50	15886	0.0142197
ko00280	Valine, leucine and isoleucine degradation	47	4826	117	15886	0.015037
ko00920	Sulfur metabolism	38	4826	92	15886	0.0166867
ko00592	alpha-Linolenic acid metabolism	47	4826	118	15886	0.0177777
ko00290	Valine, leucine and isoleucine biosynthesis	28	4826	65	15886	0.0202264
ko03008	Ribosome biogenesis in eukaryotes	124	4826	349	15886	0.0208938
ko00750	Vitamin B6 metabolism	30	4826	71	15886	0.0222872
ko00480	Glutathione metabolism	69	4826	184	15886	0.0225264
ko00905	Brassinosteroid biosynthesis	26	4826	60	15886	0.0227351
ko00400	Phenylalanine, tyrosine and tryptophan biosynthesis	37	4826	91	15886	0.0234633
ko00100	Steroid biosynthesis	37	4826	92	15886	0.028022
ko00910	Nitrogen metabolism	37	4826	92	15886	0.028022
ko00564	Glycerophospholipid metabolism	100	4826	280	15886	0.0304694
ko00051	Fructose and mannose metabolism	69	4826	187	15886	0.0323154
ko00860	Porphyrin and chlorophyll metabolism	77	4826	214	15886	0.0443001
ko00531	Glycosaminoglycan degradation	37	4826	95	15886	0.0458722
ko01040	Biosynthesis of unsaturated fatty acids	29	4826	72	15886	0.0468349
ko00030	Pentose phosphate pathway	64	4826	178	15886	0.0627613
ko00601	Glycosphingolipid biosynthesis - lacto and neolacto series	7	4826	13	15886	0.0662846
ko00970	Aminoacyl-tRNA biosynthesis	82	4826	234	15886	0.069273
ko00350	Tyrosine metabolism	39	4826	104	15886	0.0716815
ko01210	2-Oxocarboxylic acid metabolism	75	4826	213	15886	0.072281
ko00650	Butanoate metabolism	20	4826	49	15886	0.0780249
ko00944	Flavone and flavonol biosynthesis	6	4826	11	15886	0.0825201
ko00520	Amino sugar and nucleotide sugar metabolism	168	4826	505	15886	0.0837879
ko01051	Biosynthesis of ansamycins	3	4826	4	15886	0.0865669
ko00471	D-Glutamine and D-glutamate metabolism	3	4826	4	15886	0.0865669
ko00906	Carotenoid biosynthesis	35	4826	94	15886	0.0922057
ko00770	Pantothenate and CoA biosynthesis	32	4826	86	15886	0.104574
ko00130	Ubiquinone and other terpenoid-quinone biosynthesis	34	4826	92	15886	0.104775
ko00960	Tropane, piperidine and pyridine alkaloid biosynthesis	35	4826	95	15886	0.104781
ko00230	Purine metabolism	119	4826	355	15886	0.107498
ko00460	Cyanoamino acid metabolism	78	4826	227	15886	0.108063
ko00071	Fatty acid degradation	34	4826	93	15886	0.118658
ko01212	Fatty acid metabolism	55	4826	160	15886	0.154316
ko00072	Synthesis and degradation of ketone bodies	6	4826	13	15886	0.173214
ko00942	Anthocyanin biosynthesis	13	4826	33	15886	0.173291
ko00360	Phenylalanine metabolism	40	4826	116	15886	0.193074
ko00740	Riboflavin metabolism	9	4826	22	15886	0.197256
ko00253	Tetracycline biosynthesis	4	4826	8	15886	0.200988
ko00010	Glycolysis / Gluconeogenesis	95	4826	290	15886	0.203988
ko00561	Glycerolipid metabolism	98	4826	301	15886	0.220663
ko00780	Biotin metabolism	13	4826	35	15886	0.242211
ko00240	Pyrimidine metabolism	109	4826	341	15886	0.277922
ko00511	Other glycan degradation	46	4826	140	15886	0.28903
ko00940	Phenylpropanoid biosynthesis	138	4826	436	15886	0.295418
ko00950	Isoquinoline alkaloid biosynthesis	24	4826	71	15886	0.30446
ko00500	Starch and sucrose metabolism	295	4826	947	15886	0.308736
ko00640	Propanoate metabolism	21	4826	62	15886	0.317595
ko00901	Indole alkaloid biosynthesis	13	4826	37	15886	0.319611
ko04146	Peroxisome	69	4826	216	15886	0.331112
ko00603	Glycosphingolipid biosynthesis - globo series	9	4826	26	15886	0.388874
ko00430	Taurine and hypotaurine metabolism	7	4826	20	15886	0.406523
ko00402	Benzoxazinoid biosynthesis	6	4826	17	15886	0.416708
ko00380	Tryptophan metabolism	47	4826	150	15886	0.42966
ko00052	Galactose metabolism	59	4826	191	15886	0.465966
ko00562	Inositol phosphate metabolism	44	4826	142	15886	0.468894
ko01053	Biosynthesis of siderophore group nonribosomal peptides	2	4826	5	15886	0.479578
ko00730	Thiamine metabolism	6	4826	18	15886	0.47982
ko00340	Histidine metabolism	17	4826	54	15886	0.481002
ko00061	Fatty acid biosynthesis	24	4826	77	15886	0.482839
ko00760	Nicotinate and nicotinamide metabolism	22	4826	71	15886	0.500378
ko03410	Base excision repair	35	4826	114	15886	0.505476
ko00523	Polyketide sugar unit biosynthesis	1	4826	2	15886	0.515304
ko00941	Flavonoid biosynthesis	39	4826	128	15886	0.524656
ko00604	Glycosphingolipid biosynthesis - ganglio series	19	4826	62	15886	0.529719
ko03020	RNA polymerase	35	4826	115	15886	0.530104
ko00330	Arginine and proline metabolism	44	4826	145	15886	0.535075
ko00410	beta-Alanine metabolism	37	4826	122	15886	0.539196
ko04140	Regulation of autophagy	39	4826	129	15886	0.547801
ko00945	Stilbenoid, diarylheptanoid and gingerol biosynthesis	40	4826	133	15886	0.563231
ko00590	Arachidonic acid metabolism	13	4826	43	15886	0.565669
ko00053	Ascorbate and aldarate metabolism	51	4826	170	15886	0.571961
ko00040	Pentose and glucuronate interconversions	88	4826	299	15886	0.661459
ko03018	RNA degradation	130	4826	440	15886	0.667411
ko00660	C5-Branched dibasic acid metabolism	7	4826	25	15886	0.674475
ko00909	Sesquiterpenoid and triterpenoid biosynthesis	10	4826	36	15886	0.692344
ko00591	Linoleic acid metabolism	8	4826	29	15886	0.694471
ko00903	Limonene and pinene degradation	34	4826	119	15886	0.698738
ko04712	Circadian rhythm - plant	75	4826	261	15886	0.740485
ko03450	Non-homologous end-joining	2	4826	8	15886	0.752186
ko00565	Ether lipid metabolism	23	4826	84	15886	0.761185
