# Supplementary material for: Integrated miRNA and mRNA Transcriptome Analysis Reveals Regulatory Mechanisms in the Response of Winter Brassica rapa to Drought Stress
Source: Int J Mol Sci. 2024 Sep 20;25(18):10098. doi: 10.3390/ijms251810098 (PMC11432419; doi:10.3390/ijms251810098)
Supplement: Supplementary file 1 [file ijms-25-10098-s001.zip › SupplementaryTable S6 Analysis of SNV_Indel.xlsx]

## Sheet: 1_SNV_INDEL_Statistics
SupplementaryTable S6 Statistics of SNV and INDEL variant types
Sample	SNV	SNV(GeneRegion)	INDEL	INDEL(GeneRegion)
BR18R_1_CK1	297018	166	108029	98
BR18R_1_CK2	292008	152	104990	88
BR18R_1_CK3	286376	162	100854	82
BR18R_1_D1	263473	189	89687	97
BR18R_1_D2	272120	172	98604	95
BR18R_1_D3	270697	176	99590	80
BR18R_1_R1	282222	179	102728	97
BR18R_1_R2	291474	194	103204	109
BR18R_1_R3	303777	188	113974	101

## Sheet: 2_SNV_INDEL_Position_Type
SupplementaryTable S6 Statistics of SNV and INDEL numbers
Sample(SNV)	intergenic	intronic	exonic	UTR3	UTR5	upstream	downstream	splicing		Sample(INDEL)	intergenic	intronic	exonic	UTR3	UTR5	upstream	downstream	splicing
BR18R_1_CK1	296788	14	166	0	0	16	30	4		BR18R_1_CK1	107867	25	98	0	0	9	15	15
BR18R_1_CK2	291776	20	152	0	0	24	34	2		BR18R_1_CK2	104844	9	88	0	0	15	19	15
BR18R_1_CK3	286142	17	162	0	0	18	33	4		BR18R_1_CK3	100703	18	82	0	0	12	24	15
BR18R_1_D1	263199	19	189	0	0	29	32	5		BR18R_1_D1	89523	12	97	0	0	20	19	16
BR18R_1_D2	271888	7	172	0	0	22	29	2		BR18R_1_D2	98432	13	95	0	0	18	28	18
BR18R_1_D3	270422	8	176	0	0	46	42	3		BR18R_1_D3	99416	13	80	0	0	37	28	16
BR18R_1_R1	281969	10	179	0	0	32	28	4		BR18R_1_R1	102562	4	97	0	0	25	25	15
BR18R_1_R2	291220	14	194	0	0	21	22	3		BR18R_1_R2	103037	12	109	0	0	17	11	18
BR18R_1_R3	303499	13	188	0	0	36	38	3		BR18R_1_R3	113784	14	101	0	0	28	26	21
	2556903	122	1578				288				920168	120	847			181	195

## Sheet: 3_SNP_Variation_Type
SupplementaryTable S6 Classification of SNV and INDEL locations
SNP_type	BR18R_1_CK1	BR18R_1_CK2	BR18R_1_CK3	BR18R_1_D1	BR18R_1_D2	BR18R_1_D3	BR18R_1_R1	BR18R_1_R2	BR18R_1_R3
Transition	159380	156548	154506	142091	146155	145262	151192	156656	161907	1373697
A-G	80396	78924	77730	71982	74062	73676	76686	79051	81791
C-T	78984	77624	76776	70109	72093	71586	74506	77605	80116
Transversion	133939	131761	128580	118123	122313	121764	127520	131069	137831	1152900
A-C	34861	34235	33307	30403	31665	31463	33073	33830	35769
A-T	36158	35543	34647	32059	32891	32974	34488	35176	37207
C-G	30600	30185	29484	27023	28228	27975	29352	30320	31772
G-T	32320	31798	31142	28638	29529	29352	30607	31743	33083
Total	293319	288309	283086	260214	268468	267026	278712	287725	299738	2526597
