# Supplementary material for: Integrated miRNA and mRNA Transcriptome Analysis Reveals Regulatory Mechanisms in the Response of Winter Brassica rapa to Drought Stress
Source: Int J Mol Sci. 2024 Sep 20;25(18):10098. doi: 10.3390/ijms251810098 (PMC11432419; doi:10.3390/ijms251810098)
Supplement: Supplementary file 1 [file ijms-25-10098-s001.zip › SupplementaryTable S7 Differentially expressed miRNA analysis.xlsx]

## Sheet: BR18R_1_RvsBR18R_1_CK
SupplementaryTable S7 Differentially expressed miRNA analysis
red is pvalue<=0.001,orange is pvalue <=0.01,blue is pvalue<=0.05,green is pvalue <=0.1.
Index	miR_name	miR_seq	up/down	fold_change(BR18R_1_R(mean)/BR18R_1_CK(mean))	log2(fold_change)	pvalue(t_test)	BR18R_1_CK(mean)	BR18R_1_R(mean)	BR18R_1_CK/BR18R_1_CK1(norm)	BR18R_1_CK/BR18R_1_CK2(norm)	BR18R_1_CK/BR18R_1_CK3(norm)	BR18R_1_R/BR18R_1_R1(norm)	BR18R_1_R/BR18R_1_R2(norm)	BR18R_1_R/BR18R_1_R3(norm)	BR18R_1_CK/BR18R_1_CK1(raw)	BR18R_1_CK/BR18R_1_CK2(raw)	BR18R_1_CK/BR18R_1_CK3(raw)	BR18R_1_R/BR18R_1_R1(raw)	BR18R_1_R/BR18R_1_R2(raw)	BR18R_1_R/BR18R_1_R3(raw)	Expression level
1	bra-MIR1885b-p5	CAGAGTCTTTCTAAGTCACACTC	up	3.99336	1.9976	3.45698e-07	4611.09	18413.7	4857.14	4348.64	4627.48	18688	18396.6	18156.6	4844	5590	5586	30914	31066	24058	high
2	bra-miR158-3p	TTTCCAAATGTAGACAAAGCA	up	2.91521	1.5436	6.8983e-07	22594.4	65867.5	23058.4	21462.4	23262.5	65975	66667.4	64960	22996	27589	28081	109137	112580	86074	high
3	gra-MIR827b-p5_1ss20CT	TTAGATGACCATCAACAAATA	up	4.67251	2.2242	1.56314e-06	624.783	2919.31	632.712	564.001	677.636	2986	2915	2856.92	631	725	818	4939.5	4922.5	3785.5	high
4	ath-miR827_2ss20CT21TA	TTAGATGACCATCAACAAATA	up	4.67251	2.2242	1.56314e-06	624.783	2919.31	632.712	564.001	677.636	2986	2915	2856.92	631	725	818	4939.5	4922.5	3785.5	high
5	aly-miR171b-5p	AGATATTAGTGCGGTTCAATC	up	3.4713	1.79547	2.39641e-06	119.86	416.068	120.326	113.059	126.194	411.423	425.973	410.808	120	145.333	152.333	680.583	719.333	544.333	middle
6	bra-MIR171d-p5	AGATATTAGTGCGGTTCAATC	up	3.4713	1.79547	2.39641e-06	119.86	416.068	120.326	113.059	126.194	411.423	425.973	410.808	120	145.333	152.333	680.583	719.333	544.333	middle
7	bra-MIR171b-p5	AGATATTAGTGCGGTTCAATC	up	3.4713	1.79547	2.39641e-06	119.86	416.068	120.326	113.059	126.194	411.423	425.973	410.808	120	145.333	152.333	680.583	719.333	544.333	middle
8	gma-MIR4995-p5_2ss14GC19TC	TTGGTTAAGGGAACCCACCGGAGC	down	0.359448	-1.47615	2.64283e-06	847.212	304.529	838.77	867.006	835.862	288.052	322.145	303.389	836.5	1114.5	1009	476.5	544	402	middle
9	PC-3p-2127_1801	TTTGTTCATCACTCCATTTTC	down	0.136737	-2.87053	3.042e-06	204.625	27.9798	206.058	206.93	200.888	26.2964	27.8324	29.8107	205.5	266	242.5	43.5	47	39.5	middle
10	PC-3p-3217_1206	TTCAAGCATCTTTCTTCTCTTC	up	24.8514	4.63525	9.4643e-06	3.52246	87.5379	0	3.11173	7.45565	85.8412	91.4915	85.2811	0	4	9	142	154.5	113	middle
11	bra-miR400-3p_R-1	GACTTATAATGATCTCATGA	down	0.0955146	-3.38813	1.06009e-05	105.021	10.0311	103.279	106.577	105.208	7.25418	13.0279	9.8111	103	137	127	12	22	13	middle
12	ath-miR396a-3p	GTTCAATAAAGCTGTGGGAAG	down	0.252447	-1.98594	1.35668e-05	2077.78	524.531	2092.66	2076.3	2064.39	489.053	530.591	553.95	2087	2669	2492	809	896	734	high
13	bra-MIR167d-p3	GATCATGTTCGCAGTTTCACC	down	0.711643	-0.490774	2.21605e-05	8532.3	6071.95	8618.32	8514.47	8464.1	6121.12	6155.49	5939.24	8595	10945	10217.3	10125.7	10394.7	7869.67	high
14	bra-MIR167b-p3	GATCATGTTCGCAGTTTCACC	down	0.711643	-0.490774	2.21605e-05	8532.3	6071.95	8618.32	8514.47	8464.1	6121.12	6155.49	5939.24	8595	10945	10217.3	10125.7	10394.7	7869.67	high
15	ath-miR167a-3p	GATCATGTTCGCAGTTTCACC	down	0.711643	-0.490774	2.21605e-05	8532.3	6071.95	8618.32	8514.47	8464.1	6121.12	6155.49	5939.24	8595	10945	10217.3	10125.7	10394.7	7869.67	high
16	bra-miR156c-3p	GCTCACTGCTCTATCTGTCAGA	up	2.76007	1.4647	2.64527e-05	276.535	763.255	249.676	305.727	274.202	784.056	736.669	769.039	249	393	331	1297	1244	1019	middle
17	ath-miR164b-3p_1ss16AC	CATGTGCCCATCTTCCCCATC	up	2.27718	1.18725	2.67984e-05	230.453	524.784	238.646	210.82	241.895	509.606	539.474	525.271	238	271	292	843	911	696	middle
18	aly-miR159a-5p_L-1R+1_1ss10GT	AGCTCCTTTAAGTTCAAACGA	up	7.76323	2.95666	2.9348e-05	100.092	777.034	114.309	70.4029	115.563	774.989	814.245	741.87	114	90.5	139.5	1282	1375	983	middle
19	cas-MIR827a-p5	TTTGTTGATTGACATCTATGC	up	5.97899	2.5799	5.04141e-05	188.759	1128.59	198.537	141.584	226.155	1105.05	1196.2	1084.5	198	182	273	1828	2020	1437	middle
20	PC-3p-40225_155	AGAGTTTCGGATTTATCTAAGG	up	19.4897	4.28464	7.37183e-05	1.69305	32.997	3.00814	0	2.07102	34.1551	30.4972	34.3389	3	0	2.5	56.5	51.5	45.5	middle
21	PC-5p-68610_82	TGAACCCAAGATCTCACCCTT	down	0.0481432	-4.37653	7.48805e-05	41.4283	1.99449	44.1194	41.2304	38.9351	3.02258	2.96089	0	44	53	47	5	5	0	middle
22	peu-MIR2916-p3_2ss18TC19GA	CGATGCCGACCAGGGATCAGCGGA	down	0.649527	-0.622538	7.90165e-05	2650.7	1721.7	2568.95	2691.65	2691.49	1772.44	1745.15	1647.51	2562	3460	3249	2932	2947	2183	high
23	ath-miR393a-5p	TCCAAAGGGATCGCATTGATCC	up	1.38989	0.47497	7.94348e-05	420.396	584.303	410.11	429.419	421.659	598.168	580.038	574.704	409	552	509	989.5	979.5	761.5	middle
24	bna-miR393_R+1	TCCAAAGGGATCGCATTGATCC	up	1.38989	0.47497	7.94348e-05	420.396	584.303	410.11	429.419	421.659	598.168	580.038	574.704	409	552	509	989.5	979.5	761.5	middle
25	PC-5p-6202_720	ATTCCCACAGGATAAGCTGTCACC	up	6.93975	2.79488	9.1484e-05	18.42	127.83	15.0407	24.8938	15.3255	124.228	122.285	136.978	15	32	18.5	205.5	206.5	181.5	middle
26	PC-3p-8945_546	AATGCTGTTAAAGGGTGAGGTC	up	3.8108	1.93009	0.000106089	35.4327	135.027	26.5719	41.6194	38.1067	141.759	130.871	132.45	26.5	53.5	46	234.5	221	175.5	middle
27	bra-MIR159a-p5_1ss10CT	AGAGTTTAGTAGGGTAAAGAAA	up	5.07966	2.34473	0.000108363	25.5912	129.994	25.0678	20.2262	31.4794	134.807	134.424	120.752	25	26	38	223	227	160	middle
28	PC-3p-20372_287	ATATGATAGTAGGAGAATGTC	down	0.104827	-3.25391	0.00010878	37.0566	3.88455	35.5963	35.3959	40.1777	6.34741	2.6648	2.64145	35.5	45.5	48.5	10.5	4.5	3.5	middle
29	bna-miR166f	TCGGACCAGGCTTCATCCCCC	up	3.79349	1.92353	0.000115312	4203.1	15944.4	4476.24	3835.6	4297.46	15518.2	16699.6	15615.5	4464.12	4930.5	5187.62	25670.5	28200.2	20691	high
30	ath-MIR160b-p5	TCGTGCCTGGCTCCCTGTATG	up	12.5392	3.64837	0.000151342	1.40992	17.6792	2.6739	1.55586	0	17.7324	16.1862	19.1191	2.66667	2	0	29.3333	27.3333	25.3333	middle
31	gma-miR6300_R+5_1	GTCGTTGTAGTATAGTGGTAAGT	up	1.40401	0.489558	0.000174736	105.626	148.3	107.29	108.522	101.066	151.733	144.491	148.676	107	139.5	122	251	244	197	middle
32	gma-miR6300_R+5_2	GTCGTTGTAGTATAGTGGTGAGT	up	1.40401	0.489558	0.000174736	105.626	148.3	107.29	108.522	101.066	151.733	144.491	148.676	107	139.5	122	251	244	197	middle
33	ath-miR166a-5p_1ss4CA	GGAATGTTGTCTGGCTCGAGG	down	0.387713	-1.36694	0.00018056	8085.79	3134.97	8332.88	7662.37	8262.11	2948.12	3363.77	3093.01	8310.33	9849.67	9973.5	4876.83	5680.33	4098.33	high
34	bra-MIR5725-p3	TGGCACAATCTGATCTGCATC	down	0.379142	-1.39919	0.000180658	1317.35	499.463	1368.7	1309.26	1274.09	488.448	524.67	485.272	1365	1683	1538	808	886	643	middle
35	ath-miR397a_R+1	TCATTGAGTGCAGCGTTGATGT	down	0.300127	-1.73636	0.000206579	1775.26	532.802	1752.74	1862.37	1710.66	527.137	499.206	572.063	1748	2394	2065	872	843	758	high
36	mtr-miR171b	TGATTGAGCCGCGTCAATATC	up	2.54357	1.34685	0.000284061	3990.86	10151	4089.57	3666.01	4217	9938.53	10740	9774.5	4078.5	4712.5	5090.5	16440.5	18136.5	12951.5	high
37	PC-5p-3148_1232	TTCTGAAACACTTAAAACATC	up	8.5223	3.09124	0.000285776	11.0231	93.9422	7.01899	19.8373	6.21305	88.2592	89.4189	104.149	7	25.5	7.5	146	151	138	middle
38	ath-miR170-5p	TATTGGCCTGGTTCACTCAGA	up	2.09906	1.06974	0.000290388	161.64	339.291	178.483	141.584	164.853	351.828	342.279	323.766	178	182	199	582	578	429	middle
39	bra-MIR1140-p5	CCGATTGGCTTTAGGCTGTTGT	up	2.33365	1.22259	0.000302775	338.043	788.872	331.898	363.294	318.936	761.689	834.379	770.549	331	467	385	1260	1409	1021	middle
40	PC-5p-32106_193	AAAAAAGCTAAGAACCGGTTT	up	inf	inf	0.000310103	0	34.5323	0	0	0	35.6664	34.3463	33.5842	0	0	0	59	58	44.5	middle
41	ath-miR396a-5p	TTCCACAGCTTTCTTGAACTG	down	0.604886	-0.725265	0.000311134	4197.52	2539.02	4330.72	4013.35	4248.48	2470.05	2664.8	2482.21	4319	5159	5128.5	4086	4500	3289	high
42	PC-3p-149285_22	TCAGGTTTTTGGTATAGTTCC	up	inf	inf	0.000314503	0	3.65122	0	0	0	3.62709	3.55307	3.7735	0	0	0	6	6	5	middle
43	ath-miR156j_L+1_1ss15AC	TTGACAGAAGAGAGCGAGCAC	down	0.022506	-5.47355	0.000324443	173.757	3.91057	166.952	182.425	171.894	3.62709	6.21787	1.88675	166.5	234.5	207.5	6	10.5	2.5	middle
44	gma-MIR5368-p5_2ss1AT18CA	TGAGATACCACTCTGGAAGAGC	down	0.564117	-0.825933	0.000366495	2875.86	1622.32	2761.47	2921.52	2944.57	1677.83	1590.29	1598.83	2754	3755.5	3554.5	2775.5	2685.5	2118.5	high
45	PC-3p-5891_748	TCAAGCCCAATGAAATACTGA	up	1.93338	0.951122	0.000377603	98.8325	191.08	96.2605	105.799	94.4383	201.908	184.167	187.166	96	136	114	334	311	248	middle
46	bra-miR1140	ACAGCCTAAACCAATCGGAGC	up	3.59587	1.84634	0.000380349	73.2237	263.303	94.2551	71.5698	53.8464	262.964	277.139	249.806	94	92	65	435	468	331	middle
47	cas-miR408	ATGCACTGCCTCTTCCCTGGC	down	0.584546	-0.77461	0.000447142	27159.6	15876	27532.5	28288	25658.2	15166.1	17244.2	15217.8	27458	36363	30973	25088	29120	20164	high
48	bra-miR171e	TGATTGAGCCGCGCCAATATC	up	2.0371	1.02652	0.000447406	9722.65	19806	10128.9	8851.31	10187.7	19385.3	21079.2	18953.5	10101.5	11378	12298	32067.5	35596	25114	high
49	gma-MIR5368-p3_1ss3GA	CCAAGGGACAGTCTCAGGT	down	0.60786	-0.718188	0.000482296	3077.73	1870.83	3016.66	3144.79	3071.73	1876.72	1852.04	1883.73	3008.5	4042.5	3708	3104.5	3127.5	2496	high
50	bra-miR403-3p	TTAGATTCACGCACAAACTCG	down	0.417532	-1.26004	0.000484549	21790.8	9098.38	21665.6	22468.2	21238.7	9248.48	8977.42	9069.23	21607	28882	25638	15299	15160	12017	high
51	PC-5p-19645_296	TCACTAAACCCTAAACCCTTG	up	4.06463	2.02312	0.00048682	8.24855	33.5273	11.5312	7.00139	6.21305	34.1551	30.2011	36.2256	11.5	9	7.5	56.5	51	48	middle
52	bra-MIR9563a-p5_2ss8AG20AT	TAAAAAAGTTAAGAACCGGTT	up	inf	inf	0.000500493	0	23.7003	0	0	0	24.1806	24.2793	22.641	0	0	0	40	41	30	middle
53	PC-5p-6388_704	AGGACCTCACCCTTTAACAGC	up	6.8228	2.77036	0.000530627	11.3034	77.1212	18.0488	10.8911	4.97044	67.7057	82.9049	80.7529	18	14	6	112	140	107	middle
54	bra-miR9553-3p	TAATCAGCTCCAGCTATGTACA	up	14.774	3.88499	0.000531854	1.29655	19.1553	0	3.88966	0	21.158	18.9497	17.3581	0	5	0	35	32	23	middle
55	PC-3p-1230_3263	AAGCGAGAGCGGACCGCCT	up	22.3664	4.48326	0.000556612	4.97044	111.171	0	0	14.9113	101.559	125.542	106.413	0	0	18	168	212	141	high
56	bra-miR5712	AATATTAATATAATTGGTGAG	up	1.3388	0.420945	0.000630528	195.711	262.019	188.009	194.094	205.03	265.684	254.34	266.032	187.5	249.5	247.5	439.5	429.5	352.5	middle
57	PC-3p-68847_82	CGGAAAAGCCTCGGAATATTCC	down	0.0658577	-3.9245	0.000635844	10.709	0.705268	10.0271	10.5021	11.5977	2.1158	0	0	10	13.5	14	3.5	0	0	middle
58	bra-miR156f-3p_2ss8TG23AT	TGCTCACGGCTCTTTCTGTCAGT	up	1.57614	0.656395	0.000769635	933.296	1471	875.369	1006.64	917.874	1488.32	1423.6	1501.1	873	1294	1108	2462	2404	1989	middle
59	bna-MIR6030-p5	TCTGTATGTGTGGGCTGAGTA	down	0.424418	-1.23644	0.000770222	142.308	60.3983	144.391	152.475	130.06	50.7793	69.2848	61.1307	144	196	157	84	117	81	middle
60	PC-5p-2983_1290	TTGACAGAAGAGACCGAGCAC	up	48.5118	5.60026	0.000789187	5.69545	276.296	5.01357	5.44553	6.62725	264.173	290.759	273.956	5	7	8	437	491	363	middle
61	bna-MIR156d-p3	GCTCACTGCTCTATCTGTCAGG	up	9.83262	3.29758	0.000836931	36.1597	355.545	38.1031	38.8966	31.4794	358.478	334.581	373.577	38	50	38	593	565	495	middle
62	bra-miR172d-3p	GGAATCTTGATGATGCTGCAT	down	0.347837	-1.52352	0.000906885	3575.68	1243.75	3727.09	3444.17	3555.79	1224.34	1272.99	1233.93	3717	4427.33	4292.33	2025.33	2149.67	1635	high
63	PC-3p-69599_81	AAGGACCCAAGAACAAGGACCACC	down	0.221822	-2.17252	0.000913592	61.7594	13.6996	61.1655	66.1242	57.9884	15.7174	6.51396	18.8675	61	85	70	26	11	25	middle
64	mtr-miR172b_R+1	AGAATCTTGATGATGCTGCATT	down	0.643215	-0.636628	0.000914693	487.775	313.744	488.823	486.986	487.517	303.164	321.849	316.219	487.5	626	588.5	501.5	543.5	419	middle
65	mtr-miR156e_L-1R+1	TGACAGAAGATAGAGAGCACG	up	2.88582	1.52898	0.000970523	21.1577	61.0575	23.0624	15.5586	24.8522	63.4741	61.5865	58.1119	23	20	30	105	104	77	middle
66	PC-5p-32234_193	TAACTAAAAAAGCTAAGAACCGGT	up	32.3017	5.01354	0.00102014	1.29655	41.881	0	3.88966	0	47.1522	38.4916	39.9991	0	5	0	78	65	53	middle
67	bra-miR403-5p	TGTTTTGTGCGTGAATCTAATT	down	0.296954	-1.75169	0.0010503	3695.61	1097.42	3698.01	3494.47	3894.34	1034.93	1132.84	1124.5	3688	4492	4701	1712	1913	1490	high
68	bra-miR1885b	TACATCTTCTCCGCGGAAGCTC	up	3.14718	1.65406	0.00110506	50479	158867	49387.6	51806.4	50242.8	165938	151614	159049	49254	66595	60650	274497	256027	210744	high
69	bra-miR156e-3p	TGCTCACCTCTCTTTCTGTCAGT	up	2.18397	1.12695	0.00111936	918.452	2005.87	887.401	1022.98	844.974	2007.6	1976.1	2033.92	885	1315	1020	3321	3337	2695	high
70	bna-MIR166f-p5	GGAATGTTGTCTGGATCGAGG	up	2.43039	1.28119	0.00112812	10.3659	25.1931	10.5285	8.55725	12.0119	25.9942	26.9441	22.641	10.5	11	14.5	43	45.5	30	middle
71	PC-5p-23201_259	CTAAAAAAGTTAAGAACCGGTTTT	up	27.6925	4.79142	0.00117828	2.93654	81.3201	0	4.66759	4.14203	85.8412	72.8379	85.2811	0	6	5	142	123	113	middle
72	bra-miR5718	TCAGAACCAAACACAGAACAAG	down	0.0760332	-3.71723	0.0011884	2803.29	213.143	2728.38	2983.37	2698.12	215.207	219.698	204.524	2721	3835	3257	356	371	271	high
73	PC-3p-316_17365	TGGTTTGGATCTTGGAAGTCGT	up	8.89942	3.15371	0.00124655	629.355	5600.9	654.772	590.451	642.843	5859.57	5241.37	5701.76	653	759	776	9693	8851	7555	high
74	ath-miR157a-3p	GCTCTCTAGCCTTCTGTCATC	up	3.46045	1.79096	0.00126713	146.503	506.968	149.404	144.306	145.799	503.561	532.072	485.272	149	185.5	176	833	898.5	643	middle
75	bra-miR162-3p	TCGATAAACCTCTGCATCCAG	down	0.65604	-0.608145	0.00129151	34925.8	22912.7	35939.3	35086.3	33751.7	23292	22842.1	22604	35842	45102	40743	38530	38573	29951	high
76	mdm-miR172a_R+3	AGAATCTTGATGATGCTGCATTT	down	0.454578	-1.1374	0.00130423	39.4099	17.9149	38.6045	43.1752	36.4499	16.6242	15.9888	21.1316	38.5	55.5	44	27.5	27	28	middle
77	ath-miR8175_L+1	CGATCCCCGGCAACGGCGCCA	down	0.499048	-1.00275	0.00132733	88.046	43.9392	82.2225	94.5188	87.3968	45.0364	46.7821	39.9991	82	121.5	105.5	74.5	79	53	middle
78	cca-MIR395c-p5_1ss8CT	GATCCTCTGAACACTTCATTG	up	9.50854	3.24922	0.00138992	18.4612	175.539	28.076	13.2248	14.0829	169.264	196.603	160.751	28	17	17	280	332	213	middle
79	bra-miR161-5p	TCAATGCACTGAAAGTGACTA	up	1.74673	0.804655	0.00139022	448.654	783.676	491.33	387.41	467.221	783.452	830.234	737.342	490	498	564	1296	1402	977	middle
80	bra-miR156a-3p	GCTTACTCTCTCTCTGTCACC	up	inf	inf	0.00142384	0	219.14	0	0	0	218.23	233.91	205.278	0	0	0	361	395	272	middle
81	PC-5p-68832_82	TTATATGTGGGAGCTAAAACC	up	11.7993	3.56063	0.00157511	1.29655	15.2984	0	3.88966	0	16.3219	15.9888	13.5846	0	5	0	27	27	18	middle
82	bra-miR9557-5p	TTTTGCGTTTCAACTCGGTCC	down	0.44843	-1.15705	0.00164779	473.027	212.119	485.313	431.752	502.014	229.111	215.553	191.694	484	555	606	379	364	254	middle
83	PC-3p-103555_44	TAAAAGCTAAGAGACCGTATC	up	6.91256	2.78922	0.00165084	1.75282	12.1165	0	1.94483	3.31362	10.2768	13.6201	12.4526	0	2.5	4	17	23	16.5	middle
84	PC-5p-4487_920	AAATGGAGTAATGAACAAAAA	down	0.507145	-0.979531	0.00165376	78.6406	39.8822	78.713	73.1256	84.0832	43.2228	32.2737	44.15	78.5	94	101.5	71.5	54.5	58.5	middle
85	rgl-miR5139_L+3	TCGAAACCTGGCTCTGATACCA	down	0.342462	-1.54598	0.00170682	6.55672	2.24543	6.01628	6.61242	7.04145	1.51129	2.96089	2.2641	6	8.5	8.5	2.5	5	3	low
86	bra-miR164b-5p	TGGAGAAGCAGGGCACGTGCG	down	0.431846	-1.21141	0.00189316	1031.71	445.542	1086.81	930.744	1077.59	421.831	498.653	416.142	1083.87	1196.43	1300.8	697.8	842.067	551.4	middle
87	peu-MIR2916-p5	CTAGTCTCAACCATAAACGATGCC	down	0.681224	-0.553798	0.00195705	2060	1403.32	1982.36	2168.88	2028.77	1346.26	1431.29	1432.42	1977	2788	2449	2227	2417	1898	high
88	gma-miR403a_R-1	TTAGATTCACGCACAAACTT	down	0.476652	-1.06899	0.00196868	192.292	91.6565	183.497	180.48	212.9	92.4908	77.5753	104.903	183	232	257	153	131	139	middle
89	ath-miR394a	TTGGCATTCTGTCCACCTCC	up	1.77733	0.82971	0.00207811	1226.6	2180.08	1299.18	1094.94	1285.69	2075.1	2373.35	2091.78	1295.67	1407.5	1552	3432.67	4007.83	2771.67	high
90	aly-miR394a-5p	TTGGCATTCTGTCCACCTCC	up	1.77733	0.82971	0.00207811	1226.6	2180.08	1299.18	1094.94	1285.69	2075.1	2373.35	2091.78	1295.67	1407.5	1552	3432.67	4007.83	2771.67	high
91	bna-miR394a	TTGGCATTCTGTCCACCTCC	up	1.77733	0.82971	0.00207811	1226.6	2180.08	1299.18	1094.94	1285.69	2075.1	2373.35	2091.78	1295.67	1407.5	1552	3432.67	4007.83	2771.67	high
92	bra-miR158-5p	CTTTGTCTATCGTTTGGAAAAG	up	12.0587	3.59201	0.00207959	157.374	1897.73	151.41	164.144	156.569	2034.19	1756.4	1902.6	151	211	189	3365	2966	2521	high
93	bna-MIR397b-p3	TCAACGTTGGCTCAATTATGT	down	0.312024	-1.68027	0.00210237	105.469	32.9089	115.312	92.5739	108.521	26.5987	39.6759	32.4521	115	119	131	44	67	43	middle
94	ath-miR845a	CGGCTCTGATACCAATTGATG	down	0.108739	-3.20106	0.00243386	979.243	106.482	969.624	909.403	1058.7	105.79	104.223	109.432	967	1169	1278	175	176	145	middle
95	PC-5p-68584_82	TCCAACCCTACTTCATTTCTC	down	0.158694	-2.65568	0.00245067	20.3647	3.23176	17.0461	23.338	20.7102	0	5.92178	3.7735	17	30	25	0	10	5	middle
96	PC-3p-129601_29	AGGAACCTAGATTCACAGCGCTGC	up	inf	inf	0.00267972	0	3.85272	0	0	0	4.23161	3.55307	3.7735	0	0	0	7	6	5	middle
97	bna-miR160a_L+2R-1	CATGCCTGGCTCCCTGTATGCC	up	1.77286	0.826081	0.00271399	65.5372	116.189	62.3354	75.4594	58.8168	115.362	111.823	121.381	62.1667	97	71	190.833	188.833	160.833	middle
98	ath-miR160a-5p_L+2R-1	CATGCCTGGCTCCCTGTATGCC	up	1.77286	0.826081	0.00271399	65.5372	116.189	62.3354	75.4594	58.8168	115.362	111.823	121.381	62.1667	97	71	190.833	188.833	160.833	middle
99	bna-miR6030	TCCACCCATACCATACAGACCC	down	0.294679	-1.76278	0.0027624	5600.98	1650.49	5507.9	6119.99	5175.05	1727.1	1489.33	1735.06	5493	7867	6247	2857	2515	2299	high
100	ath-MIR169g-p3_2ss10TG21GT	AATGATGATGACGATGATGAT	up	inf	inf	0.0027777	0	4.30374	0	0	0	4.53386	3.84916	4.5282	0	0	0	7.5	6.5	6	middle
101	ath-MIR169g-p5_2ss10TG21GT	AATGATGATGACGATGATGAT	up	inf	inf	0.0027777	0	4.30374	0	0	0	4.53386	3.84916	4.5282	0	0	0	7.5	6.5	6	middle
102	bra-miR156b-3p	GCTCACTCTCTATCTGTCACC	up	inf	inf	0.00286188	0	3.30096	0	0	0	3.62709	3.25698	3.0188	0	0	0	6	5.5	4	low
103	bol-miR398a-5p	GGAGTGTCATGAGAACACGGA	up	61.2839	5.93744	0.00294844	15.3723	942.074	11.0298	21.0042	14.0829	897.705	1044.01	884.508	11	27	17	1485	1763	1172	middle
104	PC-3p-54706_110	TTTATATTTCGCTAAGAACCC	down	0.0887331	-3.49438	0.00298841	28.9194	2.5661	26.0705	35.007	25.6806	0	7.69831	0	26	45	31	0	13	0	middle
105	bra-miR9569-3p	ACACAGGAACAATACTAACTCATT	up	1.86207	0.896905	0.00301403	54.2943	101.1	46.1248	64.5684	52.1896	109.417	96.525	97.3563	46	83	63	181	163	129	middle
106	ath-miR408-3p_L-1R+2	TGCACTGCCTCTTCCCTGGCTT	down	0.357528	-1.48387	0.0031242	10515.5	3759.58	10413.2	11276.1	9857.2	3815.1	3829.02	3634.64	10385	14495	11899	6311	6466	4816	high
107	bra-miR172b-5p	GCAGCACCATTAAGATTCACA	down	0.274465	-1.86531	0.00312531	930.37	255.354	997.7	844.057	949.353	244.829	275.955	245.278	995	1085	1146	405	466	325	middle
108	bna-MIR166a-p5	GGAATGTTGTTTGGCTCGAAG	down	0.379111	-1.39931	0.00313069	302.024	114.501	289.283	318.563	298.226	94.3044	150.709	98.4884	288.5	409.5	360	156	254.5	130.5	middle
109	ath-miR8175_L+4	GTTCGATCCCCGGCAACGGCGCCA	down	0.349123	-1.51819	0.00322141	54.8668	19.1553	58.1574	57.567	48.876	21.158	18.9497	17.3581	58	74	59	35	32	23	middle
110	mtr-miR171b_L-1	GATTGAGCCGCGTCAATATC	up	3.17648	1.66743	0.00323907	16.4604	52.2861	11.5312	16.7255	21.1244	51.0815	51.8156	53.9611	11.5	21.5	25.5	84.5	87.5	71.5	middle
111	gma-miR394a-5p_L+1	CTTGGCATTCTGTCCACCTCC	up	10.4208	3.3814	0.00337957	0.835595	8.7076	2.50678	0	0	7.8587	7.69831	10.5658	2.5	0	0	13	13	14	middle
112	bra-miR390-5p	AAGCTCAGGAGGGATAGCGCC	up	1.71564	0.778749	0.00343477	512.175	878.71	445.205	556.999	534.322	843.299	966.434	826.397	444	716	645	1395	1632	1095	middle
113	bra-miR160a-5p	TGCCTGGCTCCCTGTATGCCA	up	1.63066	0.705456	0.00357771	7394.24	12057.5	7765.01	7160.87	7256.84	11604.3	12942	11626.2	7744	9205	8760	19196	21855	15405	high
114	ath-MIR169e-p3	GCAAGTTGACTTTGGCTCTGT	down	0.176754	-2.50019	0.00360712	65.2236	11.5285	64.1737	54.4553	77.0418	6.04515	22.5028	6.0376	64	70	93	10	38	8	middle
115	PC-5p-23963_252	ACAAACACCGACTTTATCTATGCC	down	-inf	-inf	0.00362966	558.238	0	529.433	625.458	519.825	0	0	0	528	804	627.5	0	0	0	middle
116	PC-5p-26399_232	AATCACTAAACCCTAAACCCTTGG	up	3.48896	1.8028	0.00376883	10.9994	38.3766	5.01357	15.5586	12.4261	38.3867	35.2346	41.5085	5	20	15	63.5	59.5	55	middle
117	bra-miR398-3p_R-1	TGTGTTCTCAGGTCACCCCT	down	0.197908	-2.3371	0.00377719	11178	2212.21	12013.5	9906.19	11614.3	2080.74	2489.52	2066.37	11981	12734	14020	3442	4204	2738	high
118	gma-miR403a_1ss21GT	TTAGATTCACGCACAAACTTT	down	0.618126	-0.694027	0.00383493	522.1	322.723	485.313	537.551	543.434	336.11	320.368	311.691	484	691	656	556	541	413	middle
119	PC-5p-6633_686	AAAGTACAACTTTGTAAAACT	up	3.05564	1.61148	0.00386783	104.31	318.733	106.288	96.4636	110.178	298.631	351.162	306.408	106	124	133	494	593	406	middle
120	bra-MIR5726-p5	TTCATGATCAAGGAAGGGGGCACG	up	1.83749	0.87774	0.00393676	497.862	914.818	462.251	600.564	430.771	994.428	847.407	902.621	461	772	520	1645	1431	1196	middle
121	aly-miR172b-5p	GCAGCACCATCAAGATTCACA	down	0.461181	-1.1166	0.00403002	122.36	56.4299	133.361	126.025	107.693	47.7567	60.4022	61.1307	133	162	130	79	102	81	middle
122	PC-3p-214282_11	AAACAAAAGAACACATCCATC	up	inf	inf	0.00414706	0	3.44971	0	0	0	3.02258	3.55307	3.7735	0	0	0	5	6	5	low
123	csi-miR160c-5p_R-1_1ss18GT	TGCCTGGCTCCCTGTATTCT	up	inf	inf	0.00426572	0	46.9758	0	0	0	41.107	51.5195	48.3008	0	0	0	68	87	64	middle
124	PC-5p-4008_1007	TGAGCCTCGAACCCAGGACCTC	up	4.73517	2.24342	0.00440484	33.5918	159.063	28.076	35.007	37.6925	172.891	165.81	138.487	28	45	45.5	286	280	183.5	middle
125	bra-miR5711	TGTTTTGTGGGTTTCTACCGA	up	1.45792	0.543908	0.00444829	1156.85	1686.59	1182.2	1221.35	1066.99	1713.8	1678.82	1667.13	1179	1570	1288	2835	2835	2209	high
126	ath-miR393b-3p_1ss13CA	ATCATGCGATCTATTTGGATT	down	0.499383	-1.00178	0.00448838	368.961	184.253	356.966	341.512	408.404	172.287	203.117	177.355	356	439	493	285	343	235	middle
127	PC-5p-98224_48	GAAAGTGGTATTAGTGGCAATTCC	down	0.485901	-1.04127	0.00459956	10.3032	5.00632	10.0271	10.1131	10.7693	4.83612	4.14525	6.0376	10	13	13	8	7	8	middle
128	bna-miR2111b-3p_1ss11TC	ATCCTCGGGACACAGATTACC	down	0.0623287	-4.00396	0.00466932	351.125	21.8852	355.963	308.061	389.351	24.1806	24.8715	16.6034	355	396	470	40	42	22	middle
129	bra-miR172a	AGAATCTTGATGATGCTGCAT	down	0.598986	-0.739407	0.00478674	6914.36	4141.6	7366.77	6323.68	7052.63	4066.37	4420.41	3938.02	7346.83	8128.83	8513.5	6726.67	7464.67	5218	high
130	bra-miR168a-3p	CCCGCCTTGTATCAAGTGAAT	up	1.50102	0.585946	0.00485353	1728.03	2593.81	1859.03	1509.19	1815.87	2520.22	2729.94	2531.26	1854	1940	2192	4169	4610	3354	high
131	ath-miR159c_R-1_1ss19CT	TTTGGATTGAAGGGAGCTTC	up	2.37586	1.24845	0.00489184	4.0605	9.64719	3.00814	5.44553	3.72783	10.2768	10.3631	8.3017	3	7	4.5	17	17.5	11	middle
132	PC-5p-7937_597	AATGGAGTAATGAACAAAAAA	down	0.54309	-0.880738	0.00497008	38.4706	20.893	35.095	38.8966	41.4203	16.3219	22.2067	24.1504	35	50	50	27	37.5	32	middle
133	PC-5p-2894_1335	CGACTTCCATGACTAAATCAACA	up	6.66576	2.73677	0.00521107	124.013	826.639	105.285	127.581	139.172	888.033	714.167	877.716	105	164	168	1469	1206	1163	middle
134	vvi-miR156b_L+2	AATGACAGAAGAGAGTGAGCAC	up	2.82036	1.49588	0.00527704	7.77869	21.9387	5.51492	6.22346	11.5977	22.6693	24.2793	18.8675	5.5	8	14	37.5	41	25	middle
135	bra-miR824	TAGACCATTTGTGAGAAGGGA	down	0.60609	-0.722396	0.00549606	2709.59	1642.25	2835.67	2496.38	2796.7	1576.58	1701.92	1648.26	2828	3209	3376	2608	2874	2184	high
136	bra-miR160a-3p	GCGTATGAGGAGCCATGCATA	up	1.79096	0.840736	0.00577275	89.4201	160.148	76.2062	104.243	87.811	162.615	164.625	153.204	76	134	106	269	278	203	middle
137	ath-miR398a-3p	TGTGTTCTCAGGTCACCCCTT	up	1.54467	0.627297	0.0057823	1121.4	1732.2	1061.87	1171.57	1130.77	1599.55	1844.63	1752.41	1059	1506	1365	2646	3115	2322	high
138	cas-miR160b-3p	GCGTACAGAGTAGTCAAGCATG	down	0.297901	-1.74709	0.00580417	229.977	68.5103	256.193	209.653	224.084	69.217	72.5418	63.7722	255.5	269.5	270.5	114.5	122.5	84.5	middle
139	ath-MIR159a-p5	AGCTGCTAAGCTATGGATCCC	up	4.60913	2.20449	0.00584481	42.1581	194.312	41.1112	37.7297	47.6333	172.891	219.106	190.939	41	48.5	57.5	286	370	253	middle
140	PC-3p-20592_285	TCGAGGATGACTGAATTATAAGTC	down	0.377233	-1.40647	0.00584587	65.7184	24.7911	57.656	71.5698	67.9293	27.5054	23.0949	23.7731	57.5	92	82	45.5	39	31.5	middle
141	PC-3p-46148_134	TGACACATGCAGAGCCGTGAC	down	0.334664	-1.57921	0.00590368	22.4384	7.50932	20.0543	24.8938	22.367	11.4858	6.51396	4.5282	20	32	27	19	11	6	middle
142	bra-miR156b-3p_1ss15TC	GCTCACTCTCTATCCGTCACC	up	inf	inf	0.00602556	0	67.4407	0	0	0	61.056	77.8714	63.3948	0	0	0	101	131.5	84	middle
143	PC-5p-178968_15	AAATCCTATTGGTTGGTGAACCTC	down	-inf	-inf	0.00607429	4.34842	0	5.01357	3.88966	4.14203	0	0	0	5	5	5	0	0	0	low
144	ath-MIR159a-p3_1ss11CT	TTGCATATCTTAGGAGCTTT	up	1.68636	0.753912	0.00610545	28.4667	48.0051	30.5828	23.338	31.4794	50.1748	48.5586	45.282	30.5	30	38	83	82	60	middle
145	bra-miR164b-3p	CACGTGTTCTACTACTCCAAC	down	0.720636	-0.472657	0.00643753	193.25	139.263	205.89	179.184	194.675	138.232	151.005	128.551	205.333	230.333	235	228.667	255	170.333	middle
146	ath-miR8175_L+1_1ss3AG	CGGTCCCCGGCAACGGCGCCA	down	0.183241	-2.44818	0.00667997	6.12525	1.1224	7.52035	5.05656	5.79884	0	1.48044	1.88675	7.5	6.5	7	0	2.5	2.5	low
147	ath-miR168a-5p_R+2	TCGCTTGGTGCAGGTCGGGAACC	up	inf	inf	0.0067103	0	2.47813	0	0	0	2.72032	2.07262	2.64145	0	0	0	4.5	3.5	3.5	low
148	ath-miR158a-3p_L+1	TTCCCAAATGTAGACAAAGCA	up	4.09041	2.03224	0.00682594	12.8869	52.7127	15.0407	6.22346	17.3965	53.1973	52.1117	52.829	15	8	21	88	88	70	middle
149	ath-miR393b-3p_1ss14TA	ATCATGCGATCTCATTGGATT	up	2.0789	1.05582	0.00693827	88.705	184.409	91.2469	75.4594	99.4087	166.242	209.631	177.355	91	97	120	275	354	235	middle
150	gra-MIR8689-p5_2ss15AG20TG	TAAAAATAATAAAAGTATAGA	up	inf	inf	0.00700843	0	6.34829	0	0	0	6.95193	6.81005	5.2829	0	0	0	11.5	11.5	7	low
151	gra-MIR8689-p3_2ss15AG20TG	TAAAAATAATAAAAGTATAGA	up	inf	inf	0.00700843	0	6.34829	0	0	0	6.95193	6.81005	5.2829	0	0	0	11.5	11.5	7	low
152	bra-miR391-3p	ACGGTATCTCTCCTACGTAGC	up	2.00985	1.00709	0.00702448	1031.45	2073.06	1014.75	991.086	1088.53	1976.76	2286.99	1955.43	1012	1274	1314	3270	3862	2591	high
153	bra-miR9552b-3p	TGACCGAGTAGACCGATAGTC	down	0.0654747	-3.93292	0.00703218	1506.55	98.6411	1574.26	1270.36	1675.04	97.327	117.843	80.7529	1570	1633	2022	161	199	107	high
154	mdm-MIR11011b-p5_2ss14AC19GA	ATCCAAACACCATCTTGAAGA	up	1.71764	0.780426	0.00710787	60.6484	104.172	57.656	63.4015	60.8878	112.742	103.927	95.8469	57.5	81.5	73.5	186.5	175.5	127	middle
155	bra-miR400-5p	TATGAGAGTATTATAAGTCAC	down	0.143526	-2.80062	0.00720761	1353.42	194.25	1422.85	1152.9	1484.5	210.976	177.061	194.713	1419	1482	1792	349	299	258	middle
156	PC-3p-21730_273	ATGCTGTTAAAGGGTGAGGTC	up	3.72983	1.89911	0.00745374	23.5488	87.8328	27.0733	17.8924	25.6806	73.4486	99.4859	90.564	27	23	31	121.5	168	120	middle
157	ptc-miR393a-3p_1ss17GC	ATCATGCTATCCCTTTCGATT	up	3.57523	1.83803	0.00748428	31.8851	113.996	21.057	24.8938	49.7044	115.765	117.547	108.677	21	32	60	191.5	198.5	144	middle
158	bra-miR168b-5p_1ss21CA	TCGCTTGGTGCAGGTCGGGAA	up	1.32478	0.405758	0.00767405	4245.07	5623.81	4400.07	4072.99	4262.15	5548.54	5981.49	5341.39	4388.17	5235.67	5145	9178.5	10100.8	7077.5	high
159	bra-miR168a-5p	TCGCTTGGTGCAGGTCGGGAA	up	1.32478	0.405758	0.00767405	4245.07	5623.81	4400.07	4072.99	4262.15	5548.54	5981.49	5341.39	4388.17	5235.67	5145	9178.5	10100.8	7077.5	high
160	bra-miR172c-3p_R-1	AGAATCTTGATGATGCTGCA	down	0.487864	-1.03545	0.00772095	88.3929	43.1237	101.608	79.3491	84.2213	35.2634	50.3351	43.7726	101.333	102	101.667	58.3333	85	58	middle
161	PC-5p-68075_83	TTTGTTTGTCGGAATTTCCTC	down	0.0446352	-4.48567	0.00772418	22.1117	0.986963	20.0543	27.2276	19.0533	0	2.96089	0	20	35	23	0	5	0	middle
162	stu-MIR8005c-p5_2ss14AT19AT	TTAGGGTTTAGGGTTTAGTGTT	up	3.37359	1.75428	0.00822623	35.0049	118.092	20.5556	38.8966	45.5623	94.3044	136.201	123.771	20.5	50	55	156	230	164	middle
163	stu-MIR8005a-p5_2ss6AG19AT	TTAGGGTTTAGGGTTTAGTGTT	up	3.37359	1.75428	0.00822623	35.0049	118.092	20.5556	38.8966	45.5623	94.3044	136.201	123.771	20.5	50	55	156	230	164	middle
164	bra-miR9552a-5p	CTATCGGTCTACTCGGTCAGC	down	0.084397	-3.56667	0.00847934	113.769	9.60179	134.364	91.796	115.148	7.8587	17.1732	3.7735	134	118	139	13	29	5	middle
165	gma-MIR5368-p3_2ss4GA22GC	GCCAAGGGACAGTCTCAGGTAC	down	0.406822	-1.29753	0.00848148	188.753	76.7886	176.979	173.479	215.8	77.6802	84.3854	68.3004	176.5	223	260.5	128.5	142.5	90.5	middle
166	ath-miR399b	TGCCAAAGGAGAGTTGCCCTG	down	0.475085	-1.07374	0.00850875	191.87	91.1545	193.524	175.813	206.273	103.372	108.961	61.1307	193	226	249	171	184	81	middle
167	ath-miR159c_R+1_1ss20CT	TTTGGATTGAAGGGAGCTCTTT	up	1.7609	0.816312	0.00860058	781.828	1376.72	686.859	929.629	728.997	1488.92	1191.46	1449.78	685	1195	880	2463	2012	1921	middle
168	mdm-miR156ad_R+1_1ss11AG	TGACAGAAGAGAGTGAGCACC	up	2.6841	1.42444	0.00876278	33.5328	90.0053	30.0814	30.3394	40.1777	90.375	103.039	76.6021	30	39	48.5	149.5	174	101.5	middle
169	ath-miR8175_L+1_1ss3AT	CGTTCCCCGGCAACGGCGCCA	down	0.377071	-1.40709	0.00881761	23.015	8.67829	23.0624	19.0593	26.9232	11.788	8.58658	5.66025	23	24.5	32.5	19.5	14.5	7.5	middle
170	sly-miR168a-3p_L+1_1ss10GC	TCCTGCCTTCCATCAACTGAAT	down	0.101242	-3.30412	0.00901352	11.6982	1.18436	15.0407	10.1131	9.94087	0	3.55307	0	15	13	12	0	6	0	middle
171	ath-miR399c-5p_1ss20GC	GGGCATCTTTCTATTGGCACG	down	0.302326	-1.72582	0.00917457	99.0221	29.9369	101.274	110.466	85.3258	27.8077	32.5698	29.4333	101	142	103	46	55	39	middle
172	bra-MIR5719-p3_1ss17AT	ATTATCATCACAACACTAGA	up	1.48898	0.57432	0.00937071	9899.03	14739.4	10491.4	8351.1	10854.6	14446.7	15891.1	13880.4	10463	10735	13103	23898	26835	18392	high
173	PC-3p-154995_21	ATATTTTAGAGTAGAAAATAGAGT	down	-inf	-inf	0.0094285	5.99604	0	6.01628	7.00139	4.97044	0	0	0	6	9	6	0	0	0	low
174	bna-MIR169m-p3	TTTGGCTCTGTTTCCTTCTCT	down	0.116537	-3.10115	0.00948955	85.4875	9.96241	101.274	72.3477	82.8406	9.67224	13.4227	6.7923	101	93	100	16	22.6667	9	middle
175	ath-miR156h_L+1	TTGACAGAAGAAAGAGAGCAC	up	4.83542	2.27364	0.00959598	22.7195	109.858	30.0814	13.2248	24.8522	94.9089	133.536	101.13	30	17	30	157	225.5	134	middle
176	ath-miR167c-5p_L+1R+2_2ss2TG22GT	TGAAGCTGCCAGCATGATCTTTTC	up	1.88176	0.912082	0.00959998	14.8764	27.9938	18.0488	11.669	14.9113	27.2032	29.6089	27.1692	18	15	18	45	50	36	middle
177	PC-5p-105598_43	TAAGAACCGGTTTTTAATTT	up	inf	inf	0.0096476	0	3.25438	0	0	0	3.32483	2.6648	3.7735	0	0	0	5.5	4.5	5	low
178	PC-5p-740_6264	GTAGGTAGACGCACTGTTTCTCA	up	3.27028	1.70941	0.00969638	480.57	1571.6	435.178	599.786	406.747	1741	1274.96	1698.83	434	771	491	2880	2153	2251	high
179	ath-miR827_R+1_1ss20CT	TTAGATGACCATCAACAAATTC	up	11.5547	3.5304	0.00979022	0.648277	7.49062	0	1.94483	0	8.46321	5.3296	8.67905	0	2.5	0	14	9	11.5	low
180	PC-3p-38987_160	AATCGGTTTTTAGCTTTTTTAGTT	up	inf	inf	0.00983306	0	32.8331	0	0	0	30.8303	28.4245	39.2444	0	0	0	51	48	52	middle
181	bra-miR162-5p	GGAGGCAGCGGTTCATCGATC	down	0.604617	-0.725907	0.0100403	105.386	63.718	92.2496	111.244	112.663	58.0335	62.1787	70.9418	92	143	136	96	105	94	middle
182	PC-3p-90346_55	AAATTCCGAGGAACACTTGTT	up	10.0661	3.33143	0.010359	1.38068	13.898	0	0	4.14203	13.2993	10.6592	17.7355	0	0	5	22	18	23.5	middle
183	bna-MIR166b-p3_1ss11TC	ATGATGATGACGATGATGATA	up	inf	inf	0.0103747	0	10.3338	0	0	0	9.36999	9.17876	12.4526	0	0	0	15.5	15.5	16.5	middle
184	bra-miR398-5p_1ss8CT	GGGTCGATATGAGAACACATG	down	0.56801	-0.816011	0.010493	16855.6	9574.16	18088.9	14896.6	17581.3	9310.74	10298	9113.76	18040	19149	21223	15402	17390	12076	high
185	gma-miR160a-3p	GCGTATGAGGAGCCAAGCATA	up	1.44776	0.533821	0.0108348	46.4169	67.2005	49.6343	42.3973	47.2191	60.7538	68.3966	72.4512	49.5	54.5	57	100.5	115.5	96	middle
186	bra-miR168b-3p	CCCGCCTTGCATCAACTGAAT	down	0.790609	-0.338964	0.0113245	929.139	734.585	959.095	867.783	960.537	763.805	710.91	729.04	956.5	1115.5	1159.5	1263.5	1200.5	966	middle
187	bna-MIR166c-p5	TGGATGATGCTTGGCTCGAGA	up	inf	inf	0.0113662	0	5.00221	0	0	0	4.23161	4.73742	6.0376	0	0	0	7	8	8	low
188	cas-miR858	TTTCGTTGTCTGTTCGACCTT	down	0.657463	-0.605018	0.011492	329.155	216.407	366.993	306.505	313.966	218.23	236.279	194.713	366	394	379	361	399	258	middle
189	csi-miR393b-5p_L-1R+1_1ss22CT	TCCAAAGGGATCGCATTGATTT	up	1.93197	0.95007	0.0115034	59.8332	115.596	65.1764	63.7904	50.5328	132.389	112.514	101.885	65	82	61	219	190	135	middle
190	PC-5p-21905_271	AGAGAAGAAGATATTTGGAAC	up	9.69726	3.27758	0.0115638	4.15484	40.2906	7.01899	5.44553	0	38.0845	50.3351	32.4521	7	7	0	63	85	43	middle
191	PC-3p-47380_130	TTTTGTTCATTACTCCATTTC	down	0.599011	-0.739347	0.0118862	13.9204	8.33848	12.5339	15.5586	13.6687	9.06773	6.51396	9.43375	12.5	20	16.5	15	11	12.5	middle
192	ath-miR166a-3p_1ss21CT	TCGGACCAGGCTTCATTCCCT	down	0.498484	-1.00438	0.0121705	818.971	408.244	825.734	924.961	706.216	378.124	382.843	463.763	823.5	1189	852.5	625.5	646.5	614.5	middle
193	ath-miR165a-3p_2ss17CT21CT	TCGGACCAGGCTTCATTCCCT	down	0.498484	-1.00438	0.0121705	818.971	408.244	825.734	924.961	706.216	378.124	382.843	463.763	823.5	1189	852.5	625.5	646.5	614.5	middle
194	bra-miR2111b-3p	ATCCTCGGGATACGGATTACC	up	inf	inf	0.0122622	0	7.74317	0	0	0	6.04515	8.88267	8.3017	0	0	0	10	15	11	middle
195	PC-3p-47056_131	TAGCTACCACATATAATATG	up	inf	inf	0.0123852	0	21.3725	0	0	0	19.949	26.0558	18.1128	0	0	0	33	44	24	middle
196	ath-MIR8176-p5_1ss22TG	TGCTTACCGAGTTTCTTACATGT	up	2.07481	1.05298	0.0126247	43.8921	91.0679	54.6479	38.5076	38.5209	91.2818	90.6032	91.3187	54.5	49.5	46.5	151	153	121	middle
197	ath-MIR8176-p3_1ss22TG	TGCTTACCGAGTTTCTTACATGT	up	2.07481	1.05298	0.0126247	43.8921	91.0679	54.6479	38.5076	38.5209	91.2818	90.6032	91.3187	54.5	49.5	46.5	151	153	121	middle
198	cas-MIR408-p5	ACAGGGAACAAGCAGAGCATG	down	0.607974	-0.717919	0.0128618	43005.5	26146.2	47123.5	38201.1	43691.8	24971.9	28302	25164.7	46996	49106	52742	41309	47793	33344	high
199	bra-miR5720	TTGTGATTTGGTTGGAATATC	down	0.555803	-0.847354	0.0129609	97.0676	53.9505	100.271	83.2388	107.693	61.056	47.9664	52.829	100	107	130	101	81	70	middle
200	PC-3p-50932_120	TGGCATTGGTAGTAATGAGTGT	up	inf	inf	0.013375	0	22.8195	0	0	0	18.74	27.8324	21.8863	0	0	0	31	47	29	middle
201	PC-5p-115719_36	TAATCTGCGGATTTGAATTCA	up	inf	inf	0.0133791	0	5.40933	0	0	0	6.04515	4.14525	6.0376	0	0	0	10	7	8	low
202	hbr-MIR6173-p5_2ss23AG24GC	ATTAGATACCCCAGTAGTCCTAGC	down	0.491717	-1.0241	0.0136416	264.485	130.052	281.261	219.766	292.427	109.72	131.76	148.676	280.5	282.5	353	181.5	222.5	197	middle
203	ath-miR167c-5p	TAAGCTGCCAGCATGATCTTG	up	1.89851	0.924871	0.0136792	132.574	251.693	135.366	144.306	118.048	226.693	288.391	239.995	135	185.5	142.5	375	487	318	middle
204	PC-5p-102479_45	CCCAACTCCATTTCCTACTCC	up	inf	inf	0.0137335	0	14.6644	0	0	0	18.1355	13.0279	12.8299	0	0	0	30	22	17	middle
205	mtr-miR171e-3p_1ss1AG	GGATTGAGCCGCGCCAATATC	up	2.58671	1.37112	0.014207	13.8883	35.9251	10.5285	11.669	19.4675	38.9912	40.8603	27.9239	10.5	15	23.5	64.5	69	37	middle
206	ptc-miR171k	GGATTGAGCCGCGCCAATATC	up	2.58671	1.37112	0.014207	13.8883	35.9251	10.5285	11.669	19.4675	38.9912	40.8603	27.9239	10.5	15	23.5	64.5	69	37	middle
207	PC-5p-941_4635	TATGAGAGTATTATAAAGTCAC	up	1.51605	0.600318	0.014242	407.342	617.551	397.075	410.748	414.203	631.718	564.346	656.589	396	528	500	1045	953	870	middle
208	bra-MIR9563b-p3_1ss3GA	GAACCGGTTTTTAGCTTTTTTAGT	up	7.23089	2.85417	0.0142706	22.6351	163.672	14.038	12.4469	41.4203	196.467	120.212	174.336	14	16	50	325	203	231	middle
209	bra-MIR9552b-p5	CGGTGATGAAGAAGCTAGCGC	down	0.0703675	-3.82895	0.0143905	195.259	13.7399	234.635	154.809	196.332	19.3445	8.29049	13.5846	234	199	237	32	14	18	middle
210	aly-miR858-3p_L+1R-1_1ss8GA	AGGTCGAACAGACAACGAAGA	down	0.255044	-1.97118	0.0145309	113.816	29.0279	125.339	91.0181	125.089	29.0167	33.162	24.9051	125	117	151	48	56	33	middle
211	PC-5p-213607_11	CTTATGTTCGTCAGCATTTCC	down	-inf	-inf	0.0149844	4.95879	0	6.01628	3.88966	4.97044	0	0	0	6	5	6	0	0	0	low
212	gma-miR156a_L+1R+2	TTGACAGAAGAGAGTGAGCACCA	down	0.222486	-2.16821	0.0151115	12.7127	2.82839	10.0271	13.6138	14.4971	2.72032	2.36871	3.39615	10	17.5	17.5	4.5	4	4.5	middle
213	ath-miR167a-5p_1ss21AT	TGAAGCTGCCAGCATGATCTT	down	0.578735	-0.789026	0.0153605	778.172	450.355	832.252	696.638	805.625	452.48	453.312	445.273	830	895.5	972.5	748.5	765.5	590	middle
214	PC-3p-165580_18	AGGGTGACATATGTTAACGGT	down	-inf	-inf	0.0162486	2.61746	0	3.00814	1.94483	2.89942	0	0	0	3	2.5	3.5	0	0	0	low
215	lus-miR172j_L+1R-1	TGCAGCATCATCAAGATTCCC	up	inf	inf	0.0165619	0	3.04733	0	0	0	3.32483	3.55307	2.2641	0	0	0	5.5	6	3	low
216	PC-5p-52974_114	GAGTGATGAACAAAAAATAAAAGC	down	0.198317	-2.33412	0.0169962	24.1802	4.79533	17.0461	25.6718	29.8226	0	5.3296	9.0564	17	33	36	0	9	12	middle
217	bra-miR395a-5p	GTTCCTCTGAGCACTTCATTG	up	inf	inf	0.017186	0	4.32157	0	0	0	3.17371	4.88547	4.90555	0	0	0	5.25	8.25	6.5	low
218	bra-miR860-3p	TCAATACATTGGACTACATAT	down	0.553148	-0.854262	0.0171978	80.2854	44.4097	74.2008	87.1284	79.527	50.1748	52.1117	30.9427	74	112	96	83	88	41	middle
219	PC-3p-13322_404	CATGTGCTCACTCTCTTCTG	down	0.32932	-1.60244	0.0180998	54.6007	17.9811	66.1791	46.6759	50.947	17.5309	21.3184	15.094	66	60	61.5	29	36	20	middle
220	PC-5p-73785_74	AACAGCATTCCCACAGGACAAACT	down	0.535285	-0.901622	0.0186964	11.934	6.38807	11.0298	14.0028	10.7693	4.83612	8.29049	6.0376	11	18	13	8	14	8	middle
221	bra-miR5654a	ATAAATCCCAAGCATCATCCA	down	0.823837	-0.27957	0.0188011	13082.5	10777.9	13767.3	12548	12932.2	10774.3	10931.6	10627.7	13730	16130	15611	17823	18460	14082	high
222	ptc-miR6478_R+1_1ss21GA	CCGACCTTAGCTCAGTTGGTAG	down	0.760367	-0.395233	0.0191287	183.968	139.883	199.54	174.257	178.107	139.945	134.424	145.28	199	224	215	231.5	227	192.5	middle
223	gma-miR393a_R+1_2ss19AT21CT	TCCAAAGGGATCGCATTGTTTT	up	inf	inf	0.0193586	0	2.95212	0	0	0	2.41806	2.6648	3.7735	0	0	0	4	4.5	5	low
224	aly-miR395i	CTGAAGTGTTTGGAGGAACTC	up	inf	inf	0.0193924	0	2.0542	0	0	0	2.41806	1.48044	2.2641	0	0	0	4	2.5	3	low
225	bra-MIR5718-p5	GATGCATAACCAGTAGATATG	down	0.0626336	-3.99692	0.0195917	115.037	7.20517	95.2578	145.473	104.379	6.04515	6.51396	9.0564	95	187	126	10	11	12	middle
226	aly-MIR172a-p5	GCTGCTGTGGCATCATCAAGA	down	0.338521	-1.56268	0.0202073	90.7706	30.7278	108.293	89.4622	74.5565	30.8303	34.9385	26.4145	108	115	90	51	59	35	middle
227	PC-5p-106248_42	CGGAAGTTAAGAAACTGTTTC	down	0.168331	-2.57063	0.0203884	9.5766	1.61204	7.01899	10.1131	11.5977	4.83612	0	0	7	13	14	8	0	0	middle
228	PC-3p-106285_42	ATGTAAACTCGAATTCATATCATC	up	9.26495	3.21178	0.0213107	1.29655	12.0125	0	3.88966	0	16.3219	10.6592	9.0564	0	5	0	27	18	12	middle
229	gma-miR393a_R+1_2ss18GT19AT	TCCAAAGGGATCGCATTTTTCT	up	inf	inf	0.0215357	0	4.80893	0	0	0	4.83612	3.55307	6.0376	0	0	0	8	6	8	middle
230	bna-miR169n	CAGCCAAGGATGACTTGCCGG	up	7.8702	2.9764	0.0226783	1.50787	11.8672	1.67119	2.85242	0	11.1634	15.6335	8.80483	1.66667	3.66667	0	18.4667	26.4	11.6667	middle
231	ath-miR169b-5p	CAGCCAAGGATGACTTGCCGG	up	7.8702	2.9764	0.0226783	1.50787	11.8672	1.67119	2.85242	0	11.1634	15.6335	8.80483	1.66667	3.66667	0	18.4667	26.4	11.6667	middle
232	aly-miR169b-5p	CAGCCAAGGATGACTTGCCGG	up	7.8702	2.9764	0.0226783	1.50787	11.8672	1.67119	2.85242	0	11.1634	15.6335	8.80483	1.66667	3.66667	0	18.4667	26.4	11.6667	middle
233	bra-MIR161-p3	CTGATGTAGTCACTTTCAATG	up	2.10498	1.07381	0.0233966	14.9262	31.4193	17.0461	19.4483	8.28406	37.4799	29.6089	27.1692	17	25	10	62	50	36	middle
234	bra-MIR5723-p5	TTCGTGAAATGTGCTGCAATA	down	0.679823	-0.556769	0.0234353	249.598	169.682	225.611	273.832	249.35	175.914	169.363	163.77	225	352	301	291	286	217	middle
235	bra-miR396-3p_L-1	CTCAAGAAAGCTGTGGGAAA	down	0.820646	-0.285168	0.023508	1052.46	863.697	1114.01	987.974	1055.39	883.197	871.686	836.208	1111	1270	1274	1461	1472	1108	middle
236	PC-5p-144429_24	AAAATAAACTCTCAACTAAAAATT	down	-inf	-inf	0.0237859	8.87359	0	8.02171	7.00139	11.5977	0	0	0	8	9	14	0	0	0	middle
237	PC-5p-48404_127	TGAAACACTTAAAACATCTTT	up	inf	inf	0.0239066	0	12.7025	0	0	0	9.36999	16.2849	12.4526	0	0	0	15.5	27.5	16.5	middle
238	bna-MIR169c-p3_2ss12GC17TG	TAAAAGTTACTCTAGGGA	down	0.464951	-1.10485	0.0239228	35.3075	16.4163	38.1031	27.2276	40.5919	14.5084	21.9106	12.8299	38	35	49	24	37	17	middle
239	mtr-MIR171h-p3_2ss20AG21CA	AATAATGAATGAATGAATGGA	up	6.07645	2.60323	0.0241395	1.29655	7.87844	0	3.88966	0	10.2768	7.69831	5.66025	0	5	0	17	13	7.5	middle
240	mtr-MIR171h-p5_2ss20AG21CA	AATAATGAATGAATGAATGGA	up	6.07645	2.60323	0.0241395	1.29655	7.87844	0	3.88966	0	10.2768	7.69831	5.66025	0	5	0	17	13	7.5	middle
241	PC-5p-128988_30	AAGAGAAGAAGATATTTGGAAC	down	-inf	-inf	0.0243448	4.3943	0	5.51492	3.11173	4.55623	0	0	0	5.5	4	5.5	0	0	0	low
242	PC-3p-128236_30	TGAGGTCCTGGGTTCGAGGCTC	up	5.55165	2.47292	0.0250306	1.38068	7.66504	0	0	4.14203	9.06773	5.62569	8.3017	0	0	5	15	9.5	11	middle
243	bra-miR395a-3p	CTGAAGTGTTTGGGGGAACTC	up	4.7046	2.23407	0.0251626	3.76688	17.7216	5.26425	2.72276	3.31362	17.0776	22.5028	13.5846	5.25	3.5	4	28.25	38	18	middle
244	ath-MIR166c-p5_1ss16TA	GGATTGTTGTCTGGCACGAGGT	up	inf	inf	0.0251951	0	9.45248	0	0	0	12.0903	9.47485	6.7923	0	0	0	20	16	9	middle
245	PC-5p-108221_41	ATATTGTTGAAACAGGAGGGCACC	down	0.278498	-1.84426	0.0252709	8.91071	2.48161	8.02171	11.669	7.04145	1.81355	1.48044	4.15085	8	15	8.5	3	2.5	5.5	middle
246	PC-3p-131187_29	TAAAAGCTAAGAGACCCTACG	up	inf	inf	0.0270457	0	8.43262	0	0	0	7.25418	11.2514	6.7923	0	0	0	12	19	9	middle
247	PC-5p-134392_27	AGCGGAATGTAAGAAACTGTCTCT	down	-inf	-inf	0.028484	7.54427	0	5.01357	9.33519	8.28406	0	0	0	5	12	10	0	0	0	low
248	bra-miR9555a-3p	TTTCCCGTAAAGCTTAGAACC	down	0.658301	-0.603181	0.0285945	38.1869	25.1384	34.0923	36.5628	43.9055	20.2513	27.2402	27.9239	34	47	53	33.5	46	37	middle
249	gra-MIR8731-p3_2ss13GA18GA	GAGGAGGAGGGGAGGGGA	up	inf	inf	0.0288307	0	5.16188	0	0	0	6.64967	3.55307	5.2829	0	0	0	11	6	7	low
250	bra-MIR172d-p5	CAGATGCAGCATCATTAAGAT	up	inf	inf	0.0291795	0	13.7932	0	0	0	16.9264	15.3966	9.0564	0	0	0	28	26	12	middle
251	bra-miR391-5p	TTCGCAGGAGAGATAGCGCCA	down	0.654036	-0.612557	0.0292075	1777.3	1162.42	1928.22	1561.31	1842.38	1134.07	1171.33	1181.86	1923	2007	2224	1876	1978	1566	high
252	ghr-MIR482b-p5_2ss14GC18AG	AAGAAGAAGGCTGCTTTG	up	5.31563	2.41024	0.0292672	1.16983	6.21839	3.5095	0	0	6.34741	7.40222	4.90555	3.5	0	0	10.5	12.5	6.5	low
253	ghr-MIR482b-p3_2ss14GC18AG	AAGAAGAAGGCTGCTTTG	up	5.31563	2.41024	0.0292672	1.16983	6.21839	3.5095	0	0	6.34741	7.40222	4.90555	3.5	0	0	10.5	12.5	6.5	low
254	nta-miR408_R+1_2ss19GT20CT	TGCACTGCCTCTTCCCTGTTTT	down	0.306075	-1.70804	0.0293338	364.844	111.669	344.265	449.969	300.297	113.951	111.626	109.432	343.333	578.417	362.5	188.5	188.5	145	middle
255	ath-miR162a-3p_R+1	TCGATAAACCTCTGCATCCAGC	down	0.543863	-0.878686	0.0295879	114.315	62.1718	94.7564	126.414	121.776	58.0335	63.9552	64.5269	94.5	162.5	147	96	108	85.5	middle
256	cas-MIR472-p3_1ss14GT	TTTTGCCTACTCCTCCCATACC	up	1.35552	0.438843	0.0305251	291.261	394.809	274.242	329.065	270.475	393.842	391.726	398.859	273.5	423	326.5	651.5	661.5	528.5	middle
257	PC-5p-72190_77	AACCCGGGATTCTTAGGATGAAGT	up	3.5241	1.81725	0.0309158	3.89553	13.7282	7.01899	4.66759	0	9.67224	17.1732	14.3393	7	6	0	16	29	19	middle
258	PC-3p-24552_247	AAATCGGTTTTTAGCTTTTTTAGT	up	38.0243	5.24885	0.031172	1.29655	49.3005	0	3.88966	0	66.4967	36.1229	45.282	0	5	0	110	61	60	middle
259	ath-MIR825-p3_2ss18CG20CG	ACTCGTTCAAGCACCAGGTGG	up	inf	inf	0.0312864	0	14.6246	0	0	0	15.1129	18.9497	9.8111	0	0	0	25	32	13	middle
260	PC-3p-85738_60	TATTCCGCTGAGAACCCCACC	up	2.7253	1.44642	0.0313691	5.55234	15.1318	7.01899	4.66759	4.97044	15.7174	18.3575	11.3205	7	6	6	26	31	15	middle
261	bra-MIR5723-p3	TTGCAGCACATTTCACGAAGG	down	0.735429	-0.443343	0.0315109	125.378	92.2067	123.334	112.8	140.001	93.0953	101.262	82.2623	123	145	169	154	171	109	middle
262	PC-3p-154533_21	ACATATACAATATTCTACCGA	down	-inf	-inf	0.0320454	3.06072	0	3.5095	1.94483	3.72783	0	0	0	3.5	2.5	4.5	0	0	0	low
263	bra-miR156a-5p	TGACAGAAGAGAGTGAGCAC	up	1.53928	0.62226	0.032633	1317.13	2027.43	1497.85	976.59	1476.94	1900.33	2286.81	1895.15	1493.8	1255.37	1782.87	3143.57	3861.7	2511.13	high
264	bra-miR5717_L+1R-1	AGTTTGGATTGTTTGCCTTGG	down	0.400111	-1.32153	0.0326845	22.2286	8.89392	23.0624	17.1145	26.509	9.06773	10.067	7.547	23	22	32	15	17	10	middle
265	ath-miR167a-5p_1ss21AC	TGAAGCTGCCAGCATGATCTC	down	0.718315	-0.477311	0.0327749	271.665	195.141	293.294	239.214	282.486	189.516	189.497	206.41	292.5	307.5	341	313.5	320	273.5	middle
266	PC-5p-55355_109	ACAGCATTCCCACAGGATAAG	up	5.40616	2.43461	0.032807	1.38068	7.46416	0	0	4.14203	9.9745	5.62569	6.7923	0	0	5	16.5	9.5	9	middle
267	ath-miR8175_L+2_1ss4AT	TCGTTCCCCGGCAACGGCGCCA	down	0.564684	-0.824484	0.0333818	7.38894	4.17242	6.51764	7.77932	7.86986	5.13838	4.73742	2.64145	6.5	10	9.5	8.5	8	3.5	low
268	PC-3p-143678_24	ATATTACTCTCAGAATTCCACTCC	up	inf	inf	0.0335726	0	6.04461	0	0	0	7.25418	7.10614	3.7735	0	0	0	12	12	5	low
269	bra-MIR5711-p5	TAAAAGCCTTCAAAATATGAG	up	1.884	0.9138	0.033614	88.2819	166.323	76.2062	105.799	82.8406	187.4	129.687	181.883	76	136	100	310	219	241	middle
270	gma-miR6300_R+1	GTCGTTGTAGTATAGTGGT	up	2.40183	1.26413	0.0339539	24.0013	57.647	24.5665	22.1711	25.2664	51.9883	70.7653	50.1876	24.5	28.5	30.5	86	119.5	66.5	middle
271	ath-miR857	TTTTGTATGTTGAAGGTGTAT	down	0.270995	-1.88366	0.0342367	74.4147	20.166	93.2523	52.1215	77.8702	22.3671	26.0558	12.0752	93	67	94	37	44	16	middle
272	PC-3p-161118_19	ATGTCTTTATATGTTAACTTC	down	0.186493	-2.42281	0.0344281	2.70124	0.503763	2.50678	3.11173	2.48522	1.51129	0	0	2.5	4	3	2.5	0	0	low
273	hbr-MIR6173-p3_1ss4CT	CAGTGCTGTAGCTAACGCGTT	down	0.346224	-1.53022	0.0344642	219.904	76.136	262.711	162.977	234.025	62.5673	83.201	82.6397	262	209.5	282.5	103.5	140.5	109.5	middle
274	ptc-miR393a-3p_1ss18GA	ATCATGCTATCCCTTTGAATT	up	inf	inf	0.034937	0	7.08654	0	0	0	4.53386	9.17876	7.547	0	0	0	7.5	15.5	10	middle
275	ath-miR399c-5p_2ss13AG20GC	GGGCATCTTTCTGTTGGCACG	down	0.26564	-1.91246	0.0350599	33.4966	8.89803	27.0733	30.3394	43.0771	9.67224	9.47485	7.547	27	39	52	16	16	10	middle
276	PC-5p-104446_43	AAAAGAGATACACAAGCCAAG	up	inf	inf	0.0352572	0	10.4023	0	0	0	11.4858	6.51396	13.2073	0	0	0	19	11	17.5	middle
277	PC-5p-115904_36	AACCCTACTCCATTTCTTACTCCA	up	5.12416	2.35732	0.0355302	1.29655	6.64375	0	3.88966	0	5.44064	7.69831	6.7923	0	5	0	9	13	9	low
278	PC-3p-107029_42	AACCAAGACAACATTCACCAAACC	up	1.74	0.799089	0.0356245	10.4405	18.1664	11.0298	12.8359	7.45565	16.6242	15.9888	21.8863	11	16.5	9	27.5	27	29	middle
279	ptc-miR6478_2ss20TC21GA	CCGACCTTAGCTCAGTTGGCA	down	0.353006	-1.50223	0.0357144	27.26	9.62296	33.0895	28.3945	20.2959	7.8587	10.067	10.9432	33	36.5	24.5	13	17	14.5	middle
280	PC-3p-80754_65	AGATGATTTGAGTGTTTCCAGA	up	inf	inf	0.0374201	0	13.0346	0	0	0	17.2287	8.29049	13.5846	0	0	0	28.5	14	18	middle
281	bra-miR9559-3p	ACAATGAACGAAATCCAAATC	up	inf	inf	0.0386144	0	4.63818	0	0	0	3.62709	6.51396	3.7735	0	0	0	6	11	5	low
282	bra-miR167a	TGAAGCTGCCAGCATGATCTA	down	0.766761	-0.383151	0.0390123	36421.3	27926.4	39452.4	32261.4	37550	26980.9	30186.1	26612.2	39345.7	41470.7	45328	44632.3	50974.7	35262	high
283	bra-miR9558-3p	TTGCAAGCCAGACATTTCCTTT	down	0.787192	-0.345212	0.0398195	175.503	138.154	156.423	182.036	188.048	146.897	141.531	126.035	156	234	227	243	239	167	middle
284	PC-5p-188973_13	AAATGGAGTAATGAACAAAAATT	up	4.85828	2.28045	0.0398635	0.648277	3.14951	0	1.94483	0	2.41806	3.25698	3.7735	0	2.5	0	4	5.5	5	low
285	PC-3p-58071_102	AAGTTATATTAAGTCTTAAGTAGT	down	0.437752	-1.19181	0.0401397	8.53016	3.7341	8.02171	10.1131	7.45565	2.72032	6.21787	2.2641	8	13	9	4.5	10.5	3	middle
286	PC-3p-99531_47	TTTGTTCATCACTCCATTTGA	up	11.2783	3.49548	0.0403454	0.648277	7.31146	0	1.94483	0	5.74289	5.62569	10.5658	0	2.5	0	9.5	9.5	14	middle
287	PC-5p-59372_100	ATAGAGTGAAATATAGAGTAATCC	down	0.408768	-1.29065	0.0408708	11.9512	4.88528	9.52578	15.5586	10.7693	6.95193	3.55307	4.15085	9.5	20	13	11.5	6	5.5	middle
288	bra-MIR9552a-p3	TCTTAATGTCTTCGATCGCAG	down	0.179588	-2.47724	0.0409419	12.0906	2.17132	17.0461	10.1131	9.11247	0	6.51396	0	17	13	11	0	11	0	middle
289	PC-3p-12436_425	GTCTGATCTTCCCGGGATGATAGG	down	0.475097	-1.0737	0.0413635	250.916	119.21	243.158	304.56	205.03	121.205	109.257	127.167	242.5	391.5	247.5	200.5	184.5	168.5	middle
290	PC-3p-108104_41	AAGGACTCAAGACCAAGGACCTCC	down	0.0473912	-4.39924	0.0415372	21.2598	1.00753	16.0434	30.3394	17.3965	3.02258	0	0	16	39	21	5	0	0	middle
291	csi-miR398a-3p_2ss19CT21TC	TGTGTTCTCAGGTCACCCTTC	down	0.0365779	-4.77289	0.0417246	26.9825	0.986963	28.076	36.3035	16.5681	0	2.96089	0	28	46.6667	20	0	5	0	middle
292	bna-MIR6029-p5_2	CAAGCCTCAAATAAACAATCCCAAC	up	6.15208	2.62107	0.0426408	2.00543	12.3375	6.01628	0	0	16.3219	7.10614	13.5846	6	0	0	27	12	18	middle
293	bna-MIR6029-p5_1	AAGAGATACACAAGCCAAGCC	up	6.15208	2.62107	0.0426408	2.00543	12.3375	6.01628	0	0	16.3219	7.10614	13.5846	6	0	0	27	12	18	middle
294	aly-MIR169d-p5_1ss11GT	TAGAGAATGATATTGAGCCAA	down	-inf	-inf	0.0426475	7.67774	0	5.51492	10.8911	6.62725	0	0	0	5.5	14	8	0	0	0	middle
295	PC-5p-133180_28	CTTTAACAACACTCCTCCAGA	down	-inf	-inf	0.0435588	8.21187	0	10.0271	4.66759	9.94087	0	0	0	10	6	12	0	0	0	middle
296	PC-5p-2981_1290	AAAACAAACATGAACTTTGGGGCT	down	0.546135	-0.872671	0.0444713	185.412	101.26	177.48	227.156	151.598	113.649	79.944	110.186	177	292	183	188	135	146	middle
297	bra-MIR5725-p5	AAAAATTACTTAAGAACACAC	down	0.440119	-1.18403	0.0449909	419.619	184.682	365.99	525.882	366.984	192.236	169.363	192.449	365	676	443	318	286	255	middle
298	PC-5p-128850_30	AAATATTGTTGAAACAGGAGGGCA	down	0.0978545	-3.35322	0.0450121	5.04301	0.493482	4.01085	7.39036	3.72783	0	1.48044	0	4	9.5	4.5	0	2.5	0	low
299	cme-miR156a_L+1R+1	TTGACAGAAGAGAGTGAGCACC	down	0.635098	-0.654949	0.0461826	17.3751	11.0349	14.038	19.4483	18.6391	10.8813	9.77094	12.4526	14	25	22.5	18	16.5	16.5	middle
300	gma-miR156a_L+1R+1	TTGACAGAAGAGAGTGAGCACC	down	0.635098	-0.654949	0.0461826	17.3751	11.0349	14.038	19.4483	18.6391	10.8813	9.77094	12.4526	14	25	22.5	18	16.5	16.5	middle
301	ppe-miR1511-3p_L+1R-4	AACCTGGCTCTGATACCA	down	0.296077	-1.75595	0.0468042	93.399	27.6533	112.805	63.0125	104.379	22.9716	27.5363	32.4521	112.5	81	126	38	46.5	43	middle
302	cas-miR5139_L-1	AACCTGGCTCTGATACCA	down	0.296077	-1.75595	0.0468042	93.399	27.6533	112.805	63.0125	104.379	22.9716	27.5363	32.4521	112.5	81	126	38	46.5	43	middle
303	ath-MIR5658-p5_1ss5GA	AGATAATGATGATGATGATGA	down	-inf	-inf	0.0468532	6.63883	0	9.52578	5.83449	4.55623	0	0	0	9.5	7.5	5.5	0	0	0	low
304	ath-MIR5658-p3_1ss5GA	AGATAATGATGATGATGATGA	down	-inf	-inf	0.0468532	6.63883	0	9.52578	5.83449	4.55623	0	0	0	9.5	7.5	5.5	0	0	0	low
305	ath-miR408-5p_L+3	GAGACAGGGAACAAGCAGAGCATG	down	0.373201	-1.42198	0.047063	287.998	107.481	252.684	371.074	240.238	99.1405	104.816	118.488	252	477	290	164	177	157	middle
306	ptc-MIR6478-p3_2ss15GA23GA	TTAGCTCAGTTGGTAGAGCGGAAG	up	inf	inf	0.0472243	0	3.68653	0	0	0	4.83612	2.07262	4.15085	0	0	0	8	3.5	5.5	low
307	PC-5p-153799_21	TTTAACAACACTCCTCCAGAA	down	-inf	-inf	0.0473821	6.22082	0	9.02442	4.66759	4.97044	0	0	0	9	6	6	0	0	0	low
308	PC-5p-149697_22	TGGAACCCCATAGACAAAAGC	up	inf	inf	0.0480366	0	2.43155	0	0	0	2.41806	1.48044	3.39615	0	0	0	4	2.5	4.5	low
309	aly-miR166a-5p_L-1R+1	GAATGTTGTCTGGCTCGAGGT	down	0.551152	-0.859477	0.0485307	182.978	100.849	207.562	196.817	144.557	97.6292	107.184	97.7337	207	253	174.5	161.5	181	129.5	middle
310	ath-MIR169g-p3_1ss12TG_1	ATAATGATGATGACGATGATG	up	inf	inf	0.0495599	0	6.20981	0	0	0	9.06773	5.03351	4.5282	0	0	0	15	8.5	6	middle
311	ath-MIR169g-p3_1ss12TG_2	ATAATGATGATGACGATGATGA	up	inf	inf	0.0495599	0	6.20981	0	0	0	9.06773	5.03351	4.5282	0	0	0	15	8.5	6	middle
312	PC-5p-1073_3836	TGAACCCTTGAATAAATCATA	down	0.615264	-0.700722	0.0498103	252.635	155.437	269.73	206.93	281.244	151.431	153.374	161.506	269	266	339.5	250.5	259	214	middle
Following miRNAs do not show significant difference (p-value<=0.05).
313	bra-miR9560b-3p	TCATATTAGTTCTACCTCCTGCTG	up	5.59284	2.48358	0.0512356	1.38068	7.7219	0	0	4.14203	10.8813	4.73742	7.547	0	0	5	18	8	10	middle
314	PC-3p-34334_182	ACGGAAGCATAAAACAGATCT	down	0.480803	-1.05648	0.0523891	27.8989	13.4139	26.0705	31.1173	26.509	7.8587	11.2514	21.1316	26	40	32	13	19	28	middle
315	bra-miR164a	TGGAGAAGCAGGGCACGTGCA	up	1.20434	0.268246	0.0533787	2340.45	2818.71	2361.09	2449.01	2211.26	2701.46	3091.41	2663.26	2354.7	3148.1	2669.3	4468.8	5220.4	3528.9	high
316	ath-MIR414-p5_2ss14CT18AT	TCGTCATCATCATTATCTTCA	up	inf	inf	0.0533904	0	13.6088	0	0	0	10.8813	20.1341	9.8111	0	0	0	18	34	13	middle
317	tcc-miR162_R+1	TCGATAAACCTCTGCATCCAGA	down	0.424343	-1.2367	0.0540716	30.8707	13.0998	24.0651	28.7835	39.7635	10.8813	13.324	15.094	24	37	48	18	22.5	20	middle
318	bra-miR9557-3p	GCTGAGTTGGAACGCAAAATC	down	0.593753	-0.752064	0.0544303	29.8664	17.7333	23.0624	34.229	32.3078	17.5309	13.0279	22.641	23	44	39	29	22	30	middle
319	bra-MIR5654a-p3	ATGATGCTTGGGATTTATTTTG	down	0.687713	-0.540121	0.0557096	98.5301	67.7604	81.2198	105.021	109.35	71.9373	60.4022	70.9418	81	135	132	119	102	94	middle
320	PC-5p-144607_24	GAGTAATGAACAAAAAATAAAAGC	down	0.139267	-2.84407	0.056942	7.23449	1.00753	5.01357	10.8911	5.79884	3.02258	0	0	5	14	7	5	0	0	middle
321	ghr-miR394a_L+2	AATTGGCATTCTGTCCACCTCC	up	3.40153	1.76619	0.0570895	5.52965	18.8093	0	12.4469	4.14203	17.5309	17.7653	21.1316	0	16	5	29	30	28	middle
322	PC-5p-206381_11	ACTTACAAACTGTTAACGTATGTC	up	inf	inf	0.0575373	0	2.23068	0	0	0	3.32483	1.48044	1.88675	0	0	0	5.5	2.5	2.5	low
323	ath-miR166a-3p_1ss21CA	TCGGACCAGGCTTCATTCCCA	down	0.315469	-1.66443	0.0586191	3260.88	1028.71	3903.06	3792.42	2087.17	1101.43	818.686	1166.01	3892.5	4875	2519.5	1822	1382.5	1545	high
324	cas-miR166e_1ss21TA	TCGGACCAGGCTTCATTCCCA	down	0.315469	-1.66443	0.0586191	3260.88	1028.71	3903.06	3792.42	2087.17	1101.43	818.686	1166.01	3892.5	4875	2519.5	1822	1382.5	1545	high
325	bra-miR5721_L-1R+2_1ss13AG	AAAATGGAGTGGGAAATGGAGT	up	1.2113	0.276562	0.0587611	79.4332	96.2178	74.2008	75.4594	88.6394	96.7224	103.631	88.2999	74	97	107	160	175	117	middle
326	hbr-MIR6483-p5_1ss7TC_2	ACCTAACTTTATTGTAGAAA	down	0.631355	-0.663476	0.0611727	8.96075	5.65742	9.52578	7.00139	10.3551	6.95193	4.73742	5.2829	9.5	9	12.5	11.5	8	7	middle
327	hbr-MIR6483-p5_1ss7TC_1	ACCTAACTTTATTGTAGAA	down	0.631355	-0.663476	0.0611727	8.96075	5.65742	9.52578	7.00139	10.3551	6.95193	4.73742	5.2829	9.5	9	12.5	11.5	8	7	middle
328	PC-5p-74871_73	TTAGGTAGGGTTCTTAGCGGA	up	inf	inf	0.0629307	0	11.1187	0	0	0	16.9264	8.88267	7.547	0	0	0	28	15	10	middle
329	PC-5p-171940_17	TTTGACAAATGTACAACTTGGT	down	0.163464	-2.61296	0.0639892	3.0818	0.503763	2.50678	4.66759	2.07102	1.51129	0	0	2.5	6	2.5	2.5	0	0	low
330	gma-miR403a_1ss21GC	TTAGATTCACGCACAAACTTC	down	0.611991	-0.708417	0.0649874	20.1724	12.3453	16.5448	24.5049	19.4675	16.3219	9.77094	10.9432	16.5	31.5	23.5	27	16.5	14.5	middle
331	PC-5p-134993_27	TCGGAAAAGCCTCGGAATATTC	down	0.205025	-2.28613	0.066151	7.37123	1.51129	9.52578	3.88966	8.69826	4.53386	0	0	9.5	5	10.5	7.5	0	0	low
332	PC-3p-120340_34	AATGGATTGAGTTGACCCATGACC	down	0.163581	-2.61192	0.0671107	6.92426	1.13268	6.51764	10.1131	4.14203	1.51129	0	1.88675	6.5	13	5	2.5	0	2.5	middle
333	PC-5p-204273_12	AAAAGAATGCTCCAACCCAACTTC	down	0.231699	-2.10967	0.0676842	5.2181	1.20903	6.01628	4.66759	4.97044	3.62709	0	0	6	6	6	6	0	0	low
334	lja-miR168-3p_L-1R+1	CCCGCCTTGCATCAACTGAATT	up	1.23571	0.305346	0.0682171	161.764	199.895	171.965	175.813	137.515	205.233	209.927	184.524	171.5	226	166	339.5	354.5	244.5	middle
335	sly-miR168b-3p_R+1	CCCGCCTTGCATCAACTGAATT	up	1.23571	0.305346	0.0682171	161.764	199.895	171.965	175.813	137.515	205.233	209.927	184.524	171.5	226	166	339.5	354.5	244.5	middle
336	PC-3p-127069_30	TTCTGGAGGAGTGTTGTTAAA	down	-inf	-inf	0.0686077	7.45839	0	11.0298	3.88966	7.45565	0	0	0	11	5	9	0	0	0	middle
337	bna-MIR167d-p3	AGATCATCCTGCGGCTTCATT	up	1.27075	0.345684	0.0691846	81.3864	103.422	86.2334	68.458	89.4679	91.2818	109.553	109.432	86	88	108	151	185	145	middle
338	PC-5p-155859_20	TATTATATGTGGGAGCTAAA	up	inf	inf	0.0706745	0	6.62936	0	0	0	3.32483	9.77094	6.7923	0	0	0	5.5	16.5	9	low
339	bra-MIR9563a-p5_2ss2GA17CT	AACGGAATATAAGAACTCGTCTCT	down	0.326565	-1.61456	0.070861	6.076	1.98421	5.01357	7.00139	6.21305	1.51129	4.44133	0	5	9	7.5	2.5	7.5	0	low
340	ath-miR169b-3p_L+1R-1_1ss15TG	TGGCAAGTTGTCCTGCGGCTAC	up	3.72037	1.89544	0.0716611	3.96327	14.7448	5.51492	3.88966	2.48522	15.7174	19.838	8.67905	5.5	5	3	26	33.5	11.5	middle
341	aly-miR169b-3p_L+1R-1_1ss15TG	TGGCAAGTTGTCCTGCGGCTAC	up	3.72037	1.89544	0.0716611	3.96327	14.7448	5.51492	3.88966	2.48522	15.7174	19.838	8.67905	5.5	5	3	26	33.5	11.5	middle
342	ghr-MIR7488-p3_1ss10TA	TGAGATTTTAAACAAAAAGGA	up	inf	inf	0.0721624	0	6.82683	0	0	0	8.46321	2.96089	9.0564	0	0	0	14	5	12	low
343	PC-3p-103070_44	TTTTGTAATGTTTTGTAGTATC	up	inf	inf	0.0731904	0	7.40078	0	0	0	11.1835	3.84916	7.16965	0	0	0	18.5	6.5	9.5	middle
344	bna-MIR166e-p5_1ss4AT	GGATTGTTGTCTGGCACGAGG	up	1.21633	0.282531	0.073195	477.572	580.884	476.289	452.757	503.671	525.324	640.737	576.591	475	582	608	869	1082	764	middle
345	aly-MIR159a-p3_1ss12CT	CTTGCATATCTTAGGAGCTTT	up	1.28323	0.359781	0.0740539	1337.04	1715.73	1414.33	1114.78	1482.02	1710.78	1753.44	1682.98	1410.5	1433	1789	2830	2961	2230	high
346	bra-MIR824-p3	CCTTCTCATCGATGGTCTAGA	down	0.854916	-0.226145	0.0743802	1603.11	1370.52	1641.44	1454.73	1713.14	1398.24	1426.56	1286.76	1637	1870	2068	2313	2409	1705	high
347	PC-5p-110635_39	AATAGAGTGGAATATAGAGTAATC	down	0.109249	-3.19431	0.0751324	11.0667	1.20903	5.01357	12.4469	15.7397	3.62709	0	0	5	16	19	6	0	0	middle
348	PC-5p-124596_32	ATAGAGAGAAAAATAGAGAGA	up	6.93667	2.79424	0.0756496	2.00543	13.911	6.01628	0	0	21.158	13.0279	7.547	6	0	0	35	22	10	middle
349	PC-3p-159129_19	AAAAAACAACATTGCAAATCA	down	-inf	-inf	0.0759163	4.10178	0	4.01085	6.22346	2.07102	0	0	0	4	8	2.5	0	0	0	low
350	PC-3p-129132_30	AAGAGACACAGGGGCATATTGAGT	down	-inf	-inf	0.0772134	8.40476	0	7.01899	13.2248	4.97044	0	0	0	7	17	6	0	0	0	middle
351	ath-miR8175_L-2	TCCCCGGCAACGGCGCCA	down	0.521144	-0.940246	0.0786631	811.565	422.942	921.494	566.335	946.868	382.658	486.178	399.991	919	728	1143	633	821	530	middle
352	ath-miR166a-3p	TCGGACCAGGCTTCATTCCCC	down	0.931399	-0.102529	0.0796637	25770.5	24002.7	26574.1	24769.6	25967.9	23620.1	25067.9	23320	26502.2	31840.3	31346.8	39072.7	42331.6	30899.7	high
353	aly-miR166a-3p	TCGGACCAGGCTTCATTCCCC	down	0.931399	-0.102529	0.0796637	25770.5	24002.7	26574.1	24769.6	25967.9	23620.1	25067.9	23320	26502.2	31840.3	31346.8	39072.7	42331.6	30899.7	high
354	bna-miR166a	TCGGACCAGGCTTCATTCCCC	down	0.931399	-0.102529	0.0796637	25770.5	24002.7	26574.1	24769.6	25967.9	23620.1	25067.9	23320	26502.2	31840.3	31346.8	39072.7	42331.6	30899.7	high
355	cas-miR827a_R-2	TTAGATGACCATCAACAAA	up	4.48976	2.16664	0.0802649	1.65681	7.43869	0	0	4.97044	9.06773	9.47485	3.7735	0	0	6	15	16	5	middle
356	PC-5p-60949_96	CGTTTGGCGTTACTCGAACCC	down	0.557787	-0.842215	0.083153	19.0168	10.6073	20.0543	17.1145	19.8817	15.7174	10.067	6.0376	20	22	24	26	17	8	middle
357	PC-3p-102046_45	ATGAAACAAAAGGACACACCCATC	up	inf	inf	0.0840587	0	7.09556	0	0	0	3.02258	7.69831	10.5658	0	0	0	5	13	14	middle
358	PC-5p-43545_142	TTATAGAGTGAACTTATGAAG	down	0.210871	-2.24557	0.0842978	15.2851	3.22318	21.5583	8.55725	15.7397	2.72032	3.55307	3.39615	21.5	11	19	4.5	6	4.5	middle
359	aly-MIR4234-p5_2ss8AG23TC	ATTATGGGCTTCCAACTTAAAACC	down	0.343999	-1.53952	0.0854981	47.8193	16.4498	33.0895	67.2911	43.0771	16.3219	13.0279	19.9996	33	86.5	52	27	22	26.5	middle
360	aly-miR399h-5p	GGGCAAGATCTCTATTGGCAGG	up	2.5209	1.33394	0.0856023	4.41415	11.1276	7.01899	6.22346	0	10.2768	14.8044	8.3017	7	8	0	17	25	11	middle
361	bra-miR164e-3p	CACGTGCTCCCCTCCTCCAAC	up	1.77564	0.828336	0.0862062	8.68764	15.4261	11.0298	10.8911	4.14203	16.3219	11.8436	18.1128	11	14	5	27	20	24	middle
362	PC-5p-105680_43	ACTAAAAAAGCTAAGAACCGGTTT	up	6.5544	2.71246	0.0863063	1.03724	6.79851	0	3.11173	0	9.9745	7.40222	3.0188	0	4	0	16.5	12.5	4	low
363	ath-miR393b-3p_1ss16TC	ATCATGCGATCTCTTCGGATT	up	1.168	0.224044	0.0865179	32.7315	38.2304	34.0923	33.4511	30.651	35.6664	42.0446	36.9803	34	43	37	59	71	49	middle
364	ath-miR159b-3p	TTTGGATTGAAGGGAGCTCTT	up	1.10092	0.138704	0.0874502	372.805	410.426	372.007	363.683	382.724	385.681	430.513	415.085	371	467.5	462	638	727	550	middle
365	cca-miR168a_R+2	TCGCTTGGTGCAGGTCGGGAACA	up	5.16004	2.36738	0.087846	1.38068	7.12435	0	0	4.14203	7.25418	3.55307	10.5658	0	0	5	12	6	14	middle
366	PC-5p-46250_134	CCAAAATTGAGAAAATGGAGT	up	1.92555	0.945268	0.0878848	7.41506	14.278	3.5095	11.28	7.45565	15.1129	10.3631	17.3581	3.5	14.5	9	25	17.5	23	middle
367	bra-miR171a_R-1	TTGAGCCGTGCCAATATCAC	up	1.27698	0.352741	0.0892493	80.1049	102.293	76.9583	80.516	82.8406	92.9442	116.955	96.979	76.75	103.5	100	153.75	197.5	128.5	middle
368	bra-MIR5713-p5	TTTGCAGACCAGTTGGACTAC	down	0.683475	-0.549039	0.089251	115.293	78.7996	107.29	127.581	111.006	73.1463	103.631	59.6213	107	164	134	121	175	79	middle
369	bna-MIR156b-p3	GCTCTCTATACTTCTGTCACC	down	0.48729	-1.03715	0.0921692	15.0885	7.3525	10.0271	18.6704	16.5681	6.64967	7.10614	8.3017	10	24	20	11	12	11	middle
370	ptc-miR6478_R+2_1ss21GA	CCGACCTTAGCTCAGTTGGTAGA	down	0.806708	-0.309882	0.0929373	555.913	448.459	508.877	633.237	525.624	473.638	413.636	458.103	507.5	814	634.5	783.5	698.5	607	middle
371	PC-5p-162502_19	TTTCCCGCTTAAATAATTTAAACC	down	0.113915	-3.13398	0.0934395	8.66407	0.986963	7.01899	14.0028	4.97044	0	2.96089	0	7	18	6	0	5	0	middle
372	ath-MIR414-p3_2ss15CT19AT	ATCGTCATCATCATTATCTTC	up	inf	inf	0.096015	0	3.7341	0	0	0	2.72032	6.21787	2.2641	0	0	0	4.5	10.5	3	middle
373	ath-MIR414-p5_2ss15CT19AT	ATCGTCATCATCATTATCTTC	up	inf	inf	0.096015	0	3.7341	0	0	0	2.72032	6.21787	2.2641	0	0	0	4.5	10.5	3	middle
374	PC-3p-123168_32	TCATAAGTTCACTCTATAAGAAGC	down	-inf	-inf	0.096203	4.46169	0	3.5095	7.39036	2.48522	0	0	0	3.5	9.5	3	0	0	0	low
375	PC-5p-21562_275	TTAACAGCATTCCCACAGGATA	up	2.28517	1.1923	0.0972215	7.10317	16.2319	9.02442	8.55725	3.72783	22.9716	12.1396	13.5846	9	11	4.5	38	20.5	18	middle
376	PC-5p-94990_51	AACGGAATATAAGAAATCGTCTCT	down	0.229097	-2.12597	0.0973657	13.2449	3.03437	16.0434	17.8924	5.79884	0	5.3296	3.7735	16	23	7	0	9	5	middle
377	PC-5p-167433_18	AAATGGAGTAATGAACAAAAT	up	inf	inf	0.0980238	0	2.53293	0	0	0	4.23161	1.48044	1.88675	0	0	0	7	2.5	2.5	low
378	bna-miR169a	CAGCCAAGGATGACTTGCCGA	up	3.10284	1.63359	0.098166	4.41537	13.7002	4.51221	5.83449	2.89942	11.9694	20.0748	9.0564	4.5	7.5	3.5	19.8	33.9	12	middle
379	bna-miR156b	TTGACAGAAGATAGAGAGCAC	down	0.832571	-0.264354	0.0983992	4261.77	3548.23	4568.7	3741.08	4475.53	3478.28	3742.07	3424.33	4556.33	4809	5402.58	5753.83	6319.17	4537.33	high
380	ath-miR157a-5p	TTGACAGAAGATAGAGAGCAC	down	0.832571	-0.264354	0.0983992	4261.77	3548.23	4568.7	3741.08	4475.53	3478.28	3742.07	3424.33	4556.33	4809	5402.58	5753.83	6319.17	4537.33	high
381	cas-MIR398a-p5_1ss5CT	TCGATATGAGAACACATGTGC	down	0.458193	-1.12597	0.0991054	63.4283	29.0624	67.1818	81.6829	41.4203	28.4122	27.8324	30.9427	67	105	50	47	47	41	middle
382	PC-3p-183615_14	CTGCTCACGGCTCTTTCTGTCAGT	up	inf	inf	0.101027	0	6.72046	0	0	0	3.62709	11.2514	5.2829	0	0	0	6	19	7	middle
383	lja-miR1511-3p_2ss5AT24CT	AACCTGGCTCTGATACCATGAAGT	down	0.61888	-0.692269	0.101895	1011.96	626.28	850.301	1285.92	899.649	680.684	586.848	611.307	848	1653	1086	1126	991	810	middle
384	PC-3p-82081_64	TTTGATTTAGTGTTTATGATT	up	3.93829	1.97757	0.103129	1.67119	6.58162	5.01357	0	0	9.67224	5.92178	4.15085	5	0	0	16	10	5.5	low
385	PC-3p-49085_125	ATATAGAGTAAATTTTAGTGTAGC	down	0.367628	-1.44368	0.103221	18.3501	6.74601	12.0326	26.4497	16.5681	9.67224	0	10.5658	12	34	20	16	0	14	middle
386	gma-MIR6300-p5_3	CGTTGTAGTATAGTGGTAAGTATT	up	inf	inf	0.103783	0	5.03788	0	0	0	1.51129	6.81005	6.7923	0	0	0	2.5	11.5	9	low
387	gma-MIR6300-p5_8	TAGTATAGTGGTAAGTATTCCCGC	up	inf	inf	0.103783	0	5.03788	0	0	0	1.51129	6.81005	6.7923	0	0	0	2.5	11.5	9	low
388	gma-MIR6300-p5_2	ATAGTGGTAAGTATTCCCGC	up	inf	inf	0.103783	0	5.03788	0	0	0	1.51129	6.81005	6.7923	0	0	0	2.5	11.5	9	low
389	gma-MIR6300-p5_6	GTTGTAGTATAGTGGTAAGTATT	up	inf	inf	0.103783	0	5.03788	0	0	0	1.51129	6.81005	6.7923	0	0	0	2.5	11.5	9	low
390	PC-5p-40184_155	ATAACTTGGTTTTGCTCCTAC	down	0.573327	-0.80257	0.105487	22.9628	13.1652	27.0733	19.4483	22.367	14.5084	18.9497	6.0376	27	25	27	24	32	8	middle
391	ath-miR159c	TTTGGATTGAAGGGAGCTCCT	down	0.116435	-3.1024	0.105573	4.32656	0.503763	7.01899	3.88966	2.07102	1.51129	0	0	7	5	2.5	2.5	0	0	middle
392	PC-3p-122335_33	AAGAAAAGCTAAGAACCGTCTATT	down	0.619574	-0.690651	0.109597	9.19101	5.69451	9.02442	7.77932	10.7693	3.02258	6.51396	7.547	9	10	13	5	11	10	middle
393	bra-MIR9563a-p5_2ss17CA18CT	AGCGGAATATAAGAACATGTCTCT	down	0.419695	-1.25259	0.109754	4.2819	1.7971	4.01085	4.27863	4.55623	3.02258	2.36871	0	4	5.5	5.5	5	4	0	low
394	PC-3p-98317_48	AACCATTGGAGTAAAACTTACT	up	inf	inf	0.110017	0	9.69385	0	0	0	15.7174	3.55307	9.8111	0	0	0	26	6	13	middle
395	PC-3p-10472_485	TCATCACTCCATTTCCCACTCC	up	1.33491	0.416737	0.111802	47.1278	62.9111	42.114	40.4525	58.8168	53.1973	69.877	65.6589	42	52	71	88	118	87	middle
396	bra-MIR5720-p5	TCACAAAACCATAATACTGTA	down	0.751156	-0.412815	0.112055	86.0926	64.669	96.2605	69.236	92.7815	74.3554	56.2569	63.3948	96	89	112	123	95	84	middle
397	PC-5p-66681_86	ATCACTAAACCCTAAACCCTTG	up	4.95923	2.31012	0.112072	3.17903	15.7655	0	6.22346	3.31362	18.4377	6.21787	22.641	0	8	4	30.5	10.5	30	middle
398	mtr-miR396a-3p_L-1R+1_1ss20GA	CTCAAGAAAGCTGTGGGAAAT	down	0.729678	-0.454667	0.114395	26.9855	19.6908	29.0787	30.3394	21.5386	15.1129	21.3184	22.641	29	39	26	25	36	30	middle
399	PC-3p-120105_34	ATATTATGTTAAGAGATCCAACCT	down	0.359275	-1.47684	0.115859	3.39877	1.22109	5.01357	3.11173	2.07102	0	1.77653	1.88675	5	4	2.5	0	3	2.5	low
400	lja-miR172a_R+1	AGAATCTTGATGATGCTGCAGT	down	0.279897	-1.83703	0.118473	3.17355	0.888267	3.5095	3.11173	2.89942	0	2.6648	0	3.5	4	3.5	0	4.5	0	low
401	bra-miR168b-5p_R-1	TCGCTTGGTGCAGGTCGGGA	down	0.831507	-0.266199	0.126401	603.32	501.665	673.489	527.179	609.293	495.703	552.699	456.594	671.667	677.667	735.5	820	933.333	605	middle
402	bra-MIR5717-p3	AAACAATCCAAACTGGGGATC	down	0.514654	-0.958327	0.127035	8.25314	4.24751	11.0298	5.44553	8.28406	4.23161	4.73742	3.7735	11	7	10	7	8	5	middle
403	bra-MIR860-p5	GGTCAAGTGTAATGTATGTAGTCC	down	0.807305	-0.308815	0.127992	100.298	80.9707	92.2496	116.69	91.9531	73.7509	79.3518	89.8093	92	150	111	122	134	119	middle
404	PC-3p-104641_43	AAGAGATTGTATCTTATATTACGC	down	0.362233	-1.46501	0.12819	9.86799	3.57451	9.02442	14.7807	5.79884	5.44064	0	5.2829	9	19	7	9	0	7	middle
405	gma-miR171c-3p_2ss19AT21AT	TTGAGCCGTGCCAATATCTCT	up	1.85812	0.893843	0.129891	13.0486	24.2459	17.0461	10.5021	11.5977	28.4122	29.6089	14.7167	17	13.5	14	47	50	19.5	middle
406	PC-3p-144517_24	TGATTCTTGGGATTTATCTTT	down	0.133341	-2.9068	0.130961	9.06717	1.20903	6.01628	5.44553	15.7397	3.62709	0	0	6	7	19	6	0	0	middle
407	gma-miR6300	GTCGTTGTAGTATAGTGG	up	1.50299	0.587832	0.131266	37.7243	56.6992	38.6045	38.1187	36.4499	62.2651	66.3239	41.5085	38.5	49	44	103	112	55	middle
408	bra-miR2111a-5p_R-1	TAATCTGCATCCTGAGGTTT	down	0.288027	-1.79573	0.132909	6.1139	1.76097	4.01085	8.94622	5.38464	0	0	5.2829	4	11.5	6.5	0	0	7	middle
409	PC-3p-160103_19	AAGGACCCAAGAACAAGGACCCCC	down	0.052255	-4.25829	0.13354	18.8874	0.986963	26.0705	26.4497	4.14203	0	2.96089	0	26	34	5	0	5	0	middle
410	gma-miR156a_1ss20CT	TGACAGAAGAGAGTGAGCAT	up	1.49339	0.578589	0.137033	32.6936	48.8242	45.1221	26.4497	26.509	51.0815	58.0334	37.3577	45	34	32	84.5	98	49.5	middle
411	stu-miR156f-5p_L-1R+1	TGACAGAAGAGAGTGAGCAT	up	1.49339	0.578589	0.137033	32.6936	48.8242	45.1221	26.4497	26.509	51.0815	58.0334	37.3577	45	34	32	84.5	98	49.5	middle
412	ath-MIR414-p5_1ss18CT	ATCATCGTCATCATCATTATC	up	inf	inf	0.137084	0	6.66423	0	0	0	3.32483	12.1396	4.5282	0	0	0	5.5	20.5	6	middle
413	ath-miR393a-5p_L+1R-1	TTCCAAAGGGATCGCATTGATC	up	3.15295	1.6567	0.139474	4.2643	13.4451	5.01357	7.77932	0	8.46321	10.3631	21.509	5	10	0	14	17.5	28.5	middle
414	mtr-miR393a_L+1	TTCCAAAGGGATCGCATTGATC	up	3.15295	1.6567	0.139474	4.2643	13.4451	5.01357	7.77932	0	8.46321	10.3631	21.509	5	10	0	14	17.5	28.5	middle
415	PC-5p-2944_1308	ATCCCGGGAAGATCAGACGTTGAT	down	0.828887	-0.270753	0.140337	282.446	234.116	256.193	324.398	266.747	233.343	210.519	258.485	255.5	417	322	386	355.5	342.5	middle
416	PC-3p-176175_16	TTATGATTTATCCAAGGGTTCAGA	down	0.220559	-2.18076	0.140654	10.9633	2.41806	10.0271	17.8924	4.97044	7.25418	0	0	10	23	6	12	0	0	middle
417	bra-miR9560a-5p	ACAGGTGGTGGAACAAATATGAGT	up	1.8312	0.872788	0.14266	13.6166	24.9346	7.52035	22.56	10.7693	28.4122	16.581	29.8107	7.5	29	13	47	28	39.5	middle
418	hbr-miR6483_L+3R-1_1ss20AG	CTTTATTGTAGAAATTTTCGGGAT	down	-inf	-inf	0.143669	5.05186	0	2.50678	9.33519	3.31362	0	0	0	2.5	12	4	0	0	0	low
419	cme-miR160a_L+2	AATGCCTGGCTCCCTGTATGCCA	up	1.68021	0.748644	0.143761	10.4594	17.5741	15.5421	11.28	4.55623	20.8558	14.5084	17.3581	15.5	14.5	5.5	34.5	24.5	23	middle
420	PC-5p-59649_99	AATTTAATGGGTCATGGGTCAACC	down	0.591849	-0.756699	0.149663	5.78642	3.42468	7.01899	6.61242	3.72783	3.32483	3.55307	3.39615	7	8.5	4.5	5.5	6	4.5	low
421	bra-MIR9563a-p5_2ss16AG17TG	TTTTTAACTAAAAAAGGTAAG	up	2.12292	1.08605	0.150574	2.96774	6.30029	5.01357	3.88966	0	7.8587	6.51396	4.5282	5	5	0	13	11	6	middle
422	bra-miR9553-5p	TACAAAGCTGAAGCTAATTATG	up	2.11691	1.08196	0.152097	10.6307	22.5042	7.01899	12.4469	12.4261	33.2483	15.3966	18.8675	7	16	15	55	26	25	middle
423	bna-MIR395d-p5	GTTCCCTTTAACGCTTCATTG	up	2.97923	1.57494	0.155018	2.39146	7.12471	2.50678	4.66759	0	3.32483	7.10614	10.9432	2.5	6	0	5.5	12	14.5	middle
424	bna-MIR395f-p5	GTTCCCTTTAACGCTTCATTG	up	2.97923	1.57494	0.155018	2.39146	7.12471	2.50678	4.66759	0	3.32483	7.10614	10.9432	2.5	6	0	5.5	12	14.5	middle
425	PC-5p-112867_38	AAGAACCGGTTCTTAACTTTAACA	down	0.452974	-1.1425	0.158041	6.58196	2.98145	6.01628	5.44553	8.28406	3.02258	5.92178	0	6	7	10	5	10	0	low
426	PC-5p-208154_11	AAATACTGTTGAAACAAAAGGGCA	down	0.171905	-2.54032	0.158208	7.31704	1.25783	7.01899	12.4469	2.48522	0	0	3.7735	7	16	3	0	0	5	middle
427	PC-3p-95039_51	AAACCCGAATCTAACATGGTATCA	down	0.466956	-1.09864	0.158445	18.0606	8.4335	24.0651	21.0042	9.11247	9.67224	3.55307	12.0752	24	27	11	16	6	16	middle
428	bra-miR156a-5p_L+1	TTGACAGAAGAGAGTGAGCAC	up	1.15777	0.211347	0.161839	15990.1	18512.9	17377.5	13626.3	16966.6	17695.1	20075.7	17767.8	17330.5	17516	20481	29271.6	33901.5	23542.8	high
429	PC-3p-78963_67	TCCAAGGGTTTAGGGTTTAGTG	up	3.34043	1.74003	0.163161	1.67119	5.58249	5.01357	0	0	3.62709	4.44133	8.67905	5	0	0	6	7.5	11.5	low
430	PC-5p-81079_65	TTGTGCAAGACTAAGAAGCA	up	3.5424	1.82473	0.163191	4.43254	15.7018	5.01357	0	8.28406	18.1355	23.6871	5.2829	5	0	10	30	40	7	middle
431	ath-miR165a-3p_R+1	TCGGACCAGGCTTCATCCCCCT	up	1.44061	0.526683	0.164792	27.1724	39.1449	23.0624	31.1173	27.3374	38.689	29.3128	49.4329	23	40	33	64	49.5	65.5	middle
432	bna-MIR169n-p3	TGGCAAGTTGCCCTTCGGCTAC	up	1.30106	0.379691	0.166098	12.3095	16.0154	13.0353	14.7807	9.11247	18.74	14.2123	15.094	13	19	11	31	24	20	middle
433	gma-MIR10429-p5_2ss9TG18AG_2	ATGCTTTGGCCTCACTCGCACGCT	down	0.601643	-0.733021	0.168326	10.8307	6.51618	8.52306	13.6138	10.3551	10.579	4.44133	4.5282	8.5	17.5	12.5	17.5	7.5	6	middle
434	gma-MIR10429-p5_2ss9TG18AG_1	ATGCTTTGGCCTCACTCGCAC	down	0.601643	-0.733021	0.168326	10.8307	6.51618	8.52306	13.6138	10.3551	10.579	4.44133	4.5282	8.5	17.5	12.5	17.5	7.5	6	middle
435	PC-5p-143634_24	AGCGGGAGATCTGCATGCAATTCA	down	0.548332	-0.866879	0.169623	8.64881	4.74242	5.01357	9.33519	11.5977	3.02258	5.92178	5.2829	5	12	14	5	10	7	middle
436	PC-5p-136037_27	AACTAAAAATTCTGTGAAATAAAC	down	-inf	-inf	0.173544	9.73922	0	6.01628	19.0593	4.14203	0	0	0	6	24.5	5	0	0	0	middle
437	gma-miR6300_R+6	GTCGTTGTAGTATAGTGGTAAGTA	up	1.23679	0.306605	0.174925	59.64	73.7624	55.6506	72.7367	50.5328	83.7254	66.62	70.9418	55.5	93.5	61	138.5	112.5	94	middle
438	PC-3p-70641_79	ATTTCATTGGATTTTTAGTTGAGG	down	0.325617	-1.61875	0.175005	6.49783	2.1158	6.01628	9.33519	4.14203	6.34741	0	0	6	12	5	10.5	0	0	low
439	aly-miR166a-5p_L+2	AAGGAATGTTGTCTGGCTCGAGG	down	0.471463	-1.08478	0.176179	18.3544	8.65343	21.057	24.8938	9.11247	7.8587	8.29049	9.8111	21	32	11	13	14	13	middle
440	gma-miR6300_R+3	GTCGTTGTAGTATAGTGGTAA	up	1.21246	0.277935	0.176408	17.6955	21.455	18.5502	16.7255	17.8107	18.4377	21.0223	24.9051	18.5	21.5	21.5	30.5	35.5	33	middle
441	ath-miR319c	TTGGACTGAAGGGAGCTCCTT	down	0.797852	-0.325807	0.178941	115.807	92.3969	138.374	110.466	98.5803	104.581	80.5362	92.0734	138	142	119	173	136	122	middle
442	vvi-miR3630-3p_L-3	GGGAATCTCTCTGATGCAC	up	1.52258	0.606514	0.179896	18.9259	28.8161	28.076	10.8911	17.8107	26.9009	34.6424	24.9051	28	14	21.5	44.5	58.5	33	middle
443	csi-miR482d-3p	TCCCTACTCCACCCATGCCATA	up	3.56977	1.83583	0.180782	24.0238	85.7595	0	0	72.0713	59.2425	53.8882	144.148	0	0	87	98	91	191	middle
444	bna-MIR169m-p5_1ss10AT	AGAATGATATTGAGCCAAAGA	up	2.05087	1.03623	0.180909	1.48387	3.04322	2.50678	1.94483	0	2.72032	4.14525	2.2641	2.5	2.5	0	4.5	7	3	low
445	PC-3p-49451_124	AGAGGCATACATTAGAGCAAATCC	down	0.534149	-0.904686	0.181813	19.932	10.6467	11.0298	27.2276	21.5386	7.8587	11.2514	12.8299	11	35	26	13	19	17	middle
446	gma-miR6300_R+2	GTCGTTGTAGTATAGTGGTA	up	1.39596	0.481258	0.182826	31.9714	44.6309	23.5638	27.6166	44.7339	42.3161	48.5586	43.0179	23.5	35.5	54	70	82	57	middle
447	PC-5p-266459_6	TTAGGAGTGTGATTCTTAGCGT	down	-inf	-inf	0.183511	3.328	0	5.01357	0	4.97044	0	0	0	5	0	6	0	0	0	low
448	PC-3p-157963_20	TTTTGTTCATCACTCCATTTG	up	inf	inf	0.183547	0	1.19669	0	0	0	1.81355	1.77653	0	0	0	0	3	3	0	low
449	PC-3p-222585_10	ATGGCGCTATCTCTCCTGCGAAGC	up	inf	inf	0.183547	0	1.99449	0	0	0	3.02258	2.96089	0	0	0	0	5	5	0	low
450	PC-5p-219383_10	GTCAATTGATGGGTAGTAGT	up	inf	inf	0.183547	0	1.99449	0	0	0	3.02258	2.96089	0	0	0	0	5	5	0	middle
451	PC-3p-178546_15	ATATTCCGCTAAGAACTCCACCTT	up	inf	inf	0.183547	0	1.99449	0	0	0	3.02258	2.96089	0	0	0	0	5	5	0	middle
452	csi-miR159a-3p_R+3	TTTGGATTGAAGGGAGCTCTACCT	down	-inf	-inf	0.18362	2.03996	0	3.00814	3.11173	0	0	0	0	3	4	0	0	0	0	low
453	PC-3p-207290_11	ATGGCTAACCATGCAAACTAAATT	up	inf	inf	0.183663	0	2.46686	0	0	0	3.62709	0	3.7735	0	0	0	6	0	5	low
454	PC-5p-216844_10	TTTATGTCAGTTAATGTTTTCGCC	down	-inf	-inf	0.183906	2.67723	0	0	3.88966	4.14203	0	0	0	0	5	5	0	0	0	low
455	PC-5p-222092_10	AACTAAAAAAGCTAAGAACCAATT	down	-inf	-inf	0.183906	2.67723	0	0	3.88966	4.14203	0	0	0	0	5	5	0	0	0	low
456	PC-5p-199301_12	AACAACATTCTCACAGGACAAGCT	down	-inf	-inf	0.183906	3.21268	0	0	4.66759	4.97044	0	0	0	0	6	6	0	0	0	low
457	PC-3p-187974_14	ATATTACACTAAGAACCTCACCCT	down	-inf	-inf	0.183906	3.74812	0	0	5.44553	5.79884	0	0	0	0	7	7	0	0	0	low
458	PC-5p-118308_35	TCAACTTGTAAACCGTTAACGT	up	inf	inf	0.18412	0	3.49138	0	0	0	5.44064	5.03351	0	0	0	0	9	8.5	0	low
459	PC-5p-257192_7	TTTTGAACCACCCATGGGGAC	down	-inf	-inf	0.184199	3.48636	0	5.01357	5.44553	0	0	0	0	5	7	0	0	0	0	low
460	PC-3p-249085_7	AAGGACCTAAGCACAAGGACTTGC	down	-inf	-inf	0.184199	3.48636	0	5.01357	5.44553	0	0	0	0	5	7	0	0	0	0	low
461	ptc-miR6478_L-1R+3_1ss21GA	CGACCTTAGCTCAGTTGGTAGAG	up	inf	inf	0.184837	0	2.66837	0	0	0	4.23161	0	3.7735	0	0	0	7	0	5	low
462	PC-5p-306569_6	ATAAAGTGAAATATAGAGAAATGT	up	inf	inf	0.184869	0	4.19048	0	0	0	6.64967	5.92178	0	0	0	0	11	10	0	low
463	PC-5p-212311_11	ATATGATTGTGTGTTTGTAGAATC	down	-inf	-inf	0.184953	2.93654	0	0	4.66759	4.14203	0	0	0	0	6	5	0	0	0	low
464	stu-MIR8005c-p5_2ss1GT21AT	TGATTTAGGGTTTAGGATTTT	up	inf	inf	0.185445	0	1.69634	0	0	0	2.72032	2.36871	0	0	0	0	4.5	4	0	low
465	PC-3p-202182_12	AAGGACCTAAGAACAAAGACTCCC	down	-inf	-inf	0.185648	3.60414	0	5.01357	0	5.79884	0	0	0	5	0	7	0	0	0	low
466	PC-3p-177760_15	GAGGAAATGCTGACGAACATAAGG	up	inf	inf	0.185908	0	2.99379	0	0	0	4.83612	4.14525	0	0	0	0	8	7	0	low
467	PC-5p-176489_16	ACAAGTGTTCCTCGGAATTTCCTC	down	-inf	-inf	0.186045	6.1948	0	10.0271	8.55725	0	0	0	0	10	11	0	0	0	0	middle
468	PC-5p-211206_11	ATAAACCCTGAACCCTTGGATA	down	-inf	-inf	0.186102	3.60164	0	0	5.83449	4.97044	0	0	0	0	7.5	6	0	0	0	low
469	aly-miR156a-5p_R+2	TGACAGAAGAGAGTGAGCACAT	up	inf	inf	0.186148	0	2.19188	0	0	0	3.02258	3.55307	0	0	0	0	5	6	0	low
470	mes-MIR477k-p3_2ss15AC18CA	AAAAGAAGAAGAAACAAAAAC	up	inf	inf	0.186148	0	1.09594	0	0	0	1.51129	1.77653	0	0	0	0	2.5	3	0	middle
471	mes-MIR477k-p5_2ss15AC18CA	AAAAGAAGAAGAAACAAAAAC	up	inf	inf	0.186148	0	1.09594	0	0	0	1.51129	1.77653	0	0	0	0	2.5	3	0	middle
472	PC-3p-268288_6	CAAGTTGGCCTTGGCTCCCTT	up	inf	inf	0.186148	0	2.19188	0	0	0	3.02258	3.55307	0	0	0	0	5	6	0	low
473	PC-3p-145009_24	ATCGTTAGCTTTGTTGAAATT	up	inf	inf	0.186173	0	2.79245	0	0	0	0	3.84916	4.5282	0	0	0	0	6.5	6	low
474	PC-5p-136419_27	AAGACTTTGAACTTTTTTGCT	up	inf	inf	0.186213	0	5.58868	0	0	0	9.06773	7.69831	0	0	0	0	15	13	0	low
475	PC-3p-207799_11	ATATCGATTTGGACATGGGCCGCC	down	-inf	-inf	0.186316	6.78834	0	11.0298	9.33519	0	0	0	0	11	12	0	0	0	0	middle
476	ptc-miR167f-3p_1ss8GC	AGATCATCTGGCAGTTTCACC	up	4.28635	2.09975	0.186346	4.14203	17.7542	0	0	12.4261	12.0903	9.47485	31.6974	0	0	15	20	16	42	middle
477	PC-5p-191225_13	ATATCAGGCTCCGAATGGTAACGT	up	inf	inf	0.186588	0	2.59489	0	0	0	4.23161	3.55307	0	0	0	0	7	6	0	low
478	PC-5p-17219_330	TTGTGGAATCCCATAGACAAA	up	1.20647	0.270788	0.187006	13.1636	15.8814	11.5312	15.9476	12.0119	17.5309	15.3966	14.7167	11.5	20.5	14.5	29	26	19.5	middle
479	hbr-MIR6173-p3_2ss4CT19GA	CAGTGCTGTAGCTAACGCA	down	-inf	-inf	0.187178	1.52593	0	2.50678	0	2.07102	0	0	0	2.5	0	2.5	0	0	0	low
480	PC-3p-197894_12	TCAGACGACTTAACTTTAAGT	down	-inf	-inf	0.187178	3.66224	0	6.01628	0	4.97044	0	0	0	6	0	6	0	0	0	low
481	PC-3p-197762_12	TTACTCTATATTCCACTCTATT	down	-inf	-inf	0.187178	3.66224	0	6.01628	0	4.97044	0	0	0	6	0	6	0	0	0	low
482	PC-5p-302654_6	ATAAATAGTGAGGTGAATTTAAC	up	inf	inf	0.187646	0	2.19599	0	0	0	3.62709	2.96089	0	0	0	0	6	5	0	low
483	PC-5p-188085_14	ATATTCTGCTAAGAACTATATCCT	up	inf	inf	0.188442	0	3.1715	0	0	0	4.23161	0	5.2829	0	0	0	7	0	7	low
484	PC-5p-352935_5	ATAAACCCTGAATCCTTGGAT	up	inf	inf	0.189383	0	2.2448	0	0	0	0	2.96089	3.7735	0	0	0	0	5	5	low
485	PC-5p-134247_27	AAATAGTAGTCAAGATTTTGA	up	inf	inf	0.189406	0	4.57864	0	0	0	0	7.69831	6.0376	0	0	0	0	13	8	low
486	PC-3p-164973_18	AATAAATCAAAATAAAAAGGGCCC	up	inf	inf	0.189443	0	3.59419	0	0	0	6.04515	4.73742	0	0	0	0	10	8	0	low
487	PC-5p-205440_11	AATGGAATATAAGAACATGTCTCT	down	-inf	-inf	0.189511	2.95337	0	0	3.88966	4.97044	0	0	0	0	5	6	0	0	0	low
488	bra-MIR9563a-p5_2ss3CT17CT	AGTGGAATATAAGAACTCGTCTCT	down	-inf	-inf	0.189932	2.07742	0	3.5095	2.72276	0	0	0	0	3.5	3.5	0	0	0	0	low
489	mtr-MIR2678-p5_2ss16GA22AG	CAAGCACCATGTCGAAGAAGCG	down	-inf	-inf	0.189932	1.78065	0	3.00814	2.3338	0	0	0	0	3	3	0	0	0	0	low
490	PC-5p-223083_10	TTAATGCATGTTTGTTGAATT	down	-inf	-inf	0.189932	1.48387	0	2.50678	1.94483	0	0	0	0	2.5	2.5	0	0	0	0	low
491	PC-3p-379268_5	TTTTAATAATATAGATAGATGTAC	down	-inf	-inf	0.189932	2.96774	0	5.01357	3.88966	0	0	0	0	5	5	0	0	0	0	low
492	PC-3p-224965_10	AAGAGACGGTTTCTTATATTCTGC	down	-inf	-inf	0.189932	2.96774	0	5.01357	3.88966	0	0	0	0	5	5	0	0	0	0	low
493	PC-5p-169814_17	ATGGGAAGAGCTCTCTACTAAAGA	down	-inf	-inf	0.192053	4.52605	0	0	7.77932	5.79884	0	0	0	0	10	7	0	0	0	low
494	mtr-miR172b_L+2	AAAGAATCTTGATGATGCTGCAT	down	0.772964	-0.371527	0.193327	77.86	60.183	69.1872	96.4636	67.9293	64.0786	56.8491	59.6213	69	124	82	106	96	79	middle
495	PC-5p-124932_31	AAACTCTGAACCCTTGGATAAATC	down	0.420249	-1.25068	0.194121	2.84269	1.19464	4.51221	1.94483	2.07102	1.51129	2.07262	0	4.5	2.5	2.5	2.5	3.5	0	low
496	PC-3p-182612_15	AATTAGAGTAATCATAACCCG	down	-inf	-inf	0.195005	1.9953	0	0	3.5007	2.48522	0	0	0	0	4.5	3	0	0	0	low
497	PC-5p-112403_38	ATCTGTTTTATGCTTCCGCAA	up	2.1673	1.1159	0.195346	3.76495	8.15978	0	4.66759	6.62725	12.0903	7.10614	5.2829	0	6	8	20	12	7	middle
498	PC-3p-168934_17	TTCATCACTCCATTTTCCAGTC	down	-inf	-inf	0.195357	2.82664	0	3.5095	0	4.97044	0	0	0	3.5	0	6	0	0	0	low
499	PC-5p-234437_8	AAATGGAATGGGAAATATAGT	down	-inf	-inf	0.195522	3.76495	0	0	4.66759	6.62725	0	0	0	0	6	8	0	0	0	low
500	csi-MIR159a-p5_2ss9GA19GC	TGATGATGATGATGATAGCTT	down	-inf	-inf	0.196017	3.69129	0	6.51764	0	4.55623	0	0	0	6.5	0	5.5	0	0	0	low
501	PC-5p-211531_11	AAGAGAAGAAGATATCAGAAT	down	-inf	-inf	0.197056	1.69305	0	3.00814	0	2.07102	0	0	0	3	0	2.5	0	0	0	low
502	PC-3p-280176_6	GAGAAATGAAGTAGGATTGGAGCA	up	inf	inf	0.197823	0	3.72596	0	0	0	6.64967	0	4.5282	0	0	0	11	0	6	low
503	bra-MIR9563a-p3_1ss19GA	AGCGGAATATAAGAACCCATCTCT	down	-inf	-inf	0.198045	4.48908	0	8.02171	5.44553	0	0	0	0	8	7	0	0	0	0	low
504	PC-3p-256568_7	ATAGAGACAAATATAGCATTC	down	-inf	-inf	0.198909	3.2295	0	0	3.88966	5.79884	0	0	0	0	5	7	0	0	0	low
505	PC-5p-193016_13	ACTAAAAATCTTGTGAAATAAACC	down	-inf	-inf	0.199483	3.45516	0	0	6.22346	4.14203	0	0	0	0	8	5	0	0	0	low
506	PC-3p-193761_13	AAGAACTGTCTCTTATCCGAAACT	down	-inf	-inf	0.199483	3.45516	0	0	6.22346	4.14203	0	0	0	0	8	5	0	0	0	low
507	PC-3p-243879_7	AATTAAATGTAACTAGATCTTGAC	down	-inf	-inf	0.199545	3.89553	0	7.01899	4.66759	0	0	0	0	7	6	0	0	0	0	low
508	PC-3p-255730_7	ATTTTATTATGGAGTGAGATATA	down	-inf	-inf	0.199545	3.89553	0	7.01899	4.66759	0	0	0	0	7	6	0	0	0	0	low
509	PC-5p-190712_13	ATAATTTACTGTAAAATAGAGTGG	down	-inf	-inf	0.199545	3.89553	0	7.01899	4.66759	0	0	0	0	7	6	0	0	0	0	low
510	PC-5p-166909_18	AAACCCTTTTGTTTTGTATTGTCC	up	inf	inf	0.199664	0	2.72084	0	0	0	0	3.25698	4.90555	0	0	0	0	5.5	6.5	low
511	ath-MIR406-p3_2ss4AG18TG	AAAGCGAGTCTTCATAGG	up	inf	inf	0.200817	0	1.24818	0	0	0	0	1.48044	2.2641	0	0	0	0	2.5	3	low
512	gma-MIR6300-p3_2ss6AT17TA	GTAGTTTAGTGGTAAGAATTC	up	inf	inf	0.200817	0	2.49636	0	0	0	0	2.96089	4.5282	0	0	0	0	5	6	low
513	gma-MIR5032-p3_2ss14AG18AC	TGAAATGAGGCATGGAACGGAGCC	down	-inf	-inf	0.201941	4.2643	0	5.01357	7.77932	0	0	0	0	5	10	0	0	0	0	low
514	bna-MIR6035-p5_2ss3GA21GA	ATAGAGTAGAAAATGCAGTCA	up	inf	inf	0.202738	0	1.29333	0	0	0	1.51129	2.36871	0	0	0	0	2.5	4	0	low
515	PC-5p-161917_19	ATAACTTAGAAACTTTCAATTATT	down	-inf	-inf	0.204228	7.16964	0	0	13.2248	8.28406	0	0	0	0	17	10	0	0	0	middle
516	PC-5p-374927_5	ACCGTCTTTTAACTTTTAACTAAG	up	inf	inf	0.204516	0	3.27288	0	0	0	6.04515	0	3.7735	0	0	0	10	0	5	low
517	bna-miR169m	TGAGCCAAAGATGACTTGCCG	up	1.65963	0.730864	0.20602	40.6441	67.4542	38.6045	43.5642	39.7635	79.1915	84.6814	38.4897	38.5	56	48	131	143	51	middle
518	PC-3p-177167_16	TCGGGCGGACGACTGAATTGT	up	inf	inf	0.206413	0	1.82292	0	0	0	0	2.07262	3.39615	0	0	0	0	3.5	4.5	low
519	PC-5p-185750_14	AGAAATTATCATTGGAGATATGCC	up	inf	inf	0.207773	0	1.61078	0	0	0	1.81355	0	3.0188	0	0	0	3	0	4	low
520	mtr-miR319a-3p_R+1	TTGGACTGAAGGGAGCTCCCA	down	-inf	-inf	0.208632	2.68823	0	3.00814	5.05656	0	0	0	0	3	6.5	0	0	0	0	low
521	PC-5p-185162_14	AATATAAAACTAGAGCTTGACCCG	down	-inf	-inf	0.209125	3.71447	0	0	7.00139	4.14203	0	0	0	0	9	5	0	0	0	low
522	hbr-miR6483_L+4R-1_1ss21AG	ACTTTATTGTAGAAATTTTCGGGAT	down	-inf	-inf	0.210123	6.87545	0	2.50678	14.3917	3.72783	0	0	0	2.5	18.5	4.5	0	0	0	middle
523	PC-3p-177324_16	GTCCACTTTCTCCTTGTCGTT	up	inf	inf	0.211018	0	1.71458	0	0	0	0	3.25698	1.88675	0	0	0	0	5.5	2.5	low
524	PC-3p-71414_78	TATTCTCCTAAAAACTCTGCC	down	0.649835	-0.621855	0.213497	11.2184	7.2901	11.0298	15.1697	7.45565	5.44064	8.88267	7.547	11	19.5	9	9	15	10	middle
525	bra-MIR5722-p3	TTAATCAAGAAGTGGATGATTG	down	0.562273	-0.830658	0.213718	10.246	5.76102	6.01628	14.7807	9.94087	4.83612	4.14525	8.3017	6	19	12	8	7	11	middle
526	gma-miR6300_R+7	GTCGTTGTAGTATAGTGGTAAGTAT	up	inf	inf	0.214084	0	1.37396	0	0	0	0	1.48044	2.64145	0	0	0	0	2.5	3.5	low
527	PC-3p-162789_19	AATGACGGTTTTTGGCATATC	down	-inf	-inf	0.214391	2.79759	0	3.00814	0	5.38464	0	0	0	3	0	6.5	0	0	0	low
528	lja-miR168-5p_1ss21AC	TCGCTTGGTGCAGGTCGGGACC	up	inf	inf	0.216901	0	2.80051	0	0	0	5.44064	2.96089	0	0	0	0	9	5	0	low
529	PC-3p-100211_46	TTACTCTATATTCCACTCTAT	down	0.342843	-1.54438	0.22023	17.5829	6.02816	14.5393	30.3394	7.86986	4.83612	9.47485	3.7735	14.5	39	9.5	8	16	5	middle
530	PC-5p-187664_14	TCTAAACCCTTGGATAAATCA	down	-inf	-inf	0.221074	3.78177	0	0	3.88966	7.45565	0	0	0	0	5	9	0	0	0	low
531	PC-3p-142520_24	AGACATAGTAGAAGACTTTCC	down	-inf	-inf	0.221944	4.564	0	9.02442	4.66759	0	0	0	0	9	6	0	0	0	0	low
532	PC-5p-170329_17	AAGAACCGTCTCTTAACTTTAACT	down	-inf	-inf	0.222928	2.29668	0	0	2.3338	4.55623	0	0	0	0	3	5.5	0	0	0	low
533	bna-MIR160d-p3	TGGCGTACAGAGTAGTCAAGCA	up	1.29214	0.369765	0.223759	10.4274	13.4736	13.5366	7.39036	10.3551	11.788	13.9162	14.7167	13.5	9.5	12.5	19.5	23.5	19.5	middle
534	PC-3p-177669_15	ATATTCCGCTAAGAATCTCACACT	down	-inf	-inf	0.225172	3.30868	0	0	6.61242	3.31362	0	0	0	0	8.5	4	0	0	0	low
535	PC-3p-236412_8	TTTAAAATAGAATATCATTGGAGC	up	inf	inf	0.225274	0	3.02006	0	0	0	3.02258	0	6.0376	0	0	0	5	0	8	low
536	bra-miR9554-3p_1ss2CT	TTATATCCAAGTATCATTCCT	down	0.652614	-0.615698	0.225674	12.2177	7.97347	12.0326	16.3366	8.28406	10.8813	4.73742	8.3017	12	21	10	18	8	11	middle
537	cas-miR167c_L+1R+1	TAGGTCATGCTGGTAGCTTCACC	up	2.28078	1.18953	0.225839	7.86345	17.9348	0	19.4483	4.14203	18.1355	13.0279	22.641	0	25	5	30	22	30	middle
538	bra-MIR9568-p5	TAGGATGAGGTTCTTAGTGTA	up	inf	inf	0.227415	0	2.9995	0	0	0	0	2.96089	6.0376	0	0	0	0	5	8	low
539	PC-3p-315047_5	TTTTGTTCATCACTCCGTTTCC	up	inf	inf	0.227546	0	1.50101	0	0	0	3.02258	1.48044	0	0	0	0	5	2.5	0	low
540	bra-MIR9559-p5	TCATTAGGTTTGGATTTTGGT	up	2.34775	1.23128	0.228939	3.48881	8.19087	0	4.66759	5.79884	3.02258	9.47485	12.0752	0	6	7	5	16	16	middle
541	aly-miR857-5p	AAACTTTCACCATACAAAATA	down	0.458529	-1.12492	0.229431	3.54647	1.62616	2.50678	2.3338	5.79884	1.51129	1.48044	1.88675	2.5	3	7	2.5	2.5	2.5	low
542	aly-MIR395i-p5_2ss7CT19TC	GTTCCTTCGAACACTTCACTG	up	inf	inf	0.230128	0	7.00152	0	0	0	0	14.2123	6.7923	0	0	0	0	24	9	middle
543	PC-3p-130884_29	ATTTATAGAGGCAAATATAGC	down	0.487311	-1.03709	0.231575	4.18511	2.03945	5.01357	5.05656	2.48522	4.23161	0	1.88675	5	6.5	3	7	0	2.5	low
544	bna-MIR395e-p5	GTTCCCTGAAACGCTTCATT	up	inf	inf	0.232319	0	4.73348	0	0	0	9.67224	0	4.5282	0	0	0	16	0	6	low
545	PC-5p-162600_19	CACGACTTTGCATGTATCATA	up	inf	inf	0.232528	0	4.42934	0	0	0	4.23161	0	9.0564	0	0	0	7	0	12	low
546	bra-miR9563b-5p_L-1R+1_1ss7TC	AGAACCCGTCTCTTAACTTTTAAC	up	2.03046	1.02181	0.233158	4.94197	10.0345	6.01628	4.66759	4.14203	15.7174	5.3296	9.0564	6	6	5	26	9	12	middle
547	bra-miR9563a-3p_L+3_2ss19AG24AC	AGTTAAAAGTTAAGAGACGAGTTC	down	-inf	-inf	0.234126	2.65077	0	2.50678	5.44553	0	0	0	0	2.5	7	0	0	0	0	low
548	PC-5p-254741_7	AGGTTGTTGGTGAATCTCGAACCC	down	-inf	-inf	0.234126	2.65077	0	2.50678	5.44553	0	0	0	0	2.5	7	0	0	0	0	low
549	PC-3p-89206_56	AGATTTTTGTGATTGTTTGTTTGT	up	2.67317	1.41855	0.234693	3.11173	8.31819	0	9.33519	0	11.4858	5.92178	7.547	0	12	0	19	10	10	middle
550	aly-miR166b-5p	GGACTGTTGTCTGGCTCGAGG	up	1.09903	0.136231	0.234803	188.029	206.65	179.82	195.391	188.877	193.646	229.074	197.228	179.333	251.167	228	320.333	386.833	261.333	middle
551	bna-MIR166d-p5	GGACTGTTGTCTGGCTCGAGG	up	1.09903	0.136231	0.234803	188.029	206.65	179.82	195.391	188.877	193.646	229.074	197.228	179.333	251.167	228	320.333	386.833	261.333	middle
552	PC-5p-102394_45	AGAAGAAAAGAAGATATTAGA	down	0.474612	-1.07518	0.235302	7.09295	3.3664	5.01357	4.66759	11.5977	2.72032	4.73742	2.64145	5	6	14	4.5	8	3.5	middle
553	PC-3p-177297_16	ATATTCCGTTAAGAACTTCACCCT	up	inf	inf	0.23697	0	5.10107	0	0	0	0	4.73742	10.5658	0	0	0	0	8	14	middle
554	PC-5p-87804_58	AAATGGAGTAATGAACAAAATT	up	1.87708	0.908487	0.237893	6.95239	13.0502	0	10.5021	10.3551	17.2287	13.6201	8.3017	0	13.5	12.5	28.5	23	11	middle
555	ptc-miR6478_1ss21GA	CCGACCTTAGCTCAGTTGGTA	down	0.92296	-0.11566	0.24088	412.474	380.697	406.6	422.417	408.404	381.751	413.932	346.407	405.5	543	493	631.5	699	459	middle
556	PC-5p-223939_10	AAGGTTCTTAGGAGAATATGAGAA	down	-inf	-inf	0.245958	4.72305	0	10.0271	0	4.14203	0	0	0	10	0	5	0	0	0	middle
557	PC-5p-179230_15	AAACCTTGAACCCTTGGATAAATC	up	inf	inf	0.246124	0	2.70387	0	0	0	5.74289	2.36871	0	0	0	0	9.5	4	0	low
558	PC-5p-218308_10	ATGGGAAGAGTTCTATACTAAAGA	up	inf	inf	0.247283	0	3.40502	0	0	0	7.25418	2.96089	0	0	0	0	12	5	0	low
559	PC-5p-210957_11	TGAGCCTCGAACCCAGGACCTT	up	inf	inf	0.251671	0	4.20316	0	0	0	0	3.55307	9.0564	0	0	0	0	6	12	low
560	PC-5p-296282_6	GGATAAACCCTGAACCCTTGGATA	down	-inf	-inf	0.251968	2.30509	0	0	1.94483	4.97044	0	0	0	0	2.5	6	0	0	0	low
561	PC-3p-222346_10	AGTTAAAAGCTAAGGGACCCTACA	down	-inf	-inf	0.25548	3.03974	0	2.50678	6.61242	0	0	0	0	2.5	8.5	0	0	0	0	low
562	ptc-miR398a_L+1	CTGTGTTCTCAGGTCACCCCTT	up	3.92856	1.974	0.261835	1.29655	5.09358	0	3.88966	0	9.9745	2.6648	2.64145	0	5	0	16.5	4.5	3.5	low
563	cca-MIR167-p3_2ss3TA17TA	TGAGTGTGTGTGTGTGAGTGTGT	down	-inf	-inf	0.263502	2.48658	0	5.51492	1.94483	0	0	0	0	5.5	2.5	0	0	0	0	low
564	cca-MIR167-p5_2ss3TA17TA	TGAGTGTGTGTGTGTGAGTGTGT	down	-inf	-inf	0.263502	2.48658	0	5.51492	1.94483	0	0	0	0	5.5	2.5	0	0	0	0	low
565	PC-3p-155597_20	CGTCCACTTTCTCCTTGTCGT	up	inf	inf	0.26744	0	1.98421	0	0	0	1.51129	4.44133	0	0	0	0	2.5	7.5	0	low
566	aly-miR166g-5p	GGAATGTTGTTTGGCTCGAGG	down	0.392784	-1.34819	0.270683	16.6366	6.53458	16.5448	28.3945	4.97044	3.62709	5.03351	10.9432	16.5	36.5	6	6	8.5	14.5	middle
567	csi-miR12108-3p	ATTTTAAAACGTGCGGATGTCTGC	up	inf	inf	0.271821	0	4.00576	0	0	0	0	2.96089	9.0564	0	0	0	0	5	12	low
568	PC-3p-182224_15	AGCGGAATATAAGAAACTGTTTCT	down	-inf	-inf	0.27648	5.78896	0	0	13.2248	4.14203	0	0	0	0	17	5	0	0	0	middle
569	PC-5p-211684_11	AATTAATAAAACTAAGAACCGGTT	up	inf	inf	0.277815	0	2.50648	0	0	0	5.74289	1.77653	0	0	0	0	9.5	3	0	low
570	ath-miR156g_L+1	TCGACAGAAGAGAGTGAGCAC	up	1.43013	0.516144	0.279017	5.68537	8.13081	9.02442	3.88966	4.14203	7.55644	7.40222	9.43375	9	5	5	12.5	12.5	12.5	low
571	bra-MIR5713-p3	TACCTAGCTCCGGTAGTCCAAC	down	0.572661	-0.804247	0.280379	30.1098	17.2427	20.0543	40.4525	29.8226	9.67224	33.7541	8.3017	20	52	36	16	57	11	middle
572	mdm-miR1511_L+1R+1_1ss6AG	AACCTGGCTCTGATACCATGAAG	down	0.571331	-0.807602	0.282602	14.2551	8.1444	22.0597	12.8359	7.86986	12.3926	5.62569	6.41495	22	16.5	9.5	20.5	9.5	8.5	middle
573	lja-miR1511-3p_R-1_1ss5AT	AACCTGGCTCTGATACCATGAAG	down	0.571331	-0.807602	0.282602	14.2551	8.1444	22.0597	12.8359	7.86986	12.3926	5.62569	6.41495	22	16.5	9.5	20.5	9.5	8.5	middle
574	vvi-miR156a_L+1	TTGACAGAAGAGAGGGAGCAC	down	-inf	-inf	0.282863	3.03	0	7.01899	0	2.07102	0	0	0	7	0	2.5	0	0	0	low
575	bna-MIR6031-p3	GATTGTTTCGAAACGCTGTCAACC	down	0.64014	-0.64354	0.286138	82.9338	53.0892	95.2578	110.466	43.0771	74.9599	42.0446	42.2632	95	142	52	124	71	56	middle
576	bra-miR159a	TTTGGATTGAAGGGAGCTCTA	up	1.13387	0.181249	0.288562	119119	135065	133602	97860	125896	130013	147640	127542	133240	125795	151974	215070	249318	168996	high
577	aly-MIR838-p3	TCTTCTTCTTCTTGCACAACC	up	1.75347	0.810212	0.290856	5.04292	8.8426	6.01628	0	9.11247	6.64967	10.067	9.8111	6	0	11	11	17	13	middle
578	PC-3p-163425_18	AAGGAAATATGTATCCACACAAAC	up	inf	inf	0.293255	0	4.78103	0	0	0	3.02258	0	11.3205	0	0	0	5	0	15	middle
579	stu-MIR8005c-p3_2ss4AG17GT	AGGGTTTAGGGTTTAGTGATT	up	1.31839	0.398778	0.293455	8.67283	11.4342	7.52035	8.55725	9.94087	7.55644	13.9162	12.8299	7.5	11	12	12.5	23.5	17	middle
580	ath-miR319a_L+1R-1	CTTGGACTGAAGGGAGCTCCC	down	0.283326	-1.81947	0.29647	12.2944	3.48333	7.01899	24.8938	4.97044	0	5.92178	4.5282	7	32	6	0	10	6	middle
581	gma-miR171n_L+3_1ss24AT	TGATTGAGCCGCGTCAATATCTTT	up	inf	inf	0.296806	0	4.81556	0	0	0	11.4858	2.96089	0	0	0	0	19	5	0	middle
582	bna-miR6031	AAGAGGTTCGGAGCGGTTTGAAGC	down	0.512242	-0.965103	0.301239	113.176	57.9733	56.152	190.593	92.7815	83.4231	49.7429	40.7538	56	245	112	138	84	54	middle
583	PC-5p-142199_25	GAGTGGAATATAAAGTAATCTTGT	down	0.290187	-1.78495	0.30295	1.73599	0.503763	0	2.72276	2.48522	1.51129	0	0	0	3.5	3	2.5	0	0	low
584	PC-3p-87888_57	ATTTCACTGGATTTTTAGTTAAGG	up	1.79999	0.847991	0.30667	2.11488	3.80678	4.01085	2.3338	0	5.44064	2.96089	3.0188	4	3	0	9	5	4	low
585	PC-3p-204693_12	AAGAAACAGTTTCGTATATTCCGC	up	4.47534	2.162	0.307307	0.648277	2.90126	0	1.94483	0	5.74289	2.96089	0	0	2.5	0	9.5	5	0	low
586	csi-miR1515a	TCATTTTTGCGTGCAATGATCC	up	inf	inf	0.307608	0	5.2636	0	0	0	0	2.96089	12.8299	0	0	0	0	5	17	middle
587	ath-miR164a_R+1	TGGAGAAGCAGGGCACGTGCAT	up	1.43961	0.52568	0.307837	10.2864	14.8084	10.0271	10.8911	9.94087	10.2768	21.3184	12.8299	10	14	12	17	36	17	middle
588	PC-3p-179617_15	AATTAAAAGCTAAGAGACTGTATC	down	0.398837	-1.32613	0.309781	7.07324	2.82107	11.5312	3.88966	5.79884	8.46321	0	0	11.5	5	7	14	0	0	middle
589	PC-5p-160480_19	AATTAGTGGATTGGCCCAAGTTCC	down	-inf	-inf	0.311149	9.1912	0	5.01357	22.56	0	0	0	0	5	29	0	0	0	0	middle
590	csi-miR482b-3p	TCTTGCCCACCCCTCCCATTCC	up	8.92976	3.15862	0.313884	6.62725	59.1798	0	0	19.8817	16.9264	22.5028	138.11	0	0	24	28	38	183	middle
591	PC-5p-152212_21	GAACAAAAAATAAAAGCATTACTC	up	3.07496	1.62057	0.316134	1.52593	4.69219	2.50678	0	2.07102	7.8587	6.21787	0	2.5	0	2.5	13	10.5	0	low
592	mtr-miR171e-3p_2ss1AT13GA	TGATTGAGCCGCACCAATATC	down	0.506167	-0.982313	0.316752	8.0895	4.09464	10.5285	11.669	2.07102	4.23161	5.03351	3.0188	10.5	15	2.5	7	8.5	4	middle
593	bra-miR9554-5p_L+3_1ss21AG	CAGGAATGATACTTGGATATGATC	down	0.272762	-1.87428	0.319001	4.43254	1.20903	5.01357	0	8.28406	3.62709	0	0	5	0	10	6	0	0	low
594	PC-3p-191401_13	AGGAAACAACCGTCGTTTGTCGTT	down	0.158946	-2.65339	0.321805	6.33878	1.00753	5.01357	14.0028	0	3.02258	0	0	5	18	0	5	0	0	middle
595	PC-5p-168190_17	AAACATGAACTTTGGGGTTGGCCA	down	0.297547	-1.74881	0.324538	3.3861	1.00753	6.01628	0	4.14203	3.02258	0	0	6	0	5	5	0	0	middle
596	PC-5p-159482_19	ATATATAAGAGACTTGGGTCAATC	down	0.595982	-0.74666	0.328427	4.94197	2.94532	6.01628	4.66759	4.14203	0	3.55307	5.2829	6	6	5	0	6	7	low
597	bra-MIR5719-p5_2ss2AT19AC	TTGTGTTGTGATGATAATCC	down	0.896393	-0.157796	0.330718	25590.4	22939.1	27715	21493.5	27562.7	22036.4	24889.2	21891.6	27640	27629	33272	36453	42030	29007	high
598	vvi-MIR156d-p3	TGCTCACCTCTCTTTCTGTCAGC	down	0.241792	-2.04816	0.330763	2.44912	0.592178	5.01357	2.3338	0	0	1.77653	0	5	3	0	0	3	0	low
599	csi-miR3954_L+1	TTGGACAGAGAAATCACGGTCA	up	inf	inf	0.331917	0	14.6654	0	0	0	2.1158	4.14525	37.735	0	0	0	3.5	7	50	middle
600	PC-3p-76342_71	TGCTCATTCTCGTTCTGTCATA	up	1.35657	0.43996	0.334718	18.718	25.3922	13.0353	24.8938	18.2249	16.3219	26.648	33.2068	13	32	22	27	45	44	middle
601	csi-miR482f-3p_L+1	TTTTTCCCACACCTCCCATCCC	up	4.66352	2.22142	0.336366	35.7966	166.938	0	4.66759	102.722	59.2425	65.7318	375.841	0	6	124	98	111	498	middle
602	ath-miR398b-5p_L-1R+1_1ss21CT	GGGTTGATATGAGAACACATG	down	0.331786	-1.59168	0.336985	5.35446	1.77653	0	7.77932	8.28406	0	5.3296	0	0	10	10	0	9	0	low
603	PC-3p-192799_13	ATATTCCGTTAAGAACCTCACCCT	up	2.23829	1.16239	0.341039	2.59311	5.80412	0	7.77932	0	6.04515	5.3296	6.0376	0	10	0	10	9	8	middle
604	PC-5p-65131_88	ATATTGTTGAAACAGAAGGGCACC	down	0.674148	-0.568862	0.342318	26.9124	18.1429	22.0597	40.4525	18.2249	25.3896	12.4357	16.6034	22	52	22	42	21	22	middle
605	PC-3p-35285_177	TAGTGGAAGCAGCAACGAGAA	down	0.726714	-0.460541	0.34254	13.1072	9.52516	16.5448	12.8359	9.94087	14.8106	6.21787	7.547	16.5	16.5	12	24.5	10.5	10	middle
606	PC-3p-11574_450	TTGTTCACAATTGCATAGTCC	up	1.21799	0.284499	0.34762	45.4853	55.4005	47.1275	40.4525	48.876	47.7567	71.6535	46.7914	47	52	59	79	121	62	middle
607	PC-3p-154576_21	AGTGGATTTGTGGGAGGCAATGTC	up	2.87059	1.52135	0.347699	2.70124	7.75417	2.50678	3.11173	2.48522	14.2061	0	9.0564	2.5	4	3	23.5	0	12	middle
608	PC-5p-115500_36	AAATACTGTTGAAACAGGAGGGCA	down	0.276161	-1.85642	0.35127	8.19847	2.2641	0	16.7255	7.86986	0	0	6.7923	0	21.5	9.5	0	0	9	middle
609	PC-5p-153091_21	ATATTGTTGAAACAGAAGGGTACC	down	0.319058	-1.64811	0.351489	2.16536	0.690874	4.01085	0	2.48522	0	2.07262	0	4	0	3	0	3.5	0	low
610	gma-miR319c_L+1R+1	CTTGGACTGAAGGGAGCTCCTT	down	0.146663	-2.76942	0.356725	14.0764	2.06448	5.51492	34.229	2.48522	3.92935	0	2.2641	5.5	44	3	6.5	0	3	middle
611	PC-5p-159667_19	ATAATTTACTGCAAAATAGAATGG	up	2.83464	1.50317	0.356836	1.29655	3.67526	0	3.88966	0	5.74289	0	5.2829	0	5	0	9.5	0	7	low
612	PC-5p-82087_64	TTAGAGCATCTCCAACCCCACTCC	down	0.613977	-0.703744	0.360859	3.24848	1.99449	4.51221	2.3338	2.89942	3.02258	2.96089	0	4.5	3	3.5	5	5	0	middle
613	gma-MIR6300-p3_4	GTATAGTGGTAAGTATTCCCGC	down	0.451746	-1.14642	0.362472	5.97628	2.69976	2.50678	11.28	4.14203	5.13838	2.96089	0	2.5	14.5	5	8.5	5	0	middle
614	gma-MIR6300-p5_1	AGTATAGTGGTAAGTATTCCCGCC	down	0.451746	-1.14642	0.362472	5.97628	2.69976	2.50678	11.28	4.14203	5.13838	2.96089	0	2.5	14.5	5	8.5	5	0	middle
615	gma-MIR6300-p3_5	GTATAGTGGTAAGTATTCCCGCC	down	0.451746	-1.14642	0.362472	5.97628	2.69976	2.50678	11.28	4.14203	5.13838	2.96089	0	2.5	14.5	5	8.5	5	0	middle
616	gma-MIR6300-p5_7	TAGTATAGTGGTAAGTATTCCCG	down	0.451746	-1.14642	0.362472	5.97628	2.69976	2.50678	11.28	4.14203	5.13838	2.96089	0	2.5	14.5	5	8.5	5	0	middle
617	gma-MIR6300-p3_10	TATAGTGGTAAGTATTCCCGCC	down	0.451746	-1.14642	0.362472	5.97628	2.69976	2.50678	11.28	4.14203	5.13838	2.96089	0	2.5	14.5	5	8.5	5	0	middle
618	gma-MIR6300-p3_3	GTAGTATAGTGGTAAGTATTCCCG	down	0.451746	-1.14642	0.362472	5.97628	2.69976	2.50678	11.28	4.14203	5.13838	2.96089	0	2.5	14.5	5	8.5	5	0	middle
619	gma-MIR6300-p3_1	AGTATAGTGGTAAGTATTCCCGCC	down	0.451746	-1.14642	0.362472	5.97628	2.69976	2.50678	11.28	4.14203	5.13838	2.96089	0	2.5	14.5	5	8.5	5	0	middle
620	gma-MIR6300-p3_2	GTAGTATAGTGGTAAGTATTCCC	down	0.451746	-1.14642	0.362472	5.97628	2.69976	2.50678	11.28	4.14203	5.13838	2.96089	0	2.5	14.5	5	8.5	5	0	middle
621	gma-MIR6300-p3_7	GTTGTAGTATAGTGGTAAGT	down	0.451746	-1.14642	0.362472	5.97628	2.69976	2.50678	11.28	4.14203	5.13838	2.96089	0	2.5	14.5	5	8.5	5	0	middle
622	gma-MIR6300-p3_6	GTGGTAAGTATTCCCGCC	down	0.451746	-1.14642	0.362472	5.97628	2.69976	2.50678	11.28	4.14203	5.13838	2.96089	0	2.5	14.5	5	8.5	5	0	middle
623	gma-MIR6300-p3_9	TAGTGGTAAGTATTCCCGCC	down	0.451746	-1.14642	0.362472	5.97628	2.69976	2.50678	11.28	4.14203	5.13838	2.96089	0	2.5	14.5	5	8.5	5	0	middle
624	gma-MIR6300-p5_4	GTAGTATAGTGGTAAGTATTCCC	down	0.451746	-1.14642	0.362472	5.97628	2.69976	2.50678	11.28	4.14203	5.13838	2.96089	0	2.5	14.5	5	8.5	5	0	middle
625	gma-MIR6300-p5_5	GTGGTAAGTATTCCCGCC	down	0.451746	-1.14642	0.362472	5.97628	2.69976	2.50678	11.28	4.14203	5.13838	2.96089	0	2.5	14.5	5	8.5	5	0	middle
626	gma-MIR6300-p3_8	TAGTATAGTGGTAAGTATTCCCG	down	0.451746	-1.14642	0.362472	5.97628	2.69976	2.50678	11.28	4.14203	5.13838	2.96089	0	2.5	14.5	5	8.5	5	0	middle
627	PC-3p-168179_17	ATATGAAATAGATAAACAATGTTC	down	0.353196	-1.50146	0.363819	3.56129	1.25783	6.01628	4.66759	0	0	0	3.7735	6	6	0	0	0	5	low
628	PC-3p-207370_11	GTTAAAAGTTAAGAGACAGATTCT	down	0.238663	-2.06695	0.363912	6.32441	1.5094	0	14.0028	4.97044	0	0	4.5282	0	18	6	0	0	6	middle
629	ptc-miR159d_L+1R-1	TCTTGGATTGAAGGGAGCTCC	down	0.176224	-2.50452	0.373237	18.1087	3.19118	5.01357	44.3421	4.97044	4.83612	4.73742	0	5	57	6	8	8	0	middle
630	vvi-miR3630-3p_L-3R-1	GGGAATCTCTCTGATGCA	up	2.99184	1.58103	0.37337	1.00271	2.99996	3.00814	0	0	5.74289	3.25698	0	3	0	0	9.5	5.5	0	low
631	bra-miR9558-5p	AGAGATGTCTGGCTTGCAACA	up	1.27237	0.347513	0.37658	9.84354	12.5246	8.02171	13.2248	8.28406	9.67224	16.581	11.3205	8	17	10	16	28	15	middle
632	PC-3p-117366_35	ATATTAAGTCTTAAGTAGTGTCGA	down	0.296547	-1.75367	0.377452	9.41598	2.79228	8.02171	20.2262	0	4.23161	4.14525	0	8	26	0	7	7	0	middle
633	aly-miR398b-3p_1ss15AG	TGTGTTCTCAGGTCGCCCCTG	down	0.233048	-2.1013	0.377934	415.206	96.7629	102.277	980.973	162.368	100.047	97.4133	92.8281	102	1261	196	165.5	164.5	123	middle
634	mtr-miR398b	TGTGTTCTCAGGTCGCCCCTG	down	0.233048	-2.1013	0.377934	415.206	96.7629	102.277	980.973	162.368	100.047	97.4133	92.8281	102	1261	196	165.5	164.5	123	middle
635	PC-3p-62437_93	TATTACAAAGTTGTACTTCGAC	down	0.773886	-0.369808	0.378034	12.7716	9.88374	10.0271	10.8911	17.3965	6.64967	12.4357	10.5658	10	14	21	11	21	14	middle
636	csi-miR482e-3p	TTGCCAACTCCTCCCATGCCGA	up	13.4265	3.74702	0.379083	9.11247	122.349	0	0	27.3374	23.5761	18.9497	324.521	0	0	33	39	32	430	middle
637	mtr-miR160a_1ss21AT	TGCCTGGCTCCCTGTATGCCT	down	0.846958	-0.239637	0.379258	136.096	115.268	149.404	159.476	99.4087	106.999	122.581	116.224	149	205	120	177	207	154	middle
638	mes-miR160c_1ss21GT	TGCCTGGCTCCCTGTATGCCT	down	0.846958	-0.239637	0.379258	136.096	115.268	149.404	159.476	99.4087	106.999	122.581	116.224	149	205	120	177	207	154	middle
639	PC-5p-86321_59	CAGGACCTCACCCTTTAACAGCAT	down	0.634374	-0.656594	0.380337	9.5989	6.0893	3.5095	12.4469	12.8403	3.02258	7.69831	7.547	3.5	16	15.5	5	13	10	middle
640	PC-5p-22837_262	AGTAATGAACAAAAAATAAAAGGA	down	0.824284	-0.278787	0.383667	21.6993	17.8863	26.0705	24.1159	14.9113	17.8332	16.581	19.2449	26	31	18	29.5	28	25.5	middle
641	csi-miR12105-5p	TTTCTTGAGACAAAACATGCATC	up	18.2075	4.18646	0.386507	13.5306	246.359	0	0	40.5919	39.2935	29.6089	670.174	0	0	49	65	50	888	middle
642	csi-miR9560-5p	ACAGGAGGTGGAACAAATATGAAA	up	inf	inf	0.389749	0	36.4591	0	0	0	3.02258	2.96089	103.394	0	0	0	5	5	137	middle
643	bra-miR396-5p	TTCCACAGCTTTCTTGAACTT	down	0.94526	-0.0812169	0.392468	6953.01	6572.4	7248.62	6286.47	7323.94	6403.03	6958.09	6356.08	7229	8081	8841	10592	11750	8422	high
644	csi-miR3951a-5p	TAGATAAAGATGAGAGAAAAA	up	16.6077	4.05378	0.392752	3.86589	64.2037	0	0	11.5977	9.06773	7.69831	175.845	0	0	14	15	13	233	middle
645	PC-5p-181812_15	AATGGAGTAATGAACAAAAAATT	up	2.57614	1.36521	0.3929	1.29655	3.34011	0	3.88966	0	0	4.73742	5.2829	0	5	0	0	8	7	low
646	csi-miR3952-3p	TGAAGGGCCTTTCTAGAGCAC	up	24.5207	4.61593	0.394839	15.7397	385.948	0	0	47.2191	41.107	42.0446	1074.69	0	0	57	68	71	1424	middle
647	PC-3p-204664_12	TCCAAGAGTTTAGGATTTAGTG	up	3.06679	1.61673	0.397167	1.29655	3.97626	0	3.88966	0	3.62709	0	8.3017	0	5	0	6	0	11	low
648	ptc-miR6478_R-2	CCGACCTTAGCTCAGTTGG	down	0.853647	-0.228289	0.397436	85.7066	73.1632	99.77	64.5684	92.7815	65.8922	87.9384	65.6589	99.5	83	112	109	148.5	87	middle
649	PC-3p-156823_20	TTTAAAAATCGGTTTTTAGCTTTT	up	2.08536	1.06029	0.398646	1.67119	3.48503	5.01357	0	0	4.23161	2.07262	4.15085	5	0	0	7	3.5	5.5	low
650	csi-miR3951a-5p_R-3_1ss18AT	TAGATAAAGATGAGAGAT	up	inf	inf	0.402025	0	28.6799	0	0	0	3.02258	0	83.017	0	0	0	5	0	110	middle
651	gma-miR171c-3p	TTGAGCCGTGCCAATATCACA	up	2.91167	1.54185	0.402197	0.648277	1.88757	0	1.94483	0	1.81355	3.84916	0	0	2.5	0	3	6.5	0	low
652	PC-5p-139296_26	GATTGTTAGTATATAACTTTGATT	up	2.55187	1.35156	0.402771	1.81518	4.6321	0	5.44553	0	7.8587	0	6.0376	0	7	0	13	0	8	low
653	bra-MIR5726-p3_1ss12TG	AATAAGGTCTTGCAACGTGTCGTC	up	1.08413	0.116532	0.40695	844.854	915.928	764.068	980.195	790.299	912.818	942.155	892.81	762	1260	954	1510	1591	1183	middle
654	bna-miR156b_1ss6AG	TTGACGGAAGATAGAGAGCAC	up	10.0738	3.33253	0.408444	28.6956	289.073	2.50678	39.6745	43.9055	38.689	37.6033	790.926	2.5	51	53	64	63.5	1048	middle
655	ath-miR157d_L+1_1ss6AG	TTGACGGAAGATAGAGAGCAC	up	10.0738	3.33253	0.408444	28.6956	289.073	2.50678	39.6745	43.9055	38.689	37.6033	790.926	2.5	51	53	64	63.5	1048	middle
656	bra-miR9568-3p	TCATCGTAAGAGATCTGCATT	up	2.16275	1.11287	0.412399	2.67723	5.79019	0	3.88966	4.14203	9.67224	7.69831	0	0	5	5	16	13	0	middle
657	PC-3p-93009_52	ATTTTGGAGTAAAATATGGAGTGG	down	0.418185	-1.25779	0.413108	13.787	5.76551	0	26.4497	14.9113	6.04515	11.2514	0	0	34	18	10	19	0	middle
658	ath-miR157d_L+1	CTGACAGAAGATAGAGAGCAC	down	0.0813193	-3.62026	0.413486	13.8024	1.1224	0	38.5076	2.89942	0	1.48044	1.88675	0	49.5	3.5	0	2.5	2.5	middle
659	PC-3p-172441_16	TGGAGTGAGATATGAAGTTGG	up	2.18236	1.12589	0.414089	2.48522	5.42364	0	0	7.45565	3.02258	9.47485	3.7735	0	0	9	5	16	5	low
660	PC-3p-192136_13	TCCCTCTATTTTCTCCTCTAT	up	4.80203	2.26365	0.416176	1.29655	6.2261	0	3.88966	0	15.7174	2.96089	0	0	5	0	26	5	0	middle
661	mdm-miR408b	ACAGGGAAGAGGTAGAGCATG	down	0.0773585	-3.6923	0.418942	56.7316	4.38867	0	160.254	9.94087	3.92935	6.21787	3.0188	0	206	12	6.5	10.5	4	middle
662	gma-miR166a-5p_R+1	GGAATGTTGTCTGGCTCGAGGC	down	0.669011	-0.579899	0.420363	7.69672	5.14919	10.0271	9.33519	3.72783	8.76547	1.77653	4.90555	10	12	4.5	14.5	3	6.5	middle
663	cas-miR171c-5p_2ss8GA12CT	AGATATTAGTGTGGTTCAATC	up	inf	inf	0.42265	0	0.251881	0	0	0	0.755644	0	0	0	0	0	1.25	0	0	low
664	bra-miR9555b-5p_L+1R+2_1ss3GA	ATATAATTGCGGGGTTCTAAGCTT	down	-inf	-inf	0.42265	1.55586	0	0	4.66759	0	0	0	0	0	6	0	0	0	0	low
665	bra-MIR9555b-p3_2ss17TG21TC	ATACGCATATATAATAGATACATA	up	inf	inf	0.42265	0	1.71279	0	0	0	5.13838	0	0	0	0	0	8.5	0	0	low
666	bra-MIR9563a-p5_1ss7GA	TTAGCGAAATATAAGAACCCGTCT	down	-inf	-inf	0.42265	1.29655	0	0	3.88966	0	0	0	0	0	5	0	0	0	0	low
667	bra-MIR9563a-p5_2ss1GA22CA	ATTCTTAGCGGAATATAAGAAACC	down	-inf	-inf	0.42265	2.07449	0	0	6.22346	0	0	0	0	0	8	0	0	0	0	low
668	bra-MIR9563a-p3_2ss15AG20AC	AAAAGTTAAGAGACGAGTTCTTAT	down	-inf	-inf	0.42265	0.835595	0	2.50678	0	0	0	0	0	2.5	0	0	0	0	0	low
669	bra-MIR9566-p3	TAGAGAGAGCCTAAGTATTTG	down	-inf	-inf	0.42265	2.07449	0	0	6.22346	0	0	0	0	0	8	0	0	0	0	low
670	bra-MIR9567-p5	AACACATATAGTTTGCAGGGT	down	-inf	-inf	0.42265	2.59311	0	0	7.77932	0	0	0	0	0	10	0	0	0	0	low
671	ath-miR160c-3p_L+1R-1	GCGTACAAGGAGTCAAGCATG	up	inf	inf	0.42265	0	1.00753	0	0	0	3.02258	0	0	0	0	0	5	0	0	low
672	aly-MIR169d-p3	TGGCTCTGTTTCCTTCTCTTC	up	inf	inf	0.42265	0	0.328988	0	0	0	0	0.986963	0	0	0	0	0	1.66667	0	low
673	ath-MIR169h-p3_1ss10CT	GGCAGTCTCTTTGGCTATT	down	-inf	-inf	0.42265	0.432185	0	0	1.29655	0	0	0	0	0	1.66667	0	0	0	0	low
674	ath-MIR169m-p5_1ss15AC	TCAAAGATGAATAGCAGAATC	up	inf	inf	0.42265	0	1.18436	0	0	0	0	3.55307	0	0	0	0	0	6	0	low
675	bna-MIR169d-p3	TAGGCAGTCTCCTTGGCTATC	up	inf	inf	0.42265	0	0.986963	0	0	0	0	2.96089	0	0	0	0	0	5	0	low
676	aly-miR169n-3p_1ss19CT	GGCAGTCTCTTTGGCTATT	down	-inf	-inf	0.42265	0.432185	0	0	1.29655	0	0	0	0	0	1.66667	0	0	0	0	low
677	bna-MIR169l-p3_1ss10CT	GGCAGTCTCTTTGGCTATT	down	-inf	-inf	0.42265	0.432185	0	0	1.29655	0	0	0	0	0	1.66667	0	0	0	0	low
678	ath-miR172e-3p_L+4R-1	AATGGGAATCTTGATGATGCTGCA	up	inf	inf	0.42265	0	1.00753	0	0	0	3.02258	0	0	0	0	0	5	0	0	low
679	ath-miR319a_R+1	TTGGACTGAAGGGAGCTCCCTT	down	-inf	-inf	0.42265	5.44553	0	0	16.3366	0	0	0	0	0	21	0	0	0	0	middle
680	bna-MIR6036-p3	AAGTGATGTTTAAAATAAGAATTC	up	inf	inf	0.42265	0	1.00753	0	0	0	3.02258	0	0	0	0	0	5	0	0	low
681	csi-miR156b-3p_L+1R-1_1ss8TG	TGCTCACGGCTCTTTCTGTCAGC	down	-inf	-inf	0.42265	2.85242	0	0	8.55725	0	0	0	0	0	11	0	0	0	0	low
682	mtr-MIR164a-p3	CACGTGCTCCCCTTCTCCAAC	down	-inf	-inf	0.42265	2.85242	0	0	8.55725	0	0	0	0	0	11	0	0	0	0	low
683	mdm-MIR397b-p3_1ss14CT	ATCAACGCTGCACTCAATTAT	down	-inf	-inf	0.42265	2.59311	0	0	7.77932	0	0	0	0	0	10	0	0	0	0	low
684	bol-miR9409_L-1	TTTGTTCATGACTGCATTTTC	up	inf	inf	0.42265	0	1.38175	0	0	0	0	4.14525	0	0	0	0	0	7	0	low
685	ptc-miR156k	TGACAGAAGAGAGGGAGCAC	down	-inf	-inf	0.42265	1.55586	0	0	4.66759	0	0	0	0	0	6	0	0	0	0	low
686	aqc-MIR166d-p5	GGAATGTTGTTTGGCTCGAAGC	down	-inf	-inf	0.42265	1.55586	0	0	4.66759	0	0	0	0	0	6	0	0	0	0	low
687	csi-miR403b-5p_1ss20CT	AGTTTGTGCGTGAATCTAATC	down	-inf	-inf	0.42265	1.67119	0	5.01357	0	0	0	0	0	5	0	0	0	0	0	middle
688	ath-miR827_L-3_2ss20CT21TA	GATGACCATCAACAAATA	up	inf	inf	0.42265	0	0.592178	0	0	0	0	1.77653	0	0	0	0	0	3	0	low
689	mdm-miR1511_L+2R-2	TAACCTAGCTCTGATACCATG	down	-inf	-inf	0.42265	9.5945	0	0	28.7835	0	0	0	0	0	37	0	0	0	0	middle
690	hbr-MIR6173-p5_2ss6GT18AG	GTATCTACCCGTGCAGTG	up	inf	inf	0.42265	0	0.592178	0	0	0	0	1.77653	0	0	0	0	0	3	0	low
691	gma-MIR6300-p5_1ss14AT	GTAGTATAGTGGTTAGTATTCC	up	inf	inf	0.42265	0	1.20903	0	0	0	3.62709	0	0	0	0	0	6	0	0	low
692	gra-MIR8674b-p5_2ss6CT20CT	AAGTTTAAGGTTTAGGGTTTA	up	inf	inf	0.42265	0	0.888267	0	0	0	0	2.6648	0	0	0	0	0	4.5	0	low
693	csi-miR156j-5p	AGCTGCTGACTCGTTGGTTCA	down	-inf	-inf	0.42265	2.85242	0	0	8.55725	0	0	0	0	0	11	0	0	0	0	low
694	aly-miR172e-5p_L+2R+1	AAGCAGCACCATTAAGATTCACA	down	-inf	-inf	0.42265	1.67119	0	5.01357	0	0	0	0	0	5	0	0	0	0	0	low
695	mdm-miR319c-3p_L-1R+1_1ss19TC	TCCAACGAAGCAGGAGCCGAG	down	-inf	-inf	0.42265	3.63035	0	0	10.8911	0	0	0	0	0	14	0	0	0	0	middle
696	mdm-miR319d	AACTGCCGACTCATTCACTCA	down	-inf	-inf	0.42265	1.55586	0	0	4.66759	0	0	0	0	0	6	0	0	0	0	low
697	ptc-miR390a_R+1	AAGCTCAGGAGGGATAGCGCCC	up	inf	inf	0.42265	0	0.986963	0	0	0	0	2.96089	0	0	0	0	0	5	0	low
698	mdm-miR391	TACGCAGGAGAGATGACGCCG	down	-inf	-inf	0.42265	2.85242	0	0	8.55725	0	0	0	0	0	11	0	0	0	0	low
699	ppe-miR398a-3p_1ss20TC	TGTGTTCTCAGGTCGCCCCCG	down	-inf	-inf	0.42265	8.73013	0	0	26.1904	0	0	0	0	0	33.6667	0	0	0	0	middle
700	ath-miR5658_L+1_1ss4GT	GATTATGATGATGATGATGAAA	up	inf	inf	0.42265	0	1.18436	0	0	0	0	3.55307	0	0	0	0	0	6	0	low
701	hbr-miR6485_L+2_1ss17GT	CCTAGGATGTAGAAGATCATAA	down	-inf	-inf	0.42265	1.81518	0	0	5.44553	0	0	0	0	0	7	0	0	0	0	low
702	mdm-miR7126-3p	TTGCGTTCCACTGATTCTTTCG	down	-inf	-inf	0.42265	2.85242	0	0	8.55725	0	0	0	0	0	11	0	0	0	0	low
703	mdm-miR10984b-3p	CTCACGTACGCTGTCCCGAGAA	down	-inf	-inf	0.42265	4.40828	0	0	13.2248	0	0	0	0	0	17	0	0	0	0	middle
704	mdm-miR10996b	TCACCATTGCATCTCATGTTCC	down	-inf	-inf	0.42265	6.74208	0	0	20.2262	0	0	0	0	0	26	0	0	0	0	middle
705	mdm-miR11010	AGTAACTATAGCTGTTTTCTA	down	-inf	-inf	0.42265	1.29655	0	0	3.88966	0	0	0	0	0	5	0	0	0	0	low
706	PC-3p-268996_6	AGCTATGAGATCAAAGGGTTG	down	-inf	-inf	0.42265	1.00271	0	3.00814	0	0	0	0	0	3	0	0	0	0	0	low
707	PC-3p-295658_6	CTTGGCTTGTGTATCTTTTTT	up	inf	inf	0.42265	0	0.592178	0	0	0	0	1.77653	0	0	0	0	0	3	0	low
708	PC-5p-222631_10	TAGGGTCCCTAAACTTTTAAC	up	inf	inf	0.42265	0	2.01505	0	0	0	6.04515	0	0	0	0	0	10	0	0	low
709	PC-5p-371927_5	AGCCATTACTCCATTTTCAACTCC	up	inf	inf	0.42265	0	1.00753	0	0	0	3.02258	0	0	0	0	0	5	0	0	low
710	PC-5p-293127_6	TTGCTTCAATGTGTTCCTTTATC	up	inf	inf	0.42265	0	1.18436	0	0	0	0	3.55307	0	0	0	0	0	6	0	low
711	PC-3p-354518_5	ATTGACGCTGCCGCTGCCGCTGAC	up	inf	inf	0.42265	0	1.00753	0	0	0	3.02258	0	0	0	0	0	5	0	0	low
712	PC-3p-327017_5	TTTGTTCATCACTCCGTTTCC	up	inf	inf	0.42265	0	0.493482	0	0	0	0	1.48044	0	0	0	0	0	2.5	0	low
713	PC-5p-240688_8	TAATTCAGTCGTCCGCCCGAC	up	inf	inf	0.42265	0	1.30978	0	0	0	3.92935	0	0	0	0	0	6.5	0	0	low
714	PC-3p-164758_18	CCTGCCAATAGAGATCTTGCCC	up	inf	inf	0.42265	0	1.77653	0	0	0	0	5.3296	0	0	0	0	0	9	0	low
715	PC-5p-192304_13	AAGATACGGTCTCTAGATTTTAAC	up	inf	inf	0.42265	0	2.5661	0	0	0	0	7.69831	0	0	0	0	0	13	0	low
716	PC-5p-342462_5	TTTTAGTTTTACCAAGTTGTA	up	inf	inf	0.42265	0	0.986963	0	0	0	0	2.96089	0	0	0	0	0	5	0	low
717	PC-3p-411976_5	ACAACTTGGTAAAACTATAAC	up	inf	inf	0.42265	0	0.986963	0	0	0	0	2.96089	0	0	0	0	0	5	0	low
718	PC-5p-256636_7	CAACTCCATATCTCACTCCATAAT	up	inf	inf	0.42265	0	2.92182	0	0	0	8.76547	0	0	0	0	0	14.5	0	0	low
719	PC-5p-335339_5	TACGTAGGAGAGATACCGTCACCA	up	inf	inf	0.42265	0	1.00753	0	0	0	3.02258	0	0	0	0	0	5	0	0	low
720	PC-3p-286438_6	TAGAGTACCATTGGAGCAAACTCA	down	-inf	-inf	0.42265	1.55586	0	0	4.66759	0	0	0	0	0	6	0	0	0	0	low
721	PC-5p-214385_11	ATTGGTGGTCCTTGTTCTTGG	down	-inf	-inf	0.42265	1.55586	0	0	4.66759	0	0	0	0	0	6	0	0	0	0	low
722	PC-5p-414797_5	ATAAAGTGAAATATAGAGTAT	up	inf	inf	0.42265	0	1.00753	0	0	0	3.02258	0	0	0	0	0	5	0	0	low
723	PC-3p-382597_5	ATGTTAACGGAATTGAAGTTGAGT	down	-inf	-inf	0.42265	0.648277	0	0	1.94483	0	0	0	0	0	2.5	0	0	0	0	low
724	PC-3p-172254_17	GAGGGTAACATATGTTAACGGAAC	down	-inf	-inf	0.42265	2.85242	0	0	8.55725	0	0	0	0	0	11	0	0	0	0	low
725	PC-5p-408164_5	ATACTTTTCGGCTAAGAGACGGGT	down	-inf	-inf	0.42265	1.29655	0	0	3.88966	0	0	0	0	0	5	0	0	0	0	low
726	PC-3p-414100_5	ACAGCAAAAAGAGTTCAAAGTC	up	inf	inf	0.42265	0	1.00753	0	0	0	3.02258	0	0	0	0	0	5	0	0	low
727	PC-3p-201638_12	ATATGTGTATGCAATTGTGGAACC	down	-inf	-inf	0.42265	3.11173	0	0	9.33519	0	0	0	0	0	12	0	0	0	0	low
728	PC-3p-218665_10	AAGAAAATCTGAGAACCGTCTCTT	down	-inf	-inf	0.42265	1.03724	0	0	3.11173	0	0	0	0	0	4	0	0	0	0	middle
729	PC-3p-361751_5	ATAGAGTGAACTATTGAAGCAAAT	up	inf	inf	0.42265	0	1.00753	0	0	0	3.02258	0	0	0	0	0	5	0	0	low
730	PC-3p-270231_6	TTAGGATCGGTGCTCTGCAGG	down	-inf	-inf	0.42265	2.00543	0	6.01628	0	0	0	0	0	6	0	0	0	0	0	low
731	PC-5p-230751_9	ATGATATAGCACCAAATGTCCACC	down	-inf	-inf	0.42265	2.3338	0	0	7.00139	0	0	0	0	0	9	0	0	0	0	low
732	PC-3p-243846_7	AAAGTTAACCATTGGAACAAAACC	down	-inf	-inf	0.42265	2.33966	0	7.01899	0	0	0	0	0	7	0	0	0	0	0	low
733	PC-5p-292721_6	ATAATATGAGATTTTAGTAGGAAA	up	inf	inf	0.42265	0	1.20903	0	0	0	3.62709	0	0	0	0	0	6	0	0	low
734	PC-5p-209073_11	AACCCGGGGTTTTTAGGATGGAGT	down	-inf	-inf	0.42265	2.85242	0	0	8.55725	0	0	0	0	0	11	0	0	0	0	low
735	PC-3p-291212_6	TTCAAGCATCTTTCTTCTCTT	up	inf	inf	0.42265	0	2.21656	0	0	0	6.64967	0	0	0	0	0	11	0	0	low
736	PC-3p-193093_13	ATTTAAGGTTTAGTATTTTGC	up	inf	inf	0.42265	0	1.20903	0	0	0	3.62709	0	0	0	0	0	6	0	0	middle
737	PC-5p-267260_6	TTAGCGTAATATAAGATACAGTCC	up	inf	inf	0.42265	0	1.20903	0	0	0	3.62709	0	0	0	0	0	6	0	0	low
738	PC-3p-220617_10	ATTATTGGTTGATTTGTGGTTAGA	down	-inf	-inf	0.42265	2.59311	0	0	7.77932	0	0	0	0	0	10	0	0	0	0	low
739	PC-5p-205779_11	CAAAATTGAGAAAATGGAGTGT	up	inf	inf	0.42265	0	1.08566	0	0	0	0	3.25698	0	0	0	0	0	5.5	0	low
740	PC-3p-216431_10	TCGTGGACGACTGAATTATTT	up	inf	inf	0.42265	0	0.986963	0	0	0	0	2.96089	0	0	0	0	0	5	0	low
741	PC-5p-206057_11	AGGTGGATTTGCTCTAATGTATGC	down	-inf	-inf	0.42265	2.3338	0	0	7.00139	0	0	0	0	0	9	0	0	0	0	low
742	PC-3p-397086_5	ATTCTTAGGTCCACCCCCTAGTGT	down	-inf	-inf	0.42265	1.29655	0	0	3.88966	0	0	0	0	0	5	0	0	0	0	low
743	PC-3p-234630_8	ATAAGTGATATAAGAGCCGTCTCT	down	-inf	-inf	0.42265	2.85242	0	0	8.55725	0	0	0	0	0	11	0	0	0	0	low
744	PC-3p-206369_11	TATATATGTATTAAGGACCCA	down	-inf	-inf	0.42265	1.83831	0	5.51492	0	0	0	0	0	5.5	0	0	0	0	0	low
745	PC-5p-363136_5	AATGCTCCAATCGAACTTCATATC	up	inf	inf	0.42265	0	1.00753	0	0	0	3.02258	0	0	0	0	0	5	0	0	low
746	PC-5p-226414_9	AATGGGTCTTGGGTCAACTCAACC	down	-inf	-inf	0.42265	3.88966	0	0	11.669	0	0	0	0	0	15	0	0	0	0	middle
747	PC-3p-220206_10	AGGATTTAGTGTTTTTGATTTAGA	down	-inf	-inf	0.42265	0.648277	0	0	1.94483	0	0	0	0	0	2.5	0	0	0	0	low
748	PC-3p-221073_10	TTATAGAACAAAACTGTGCGAC	down	-inf	-inf	0.42265	3.34238	0	10.0271	0	0	0	0	0	10	0	0	0	0	0	middle
749	PC-3p-231907_8	TCCGAATATTCCGAGGCTTTTC	up	inf	inf	0.42265	0	1.61204	0	0	0	4.83612	0	0	0	0	0	8	0	0	low
750	PC-5p-291234_6	TTAGCGTAATATAAGATACAGTC	down	-inf	-inf	0.42265	4.40828	0	0	13.2248	0	0	0	0	0	17	0	0	0	0	middle
751	PC-3p-396055_5	AACGGTTTGTAAGTTGAGGGTTTA	down	-inf	-inf	0.42265	1.67119	0	5.01357	0	0	0	0	0	5	0	0	0	0	0	middle
752	PC-3p-413705_5	GACGGAATTCCGAGGAAATGAATT	down	-inf	-inf	0.42265	3.34238	0	10.0271	0	0	0	0	0	10	0	0	0	0	0	middle
753	PC-5p-226889_9	TCAGGAGGACTTTGAGACTTC	up	inf	inf	0.42265	0	2.82107	0	0	0	8.46321	0	0	0	0	0	14	0	0	low
754	PC-3p-387244_5	AGAAGTGGGTTGGAGCAATTTCAC	down	-inf	-inf	0.42265	1.29655	0	0	3.88966	0	0	0	0	0	5	0	0	0	0	low
755	PC-3p-224468_10	ATATTCGGAGATAAATAGAACGGG	down	-inf	-inf	0.42265	2.59311	0	0	7.77932	0	0	0	0	0	10	0	0	0	0	low
756	PC-5p-267851_6	CTAAACCTTCAATTCTAAACC	up	inf	inf	0.42265	0	1.18436	0	0	0	0	3.55307	0	0	0	0	0	6	0	low
757	PC-3p-246033_7	ATAGAGACAAATATAGCATTT	up	inf	inf	0.42265	0	1.41054	0	0	0	4.23161	0	0	0	0	0	7	0	0	low
758	PC-5p-293932_6	CGGAATATAAGAAACGTCTCTTA	up	inf	inf	0.42265	0	1.00753	0	0	0	3.02258	0	0	0	0	0	5	0	0	low
759	PC-5p-279437_6	AGGGTAGTAGACTTCATTTGAAGT	up	inf	inf	0.42265	0	1.20903	0	0	0	3.62709	0	0	0	0	0	6	0	0	low
760	PC-3p-291042_6	ATCTTATATTACGCTAAGAATCCC	down	-inf	-inf	0.42265	1.55586	0	0	4.66759	0	0	0	0	0	6	0	0	0	0	low
761	PC-5p-370277_5	TTACCCAACTTCATATCTCACTCC	down	-inf	-inf	0.42265	2.59311	0	0	7.77932	0	0	0	0	0	10	0	0	0	0	low
762	PC-5p-205321_11	TATAGAGTGAAATATAGAGGA	down	-inf	-inf	0.42265	3.67662	0	11.0298	0	0	0	0	0	11	0	0	0	0	0	middle
763	PC-5p-246479_7	AACAGCATTGCCACTGGACAAGC	up	inf	inf	0.42265	0	1.41054	0	0	0	4.23161	0	0	0	0	0	7	0	0	low
764	PC-5p-142651_24	AATATATTTTAGACTTATAACCAG	up	inf	inf	0.42265	0	1.61204	0	0	0	4.83612	0	0	0	0	0	8	0	0	middle
765	cca-MIR156c-p3_2ss7CT17AC	AGAGCATTGAGAGGACCT	down	0.496581	-1.0099	0.425471	4.27261	2.1217	7.01899	0	5.79884	1.81355	2.6648	1.88675	7	0	7	3	4.5	2.5	low
766	PC-3p-113378_38	AAAGACCCAACCTAAGAGACCTGC	down	0.773087	-0.371297	0.429182	9.41667	7.27991	9.02442	10.1131	9.11247	9.06773	2.96089	9.8111	9	13	11	15	5	13	middle
767	csi-miR12105-3p_L-1R+1	TGTTTTGGGTGAAACGGGTGTT	up	13.2652	3.72957	0.430268	2.76135	36.6299	0	0	8.28406	4.23161	0	105.658	0	0	10	7	0	140	middle
768	mdm-miR7121a	TCCTCTTGGTGATCGCCCTGT	down	0.118365	-3.07868	0.434545	35.9195	4.25162	0	101.131	6.62725	4.83612	4.14525	3.7735	0	130	8	8	7	5	middle
769	mdm-miR482c	TCTTTCCTAACCCTCCCATTCC	down	0.120901	-3.04811	0.438569	233.669	28.2507	0	661.242	39.7635	30.8303	29.0167	24.9051	0	850	48	51	49	33	middle
770	mdm-miR10986	TGGCACCAAAGTCACCACCCG	down	0.0832234	-3.58687	0.438822	843.237	70.1771	0	2455.15	74.5565	65.8922	75.2066	69.4324	0	3156	90	109	127	92	high
771	ptc-miR6478_R+1_2ss10GA21GA	CCGACCTTAACTCAGTTGGTAG	up	1.19084	0.251984	0.439029	4.69611	5.59233	4.01085	4.27863	5.79884	3.92935	6.81005	6.0376	4	5.5	7	6.5	11.5	8	low
772	csi-MIR156g-p5	TGACGGAAGATAGAGAGCAC	up	11.4708	3.5199	0.439053	2.6739	30.6718	8.02171	0	0	0	2.96089	89.0546	8	0	0	0	5	118	middle
773	PC-5p-87131_58	ATAAACTGTTAACATATGTCACCC	down	0.770426	-0.376273	0.443499	8.45523	6.51413	7.01899	10.8911	7.45565	10.2768	4.73742	4.5282	7	14	9	17	8	6	middle
774	bra-miR319-3p	TTGGACTGAAGGGAGCTCCCT	down	0.697418	-0.519905	0.443878	131.743	91.8799	78.2116	214.709	102.308	79.796	100.374	95.4696	78	276	123.5	132	169.5	126.5	middle
775	PC-5p-126983_30	ATGAAGTAAAGAATGCTCCAACCC	up	1.24572	0.316978	0.446121	8.08265	10.0687	8.52306	6.61242	9.11247	14.2061	7.69831	8.3017	8.5	8.5	11	23.5	13	11	middle
776	mdm-miR2118a	CTACCGATGCCACTAAGTCCCA	down	0.104854	-3.25354	0.446891	96.908	10.1612	0	281.611	9.11247	13.2993	8.88267	8.3017	0	362	11	22	15	11	middle
777	PC-5p-21393_276	TCTGGTTTGGTGAATGTTGTC	down	0.838465	-0.254177	0.447539	31.4068	26.3335	28.5773	41.6194	24.0238	22.9716	25.4637	30.5654	28.5	53.5	29	38	43	40.5	middle
778	bna-MIR169b-p3	GCAAGTTTTCCTTGGCTACA	up	2.60401	1.38073	0.449176	1.29655	3.37624	0	3.88966	0	3.02258	7.10614	0	0	5	0	5	12	0	low
779	mdm-miR1511	ACCTAGCTCTGATACCATGAA	down	0.0713644	-3.80865	0.45124	8.29794	0.592178	0	24.8938	0	0	1.77653	0	0	32	0	0	3	0	middle
780	bra-MIR9563a-p5_1ss4GA	AGCAGAATATAAGAACCCGTC	down	0.442381	-1.17664	0.451577	2.67723	1.18436	0	3.88966	4.14203	0	3.55307	0	0	5	5	0	6	0	low
781	bra-MIR9569-p5	TCACTCACAATAAAATCATAT	up	2.05712	1.04063	0.452809	2.85242	5.86778	0	8.55725	0	10.2768	3.55307	3.7735	0	11	0	17	6	5	middle
782	bol-miR398a-3p_R+1_1ss19CT	TGTGTTCTCAGGTCACCCTTTC	down	0.773731	-0.370096	0.457687	15.0228	11.6236	8.02171	16.3366	20.7102	11.788	12.1396	10.9432	8	21	25	19.5	20.5	14.5	middle
783	ptc-miR159d_R-1	CTTGGATTGAAGGGAGCTCC	down	0.182441	-2.4545	0.459359	539.736	98.4702	13.5366	1509.58	96.0951	110.324	102.447	82.6397	13.5	1940.5	116	182.5	173	109.5	middle
784	ath-miR159c_R-1_1ss1TC	CTTGGATTGAAGGGAGCTCC	down	0.182441	-2.4545	0.459359	539.736	98.4702	13.5366	1509.58	96.0951	110.324	102.447	82.6397	13.5	1940.5	116	182.5	173	109.5	middle
785	PC-5p-85857_60	AAAAACACTAAACACTAAAACACT	down	0.570119	-0.810666	0.462979	9.62639	5.48818	6.01628	17.8924	4.97044	9.67224	0	6.7923	6	23	6	16	0	9	middle
786	lja-MIR7539-p3_2ss3GA18AG	TGAGGTCCTGGGTTCGAGGCT	up	2.31727	1.21243	0.463291	0.690338	1.5997	0	0	2.07102	3.02258	1.77653	0	0	0	2.5	5	3	0	low
787	PC-5p-113032_38	TATGTTCGTCGGCATTTCCTC	down	0.44935	-1.15409	0.470631	5.7107	2.5661	7.01899	10.1131	0	0	7.69831	0	7	13	0	0	13	0	middle
788	ath-miR166a-3p_L+1R+1	TTCGGACCAGGCTTCATTCCCCT	down	0.52875	-0.919343	0.478231	3.61602	1.91197	5.01357	5.83449	0	0	3.84916	1.88675	5	7.5	0	0	6.5	2.5	low
789	PC-3p-91202_54	TTAGAGTAGAAAATAGAGTGATA	down	0.524998	-0.929616	0.478718	5.08263	2.66837	9.02442	6.22346	0	4.23161	0	3.7735	9	8	0	7	0	5	middle
790	mdm-miR482a-3p	TTCCCAAGCCCGCCCATTCCTA	down	0.138525	-2.85178	0.479987	21.5228	2.98145	0	64.5684	0	3.02258	5.92178	0	0	83	0	5	10	0	middle
791	PC-3p-74918_73	TTACGAGGAAATAACGATGATATC	down	0.502247	-0.99353	0.48465	5.5633	2.79415	0	10.8911	5.79884	4.23161	0	4.15085	0	14	7	7	0	5.5	middle
792	PC-3p-110494_39	AATAGAGAAAAAGACTAAGATAGC	down	0.526417	-0.925723	0.486934	4.2643	2.2448	5.01357	7.77932	0	0	2.96089	3.7735	5	10	0	0	5	5	middle
793	mtr-miR397-5p_L-1R+1	CATTGAGTGCAGCGTTGATGA	down	0.161689	-2.6287	0.491184	9.33519	1.5094	0	28.0056	0	0	0	4.5282	0	36	0	0	0	6	middle
794	PC-5p-216933_10	ATTGGTGGTCCTTGCTCTTGGGTC	down	0.464462	-1.10637	0.492639	2.12496	0.986963	0	3.88966	2.48522	0	2.96089	0	0	5	3	0	5	0	low
795	vvi-miR3630-3p_L-2	TGGGAATCTCTCTGATGCAC	up	1.3797	0.464359	0.493249	6.65443	9.18115	12.0326	5.44553	2.48522	6.34741	12.1396	9.0564	12	7	3	10.5	20.5	12	middle
796	bra-MIR9563a-p3_2ss20AG24AC	TTTTTAGTTAAAAGTTAAGGGACC	up	1.86374	0.898203	0.493805	1.42621	2.65809	0	4.27863	0	2.72032	1.48044	3.7735	0	5.5	0	4.5	2.5	5	low
797	PC-3p-34735_179	AAGGACCCAAGAGCAAGGACCACC	down	0.812816	-0.299	0.494999	39.583	32.1737	32.0868	56.0111	30.651	36.8754	21.9106	37.735	32	72	37	61	37	50	middle
798	PC-5p-143587_24	AAGAACCGTCTCTTAACTTTTAAC	down	0.476075	-1.07074	0.501108	3.3861	1.61204	6.01628	0	4.14203	4.83612	0	0	6	0	5	8	0	0	low
799	PC-5p-120504_34	AAGAACTTTACGGAAACCCAAACC	up	1.9807	0.986009	0.509251	4.15484	8.22948	7.01899	5.44553	0	3.02258	3.55307	18.1128	7	7	0	5	6	24	middle
800	lus-miR397a	ATTGAGTGCAGCGTTGATGAA	down	0.267034	-1.90491	0.514914	27.6923	7.39478	0	79.3491	3.72783	6.04515	4.44133	11.6979	0	102	4.5	10	7.5	15.5	middle
801	mdm-miR397a_L+1R-1	ATTGAGTGCAGCGTTGATGAA	down	0.267034	-1.90491	0.514914	27.6923	7.39478	0	79.3491	3.72783	6.04515	4.44133	11.6979	0	102	4.5	10	7.5	15.5	middle
802	PC-3p-190283_13	TTTTAGTTAAAAGTTAAGGGAACC	up	2.19057	1.1313	0.515433	1.81518	3.97626	0	5.44553	0	3.62709	0	8.3017	0	7	0	6	0	11	low
803	gma-miR164a_L+1	CTGGAGAAGCAGGGCACGTGCA	up	1.25573	0.32853	0.516259	6.77353	8.50574	7.52035	7.00139	5.79884	11.1835	4.14525	10.1885	7.5	9	7	18.5	7	13.5	middle
804	PC-5p-102728_45	TTTCAACAAAGCTAAAGATCT	down	0.815538	-0.294177	0.516782	7.24124	5.9055	9.02442	8.55725	4.14203	7.8587	5.3296	4.5282	9	11	5	13	9	6	low
805	gma-miR172k	TGAATCTTGATGATGCTGCAT	down	0.473487	-1.0786	0.521735	3.66894	1.73719	0	2.72276	8.28406	3.32483	0	1.88675	0	3.5	10	5.5	0	2.5	low
806	PC-5p-116874_36	ACGAGACGACTTACTTGTAAG	up	1.46529	0.551185	0.522398	3.66224	5.36624	6.01628	0	4.97044	4.83612	2.96089	8.3017	6	0	6	8	5	11	low
807	PC-3p-97447_49	ATCCTGGACGACTTACATGTAAGT	down	0.604164	-0.726989	0.522545	4.74839	2.8688	8.02171	6.22346	0	2.1158	3.84916	2.64145	8	8	0	3.5	6.5	3.5	low
808	PC-3p-200660_12	AAGAAAAACTAAGAACTGTCTTTT	down	0.586014	-0.770994	0.524297	4.20957	2.46686	6.01628	6.61242	0	3.62709	0	3.7735	6	8.5	0	6	0	5	low
809	bra-MIR5714-p3	CCTAGATGACAAGACTCTACG	down	0.920596	-0.11936	0.528642	84.4315	77.7273	87.2361	70.7918	95.2667	73.1463	90.6032	69.4324	87	91	115	121	153	92	middle
810	PC-3p-171326_17	CGGAAGTTGTCCGAACTCGTC	down	0.713728	-0.486553	0.529312	8.18497	5.84184	14.038	3.88966	6.62725	3.62709	7.10614	6.7923	14	5	8	6	12	9	middle
811	PC-3p-159884_19	TCGGAAAAGCCTCGGAATATT	up	1.3911	0.476221	0.537263	4.52605	6.29617	0	7.77932	5.79884	7.25418	7.10614	4.5282	0	10	7	12	12	6	low
812	lja-miR168-3p_L-1R+2	CCCGCCTTGCATCAACTGAATTT	down	0.562266	-0.830674	0.53879	10.3126	5.79841	5.01357	21.7821	4.14203	10.8813	6.51396	0	5	28	5	18	11	0	middle
813	lja-miR1511-3p_1ss5AT	AACCTGGCTCTGATACCATGAAGC	down	0.259027	-1.94883	0.539888	3.88966	1.00753	0	11.669	0	3.02258	0	0	0	15	0	5	0	0	middle
814	PC-5p-119069_34	AAAATGCTCCAATGGTACTCTATT	down	0.584033	-0.775877	0.54059	5.11197	2.98556	0	6.22346	9.11247	3.62709	5.3296	0	0	8	11	6	9	0	low
815	ptc-miR6478_R-1_1ss20TC	CCGACCTTAGCTCAGTTGGC	up	2.5962	1.3764	0.542973	1.74441	4.52883	0	2.3338	2.89942	1.51129	0	12.0752	0	3	3.5	2.5	0	16	middle
816	stu-MIR8005c-p3_2ss3GA20TA	AGAGTTTAGGATTTAGGGTATAGG	up	1.9242	0.944256	0.543511	0.777932	1.49689	0	2.3338	0	2.41806	2.07262	0	0	3	0	4	3.5	0	low
817	PC-3p-231428_9	AGTTGGGTTGGAGCATTTCTTACT	down	0.269482	-1.89174	0.545495	2.3338	0.628917	0	7.00139	0	0	0	1.88675	0	9	0	0	0	2.5	middle
818	lus-MIR156g-p3_1ss13TC	TTTGTTTCTGGGCAAGGGG	up	1.40484	0.490405	0.552574	2.52146	3.54224	3.00814	0	4.55623	2.1158	4.73742	3.7735	3	0	5.5	3.5	8	5	low
819	PC-5p-118810_35	TATTATAGTGTAACTTTTGCT	up	1.84596	0.884371	0.568082	1.29655	2.39339	0	3.88966	0	3.62709	3.55307	0	0	5	0	6	6	0	middle
820	PC-3p-185899_14	TAAGAAACCCTGAATAATGATGCT	down	0.310832	-1.68579	0.568388	1.94483	0.604515	0	5.83449	0	1.81355	0	0	0	7.5	0	3	0	0	low
821	PC-3p-159355_19	AAAAAACAAGAATACTCTATATTT	up	1.84455	0.883271	0.57228	1.55586	2.86987	0	4.66759	0	4.83612	0	3.7735	0	6	0	8	0	5	low
822	bra-MIR5724-p3	CTATTATAAAACCGGCGGTTA	up	1.84279	0.88189	0.575129	1.29655	2.38927	0	3.88966	0	3.02258	4.14525	0	0	5	0	5	7	0	low
823	PC-3p-120230_34	TTAACTTCCGATAAGAACTTC	down	0.862634	-0.21318	0.575202	5.14318	4.43668	5.01357	5.44553	4.97044	3.02258	6.51396	3.7735	5	7	6	5	11	5	low
824	PC-5p-223131_10	TATCATCGTTATTTCCTCGTA	down	0.323783	-1.6269	0.575789	1.55586	0.503763	0	4.66759	0	1.51129	0	0	0	6	0	2.5	0	0	low
825	PC-3p-279479_6	ATGGAGTGAGATATAAAGTTGAGT	down	0.323783	-1.6269	0.575789	1.55586	0.503763	0	4.66759	0	1.51129	0	0	0	6	0	2.5	0	0	low
826	PC-3p-83742_62	CGAGGAAATAACGATGATATC	up	1.36934	0.453485	0.578165	3.63622	4.97924	7.01899	3.88966	0	4.83612	4.44133	5.66025	7	5	0	8	7.5	7.5	low
827	PC-5p-126471_31	AATTTAATGAGTCATGGGTCAACC	down	0.601835	-0.732561	0.578904	4.76854	2.86987	0	9.33519	4.97044	4.83612	0	3.7735	0	12	6	8	0	5	low
828	PC-5p-109039_40	AATGCTCCAACCCAACTCCATATC	up	1.71764	0.780428	0.58551	5.01103	8.60714	0	10.8911	4.14203	17.5309	8.29049	0	0	14	5	29	14	0	middle
829	bra-miR9555a-5p	TTCTAAGCTTTACGGGAAACC	up	1.24113	0.31166	0.590087	7.54094	9.35933	13.0353	5.44553	4.14203	11.4858	8.29049	8.3017	13	7	5	19	14	11	middle
830	ath-miR164a_1ss21AT	TGGAGAAGCAGGGCACGTGCT	down	0.8586	-0.219942	0.594666	54.0225	46.3837	43.1167	75.4594	43.4913	31.7371	56.8491	50.5649	43	97	52.5	52.5	96	67	middle
831	ptc-miR164a_1ss21AT	TGGAGAAGCAGGGCACGTGCT	down	0.8586	-0.219942	0.594666	54.0225	46.3837	43.1167	75.4594	43.4913	31.7371	56.8491	50.5649	43	97	52.5	52.5	96	67	middle
832	aly-miR166a-3p_L+3	ATCTCGGACCAGGCTTCATTCCCC	up	1.54359	0.626285	0.596849	3.45516	5.33334	0	6.22346	4.14203	0	7.69831	8.3017	0	8	5	0	13	11	low
833	bra-miR390-3p	CGCTGTCCATCCTGAGTTTCA	up	1.09631	0.132662	0.604412	28.7148	31.4805	35.095	30.3394	20.7102	35.6664	27.8324	30.9427	35	39	25	59	47	41	middle
834	PC-5p-104866_43	AAAAATCCAGTGAAATAAACCCTC	down	0.750962	-0.413188	0.604937	3.15672	2.37058	3.5095	3.88966	2.07102	0	2.96089	4.15085	3.5	5	2.5	0	5	5.5	low
835	ptc-miR6478_R+2_2ss10GA21GA	CCGACCTTAACTCAGTTGGTAGA	up	1.20654	0.270878	0.610973	15.355	18.5265	12.5339	19.4483	14.0829	12.3926	14.5084	28.6786	12.5	25	17	20.5	24.5	38	middle
836	PC-3p-99992_47	TTACTCTATATGTCACTCTAT	up	1.33306	0.414747	0.613824	2.74668	3.6615	4.51221	0	3.72783	5.13838	2.07262	3.7735	4.5	0	4.5	8.5	3.5	5	low
837	sly-MIR9479-p5_2ss1GA18GC	ATGTCACGGGTTCAAATCC	up	1.19139	0.252649	0.618689	2.87677	3.42737	3.00814	2.72276	2.89942	5.13838	3.25698	1.88675	3	3.5	3.5	8.5	5.5	2.5	low
838	sly-MIR9479-p3_2ss1GA18GC_2	ATGTCACGGGTTCAAATCC	up	1.19139	0.252649	0.618689	2.87677	3.42737	3.00814	2.72276	2.89942	5.13838	3.25698	1.88675	3	3.5	3.5	8.5	5.5	2.5	low
839	PC-5p-273737_6	ATTTGATATTTGACAATGACGATA	down	0.398036	-1.32903	0.620191	3.03749	1.20903	0	0	9.11247	3.62709	0	0	0	0	11	6	0	0	low
840	PC-5p-110331_39	AAATGGAGTAATGAACAAAAAT	up	1.56777	0.648716	0.62841	3.11173	4.87848	0	9.33519	0	4.53386	4.44133	5.66025	0	12	0	7.5	7.5	7.5	low
841	sly-MIR9479-p3_2ss1GA18GC_1	ATGTCACGGGTTCAAATC	up	1.30884	0.388294	0.63253	2.0782	2.72005	2.50678	0	3.72783	2.72032	3.55307	1.88675	2.5	0	4.5	4.5	6	2.5	low
842	PC-3p-134919_27	TTTTTGTTGGAAGACTTTCAGA	down	0.593572	-0.752506	0.634426	1.9953	1.18436	0	3.5007	2.48522	0	3.55307	0	0	4.5	3	0	6	0	low
843	PC-5p-185535_14	ATTTTTAGCGGAATATAAGAAACC	down	0.4229	-1.24161	0.635736	2.3338	0.986963	0	7.00139	0	0	2.96089	0	0	9	0	0	5	0	low
844	bna-MIR169h-p5	AGAATGAGAAGTTGTGTGGTAGCC	up	1.34603	0.428705	0.636625	2.15861	2.90554	0	2.3338	4.14203	2.1158	2.07262	4.5282	0	3	5	3.5	3.5	6	low
845	bna-MIR169g-p5	AGAATGAGAAGTTGTGTGGTAGCC	up	1.34603	0.428705	0.636625	2.15861	2.90554	0	2.3338	4.14203	2.1158	2.07262	4.5282	0	3	5	3.5	3.5	6	low
846	PC-3p-137063_26	CTTAGTGGAAGCAGCAACGAGAAG	down	0.68026	-0.555841	0.636911	1.9103	1.2995	3.00814	2.72276	0	2.41806	1.48044	0	3	3.5	0	4	2.5	0	low
847	ath-miR158a-3p	TCCCAAATGTAGACAAAGCA	up	1.10241	0.140665	0.638487	22.5701	24.8815	26.5719	17.1145	24.0238	21.158	31.9776	21.509	26.5	22	29	35	54	28.5	middle
848	PC-3p-158881_20	AAAAGCCACGTAAATTTCGCGAGT	up	1.67167	0.741287	0.639741	1.81518	3.03437	0	5.44553	0	0	5.3296	3.7735	0	7	0	0	9	5	low
849	bna-MIR162a-p5	GGAGGCAGCGGTTGATCGATC	down	0.834789	-0.260516	0.641604	26.5501	22.1637	12.0326	30.3394	37.2783	14.5084	27.8324	24.1504	12	39	45	24	47	32	middle
850	PC-3p-122322_33	TATTCCGCTAAGAATCCCATC	down	0.659023	-0.601599	0.643035	5.04223	3.32295	5.01357	10.1131	0	5.44064	0	4.5282	5	13	0	9	0	6	middle
851	cas-miR159b-5p_1ss21CA	AGCTGCTAAGCTATGGATCCA	down	0.461173	-1.11662	0.647509	3.24138	1.49484	0	9.72415	0	2.1158	2.36871	0	0	12.5	0	3.5	4	0	low
852	csi-miR535a	TGACAATGAGAGAGAGCACAC	up	1.94869	0.962503	0.650034	71.2125	138.771	0	192.927	20.7102	15.1129	23.0949	378.105	0	248	25	25	39	501	middle
853	bra-miR5724	AACCGCCGGTTTGATAATAGC	down	0.877619	-0.188334	0.653064	52.0469	45.6774	65.1764	28.0056	62.9589	45.9432	50.3351	40.7538	65	36	76	76	85	54	middle
854	PC-3p-142903_24	AAGAGACCTGCAATAAACATGTTC	down	0.623296	-0.682011	0.666492	4.52605	2.82107	0	7.77932	5.79884	8.46321	0	0	0	10	7	14	0	0	low
855	bra-MIR5714-p5	ATGCTGTAGAGTCTTGTCATC	down	0.953644	-0.0684767	0.668672	557.287	531.454	570.544	466.759	634.559	540.437	567.899	486.027	569	600	766	894	959	644	middle
856	PC-5p-239885_8	AGAAATGAAAGCTCGATTGGTTGA	down	0.485675	-1.04194	0.676177	2.07449	1.00753	0	6.22346	0	3.02258	0	0	0	8	0	5	0	0	low
857	PC-5p-280064_6	GATACGGTCTCTTAGCTTTTAACT	down	0.492146	-1.02284	0.680426	1.00271	0.493482	3.00814	0	0	0	1.48044	0	3	0	0	0	2.5	0	low
858	PC-3p-204120_12	AATAAGATTACTCTATATTTCACT	down	0.494505	-1.01594	0.681978	2.85242	1.41054	0	8.55725	0	4.23161	0	0	0	11	0	7	0	0	low
859	ptc-miR6478_R+2_2ss1CT21GA	TCGACCTTAGCTCAGTTGGTAGA	up	2.00155	1.00112	0.685343	0.690338	1.38175	0	0	2.07102	0	4.14525	0	0	0	2.5	0	7	0	low
860	PC-5p-129065_30	TTAACATATAAAGACATTGCC	up	1.17418	0.231659	0.687102	4.94745	5.80922	2.50678	7.77932	4.55623	4.23161	8.29049	4.90555	2.5	10	5.5	7	14	6.5	low
861	bra-MIR9563a-p5_2ss16CT18CT	AGCGGAATATAAGAATCTGTCTCT	down	0.645139	-0.632318	0.687625	3.74812	2.41806	0	5.44553	5.79884	7.25418	0	0	0	7	7	12	0	0	low
862	PC-5p-200068_12	AACATATGTCACCCTCCGTCA	down	0.5106	-0.969734	0.692606	0.966474	0.493482	0	0	2.89942	0	1.48044	0	0	0	3.5	0	2.5	0	low
863	PC-3p-164352_18	AAAAGACTGTATTTTATATTACGC	up	1.55518	0.637084	0.69356	1.67119	2.599	5.01357	0	0	4.83612	2.96089	0	5	0	0	8	5	0	low
864	PC-5p-202296_12	CTTGGGCAATATATAAGTGTATGG	down	0.657757	-0.604374	0.701531	2.67723	1.76097	0	3.88966	4.14203	0	0	5.2829	0	5	5	0	0	7	low
865	ath-miR167d	TGAAGCTGCCAGCATGATCTGG	down	0.883648	-0.178457	0.703664	201.211	177.799	181.491	241.548	180.593	124.228	128.799	280.371	181	310.5	218	205.5	217.5	371.5	middle
866	PC-3p-168090_17	AAGAATCGTCGTAAGTTCCTCGTT	down	0.529165	-0.91821	0.704942	1.42621	0.7547	0	4.27863	0	0	0	2.2641	0	5.5	0	0	0	3	low
867	PC-5p-249388_7	TATTGTTGAAACATAAGGGCAC	down	0.537613	-0.895361	0.710578	2.33966	1.25783	7.01899	0	0	0	0	3.7735	7	0	0	0	0	5	low
868	ptc-miR6478_2ss1CA21GA	ACGACCTTAGCTCAGTTGGTA	up	1.85858	0.894204	0.710866	0.690338	1.28305	0	0	2.07102	0	3.84916	0	0	0	2.5	0	6.5	0	low
869	PC-5p-75304_72	AAGAAATGCTCCAACCCAACTCCA	down	0.864161	-0.210627	0.715773	15.0035	12.9655	13.0353	17.8924	14.0829	18.74	3.55307	16.6034	13	23	17	31	6	22	middle
870	aly-miR400-3p	GACTTATAATAATCTCATGAA	down	0.972944	-0.039571	0.716512	19.5439	19.0151	20.0543	18.2814	20.2959	19.0422	21.0223	16.9808	20	23.5	24.5	31.5	35.5	22.5	middle
871	ptc-miR6478_R-1	CCGACCTTAGCTCAGTTGGT	up	1.05365	0.0753902	0.718027	133.789	140.966	159.431	101.52	140.415	132.993	145.38	144.525	159	130.5	169.5	220	245.5	191.5	middle
872	ath-MIR169g-p5_2ss15CT18TC	GATAATGATGATTATGAC	down	0.734324	-0.445512	0.719507	4.59335	3.37301	0	4.66759	9.11247	4.83612	0	5.2829	0	6	11	8	0	7	middle
873	PC-3p-90822_55	TTTTTTGTTCATCACTCCATTTCC	down	0.85595	-0.224401	0.721097	10.9987	9.4143	6.01628	18.2814	8.69826	8.76547	7.40222	12.0752	6	23.5	10.5	14.5	12.5	16	middle
874	PC-3p-197546_12	AAATAAAACTATAAAGATTCTACT	down	0.555057	-0.849293	0.722251	1.81518	1.00753	0	5.44553	0	3.02258	0	0	0	7	0	5	0	0	low
875	bra-MIR5721-p3_2ss11GA18AT	ATTATGGAGTAGAGATGTAAATGC	down	0.711583	-0.490897	0.724646	8.69185	6.18497	0	19.4483	6.62725	9.67224	8.88267	0	0	25	8	16	15	0	middle
876	PC-5p-176459_16	AGGACCGCACCCTTTAACAGCATT	up	1.45601	0.542023	0.734142	1.55586	2.26536	0	4.66759	0	3.02258	0	3.7735	0	6	0	5	0	5	low
877	rgl-miR5139_L+4	ATCGAAACCTGGCTCTGATACCA	down	0.751242	-0.41265	0.740359	2.13215	1.60176	2.50678	3.88966	0	3.32483	1.48044	0	2.5	5	0	5.5	2.5	0	low
878	PC-3p-236671_8	ATTAAAAGTTAAGAGACGGGTTCT	down	0.58281	-0.778903	0.740889	1.03724	0.604515	0	3.11173	0	1.81355	0	0	0	4	0	3	0	0	low
879	PC-3p-134605_27	ATGGAGTGAGATATGAAGTGGGGT	up	1.4428	0.528868	0.741	1.55586	2.2448	0	4.66759	0	0	2.96089	3.7735	0	6	0	0	5	5	low
880	PC-3p-406977_5	GGACTCCACAACTATATACACATA	down	0.590575	-0.759807	0.746113	1.67119	0.986963	5.01357	0	0	0	2.96089	0	5	0	0	0	5	0	low
881	bra-MIR9563a-p5_2ss16CA18CT	AGCGGAATATAAGAAACTGTCTCT	down	0.5957	-0.747342	0.749561	1.65681	0.986963	0	0	4.97044	0	2.96089	0	0	0	6	0	5	0	low
882	PC-5p-211240_11	TCACTAAACCCTAAACCCTTGG	up	1.67469	0.74389	0.750521	1.29655	2.17132	0	3.88966	0	0	6.51396	0	0	5	0	0	11	0	low
883	PC-3p-186710_14	AGTTATAAGTTAAGAGATTGATTC	up	1.34991	0.432867	0.753579	3.48636	4.70629	5.01357	5.44553	0	0	3.55307	10.5658	5	7	0	0	6	14	middle
884	bra-MIR9563a-p5_1ss17CT	AGCGGAATATAAGAACTCGTCTCT	down	0.608111	-0.717594	0.75791	0.828406	0.503763	0	0	2.48522	1.51129	0	0	0	0	3	2.5	0	0	low
885	PC-3p-87195_58	TTCAACAAACATGCATTGAGC	down	0.861023	-0.215876	0.759623	4.39474	3.78397	4.01085	5.44553	3.72783	1.81355	2.36871	7.16965	4	7	4.5	3	4	9.5	low
886	stu-MIR8005a-p3_2ss12GA20AT	AGGGTTTAGGGATTAGGATTTAGG	down	0.640958	-0.641697	0.760027	1.55586	0.997244	0	4.66759	0	1.51129	1.48044	0	0	6	0	2.5	2.5	0	low
887	PC-3p-264108_7	TTACTCTATATTTTACTCTAT	down	0.61272	-0.7067	0.76101	1.93295	1.18436	0	0	5.79884	0	3.55307	0	0	0	7	0	6	0	low
888	aly-MIR4234-p5_1ss23TC	ATTATGGACTTCCAACTTAAAACC	down	0.64314	-0.636796	0.761514	2.07449	1.33418	0	6.22346	0	2.1158	0	1.88675	0	8	0	3.5	0	2.5	low
889	aly-MIR4234-p3_1ss23TC	ATTATGGACTTCCAACTTAAAACC	down	0.64314	-0.636796	0.761514	2.07449	1.33418	0	6.22346	0	2.1158	0	1.88675	0	8	0	3.5	0	2.5	low
890	PC-5p-78960_67	AAACCGTTAACATATGTCACCCTC	up	1.19495	0.25695	0.763719	5.5633	6.64786	0	10.8911	5.79884	6.04515	7.10614	6.7923	0	14	7	10	12	9	middle
891	PC-5p-145209_24	ATAGGGGAAAATATAGAGATT	down	0.714113	-0.485775	0.764537	3.3861	2.41806	6.01628	0	4.14203	7.25418	0	0	6	0	5	12	0	0	low
892	PC-5p-294383_6	ATTATGCAGTTGTGAATAAAC	down	0.627215	-0.672969	0.770753	2.00543	1.25783	6.01628	0	0	0	0	3.7735	6	0	0	0	0	5	low
893	bra-miR5722	TGAAATAGAGTCATGTGGAACG	down	0.63435	-0.656648	0.775544	1.55586	0.986963	0	4.66759	0	0	2.96089	0	0	6	0	0	5	0	low
894	csi-miR396f-5p_R+4	TTCCACAGCTTTCTTGAACTTATTG	down	0.647566	-0.6269	0.784405	1.55586	1.00753	0	4.66759	0	3.02258	0	0	0	6	0	5	0	0	low
895	PC-5p-210405_11	AAATGCTCCAATGGTACTCTATT	down	0.647566	-0.6269	0.784405	1.55586	1.00753	0	4.66759	0	3.02258	0	0	0	6	0	5	0	0	middle
896	ath-miR156a-5p_L+2	GTTGACAGAAGAGAGTGAGCAC	up	1.01598	0.0228742	0.785328	378.701	384.753	347.44	398.69	389.972	382.054	409.195	363.011	346.5	512.5	470.75	632	691	481	middle
897	ptc-miR6478_2ss10GA21GA	CCGACCTTAACTCAGTTGGTA	down	0.906608	-0.141448	0.786276	8.9675	8.13001	13.5366	4.66759	8.69826	10.2768	7.69831	6.41495	13.5	6	10.5	17	13	8.5	middle
898	PC-5p-36008_173	AACCCTTTGATCTCATAGCTC	down	0.913222	-0.130963	0.792085	9.33504	8.52496	14.038	8.16829	5.79884	6.04515	8.58658	10.9432	14	10.5	7	10	14.5	14.5	middle
899	PC-5p-108624_41	ATCGTGGCGACTTTGGACGACTCC	down	0.968687	-0.0458971	0.795316	23.7517	23.008	20.0543	28.0056	23.1954	25.3896	22.5028	21.1316	20	36	28	42	38	28	middle
900	PC-3p-352845_5	ATTAAAAGTTAAGAGACGGTTTCT	up	1.50532	0.590066	0.795601	1.67119	2.51567	5.01357	0	0	0	0	7.547	5	0	0	0	0	10	low
901	PC-5p-168129_17	ATCGAAATATAAGAAACCGTCTCT	down	0.67664	-0.563539	0.803814	2.3338	1.57914	0	7.00139	0	0	4.73742	0	0	9	0	0	8	0	low
902	csi-miR160c-5p_2ss18GA20TC	TGCCTGGCTCCCTGTATACCT	up	1.45947	0.545441	0.809488	1.65681	2.41806	0	0	4.97044	7.25418	0	0	0	0	6	12	0	0	low
903	PC-5p-162608_19	ATGGTGAGGCTCTTAGCGGAATAT	down	0.699372	-0.515869	0.818879	2.59311	1.81355	0	7.77932	0	5.44064	0	0	0	10	0	9	0	0	low
904	ptc-miR6478_R+4_1ss21GA	CCGACCTTAGCTCAGTTGGTAGAGC	down	0.916085	-0.126447	0.825626	38.3564	35.1377	23.0624	63.0125	28.9942	39.898	26.648	38.8671	23	81	35	66	45	51.5	middle
905	PC-3p-123459_32	TAAGAACCCCACTTTAAGAAC	down	0.837415	-0.255986	0.827798	3.50564	2.93567	0	3.88966	6.62725	0	5.03351	3.7735	0	5	8	0	8.5	5	middle
906	PC-5p-220505_10	TTAGCGAAATATAAGAATCAATCT	down	0.71484	-0.484307	0.829063	1.38068	0.986963	0	0	4.14203	0	2.96089	0	0	0	5	0	5	0	low
907	bra-MIR9563a-p5_2ss8CA20TC	ATAAGAAACCGTCTCTTAACTTTT	up	1.39874	0.484131	0.82912	1.29655	1.81355	0	3.88966	0	5.44064	0	0	0	5	0	9	0	0	low
908	PC-5p-140997_25	AAAGATACTGGAATTATATGTGGC	down	0.717304	-0.479343	0.830679	3.37104	2.41806	0	10.1131	0	7.25418	0	0	0	13	0	12	0	0	middle
909	csi-miR477c-5p	ACTCTCCCTCAAGGGCTTCGC	up	1.38591	0.470832	0.83346	3.63035	5.03133	0	10.8911	0	0	0	15.094	0	14	0	0	0	20	middle
910	mtr-miR156b-5p_L+2	CTTGACAGAAGAGAGTGAGCAC	down	0.961034	-0.0573406	0.838486	58.2749	56.0041	70.1899	59.9008	44.7339	67.1012	42.0446	58.8666	70	77	54	111	71	78	middle
911	PC-5p-413146_5	AAATGCTCCAATGGTACTCTATTT	down	0.729733	-0.454559	0.838807	1.38068	1.00753	0	0	4.14203	3.02258	0	0	0	0	5	5	0	0	low
912	hpe-miR162a_R+3	TCGATAAACCTCTGCATCCAGTTT	down	0.839638	-0.252161	0.847025	15.7437	13.219	0	38.1187	9.11247	13.9039	10.6592	15.094	0	49	11	23	18	20	middle
913	aqc-miR159	TTTGGACTGAAGGGAGCTCTA	down	0.951737	-0.0713657	0.847249	6.35047	6.04398	9.02442	5.05656	4.97044	5.74289	7.10614	5.2829	9	6.5	6	9.5	12	7	low
914	gma-miR6300_R+4_1ss3CT	GTTGTTGTAGTATAGTGGTAAG	up	1.33784	0.41991	0.850327	0.828406	1.10828	0	0	2.48522	3.32483	0	0	0	0	3	5.5	0	0	low
915	vvi-MIR172d-p5_2ss7GT17CT	TGGAAGTGCAGTGATGTA	down	0.878398	-0.187053	0.851919	3.54603	3.11483	4.01085	0	6.62725	2.72032	4.73742	1.88675	4	0	8	4.5	8	2.5	low
916	aly-MIR4234-p5_2ss18TC23TC	ATTATGGACTTCCAACTCAAAACC	up	1.24684	0.318279	0.855792	3.37104	4.20316	0	10.1131	0	0	3.55307	9.0564	0	13	0	0	6	12	middle
917	stu-MIR8005a-p5_2ss10GA22AG	AGGATTTAGAGTTTAGAGTTTGGG	down	0.794343	-0.332166	0.856114	3.24138	2.57477	0	9.72415	0	2.41806	2.6648	2.64145	0	12.5	0	4	4.5	3.5	low
918	stu-MIR8005a-p3_2ss10GA22AG	AGGATTTAGAGTTTAGAGTTTGGG	down	0.794343	-0.332166	0.856114	3.24138	2.57477	0	9.72415	0	2.41806	2.6648	2.64145	0	12.5	0	4	4.5	3.5	low
919	bra-MIR9563a-p5_1	AGCGGAATATAAGAACCCGTCTCT	down	0.76122	-0.393614	0.859186	2.07449	1.57914	0	6.22346	0	0	4.73742	0	0	8	0	0	8	0	low
920	bra-MIR9563a-p5_2	TTAGCGGAATATAAGAACCCG	down	0.76122	-0.393614	0.859186	2.07449	1.57914	0	6.22346	0	0	4.73742	0	0	8	0	0	8	0	low
921	mes-MIR172c-p3_2ss15AG20AG	TGTGAATCTTGATGGTGCTGC	down	0.76122	-0.393614	0.859186	0.648277	0.493482	0	1.94483	0	0	1.48044	0	0	2.5	0	0	2.5	0	low
922	PC-5p-186866_14	ATGAAATCCTATTGGTTGGTGACC	down	0.76122	-0.393614	0.859186	1.81518	1.38175	0	5.44553	0	0	4.14525	0	0	7	0	0	7	0	low
923	PC-3p-27704_222	ACAAAGTTTTATACTGATAATCTG	up	1.05918	0.0829441	0.860725	21.1925	22.4466	16.0434	33.4511	14.0829	24.7851	23.6871	18.8675	16	43	17	41	40	25	middle
924	PC-3p-175486_16	TTGTGGAACCGTGTGAATACC	up	1.29927	0.377697	0.864595	1.67119	2.17132	5.01357	0	0	0	6.51396	0	5	0	0	0	11	0	low
925	mdm-miR169a_R+1_1ss21GT	CAGCCAAGGATGACTTGCCGTT	down	0.77708	-0.363866	0.869323	1.29655	1.00753	0	3.88966	0	3.02258	0	0	0	5	0	5	0	0	low
926	PC-3p-408725_5	AGGAACACATTGGAGCAAAAACAC	down	0.77708	-0.363866	0.869323	1.29655	1.00753	0	3.88966	0	3.02258	0	0	0	5	0	5	0	0	low
927	PC-5p-380574_5	AAACCCTTGGATAAATTCTAAACC	down	0.77708	-0.363866	0.869323	1.29655	1.00753	0	3.88966	0	3.02258	0	0	0	5	0	5	0	0	low
928	PC-3p-359330_5	AGTGATTTTGATTTAGAGTTAAGG	down	0.77708	-0.363866	0.869323	1.29655	1.00753	0	3.88966	0	3.02258	0	0	0	5	0	5	0	0	low
929	PC-3p-255107_7	AATTGTTTGGAAACATAGATAGCA	down	0.77708	-0.363866	0.869323	1.81518	1.41054	0	5.44553	0	4.23161	0	0	0	7	0	7	0	0	low
930	PC-5p-281057_6	TGCAGTGCAGTTCTGACAATTATA	down	0.77708	-0.363866	0.869323	1.29655	1.00753	0	3.88966	0	3.02258	0	0	0	5	0	5	0	0	low
931	PC-5p-373981_5	ATTTGCTCCAATGGTACTCTATTT	down	0.77708	-0.363866	0.869323	1.29655	1.00753	0	3.88966	0	3.02258	0	0	0	5	0	5	0	0	low
932	PC-5p-149657_22	AATTTAATGGATCATGGGTCAACC	up	1.18388	0.243518	0.872522	3.34238	3.95696	10.0271	0	0	3.62709	2.96089	5.2829	10	0	0	6	5	7	middle
933	PC-3p-180029_15	ATTATAGATTAAACCATTGGAGCA	up	1.27663	0.352341	0.873281	1.81518	2.31731	0	5.44553	0	6.95193	0	0	0	7	0	11.5	0	0	low
934	PC-3p-125415_31	AAATTTTATTATGGAGTGAGATAT	up	1.19957	0.262522	0.874159	3.63035	4.35487	0	10.8911	0	6.64967	0	6.41495	0	14	0	11	0	8.5	middle
935	PC-3p-67063_85	ATGAAATGCCTAGAGCTCAACTTT	down	0.943883	-0.0833207	0.875798	9.59186	9.05359	9.02442	14.7807	4.97044	11.4858	8.88267	6.7923	9	19	6	19	15	9	middle
936	PC-3p-143560_24	AAGAGACAGTTTCTTATATTCTGC	up	1.19087	0.252022	0.880039	3.88966	4.6321	0	11.669	0	7.8587	0	6.0376	0	15	0	13	0	8	middle
937	csi-miR396a-5p_L+4	GATCTTCCACAGCTTTCTTGAACTG	down	0.832585	-0.26433	0.888165	3.11173	2.59078	0	9.33519	0	3.62709	4.14525	0	0	12	0	6	7	0	low
938	mes-MIR160d-p5	ATATGCCTGGCTCCCTGTATG	down	0.842668	-0.246964	0.894897	1.65681	1.39614	0	0	4.97044	2.1158	2.07262	0	0	0	6	3.5	3.5	0	low
939	PC-3p-200960_12	AAGAGACGGTTCTTATATTCTGCT	up	1.22112	0.288211	0.895602	0.907588	1.10828	0	2.72276	0	3.32483	0	0	0	3.5	0	5.5	0	0	low
940	bna-miR6029	TGGGGTTGTGATTTCAGGCTT	down	0.986348	-0.0198312	0.89748	118.538	116.92	130.353	115.912	109.35	105.79	108.369	136.601	130	149	132	175	183	181	middle
941	PC-5p-125113_31	AAGGACTTTACGGAAACTCAAACC	up	1.14621	0.196874	0.899268	3.63035	4.16115	0	10.8911	0	6.04515	2.6648	3.7735	0	14	0	10	4.5	5	middle
942	PC-5p-11354_457	CCAGTAGTTCGTTAGGTTTGAC	down	0.975173	-0.0362706	0.899522	54.2227	52.8764	37.1004	69.236	56.3316	56.2199	50.3351	52.0743	37	89	68	93	85	69	middle
943	PC-5p-167385_18	AAAAGTTGAATGGTAGCAACTGCC	up	1.20879	0.273564	0.900765	2.3338	2.82107	0	7.00139	0	8.46321	0	0	0	9	0	14	0	0	low
944	lja-MIR11069-p3_2ss7TG18AT	TAAGGTGTTGGGTTAAGT	down	0.852468	-0.230283	0.90151	1.16983	0.997244	3.5095	0	0	1.51129	1.48044	0	3.5	0	0	2.5	2.5	0	low
945	PC-5p-317209_5	ATTCCCACATAACAAGATGTCATC	up	1.20576	0.269941	0.902045	0.835595	1.00753	2.50678	0	0	3.02258	0	0	2.5	0	0	5	0	0	low
946	PC-5p-193693_13	AGAGTAAAAAATAGAATAATAAAC	down	0.831545	-0.266134	0.903392	1.81518	1.5094	0	5.44553	0	0	0	4.5282	0	7	0	0	0	6	low
947	gma-MIR5368-p5_2ss16CT24TA	AATTCTAACCTTGTGTCAGGACCA	up	1.02912	0.0414085	0.908298	20.1994	20.7876	20.5556	27.6166	12.4261	23.5761	19.5419	19.2449	20.5	35.5	15	39	33	25.5	middle
948	PC-3p-243625_7	ATAGAAGAACTTTATTATAGAGGC	down	0.843679	-0.245233	0.910812	1.16983	0.986963	3.5095	0	0	0	2.96089	0	3.5	0	0	0	5	0	low
949	PC-3p-224950_10	AAATGGATCATCTGAATAGATCAT	down	0.921424	-0.118063	0.91369	2.67723	2.46686	0	3.88966	4.14203	3.62709	0	3.7735	0	5	5	6	0	5	low
950	gra-MIR482d-p3_2ss16AT18AT	TTTCTCTTCTCTCTTTTTT	up	1.05954	0.0834403	0.925001	1.81811	1.92636	3.5095	1.94483	0	2.1158	1.77653	1.88675	3.5	2.5	0	3.5	3	2.5	low
951	bra-MIR9562-p3_1ss14TC	ACAACTGCATAATCCACTCTA	down	0.878101	-0.187542	0.931491	2.00543	1.76097	6.01628	0	0	0	0	5.2829	6	0	0	0	0	7	low
952	PC-3p-118505_35	TTGAGGGTTTATTTCACTAGAT	down	0.937633	-0.0929047	0.934759	2.12496	1.99243	0	3.88966	2.48522	2.72032	3.25698	0	0	5	3	4.5	5.5	0	low
953	cpa-MIR172b-p3	AAATGGGAATCTTGATGATGC	up	1.06825	0.0952483	0.935517	1.87284	2.00066	2.50678	3.11173	0	3.92935	2.07262	0	2.5	4	0	6.5	3.5	0	low
954	ath-miR169b-5p_R+1	CAGCCAAGGATGACTTGCCGGT	down	0.888091	-0.171221	0.937388	0.907588	0.80602	0	2.72276	0	2.41806	0	0	0	3.5	0	4	0	0	low
955	PC-3p-43886_141	AAAGGACAATACCAAACAAAAGGG	up	1.02581	0.0367653	0.938853	25.7033	26.3667	14.038	36.5628	26.509	33.2483	17.1732	28.6786	14	47	32	55	29	38	middle
956	bra-MIR9562-p5_2ss17TA18CG	TGAACAAACAAAAAATAGATTACT	down	0.942829	-0.0849317	0.939218	4.00499	3.77602	5.01357	7.00139	0	6.04515	0	5.2829	5	9	0	10	0	7	low
957	aly-miR169d-3p	GCAAGTTGACCTTGGCTCTGT	down	0.918666	-0.122388	0.942836	2.93654	2.6977	0	4.66759	4.14203	0	8.0931	0	0	6	5	0	13.6667	0	low
958	PC-5p-143443_24	AAATGAGGTTGTGAATAGTGTTCC	down	0.929113	-0.106074	0.953035	3.11173	2.89115	0	9.33519	0	0	4.14525	4.5282	0	12	0	0	7	6	low
959	PC-5p-109523_40	AAATTTGCTCCAATGGTTCAC	up	1.01361	0.0194991	0.956632	5.02193	5.09027	5.01357	4.66759	5.38464	6.64967	2.96089	5.66025	5	6	6.5	11	5	7.5	low
960	PC-5p-106231_42	AACCGTTAACATATGTCACCCTCC	down	0.967126	-0.0482242	0.95664	2.55599	2.47196	0	3.11173	4.55623	1.81355	2.96089	2.64145	0	4	5.5	3	5	3.5	low
961	PC-5p-148490_22	AAAGATACTAGAATTATATGTGGC	up	1.05406	0.0759554	0.972108	1.24261	1.30978	0	0	3.72783	3.92935	0	0	0	0	4.5	6.5	0	0	low
962	PC-3p-202576_12	ATGGACCCCACAAATACTTATACC	down	0.968241	-0.0465622	0.97911	2.33966	2.26536	7.01899	0	0	3.02258	0	3.7735	7	0	0	5	0	5	low
963	csi-miR171b-3p	CGAGCCGAATCAATATCACTC	down	0.970136	-0.0437412	0.983926	1.03724	1.00627	0	3.11173	0	0	0	3.0188	0	4	0	0	0	4	low
964	bna-MIR169a-p3_2ss4TC18TC	TTGCCCTTGGCTATACGCTTC	down	0.993812	-0.00895513	0.993994	6.72848	6.68685	16.0434	0	4.14203	6.64967	8.88267	4.5282	16	0	5	11	15	6	middle

## Sheet: BR18R_1_RvsBR18R_1_D
SupplementaryTable S7 Differentially expressed miRNA analysis
red is pvalue<=0.001,orange is pvalue <=0.01,blue is pvalue<=0.05,green is pvalue <=0.1.
Index	miR_name	miR_seq	up/down	fold_change(BR18R_1_R(mean)/BR18R_1_D(mean))	log2(fold_change)	pvalue(t_test)	BR18R_1_D(mean)	BR18R_1_R(mean)	BR18R_1_D/BR18R_1_D1(norm)	BR18R_1_D/BR18R_1_D2(norm)	BR18R_1_D/BR18R_1_D3(norm)	BR18R_1_R/BR18R_1_R1(norm)	BR18R_1_R/BR18R_1_R2(norm)	BR18R_1_R/BR18R_1_R3(norm)	BR18R_1_D/BR18R_1_D1(raw)	BR18R_1_D/BR18R_1_D2(raw)	BR18R_1_D/BR18R_1_D3(raw)	BR18R_1_R/BR18R_1_R1(raw)	BR18R_1_R/BR18R_1_R2(raw)	BR18R_1_R/BR18R_1_R3(raw)	Expression level
1	bra-MIR1885b-p5	CAGAGTCTTTCTAAGTCACACTC	up	1.66619	0.736556	4.4219e-06	11051.4	18413.7	10977.4	10874.4	11302.3	18688	18396.6	18156.6	7338	5281	7171	30914	31066	24058	high
2	bra-miR5711	TGTTTTGTGGGTTTCTACCGA	up	1.64691	0.719765	1.11266e-05	1024.09	1686.59	1030.72	1050.17	991.375	1713.8	1678.82	1667.13	689	510	629	2835	2835	2209	high
3	bra-miR158-3p	TTTCCAAATGTAGACAAAGCA	down	0.780303	-0.357893	1.15229e-05	84412.7	65867.5	85370.1	84007.7	83860.2	65975	66667.4	64960	57067	40797	53207	109137	112580	86074	high
4	bra-miR160a-3p	GCGTATGAGGAGCCATGCATA	up	5.79741	2.53541	1.24162e-05	27.6241	160.148	29.9192	30.8875	22.0656	162.615	164.625	153.204	20	15	14	269	278	203	middle
5	ath-miR166a-3p	TCGGACCAGGCTTCATTCCCC	down	0.550687	-0.860695	2.49069e-05	43586.7	24002.7	43756.2	44600.4	42403.6	23620.1	25067.9	23320	29249.5	21659.5	26903.9	39072.7	42331.6	30899.7	high
6	aly-miR166a-3p	TCGGACCAGGCTTCATTCCCC	down	0.550687	-0.860695	2.49069e-05	43586.7	24002.7	43756.2	44600.4	42403.6	23620.1	25067.9	23320	29249.5	21659.5	26903.9	39072.7	42331.6	30899.7	high
7	bna-miR166a	TCGGACCAGGCTTCATTCCCC	down	0.550687	-0.860695	2.49069e-05	43586.7	24002.7	43756.2	44600.4	42403.6	23620.1	25067.9	23320	29249.5	21659.5	26903.9	39072.7	42331.6	30899.7	high
8	cas-MIR827a-p5	TTTGTTGATTGACATCTATGC	up	4.42003	2.14406	0.00015364	255.335	1128.59	339.583	238.863	187.557	1105.05	1196.2	1084.5	227	116	119	1828	2020	1437	middle
9	PC-3p-40225_155	AGAGTTTCGGATTTATCTAAGG	up	2.89947	1.53579	0.000223999	11.3804	32.997	9.72375	13.3846	11.0328	34.1551	30.4972	34.3389	6.5	6.5	7	56.5	51.5	45.5	middle
10	ath-miR319c	TTGGACTGAAGGGAGCTCCTT	down	0.377099	-1.40698	0.000365521	245.02	92.3969	263.289	230.626	241.145	104.581	80.5362	92.0734	176	112	153	173	136	122	middle
11	bra-miR824	TAGACCATTTGTGAGAAGGGA	up	2.07363	1.05216	0.000449478	791.971	1642.25	819.787	768.068	788.056	1576.58	1701.92	1648.26	548	373	500	2608	2874	2184	high
12	bra-miR156a-3p	GCTTACTCTCTCTCTGTCACC	up	3.18805	1.67267	0.000482361	68.7378	219.14	89.7577	59.7158	56.74	218.23	233.91	205.278	60	29	36	361	395	272	middle
13	gma-MIR5368-p5_2ss1AT18CA	TGAGATACCACTCTGGAAGAGC	down	0.763054	-0.390143	0.000520334	2126.09	1622.32	2103.32	2121.97	2152.97	1677.83	1590.29	1598.83	1406	1030.5	1366	2775.5	2685.5	2118.5	high
14	mtr-miR172b_L+2	AAAGAATCTTGATGATGCTGCAT	up	2.0821	1.05804	0.000540045	28.9049	60.183	28.4233	26.7691	31.5222	64.0786	56.8491	59.6213	19	13	20	106	96	79	middle
15	ptc-miR6478_R+1_1ss21GA	CCGACCTTAGCTCAGTTGGTAG	up	1.45037	0.53642	0.000555548	96.4466	139.883	100.229	90.6032	98.507	139.945	134.424	145.28	67	44	62.5	231.5	227	192.5	middle
16	ath-miR408-3p_L-1R+2	TGCACTGCCTCTTCCCTGGCTT	up	1.91506	0.937388	0.000611339	1963.17	3759.58	1971.68	1987.09	1930.74	3815.1	3829.02	3634.64	1318	965	1225	6311	6466	4816	high
17	bra-miR396-3p_L-1	CTCAAGAAAGCTGTGGGAAA	down	0.704391	-0.505552	0.000693104	1226.16	863.697	1247.63	1177.84	1253.01	883.197	871.686	836.208	834	572	795	1461	1472	1108	middle
18	bra-miR9552b-3p	TGACCGAGTAGACCGATAGTC	down	0.214075	-2.22381	0.000704759	460.779	98.6411	499.651	457.134	425.55	97.327	117.843	80.7529	334	222	270	161	199	107	high
19	bra-MIR159a-p5_1ss10CT	AGAGTTTAGTAGGGTAAAGAAA	up	2.51792	1.33223	0.000715396	51.6278	129.994	52.3587	47.3608	55.1639	134.807	134.424	120.752	35	23	35	223	227	160	middle
20	cas-miR160b-3p	GCGTACAGAGTAGTCAAGCATG	up	2.0581	1.04131	0.000757618	33.2881	68.5103	30.6672	32.9466	36.2506	69.217	72.5418	63.7722	20.5	16	23	114.5	122.5	84.5	middle
21	PC-5p-2983_1290	TTGACAGAAGAGACCGAGCAC	up	inf	inf	0.000788584	0	276.296	0	0	0	264.173	290.759	273.956	0	0	0	437	491	363	middle
22	bra-miR168b-3p	CCCGCCTTGCATCAACTGAAT	up	1.36453	0.448408	0.000832668	538.341	734.585	555.75	517.88	541.395	763.805	710.91	729.04	371.5	251.5	343.5	1263.5	1200.5	966	middle
23	bol-miR398a-3p_R+1_1ss19CT	TGTGTTCTCAGGTCACCCTTTC	up	inf	inf	0.000931732	0	11.6236	0	0	0	11.788	12.1396	10.9432	0	0	0	19.5	20.5	14.5	middle
24	bra-miR391-3p	ACGGTATCTCTCCTACGTAGC	down	0.420801	-1.24879	0.000964506	4926.46	2073.06	5295.7	4871.98	4611.71	1976.76	2286.99	1955.43	3540	2366	2926	3270	3862	2591	high
25	ath-miR397a_R+1	TCATTGAGTGCAGCGTTGATGT	up	1.90047	0.92636	0.000988074	280.352	532.802	248.33	275.928	316.799	527.137	499.206	572.063	166	134	201	872	843	758	high
26	cas-MIR398a-p5_1ss5CT	TCGATATGAGAACACATGTGC	up	inf	inf	0.00107788	0	29.0624	0	0	0	28.4122	27.8324	30.9427	0	0	0	47	47	41	middle
27	bra-miR5712	AATATTAATATAATTGGTGAG	up	1.27943	0.355497	0.00111623	204.794	262.019	201.207	205.916	207.259	265.684	254.34	266.032	134.5	100	131.5	439.5	429.5	352.5	middle
28	mdm-MIR11011b-p5_2ss14AC19GA	ATCCAAACACCATCTTGAAGA	up	2.20907	1.14344	0.00114596	47.1566	104.172	53.8546	44.272	43.3431	112.742	103.927	95.8469	36	21.5	27.5	186.5	175.5	127	middle
29	ath-miR157a-3p	GCTCTCTAGCCTTCTGTCATC	up	1.58081	0.66066	0.00118335	320.703	506.968	353.047	311.963	297.097	503.561	532.072	485.272	236	151.5	188.5	833	898.5	643	middle
30	lja-miR168-3p_L-1R+1	CCCGCCTTGCATCAACTGAATT	up	1.85144	0.888648	0.00118934	107.967	199.895	94.9936	122.52	106.388	205.233	209.927	184.524	63.5	59.5	67.5	339.5	354.5	244.5	middle
31	sly-miR168b-3p_R+1	CCCGCCTTGCATCAACTGAATT	up	1.85144	0.888648	0.00118934	107.967	199.895	94.9936	122.52	106.388	205.233	209.927	184.524	63.5	59.5	67.5	339.5	354.5	244.5	middle
32	bra-miR171e	TGATTGAGCCGCGCCAATATC	up	1.64496	0.718049	0.00122899	12040.4	19806	12849.6	11558.1	11713.7	19385.3	21079.2	18953.5	8589.5	5613	7432	32067.5	35596	25114	high
33	aly-miR166b-5p	GGACTGTTGTCTGGCTCGAGG	up	2.89571	1.53392	0.00123149	71.364	206.65	80.7819	57.6566	75.6534	193.646	229.074	197.228	54	28	48	320.333	386.833	261.333	middle
34	bna-MIR166d-p5	GGACTGTTGTCTGGCTCGAGG	up	2.89571	1.53392	0.00123149	71.364	206.65	80.7819	57.6566	75.6534	193.646	229.074	197.228	54	28	48	320.333	386.833	261.333	middle
35	bra-miR158-5p	CTTTGTCTATCGTTTGGAAAAG	up	1.93176	0.949915	0.00133717	982.385	1897.73	946.944	914.269	1085.94	2034.19	1756.4	1902.6	633	444	689	3365	2966	2521	high
36	PC-3p-8945_546	AATGCTGTTAAAGGGTGAGGTC	down	0.366981	-1.44622	0.00144396	367.939	135.027	377.73	343.88	382.207	141.759	130.871	132.45	252.5	167	242.5	234.5	221	175.5	middle
37	gma-miR160a-3p	GCGTATGAGGAGCCAAGCATA	up	2.30838	1.20688	0.00147226	29.1115	67.2005	24.6834	31.917	30.7342	60.7538	68.3966	72.4512	16.5	15.5	19.5	100.5	115.5	96	middle
38	bra-miR172b-5p	GCAGCACCATTAAGATTCACA	up	2.80115	1.48602	0.00152663	91.1602	255.354	98.7335	86.4849	88.2623	244.829	275.955	245.278	66	42	56	405	466	325	middle
39	bra-miR161-5p	TCAATGCACTGAAAGTGACTA	up	1.55157	0.633727	0.00153386	505.086	783.676	550.514	477.726	487.019	783.452	830.234	737.342	368	232	309	1296	1402	977	middle
40	mes-MIR477k-p3_2ss15AC18CA	AAAAGAAGAAGAAACAAAAAC	down	0.0129191	-6.27435	0.00169549	84.8309	1.09594	78.538	91.6328	84.322	1.51129	1.77653	0	52.5	44.5	53.5	2.5	3	0	middle
41	mes-MIR477k-p5_2ss15AC18CA	AAAAGAAGAAGAAACAAAAAC	down	0.0129191	-6.27435	0.00169549	84.8309	1.09594	78.538	91.6328	84.322	1.51129	1.77653	0	52.5	44.5	53.5	2.5	3	0	middle
42	ath-miR398a-3p	TGTGTTCTCAGGTCACCCCTT	up	10.4935	3.39143	0.00183324	165.073	1732.2	172.036	175.029	148.155	1599.55	1844.63	1752.41	115	85	94	2646	3115	2322	high
43	bra-miR9552a-5p	CTATCGGTCTACTCGGTCAGC	down	0.131243	-2.92969	0.00189666	73.1605	9.60179	61.3344	76.1891	81.9578	7.8587	17.1732	3.7735	41	37	52	13	29	5	middle
44	PC-5p-6388_704	AGGACCTCACCCTTTAACAGC	down	0.291812	-1.77689	0.00190178	264.284	77.1212	279.745	238.863	274.244	67.7057	82.9049	80.7529	187	116	174	112	140	107	middle
45	ath-miR165a-3p_R+1	TCGGACCAGGCTTCATCCCCCT	down	0.394894	-1.34046	0.00214434	99.1276	39.1449	86.7658	105.017	105.6	38.689	29.3128	49.4329	58	51	67	64	49.5	65.5	middle
46	bna-MIR166e-p5_1ss4AT	GGATTGTTGTCTGGCACGAGG	up	3.61274	1.85309	0.00229594	160.788	580.884	188.491	144.142	149.731	525.324	640.737	576.591	126	70	95	869	1082	764	middle
47	bra-miR400-5p	TATGAGAGTATTATAAGTCAC	up	inf	inf	0.00253198	0	194.25	0	0	0	210.976	177.061	194.713	0	0	0	349	299	258	middle
48	bra-MIR9563a-p5_2ss8AG20AT	TAAAAAAGTTAAGAACCGGTT	up	7.99982	2.99997	0.00256812	2.96261	23.7003	3.7399	5.14791	0	24.1806	24.2793	22.641	2.5	2.5	0	40	41	30	middle
49	ath-miR408-5p_L+3	GAGACAGGGAACAAGCAGAGCATG	up	1.9099	0.933495	0.00271887	56.276	107.481	56.8465	47.3608	64.6206	99.1405	104.816	118.488	38	23	41	164	177	157	middle
50	aly-miR172b-5p	GCAGCACCATCAAGATTCACA	up	3.18066	1.66932	0.00272279	17.7416	56.4299	22.4394	10.2958	20.4895	47.7567	60.4022	61.1307	15	5	13	79	102	81	middle
51	cca-MIR395c-p5_1ss8CT	GATCCTCTGAACACTTCATTG	up	3.93129	1.975	0.00273537	44.6518	175.539	44.8789	37.065	52.0117	169.264	196.603	160.751	30	18	33	280	332	213	middle
52	PC-5p-23201_259	CTAAAAAAGTTAAGAACCGGTTTT	up	1.96424	0.973974	0.00273887	41.4002	81.3201	47.1228	32.9466	44.1311	85.8412	72.8379	85.2811	31.5	16	28	142	123	113	middle
53	bol-miR398a-5p	GGAGTGTCATGAGAACACGGA	up	10.127	3.34014	0.00303718	93.0257	942.074	77.79	98.8399	102.447	897.705	1044.01	884.508	52	48	65	1485	1763	1172	middle
54	ptc-miR159d_R-1	CTTGGATTGAAGGGAGCTCC	down	0.57502	-0.798316	0.00304534	171.247	98.4702	166.8	182.236	164.704	110.324	102.447	82.6397	111.5	88.5	104.5	182.5	173	109.5	middle
55	ath-miR159c_R-1_1ss1TC	CTTGGATTGAAGGGAGCTCC	down	0.57502	-0.798316	0.00304534	171.247	98.4702	166.8	182.236	164.704	110.324	102.447	82.6397	111.5	88.5	104.5	182.5	173	109.5	middle
56	bra-miR164a	TGGAGAAGCAGGGCACGTGCA	up	2.98453	1.57751	0.00311999	944.438	2818.71	947.243	1010.23	875.846	2701.46	3091.41	2663.26	633.2	490.6	555.7	4468.8	5220.4	3528.9	high
57	bra-miR398-5p_1ss8CT	GGGTCGATATGAGAACACATG	up	2.46202	1.29984	0.00318028	3888.75	9574.16	3925.4	3986.54	3754.3	9310.74	10298	9113.76	2624	1936	2382	15402	17390	12076	high
58	bra-MIR167d-p3	GATCATGTTCGCAGTTTCACC	up	1.16195	0.216549	0.0032712	5225.65	6071.95	5039.9	5374.42	5262.64	6121.12	6155.49	5939.24	3369	2610	3339	10125.7	10394.7	7869.67	high
59	bra-MIR167b-p3	GATCATGTTCGCAGTTTCACC	up	1.16195	0.216549	0.0032712	5225.65	6071.95	5039.9	5374.42	5262.64	6121.12	6155.49	5939.24	3369	2610	3339	10125.7	10394.7	7869.67	high
60	ath-miR167a-3p	GATCATGTTCGCAGTTTCACC	up	1.16195	0.216549	0.0032712	5225.65	6071.95	5039.9	5374.42	5262.64	6121.12	6155.49	5939.24	3369	2610	3339	10125.7	10394.7	7869.67	high
61	bra-miR156b-3p_1ss15TC	GCTCACTCTCTATCCGTCACC	up	2.9028	1.53744	0.00328265	23.233	67.4407	26.9273	27.7987	14.9731	61.056	77.8714	63.3948	18	13.5	9.5	101	131.5	84	middle
62	gma-miR403a_1ss21GT	TTAGATTCACGCACAAACTTT	up	1.28762	0.364712	0.00331882	250.635	322.723	267.777	242.981	241.145	336.11	320.368	311.691	179	118	153	556	541	413	middle
63	gra-MIR827b-p5_1ss20CT	TTAGATGACCATCAACAAATA	up	1.20357	0.267323	0.00344999	2425.53	2919.31	2445.15	2421.58	2409.88	2986	2915	2856.92	1634.5	1176	1529	4939.5	4922.5	3785.5	high
64	ath-miR827_2ss20CT21TA	TTAGATGACCATCAACAAATA	up	1.20357	0.267323	0.00344999	2425.53	2919.31	2445.15	2421.58	2409.88	2986	2915	2856.92	1634.5	1176	1529	4939.5	4922.5	3785.5	high
65	PC-5p-941_4635	TATGAGAGTATTATAAAGTCAC	up	1.71056	0.774466	0.00356403	361.023	617.551	384.462	364.472	334.136	631.718	564.346	656.589	257	177	212	1045	953	870	middle
66	bra-miR390-5p	AAGCTCAGGAGGGATAGCGCC	up	1.84374	0.882636	0.00359943	476.591	878.71	519.099	475.667	435.007	843.299	966.434	826.397	347	231	276	1395	1632	1095	middle
67	mtr-miR171b	TGATTGAGCCGCGTCAATATC	up	1.45672	0.54272	0.00363376	6968.43	10151	7099.09	7082.5	6723.7	9938.53	10740	9774.5	4745.5	3439.5	4266	16440.5	18136.5	12951.5	high
68	bra-miR162-3p	TCGATAAACCTCTGCATCCAG	down	0.551241	-0.859245	0.00384696	41565.6	22912.7	39209.2	43561.6	41926.2	23292	22842.1	22604	26210	21155	26601	38530	38573	29951	high
69	bna-MIR166f-p5	GGAATGTTGTCTGGATCGAGG	up	10.1044	3.33692	0.00388719	2.49327	25.1931	7.47981	0	0	25.9942	26.9441	22.641	5	0	0	43	45.5	30	middle
70	PC-3p-214282_11	AAACAAAAGAACACATCCATC	up	inf	inf	0.00414706	0	3.44971	0	0	0	3.02258	3.55307	3.7735	0	0	0	5	6	5	low
71	bra-miR164b-3p	CACGTGTTCTACTACTCCAAC	down	0.684625	-0.546614	0.00426323	203.415	139.263	210.432	212.78	187.032	138.232	151.005	128.551	140.667	103.333	118.667	228.667	255	170.333	middle
72	ath-miR166a-5p_1ss4CA	GGAATGTTGTCTGGCTCGAGG	up	1.63886	0.712694	0.00431339	1912.89	3134.97	2203.55	1870.75	1664.37	2948.12	3363.77	3093.01	1473	908.5	1056	4876.83	5680.33	4098.33	high
73	nta-miR408_R+1_2ss19GT20CT	TGCACTGCCTCTTCCCTGTTTT	up	3.31589	1.7294	0.0044	33.677	111.669	34.9058	22.6508	43.4744	113.951	111.626	109.432	23.3333	11	27.5833	188.5	188.5	145	middle
74	bna-MIR156b-p3	GCTCTCTATACTTCTGTCACC	up	inf	inf	0.00445785	0	7.3525	0	0	0	6.64967	7.10614	8.3017	0	0	0	11	12	11	middle
75	bra-miR156c-3p	GCTCACTGCTCTATCTGTCAGA	up	1.2147	0.280603	0.00451598	628.347	763.255	617.832	638.341	628.869	784.056	736.669	769.039	413	310	399	1297	1244	1019	middle
76	bra-miR167a	TGAAGCTGCCAGCATGATCTA	down	0.744706	-0.425257	0.00499406	37499.9	27926.4	39863.9	37067.7	35568.1	26980.9	30186.1	26612.2	26647.7	18001.3	22567	44632.3	50974.7	35262	high
77	ath-miR393b-3p_1ss14TA	ATCATGCGATCTCATTGGATT	down	0.581383	-0.782438	0.0052182	317.19	184.409	353.047	300.638	297.885	166.242	209.631	177.355	236	146	189	275	354	235	middle
78	bna-MIR160d-p3	TGGCGTACAGAGTAGTCAAGCA	up	1.90011	0.926082	0.00570265	7.09098	13.4736	6.73183	8.23666	6.30445	11.788	13.9162	14.7167	4.5	4	4	19.5	23.5	19.5	middle
79	bra-miR9569-3p	ACACAGGAACAATACTAACTCATT	up	1.556	0.637838	0.0057653	64.9742	101.1	71.8062	67.9524	55.1639	109.417	96.525	97.3563	48	33	35	181	163	129	middle
80	bna-MIR397b-p3	TCAACGTTGGCTCAATTATGT	up	5.37953	2.42748	0.00606479	6.11743	32.9089	10.4717	0	7.88056	26.5987	39.6759	32.4521	7	0	5	44	67	43	middle
81	PC-5p-102479_45	CCCAACTCCATTTCCTACTCC	up	8.54585	3.09522	0.00607327	1.71597	14.6644	0	5.14791	0	18.1355	13.0279	12.8299	0	2.5	0	30	22	17	middle
82	ath-miR396a-3p	GTTCAATAAAGCTGTGGGAAG	down	0.71518	-0.483623	0.00633114	733.426	524.531	740.501	726.885	732.892	489.053	530.591	553.95	495	353	465	809	896	734	high
83	aly-miR857-5p	AAACTTTCACCATACAAAATA	up	inf	inf	0.00638809	0	1.62616	0	0	0	1.51129	1.48044	1.88675	0	0	0	2.5	2.5	2.5	low
84	bra-miR1140	ACAGCCTAAACCAATCGGAGC	up	1.49676	0.581845	0.00650229	175.915	263.303	186.995	189.443	151.307	262.964	277.139	249.806	125	92	96	435	468	331	middle
85	ath-miR393a-5p	TCCAAAGGGATCGCATTGATCC	up	1.38431	0.469166	0.00652602	422.09	584.303	451.78	388.152	426.338	598.168	580.038	574.704	302	188.5	270.5	989.5	979.5	761.5	middle
86	bna-miR393_R+1	TCCAAAGGGATCGCATTGATCC	up	1.38431	0.469166	0.00652602	422.09	584.303	451.78	388.152	426.338	598.168	580.038	574.704	302	188.5	270.5	989.5	979.5	761.5	middle
87	bra-miR172d-3p	GGAATCTTGATGATGCTGCAT	down	0.679696	-0.557039	0.0066773	1829.87	1243.75	1941.76	1799.02	1748.83	1224.34	1272.99	1233.93	1298	873.667	1109.58	2025.33	2149.67	1635	high
88	ath-miR168a-5p_R+2	TCGCTTGGTGCAGGTCGGGAACC	up	inf	inf	0.0067103	0	2.47813	0	0	0	2.72032	2.07262	2.64145	0	0	0	4.5	3.5	3.5	low
89	ath-miR845a	CGGCTCTGATACCAATTGATG	up	1.75575	0.81209	0.00675261	60.6473	106.482	58.3425	70.0116	53.5878	105.79	104.223	109.432	39	34	34	175	176	145	middle
90	bra-miR398-3p_R-1	TGTGTTCTCAGGTCACCCCT	up	3.31619	1.72953	0.00697901	667.093	2212.21	701.606	669.228	630.445	2080.74	2489.52	2066.37	469	325	400	3442	4204	2738	high
91	bra-miR160a-5p	TGCCTGGCTCCCTGTATGCCA	up	1.31252	0.392342	0.00802661	9186.51	12057.5	9334.8	9682.19	8542.53	11604.3	12942	11626.2	6240	4702	5420	19196	21855	15405	high
92	csi-miR160c-5p_R-1_1ss18GT	TGCCTGGCTCCCTGTATTCT	up	1.9885	0.991679	0.00814652	23.6237	46.9758	20.9435	24.71	25.2178	41.107	51.5195	48.3008	14	12	16	68	87	64	middle
93	mdm-miR408b	ACAGGGAAGAGGTAGAGCATG	down	0.41719	-1.26122	0.0082381	10.5196	4.38867	10.4717	9.26624	11.8208	3.92935	6.21787	3.0188	7	4.5	7.5	6.5	10.5	4	middle
94	PC-3p-316_17365	TGGTTTGGATCTTGGAAGTCGT	down	0.815875	-0.29358	0.00824521	6864.9	5600.9	6585.22	6803.48	7205.99	5859.57	5241.37	5701.76	4402	3304	4572	9693	8851	7555	high
95	ath-MIR159a-p5	AGCTGCTAAGCTATGGATCCC	up	1.82645	0.869039	0.00853528	106.388	194.312	122.669	101.929	94.5667	172.891	219.106	190.939	82	49.5	60	286	370	253	middle
96	gma-MIR5368-p3_1ss3GA	CCAAGGGACAGTCTCAGGT	down	0.199411	-2.32619	0.00869044	9381.79	1870.83	10739.5	9033.55	8372.31	1876.72	1852.04	1883.73	7179	4387	5312	3104.5	3127.5	2496	high
97	bra-MIR161-p3	CTGATGTAGTCACTTTCAATG	up	4.41609	2.14277	0.0093093	7.11474	31.4193	13.4637	0	7.88056	37.4799	29.6089	27.1692	9	0	5	62	50	36	middle
98	PC-5p-46250_134	CCAAAATTGAGAAAATGGAGT	up	10.8708	3.44239	0.00950939	1.31343	14.278	0	0	3.94028	15.1129	10.3631	17.3581	0	0	2.5	25	17.5	23	middle
99	bna-miR166f	TCGGACCAGGCTTCATCCCCC	down	0.87191	-0.197749	0.00959441	18286.8	15944.4	18327	18802.2	17731.1	15518.2	16699.6	15615.5	12251	9131	11249.9	25670.5	28200.2	20691	high
100	PC-5p-115904_36	AACCCTACTCCATTTCTTACTCCA	up	inf	inf	0.00960784	0	6.64375	0	0	0	5.44064	7.69831	6.7923	0	0	0	9	13	9	low
101	bra-MIR824-p3	CCTTCTCATCGATGGTCTAGA	up	1.24372	0.314662	0.00973633	1101.95	1370.52	1148.9	1058.41	1098.55	1398.24	1426.56	1286.76	768	514	697	2313	2409	1705	high
102	vvi-miR156b_L+2	AATGACAGAAGAGAGTGAGCAC	up	4.71984	2.23874	0.00990722	4.64819	21.9387	4.48789	0	9.45667	22.6693	24.2793	18.8675	3	0	6	37.5	41	25	middle
103	gma-miR394a-5p_L+1	CTTGGCATTCTGTCCACCTCC	up	6.98489	2.80424	0.0105041	1.24663	8.7076	3.7399	0	0	7.8587	7.69831	10.5658	2.5	0	0	13	13	14	middle
104	PC-5p-32106_193	AAAAAAGCTAAGAACCGGTTT	up	1.35332	0.436505	0.0105296	25.5167	34.5323	26.9273	26.7691	22.8536	35.6664	34.3463	33.5842	18	13	14.5	59	58	44.5	middle
105	PC-3p-38987_160	AATCGGTTTTTAGCTTTTTTAGTT	up	6.94389	2.79574	0.0108718	4.72834	32.8331	0	0	14.185	30.8303	28.4245	39.2444	0	0	9	51	48	52	middle
106	bra-miR5718	TCAGAACCAAACACAGAACAAG	down	0.136882	-2.86899	0.0110695	1557.13	213.143	1273.06	1727.64	1670.68	215.207	219.698	204.524	851	839	1060	356	371	271	high
107	gma-miR156a_L+1R+2	TTGACAGAAGAGAGTGAGCACCA	up	inf	inf	0.0111714	0	2.82839	0	0	0	2.72032	2.36871	3.39615	0	0	0	4.5	4	4.5	middle
108	bna-MIR166c-p5	TGGATGATGCTTGGCTCGAGA	up	inf	inf	0.0113662	0	5.00221	0	0	0	4.23161	4.73742	6.0376	0	0	0	7	8	8	low
109	PC-5p-108624_41	ATCGTGGCGACTTTGGACGACTCC	up	7.69004	2.94299	0.0117948	2.99192	23.008	8.97577	0	0	25.3896	22.5028	21.1316	6	0	0	42	38	28	middle
110	bna-MIR156d-p3	GCTCACTGCTCTATCTGTCAGG	up	1.34861	0.431469	0.012061	263.639	355.545	281.241	277.987	231.689	358.478	334.581	373.577	188	135	147	593	565	495	middle
111	bra-miR5654a	ATAAATCCCAAGCATCATCCA	down	0.856675	-0.22318	0.0124323	12581	10777.9	12069.4	12814.2	12859.5	10774.3	10931.6	10627.7	8068	6223	8159	17823	18460	14082	high
112	bra-miR9555a-5p	TTCTAAGCTTTACGGGAAACC	up	inf	inf	0.0126608	0	9.35933	0	0	0	11.4858	8.29049	8.3017	0	0	0	19	14	11	middle
113	ghr-MIR482b-p5_2ss14GC18AG	AAGAAGAAGGCTGCTTTG	up	inf	inf	0.013272	0	6.21839	0	0	0	6.34741	7.40222	4.90555	0	0	0	10.5	12.5	6.5	low
114	ghr-MIR482b-p3_2ss14GC18AG	AAGAAGAAGGCTGCTTTG	up	inf	inf	0.013272	0	6.21839	0	0	0	6.34741	7.40222	4.90555	0	0	0	10.5	12.5	6.5	low
115	bra-miR172c-3p_R-1	AGAATCTTGATGATGCTGCA	down	0.559536	-0.837698	0.0145243	77.0705	43.1237	78.2887	76.8755	76.0474	35.2634	50.3351	43.7726	52.3333	37.3333	48.25	58.3333	85	58	middle
116	PC-5p-7937_597	AATGGAGTAATGAACAAAAAA	down	0.556982	-0.844298	0.0150157	37.5111	20.893	41.8869	39.1241	31.5222	16.3219	22.2067	24.1504	28	19	20	27	37.5	32	middle
117	PC-5p-188973_13	AAATGGAGTAATGAACAAAAATT	up	inf	inf	0.0153641	0	3.14951	0	0	0	2.41806	3.25698	3.7735	0	0	0	4	5.5	5	low
118	bra-miR9557-3p	GCTGAGTTGGAACGCAAAATC	up	7.11246	2.83035	0.0154064	2.49327	17.7333	7.47981	0	0	17.5309	13.0279	22.641	5	0	0	29	22	30	middle
119	PC-5p-4008_1007	TGAGCCTCGAACCCAGGACCTC	down	0.541965	-0.883729	0.0158578	293.493	159.063	260.297	282.106	338.076	172.891	165.81	138.487	174	137	214.5	286	280	183.5	middle
120	ath-MIR8176-p5_1ss22TG	TGCTTACCGAGTTTCTTACATGT	up	2.14688	1.10224	0.0164251	42.4187	91.0679	50.1147	29.8579	47.2834	91.2818	90.6032	91.3187	33.5	14.5	30	151	153	121	middle
121	ath-MIR8176-p3_1ss22TG	TGCTTACCGAGTTTCTTACATGT	up	2.14688	1.10224	0.0164251	42.4187	91.0679	50.1147	29.8579	47.2834	91.2818	90.6032	91.3187	33.5	14.5	30	151	153	121	middle
122	aly-MIR172a-p5	GCTGCTGTGGCATCATCAAGA	down	0.704136	-0.506073	0.0165128	43.6389	30.7278	40.391	43.2425	47.2834	30.8303	34.9385	26.4145	27	21	30	51	59	35	middle
123	lus-miR172j_L+1R-1	TGCAGCATCATCAAGATTCCC	up	inf	inf	0.0165619	0	3.04733	0	0	0	3.32483	3.55307	2.2641	0	0	0	5.5	6	3	low
124	PC-5p-118810_35	TATTATAGTGTAACTTTTGCT	down	0.23631	-2.08125	0.0167672	10.1282	2.39339	7.47981	10.2958	12.6089	3.62709	3.55307	0	5	5	8	6	6	0	middle
125	bra-miR395a-5p	GTTCCTCTGAGCACTTCATTG	up	inf	inf	0.017186	0	4.32157	0	0	0	3.17371	4.88547	4.90555	0	0	0	5.25	8.25	6.5	low
126	ath-miR167a-5p_1ss21AT	TGAAGCTGCCAGCATGATCTT	down	0.615982	-0.699041	0.0177382	731.117	450.355	789.12	745.417	658.815	452.48	453.312	445.273	527.5	362	418	748.5	765.5	590	middle
127	mtr-miR172b_R+1	AGAATCTTGATGATGCTGCATT	up	1.34724	0.430011	0.0180134	232.878	313.744	237.858	254.307	206.471	303.164	321.849	316.219	159	123.5	131	501.5	543.5	419	middle
128	PC-5p-106231_42	AACCGTTAACATATGTCACCCTCC	up	inf	inf	0.0185958	0	2.47196	0	0	0	1.81355	2.96089	2.64145	0	0	0	3	5	3.5	low
129	ath-miR393b-3p_1ss13CA	ATCATGCGATCTATTTGGATT	down	0.469422	-1.09104	0.0186913	392.51	184.253	454.772	339.762	382.995	172.287	203.117	177.355	304	165	243	285	343	235	middle
130	PC-3p-159884_19	TCGGAAAAGCCTCGGAATATT	up	inf	inf	0.0191915	0	6.29617	0	0	0	7.25418	7.10614	4.5282	0	0	0	12	12	6	low
131	gma-miR393a_R+1_2ss19AT21CT	TCCAAAGGGATCGCATTGTTTT	up	inf	inf	0.0193586	0	2.95212	0	0	0	2.41806	2.6648	3.7735	0	0	0	4	4.5	5	low
132	aly-miR166a-5p_L-1R+1	GAATGTTGTCTGGCTCGAGGT	up	2.11193	1.07856	0.019391	47.7521	100.849	65.8223	41.1833	36.2506	97.6292	107.184	97.7337	44	20	23	161.5	181	129.5	middle
133	aly-miR395i	CTGAAGTGTTTGGAGGAACTC	up	inf	inf	0.0193924	0	2.0542	0	0	0	2.41806	1.48044	2.2641	0	0	0	4	2.5	3	low
134	mtr-miR171e-3p_1ss1AG	GGATTGAGCCGCGCCAATATC	up	2.441	1.28747	0.0197386	14.7174	35.9251	16.4556	7.20708	20.4895	38.9912	40.8603	27.9239	11	3.5	13	64.5	69	37	middle
135	ptc-miR171k	GGATTGAGCCGCGCCAATATC	up	2.441	1.28747	0.0197386	14.7174	35.9251	16.4556	7.20708	20.4895	38.9912	40.8603	27.9239	11	3.5	13	64.5	69	37	middle
136	ath-miR166a-3p_1ss21CT	TCGGACCAGGCTTCATTCCCT	down	0.335244	-1.57671	0.0197661	1217.75	408.244	983.595	1419.79	1249.86	378.124	382.843	463.763	657.5	689.5	793	625.5	646.5	614.5	middle
137	ath-miR165a-3p_2ss17CT21CT	TCGGACCAGGCTTCATTCCCT	down	0.335244	-1.57671	0.0197661	1217.75	408.244	983.595	1419.79	1249.86	378.124	382.843	463.763	657.5	689.5	793	625.5	646.5	614.5	middle
138	mtr-miR171e-3p_2ss1AT13GA	TGATTGAGCCGCACCAATATC	up	inf	inf	0.0198478	0	4.09464	0	0	0	4.23161	5.03351	3.0188	0	0	0	7	8.5	4	middle
139	PC-3p-1230_3263	AAGCGAGAGCGGACCGCCT	down	0.0488668	-4.355	0.0200085	2274.98	111.171	2830.36	2240.37	1754.21	101.559	125.542	106.413	1892	1088	1113	168	212	141	high
140	ath-miR827_R+1_1ss20CT	TTAGATGACCATCAACAAATTC	up	6.00867	2.58705	0.0201011	1.24663	7.49062	3.7399	0	0	8.46321	5.3296	8.67905	2.5	0	0	14	9	11.5	low
141	bra-miR395a-3p	CTGAAGTGTTTGGGGGAACTC	up	inf	inf	0.0207687	0	17.7216	0	0	0	17.0776	22.5028	13.5846	0	0	0	28.25	38	18	middle
142	PC-3p-90346_55	AAATTCCGAGGAACACTTGTT	up	inf	inf	0.0213626	0	13.898	0	0	0	13.2993	10.6592	17.7355	0	0	0	22	18	23.5	middle
143	aly-miR858-3p_L+1R-1_1ss8GA	AGGTCGAACAGACAACGAAGA	down	0.538797	-0.892185	0.021509	53.8754	29.0279	59.8385	57.6566	44.1311	29.0167	33.162	24.9051	40	28	28	48	56	33	middle
144	gma-miR6300	GTCGTTGTAGTATAGTGG	down	0.195008	-2.35839	0.0224471	290.753	56.6992	366.511	264.603	241.145	62.2651	66.3239	41.5085	245	128.5	153	103	112	55	middle
145	cas-MIR472-p3_1ss14GT	TTTTGCCTACTCCTCCCATACC	down	0.755015	-0.405422	0.0225427	522.915	394.809	487.684	557.004	524.057	393.842	391.726	398.859	326	270.5	332.5	651.5	661.5	528.5	middle
146	ptc-miR6478_R+1_2ss10GA21GA	CCGACCTTAACTCAGTTGGTAG	up	inf	inf	0.0228865	0	5.59233	0	0	0	3.92935	6.81005	6.0376	0	0	0	6.5	11.5	8	low
147	gma-MIR4995-p5_2ss14GC19TC	TTGGTTAAGGGAACCCACCGGAGC	down	0.596146	-0.746262	0.0231303	510.829	304.529	578.189	500.377	453.92	288.052	322.145	303.389	386.5	243	288	476.5	544	402	middle
148	PC-5p-72190_77	AACCCGGGATTCTTAGGATGAAGT	up	inf	inf	0.0244469	0	13.7282	0	0	0	9.67224	17.1732	14.3393	0	0	0	16	29	19	middle
149	nta-MIR172e-p3_2ss15CG19TA	ATTGGAACGATACAGAGAA	down	0.0779639	-3.68105	0.0244753	8.06677	0.628917	5.23587	10.2958	8.66862	0	0	1.88675	3.5	5	5.5	0	0	2.5	middle
150	ath-miR167a-5p_1ss21AC	TGAAGCTGCCAGCATGATCTC	down	0.636557	-0.651638	0.0247099	306.557	195.141	283.485	346.969	289.217	189.516	189.497	206.41	189.5	168.5	183.5	313.5	320	273.5	middle
151	PC-5p-6633_686	AAAGTACAACTTTGTAAAACT	up	1.56522	0.646366	0.0249861	203.635	318.733	252.818	189.443	168.644	298.631	351.162	306.408	169	92	107	494	593	406	middle
152	ath-MIR166c-p5_1ss16TA	GGATTGTTGTCTGGCACGAGGT	up	inf	inf	0.0251951	0	9.45248	0	0	0	12.0903	9.47485	6.7923	0	0	0	20	16	9	middle
153	PC-5p-76736_70	GGCGGGCTGCTTGAGCCA	down	-inf	-inf	0.0252952	43.0022	0	41.8869	55.5974	31.5222	0	0	0	28	27	20	0	0	0	middle
154	PC-5p-68832_82	TTATATGTGGGAGCTAAAACC	up	6.13589	2.61727	0.0257468	2.49327	15.2984	7.47981	0	0	16.3219	15.9888	13.5846	5	0	0	27	27	18	middle
155	ath-miR393b-3p_1ss16TC	ATCATGCGATCTCTTCGGATT	down	0.36552	-1.45198	0.0257855	104.592	38.2304	127.157	96.7807	89.8384	35.6664	42.0446	36.9803	85	47	57	59	71	49	middle
156	bra-miR400-3p_R-1	GACTTATAATGATCTCATGA	up	inf	inf	0.0266259	0	10.0311	0	0	0	7.25418	13.0279	9.8111	0	0	0	12	22	13	middle
157	PC-5p-87804_58	AAATGGAGTAATGAACAAAATT	up	8.27997	3.04963	0.0274134	1.57611	13.0502	0	0	4.72834	17.2287	13.6201	8.3017	0	0	3	28.5	23	11	middle
158	bra-MIR5654a-p3	ATGATGCTTGGGATTTATTTTG	up	2.06836	1.04848	0.0274901	32.7605	67.7604	47.8708	26.7691	23.6417	71.9373	60.4022	70.9418	32	13	15	119	102	94	middle
159	mtr-MIR171h-p3_2ss20AG21CA	AATAATGAATGAATGAATGGA	up	inf	inf	0.0275611	0	7.87844	0	0	0	10.2768	7.69831	5.66025	0	0	0	17	13	7.5	middle
160	mtr-MIR171h-p5_2ss20AG21CA	AATAATGAATGAATGAATGGA	up	inf	inf	0.0275611	0	7.87844	0	0	0	10.2768	7.69831	5.66025	0	0	0	17	13	7.5	middle
161	PC-5p-19645_296	TCACTAAACCCTAAACCCTTG	up	1.57608	0.65634	0.0277285	21.2726	33.5273	15.7076	23.6804	24.4297	34.1551	30.2011	36.2256	10.5	11.5	15.5	56.5	51	48	middle
162	ath-miR164a_1ss21AT	TGGAGAAGCAGGGCACGTGCT	up	3.45682	1.78945	0.0281787	13.418	46.3837	5.23587	21.6212	13.397	31.7371	56.8491	50.5649	3.5	10.5	8.5	52.5	96	67	middle
163	ptc-miR164a_1ss21AT	TGGAGAAGCAGGGCACGTGCT	up	3.45682	1.78945	0.0281787	13.418	46.3837	5.23587	21.6212	13.397	31.7371	56.8491	50.5649	3.5	10.5	8.5	52.5	96	67	middle
164	bra-miR168b-5p_R-1	TCGCTTGGTGCAGGTCGGGA	down	0.717362	-0.479227	0.0284894	699.319	501.665	758.453	729.287	610.218	495.703	552.699	456.594	507	354.167	387.167	820	933.333	605	middle
165	aly-miR399h-5p	GGGCAAGATCTCTATTGGCAGG	up	inf	inf	0.0286408	0	11.1276	0	0	0	10.2768	14.8044	8.3017	0	0	0	17	25	11	middle
166	PC-5p-36008_173	AACCCTTTGATCTCATAGCTC	down	0.545628	-0.87401	0.0286969	15.6241	8.52496	16.4556	15.4437	14.9731	6.04515	8.58658	10.9432	11	7.5	9.5	10	14.5	14.5	middle
167	gra-MIR8731-p3_2ss13GA18GA	GAGGAGGAGGGGAGGGGA	up	inf	inf	0.0288307	0	5.16188	0	0	0	6.64967	3.55307	5.2829	0	0	0	11	6	7	low
168	ath-miR8175_L+4	GTTCGATCCCCGGCAACGGCGCCA	up	1.91258	0.935523	0.0302754	10.0154	19.1553	10.4717	6.17749	13.397	21.158	18.9497	17.3581	7	3	8.5	35	32	23	middle
169	PC-3p-97447_49	ATCCTGGACGACTTACATGTAAGT	up	inf	inf	0.0305347	0	2.8688	0	0	0	2.1158	3.84916	2.64145	0	0	0	3.5	6.5	3.5	low
170	ath-MIR160b-p5	TCGTGCCTGGCTCCCTGTATG	up	5.90899	2.56291	0.0312924	2.99192	17.6792	8.97577	0	0	17.7324	16.1862	19.1191	6	0	0	29.3333	27.3333	25.3333	middle
171	ath-miR156g_L+1	TCGACAGAAGAGAGTGAGCAC	up	5.43517	2.44232	0.0319246	1.49596	8.13081	4.48789	0	0	7.55644	7.40222	9.43375	3	0	0	12.5	12.5	12.5	low
172	ath-MIR825-p3_2ss18CG20CG	ACTCGTTCAAGCACCAGGTGG	up	5.56733	2.47699	0.0324135	2.62685	14.6246	0	0	7.88056	15.1129	18.9497	9.8111	0	0	5	25	32	13	middle
173	rgl-miR5139_L+3	TCGAAACCTGGCTCTGATACCA	up	inf	inf	0.0330361	0	2.24543	0	0	0	1.51129	2.96089	2.2641	0	0	0	2.5	5	3	low
174	bna-MIR169n-p3	TGGCAAGTTGCCCTTCGGCTAC	up	1.56058	0.642082	0.0330534	10.2625	16.0154	8.97577	12.355	9.45667	18.74	14.2123	15.094	6	6	6	31	24	20	middle
175	mdm-miR156ad_R+1_1ss11AG	TGACAGAAGAGAGTGAGCACC	up	1.68202	0.750193	0.0334852	53.5103	90.0053	50.8627	57.6566	52.0117	90.375	103.039	76.6021	34	28	33	149.5	174	101.5	middle
176	PC-3p-143678_24	ATATTACTCTCAGAATTCCACTCC	up	inf	inf	0.0335726	0	6.04461	0	0	0	7.25418	7.10614	3.7735	0	0	0	12	12	5	low
177	bna-MIR169a-p3_2ss4TC18TC	TTGCCCTTGGCTATACGCTTC	up	inf	inf	0.0335761	0	6.68685	0	0	0	6.64967	8.88267	4.5282	0	0	0	11	15	6	middle
178	mtr-miR171b_L-1	GATTGAGCCGCGTCAATATC	up	1.99155	0.993894	0.0347652	26.2539	52.2861	36.6511	21.6212	20.4895	51.0815	51.8156	53.9611	24.5	10.5	13	84.5	87.5	71.5	middle
179	PC-5p-2894_1335	CGACTTCCATGACTAAATCAACA	up	1.39614	0.481439	0.0352061	592.09	826.639	537.05	619.808	619.412	888.033	714.167	877.716	359	301	393	1469	1206	1163	middle
180	PC-5p-104446_43	AAAAGAGATACACAAGCCAAG	up	inf	inf	0.0352572	0	10.4023	0	0	0	11.4858	6.51396	13.2073	0	0	0	19	11	17.5	middle
181	ghr-miR394a_L+2	AATTGGCATTCTGTCCACCTCC	up	5.48066	2.45435	0.0353904	3.43194	18.8093	0	10.2958	0	17.5309	17.7653	21.1316	0	5	0	29	30	28	middle
182	bra-MIR172d-p5	CAGATGCAGCATCATTAAGAT	up	5.25083	2.39254	0.0354495	2.62685	13.7932	0	0	7.88056	16.9264	15.3966	9.0564	0	0	5	28	26	12	middle
183	PC-3p-76342_71	TGCTCATTCTCGTTCTGTCATA	up	inf	inf	0.0354779	0	25.3922	0	0	0	16.3219	26.648	33.2068	0	0	0	27	45	44	middle
184	bra-miR403-3p	TTAGATTCACGCACAAACTCG	up	1.12841	0.174291	0.0359318	8063.01	9098.38	7638.38	8108.99	8441.66	9248.48	8977.42	9069.23	5106	3938	5356	15299	15160	12017	high
185	bra-miR9560a-5p	ACAGGTGGTGGAACAAATATGAGT	up	3.29469	1.72014	0.0364325	7.56811	24.9346	3.7399	10.2958	8.66862	28.4122	16.581	29.8107	2.5	5	5.5	47	28	39.5	middle
186	PC-3p-21730_273	ATGCTGTTAAAGGGTGAGGTC	down	0.687734	-0.540077	0.0375547	127.713	87.8328	145.856	111.195	126.089	73.4486	99.4859	90.564	97.5	54	80	121.5	168	120	middle
187	bra-MIR5711-p5	TAAAAGCCTTCAAAATATGAG	up	1.98175	0.986773	0.0379424	83.9275	166.323	94.2456	80.3074	77.2295	187.4	129.687	181.883	63	39	49	310	219	241	middle
188	bra-MIR5718-p5	GATGCATAACCAGTAGATATG	down	0.136141	-2.87682	0.0379898	52.9242	7.20517	52.3587	37.065	69.3489	6.04515	6.51396	9.0564	35	18	44	10	11	12	middle
189	bra-miR9559-3p	ACAATGAACGAAATCCAAATC	up	inf	inf	0.0386144	0	4.63818	0	0	0	3.62709	6.51396	3.7735	0	0	0	6	11	5	low
190	PC-3p-156823_20	TTTAAAAATCGGTTTTTAGCTTTT	up	inf	inf	0.0387345	0	3.48503	0	0	0	4.23161	2.07262	4.15085	0	0	0	7	3.5	5.5	low
191	bra-MIR5713-p5	TTTGCAGACCAGTTGGACTAC	up	4.24024	2.08414	0.0387471	18.5838	78.7996	47.8708	0	7.88056	73.1463	103.631	59.6213	32	0	5	121	175	79	middle
192	ath-miR399c-5p_1ss20GC	GGGCATCTTTCTATTGGCACG	up	5.45777	2.44831	0.0397699	5.48519	29.9369	16.4556	0	0	27.8077	32.5698	29.4333	11	0	0	46	55	39	middle
193	ath-miR164a_R+1	TGGAGAAGCAGGGCACGTGCAT	up	9.39549	3.23197	0.0403638	1.57611	14.8084	0	0	4.72834	10.2768	21.3184	12.8299	0	0	3	17	36	17	middle
194	ath-miR857	TTTTGTATGTTGAAGGTGTAT	up	inf	inf	0.0404386	0	20.166	0	0	0	22.3671	26.0558	12.0752	0	0	0	37	44	16	middle
195	PC-3p-43886_141	AAAGGACAATACCAAACAAAAGGG	up	3.45344	1.78803	0.0404479	7.63491	26.3667	0	10.2958	12.6089	33.2483	17.1732	28.6786	0	5	8	55	29	38	middle
196	gma-MIR5368-p3_2ss4GA22GC	GCCAAGGGACAGTCTCAGGTAC	down	0.545392	-0.874633	0.0404656	140.795	76.7886	167.548	138.994	115.844	77.6802	84.3854	68.3004	112	67.5	73.5	128.5	142.5	90.5	middle
197	mdm-miR10986	TGGCACCAAAGTCACCACCCG	down	0.441369	-1.17994	0.0406162	158.999	70.1771	131.645	195.621	149.731	65.8922	75.2066	69.4324	88	95	95	109	127	92	high
198	vvi-MIR156d-p3	TGCTCACCTCTCTTTCTGTCAGC	down	0.0905674	-3.46486	0.0406206	6.53853	0.592178	3.7399	7.20708	8.66862	0	1.77653	0	2.5	3.5	5.5	0	3	0	low
199	bna-MIR6030-p5	TCTGTATGTGTGGGCTGAGTA	up	1.78634	0.837003	0.0432258	33.8113	60.3983	47.8708	26.7691	26.7939	50.7793	69.2848	61.1307	32	13	17	84	117	81	middle
200	lus-MIR156g-p3_1ss13TC	TTTGTTTCTGGGCAAGGGG	up	inf	inf	0.0436741	0	3.54224	0	0	0	2.1158	4.73742	3.7735	0	0	0	3.5	8	5	low
201	PC-5p-109523_40	AAATTTGCTCCAATGGTTCAC	up	inf	inf	0.0438364	0	5.09027	0	0	0	6.64967	2.96089	5.66025	0	0	0	11	5	7.5	low
202	aly-miR159a-5p_L-1R+1_1ss10GT	AGCTCCTTTAAGTTCAAACGA	up	1.50069	0.585629	0.0439885	517.784	777.034	629.8	513.761	409.789	774.989	814.245	741.87	421	249.5	260	1282	1375	983	middle
203	gma-miR6300_R+3	GTCGTTGTAGTATAGTGGTAA	up	2.00585	1.00422	0.0443433	10.6962	21.455	11.9677	5.14791	14.9731	18.4377	21.0223	24.9051	8	2.5	9.5	30.5	35.5	33	middle
204	ath-miR159b-3p	TTTGGATTGAAGGGAGCTCTT	down	0.766856	-0.382972	0.0443871	535.206	410.426	589.409	478.756	537.454	385.681	430.513	415.085	394	232.5	341	638	727	550	middle
205	PC-5p-59649_99	AATTTAATGGGTCATGGGTCAACC	down	0.444175	-1.1708	0.0452828	7.71022	3.42468	5.98385	9.26624	7.88056	3.32483	3.55307	3.39615	4	4.5	5	5.5	6	4.5	low
206	bra-MIR1140-p5	CCGATTGGCTTTAGGCTGTTGT	up	1.1814	0.240498	0.0454457	667.743	788.872	724.045	669.228	609.956	761.689	834.379	770.549	484	325	387	1260	1409	1021	middle
207	gma-miR156a_1ss20CT	TGACAGAAGAGAGTGAGCAT	up	1.83826	0.878342	0.0458319	26.56	48.8242	30.6672	30.8875	18.1253	51.0815	58.0334	37.3577	20.5	15	11.5	84.5	98	49.5	middle
208	stu-miR156f-5p_L-1R+1	TGACAGAAGAGAGTGAGCAT	up	1.83826	0.878342	0.0458319	26.56	48.8242	30.6672	30.8875	18.1253	51.0815	58.0334	37.3577	20.5	15	11.5	84.5	98	49.5	middle
209	bra-miR390-3p	CGCTGTCCATCCTGAGTTTCA	up	1.45005	0.536098	0.0461918	21.71	31.4805	19.4475	26.7691	18.9133	35.6664	27.8324	30.9427	13	13	12	59	47	41	middle
210	bra-miR9554-3p_1ss2CT	TTATATCCAAGTATCATTCCT	up	inf	inf	0.0464516	0	7.97347	0	0	0	10.8813	4.73742	8.3017	0	0	0	18	8	11	middle
211	PC-5p-21393_276	TCTGGTTTGGTGAATGTTGTC	down	0.691204	-0.532817	0.0464633	38.0981	26.3335	44.1309	37.065	33.0984	22.9716	25.4637	30.5654	29.5	18	21	38	43	40.5	middle
212	ptc-MIR6478-p3_2ss15GA23GA	TTAGCTCAGTTGGTAGAGCGGAAG	up	inf	inf	0.0472243	0	3.68653	0	0	0	4.83612	2.07262	4.15085	0	0	0	8	3.5	5.5	low
213	mtr-miR156b-5p_L+2	CTTGACAGAAGAGAGTGAGCAC	up	2.02938	1.02104	0.0479372	27.5967	56.0041	22.4394	28.8283	31.5222	67.1012	42.0446	58.8666	15	14	20	111	71	78	middle
214	PC-5p-149697_22	TGGAACCCCATAGACAAAAGC	up	inf	inf	0.0480366	0	2.43155	0	0	0	2.41806	1.48044	3.39615	0	0	0	4	2.5	4.5	low
215	PC-3p-24552_247	AAATCGGTTTTTAGCTTTTTTAGT	up	3.16194	1.66081	0.0485767	15.5918	49.3005	0	24.71	22.0656	66.4967	36.1229	45.282	0	12	14	110	61	60	middle
216	bra-miR9560b-3p	TCATATTAGTTCTACCTCCTGCTG	up	inf	inf	0.0490256	0	7.7219	0	0	0	10.8813	4.73742	7.547	0	0	0	18	8	10	middle
Following miRNAs do not show significant difference (p-value<=0.05).
217	bra-miR156a-5p	TGACAGAAGAGAGTGAGCAC	up	1.36834	0.452423	0.050644	1481.68	2027.43	1769.27	1392.75	1283.01	1900.33	2286.81	1895.15	1182.7	676.367	814.033	3143.57	3861.7	2511.13	high
218	bra-MIR5725-p3	TGGCACAATCTGATCTGCATC	down	0.877223	-0.188985	0.0509064	569.369	499.463	608.856	553.915	545.335	488.448	524.67	485.272	407	269	346	808	886	643	middle
219	PC-5p-23963_252	ACAAACACCGACTTTATCTATGCC	down	-inf	-inf	0.0509768	37.0537	0	26.9273	29.8579	54.3759	0	0	0	18	14.5	34.5	0	0	0	middle
220	PC-3p-120230_34	TTAACTTCCGATAAGAACTTC	up	inf	inf	0.0527104	0	4.43668	0	0	0	3.02258	6.51396	3.7735	0	0	0	5	11	5	low
221	cme-miR160a_L+2	AATGCCTGGCTCCCTGTATGCCA	up	1.91573	0.937898	0.0528407	9.17355	17.5741	8.97577	5.14791	13.397	20.8558	14.5084	17.3581	6	2.5	8.5	34.5	24.5	23	middle
222	ath-miR8175_L+1	CGATCCCCGGCAACGGCGCCA	up	1.385	0.469886	0.0552844	31.725	43.9392	25.4314	31.917	37.8267	45.0364	46.7821	39.9991	17	15.5	24	74.5	79	53	middle
223	PC-3p-5891_748	TCAAGCCCAATGAAATACTGA	down	0.81738	-0.29092	0.056563	233.772	191.08	209.435	249.159	242.721	201.908	184.167	187.166	140	121	154	334	311	248	middle
224	PC-5p-206381_11	ACTTACAAACTGTTAACGTATGTC	up	inf	inf	0.0575373	0	2.23068	0	0	0	3.32483	1.48044	1.88675	0	0	0	5.5	2.5	2.5	low
225	bna-miR2111b-3p_1ss11TC	ATCCTCGGGACACAGATTACC	down	0.408536	-1.29146	0.0576453	53.5697	21.8852	70.3102	49.4199	40.9789	24.1806	24.8715	16.6034	47	24	26	40	42	22	middle
226	bra-miR396-5p	TTCCACAGCTTTCTTGAACTT	down	0.840715	-0.250312	0.0577356	7817.63	6572.4	8459.66	7812.47	7180.77	6403.03	6958.09	6356.08	5655	3794	4556	10592	11750	8422	high
227	PC-3p-2127_1801	TTTGTTCATCACTCCATTTTC	down	0.501041	-0.996998	0.0582091	55.8433	27.9798	67.3183	57.6566	42.555	26.2964	27.8324	29.8107	45	28	27	43.5	47	39.5	middle
228	bra-miR9557-5p	TTTTGCGTTTCAACTCGGTCC	up	1.20526	0.269346	0.0602015	175.994	212.119	173.532	187.384	167.068	229.111	215.553	191.694	116	91	106	379	364	254	middle
229	bna-miR169a	CAGCCAAGGATGACTTGCCGA	up	5.28354	2.4015	0.06036	2.593	13.7002	7.779	0	0	11.9694	20.0748	9.0564	5.2	0	0	19.8	33.9	12	middle
230	lja-miR1511-3p_2ss5AT24CT	AACCTGGCTCTGATACCATGAAGT	up	1.35696	0.440376	0.0607785	461.532	626.28	382.966	446.839	554.792	680.684	586.848	611.307	256	217	352	1126	991	810	middle
231	gma-miR164a_L+1	CTGGAGAAGCAGGGCACGTGCA	up	inf	inf	0.0608105	0	8.50574	0	0	0	11.1835	4.14525	10.1885	0	0	0	18.5	7	13.5	middle
232	ath-miR170-5p	TATTGGCCTGGTTCACTCAGA	up	1.31372	0.393659	0.0608626	258.267	339.291	290.217	271.81	212.775	351.828	342.279	323.766	194	132	135	582	578	429	middle
233	bra-miR5724	AACCGCCGGTTTGATAATAGC	up	1.60859	0.6858	0.0613246	28.3958	45.6774	38.895	22.6508	23.6417	45.9432	50.3351	40.7538	26	11	15	76	85	54	middle
234	bra-MIR9552b-p5	CGGTGATGAAGAAGCTAGCGC	down	0.219181	-2.18981	0.0625553	62.6873	13.7399	50.8627	47.3608	89.8384	19.3445	8.29049	13.5846	34	23	57	32	14	18	middle
235	PC-5p-21562_275	TTAACAGCATTCCCACAGGATA	down	0.476488	-1.06949	0.0631236	34.0658	16.2319	23.1874	41.1833	37.8267	22.9716	12.1396	13.5846	15.5	20	24	38	20.5	18	middle
236	PC-5p-6202_720	ATTCCCACAGGATAAGCTGTCACC	down	0.826284	-0.27529	0.0636855	154.705	127.83	138.376	165.763	159.975	124.228	122.285	136.978	92.5	80.5	101.5	205.5	206.5	181.5	middle
237	mtr-miR160a_1ss21AT	TGCCTGGCTCCCTGTATGCCT	down	0.695905	-0.523037	0.0637128	165.637	115.268	136.881	184.295	175.737	106.999	122.581	116.224	91.5	89.5	111.5	177	207	154	middle
238	mes-miR160c_1ss21GT	TGCCTGGCTCCCTGTATGCCT	down	0.695905	-0.523037	0.0637128	165.637	115.268	136.881	184.295	175.737	106.999	122.581	116.224	91.5	89.5	111.5	177	207	154	middle
239	bna-miR169n	CAGCCAAGGATGACTTGCCGG	up	2.14338	1.09989	0.0664619	5.53669	11.8672	7.28035	6.17749	3.15222	11.1634	15.6335	8.80483	4.86667	3	2	18.4667	26.4	11.6667	middle
240	ath-miR169b-5p	CAGCCAAGGATGACTTGCCGG	up	2.14338	1.09989	0.0664619	5.53669	11.8672	7.28035	6.17749	3.15222	11.1634	15.6335	8.80483	4.86667	3	2	18.4667	26.4	11.6667	middle
241	aly-miR169b-5p	CAGCCAAGGATGACTTGCCGG	up	2.14338	1.09989	0.0664619	5.53669	11.8672	7.28035	6.17749	3.15222	11.1634	15.6335	8.80483	4.86667	3	2	18.4667	26.4	11.6667	middle
242	gma-MIR6300-p3_4	GTATAGTGGTAAGTATTCCCGC	down	0.146654	-2.76951	0.0669069	18.409	2.69976	24.6834	9.26624	21.2775	5.13838	2.96089	0	16.5	4.5	13.5	8.5	5	0	middle
243	gma-MIR6300-p5_1	AGTATAGTGGTAAGTATTCCCGCC	down	0.146654	-2.76951	0.0669069	18.409	2.69976	24.6834	9.26624	21.2775	5.13838	2.96089	0	16.5	4.5	13.5	8.5	5	0	middle
244	gma-MIR6300-p3_5	GTATAGTGGTAAGTATTCCCGCC	down	0.146654	-2.76951	0.0669069	18.409	2.69976	24.6834	9.26624	21.2775	5.13838	2.96089	0	16.5	4.5	13.5	8.5	5	0	middle
245	gma-MIR6300-p5_7	TAGTATAGTGGTAAGTATTCCCG	down	0.146654	-2.76951	0.0669069	18.409	2.69976	24.6834	9.26624	21.2775	5.13838	2.96089	0	16.5	4.5	13.5	8.5	5	0	middle
246	gma-MIR6300-p3_10	TATAGTGGTAAGTATTCCCGCC	down	0.146654	-2.76951	0.0669069	18.409	2.69976	24.6834	9.26624	21.2775	5.13838	2.96089	0	16.5	4.5	13.5	8.5	5	0	middle
247	gma-MIR6300-p3_3	GTAGTATAGTGGTAAGTATTCCCG	down	0.146654	-2.76951	0.0669069	18.409	2.69976	24.6834	9.26624	21.2775	5.13838	2.96089	0	16.5	4.5	13.5	8.5	5	0	middle
248	gma-MIR6300-p3_1	AGTATAGTGGTAAGTATTCCCGCC	down	0.146654	-2.76951	0.0669069	18.409	2.69976	24.6834	9.26624	21.2775	5.13838	2.96089	0	16.5	4.5	13.5	8.5	5	0	middle
249	gma-MIR6300-p3_2	GTAGTATAGTGGTAAGTATTCCC	down	0.146654	-2.76951	0.0669069	18.409	2.69976	24.6834	9.26624	21.2775	5.13838	2.96089	0	16.5	4.5	13.5	8.5	5	0	middle
250	gma-MIR6300-p3_7	GTTGTAGTATAGTGGTAAGT	down	0.146654	-2.76951	0.0669069	18.409	2.69976	24.6834	9.26624	21.2775	5.13838	2.96089	0	16.5	4.5	13.5	8.5	5	0	middle
251	gma-MIR6300-p3_6	GTGGTAAGTATTCCCGCC	down	0.146654	-2.76951	0.0669069	18.409	2.69976	24.6834	9.26624	21.2775	5.13838	2.96089	0	16.5	4.5	13.5	8.5	5	0	middle
252	gma-MIR6300-p3_9	TAGTGGTAAGTATTCCCGCC	down	0.146654	-2.76951	0.0669069	18.409	2.69976	24.6834	9.26624	21.2775	5.13838	2.96089	0	16.5	4.5	13.5	8.5	5	0	middle
253	gma-MIR6300-p5_4	GTAGTATAGTGGTAAGTATTCCC	down	0.146654	-2.76951	0.0669069	18.409	2.69976	24.6834	9.26624	21.2775	5.13838	2.96089	0	16.5	4.5	13.5	8.5	5	0	middle
254	gma-MIR6300-p5_5	GTGGTAAGTATTCCCGCC	down	0.146654	-2.76951	0.0669069	18.409	2.69976	24.6834	9.26624	21.2775	5.13838	2.96089	0	16.5	4.5	13.5	8.5	5	0	middle
255	gma-MIR6300-p3_8	TAGTATAGTGGTAAGTATTCCCG	down	0.146654	-2.76951	0.0669069	18.409	2.69976	24.6834	9.26624	21.2775	5.13838	2.96089	0	16.5	4.5	13.5	8.5	5	0	middle
256	bra-MIR5714-p5	ATGCTGTAGAGTCTTGTCATC	down	0.775611	-0.366595	0.0670039	685.207	531.454	773.412	675.406	606.803	540.437	567.899	486.027	517	328	385	894	959	644	middle
257	bra-miR172a	AGAATCTTGATGATGCTGCAT	down	0.876155	-0.190742	0.0676144	4727.02	4141.6	5084.52	4595.03	4501.51	4066.37	4420.41	3938.02	3398.83	2231.5	2856.08	6726.67	7464.67	5218	high
258	bra-miR391-5p	TTCGCAGGAGAGATAGCGCCA	down	0.788502	-0.342813	0.0698357	1474.21	1162.42	1632.09	1468.18	1322.36	1134.07	1171.33	1181.86	1091	713	839	1876	1978	1566	high
259	bra-miR319-3p	TTGGACTGAAGGGAGCTCCCT	down	0.636851	-0.650971	0.0710684	144.272	91.8799	169.044	113.254	150.519	79.796	100.374	95.4696	113	55	95.5	132	169.5	126.5	middle
260	bna-MIR166a-p5	GGAATGTTGTTTGGCTCGAAG	up	2.01213	1.00872	0.0711634	56.9052	114.501	64.3264	63.8341	42.555	94.3044	150.709	98.4884	43	31	27	156	254.5	130.5	middle
261	stu-MIR8005c-p5_2ss14AT19AT	TTAGGGTTTAGGGTTTAGTGTT	up	1.46684	0.552712	0.0745249	80.5077	118.092	85.2698	91.6328	64.6206	94.3044	136.201	123.771	57	44.5	41	156	230	164	middle
262	stu-MIR8005a-p5_2ss6AG19AT	TTAGGGTTTAGGGTTTAGTGTT	up	1.46684	0.552712	0.0745249	80.5077	118.092	85.2698	91.6328	64.6206	94.3044	136.201	123.771	57	44.5	41	156	230	164	middle
263	ptc-miR6478_R-1	CCGACCTTAGCTCAGTTGGT	up	1.27156	0.346599	0.0745913	110.861	140.966	119.677	121.491	91.4145	132.993	145.38	144.525	80	59	58	220	245.5	191.5	middle
264	PC-3p-100211_46	TTACTCTATATTCCACTCTAT	up	inf	inf	0.0749606	0	6.02816	0	0	0	4.83612	9.47485	3.7735	0	0	0	8	16	5	middle
265	ptc-miR6478_1ss21GA	CCGACCTTAGCTCAGTTGGTA	up	1.19831	0.261006	0.0752393	317.694	380.697	309.664	327.407	316.011	381.751	413.932	346.407	207	159	200.5	631.5	699	459	middle
266	PC-5p-116874_36	ACGAGACGACTTACTTGTAAG	up	inf	inf	0.075488	0	5.36624	0	0	0	4.83612	2.96089	8.3017	0	0	0	8	5	11	low
267	mdm-miR2118a	CTACCGATGCCACTAAGTCCCA	down	0.420034	-1.25142	0.0764132	24.1914	10.1612	20.9435	18.5325	33.0984	13.2993	8.88267	8.3017	14	9	21	22	15	11	middle
268	PC-3p-71414_78	TATTCTCCTAAAAACTCTGCC	down	0.615791	-0.699486	0.0772514	11.8386	7.2901	8.97577	12.355	14.185	5.44064	8.88267	7.547	6	6	9	9	15	10	middle
269	PC-5p-105680_43	ACTAAAAAAGCTAAGAACCGGTTT	up	inf	inf	0.0788029	0	6.79851	0	0	0	9.9745	7.40222	3.0188	0	0	0	16.5	12.5	4	low
270	bra-miR9563b-5p_L-1R+1_1ss7TC	AGAACCCGTCTCTTAACTTTTAAC	up	inf	inf	0.0807336	0	10.0345	0	0	0	15.7174	5.3296	9.0564	0	0	0	26	9	12	middle
271	gma-MIR5368-p5_2ss16CT24TA	AATTCTAACCTTGTGTCAGGACCA	up	1.52906	0.612648	0.0807761	13.595	20.7876	11.2197	18.5325	11.0328	23.5761	19.5419	19.2449	7.5	9	7	39	33	25.5	middle
272	PC-3p-20372_287	ATATGATAGTAGGAGAATGTC	down	0.352307	-1.5051	0.0823362	11.0261	3.88455	12.7157	6.17749	14.185	6.34741	2.6648	2.64145	8.5	3	9	10.5	4.5	3.5	middle
273	PC-3p-107029_42	AACCAAGACAACATTCACCAAACC	up	2.61052	1.38434	0.0834256	6.95892	18.1664	7.47981	0	13.397	16.6242	15.9888	21.8863	5	0	8.5	27.5	27	29	middle
274	bna-MIR395d-p5	GTTCCCTTTAACGCTTCATTG	up	inf	inf	0.0835186	0	7.12471	0	0	0	3.32483	7.10614	10.9432	0	0	0	5.5	12	14.5	middle
275	bna-MIR395f-p5	GTTCCCTTTAACGCTTCATTG	up	inf	inf	0.0835186	0	7.12471	0	0	0	3.32483	7.10614	10.9432	0	0	0	5.5	12	14.5	middle
276	PC-5p-155859_20	TATTATATGTGGGAGCTAAA	up	5.3178	2.41083	0.0835853	1.24663	6.62936	3.7399	0	0	3.32483	9.77094	6.7923	2.5	0	0	5.5	16.5	9	low
277	PC-3p-46148_134	TGACACATGCAGAGCCGTGAC	down	0.547725	-0.868477	0.0858144	13.71	7.50932	10.4717	16.4733	14.185	11.4858	6.51396	4.5282	7	8	9	19	11	6	middle
278	ath-miR166a-3p_1ss21CA	TCGGACCAGGCTTCATTCCCA	down	0.407385	-1.29554	0.0875425	2525.15	1028.71	1597.69	3280.25	2697.52	1101.43	818.686	1166.01	1068	1593	1711.5	1822	1382.5	1545	high
279	cas-miR166e_1ss21TA	TCGGACCAGGCTTCATTCCCA	down	0.407385	-1.29554	0.0875425	2525.15	1028.71	1597.69	3280.25	2697.52	1101.43	818.686	1166.01	1068	1593	1711.5	1822	1382.5	1545	high
280	ath-miR156j_L+1_1ss15AC	TTGACAGAAGAGAGCGAGCAC	up	inf	inf	0.0898059	0	3.91057	0	0	0	3.62709	6.21787	1.88675	0	0	0	6	10.5	2.5	middle
281	PC-5p-11354_457	CCAGTAGTTCGTTAGGTTTGAC	down	0.763953	-0.388444	0.0902996	69.2143	52.8764	58.3425	72.0708	77.2295	56.2199	50.3351	52.0743	39	35	49	93	85	69	middle
282	PC-3p-90822_55	TTTTTTGTTCATCACTCCATTTCC	up	1.70055	0.766003	0.0910136	5.53603	9.4143	6.73183	5.14791	4.72834	8.76547	7.40222	12.0752	4.5	2.5	3	14.5	12.5	16	middle
283	gma-miR6300_R+1	GTCGTTGTAGTATAGTGGT	down	0.412595	-1.2772	0.0918465	139.718	57.647	192.979	127.668	98.507	51.9883	70.7653	50.1876	129	62	62.5	86	119.5	66.5	middle
284	bra-miR9568-3p	TCATCGTAAGAGATCTGCATT	down	0.412182	-1.27865	0.0933495	14.0477	5.79019	11.9677	14.4142	15.7611	9.67224	7.69831	0	8	7	10	16	13	0	middle
285	bra-MIR860-p5	GGTCAAGTGTAATGTATGTAGTCC	up	1.28943	0.366736	0.0933785	62.7956	80.9707	62.8304	51.4791	74.0773	73.7509	79.3518	89.8093	42	25	47	122	134	119	middle
286	ath-miR158a-3p_L+1	TTCCCAAATGTAGACAAAGCA	down	0.875369	-0.192038	0.0949176	60.2177	52.7127	55.3506	63.8341	61.4684	53.1973	52.1117	52.829	37	31	39	88	88	70	middle
287	PC-5p-2944_1308	ATCCCGGGAAGATCAGACGTTGAT	up	1.32019	0.40074	0.0950919	177.335	234.116	136.881	189.443	205.683	233.343	210.519	258.485	91.5	92	130.5	386	355.5	342.5	middle
288	sly-MIR9479-p5_2ss1GA18GC	ATGTCACGGGTTCAAATCC	down	0.572522	-0.804598	0.0961892	5.98644	3.42737	5.23587	7.20708	5.51639	5.13838	3.25698	1.88675	3.5	3.5	3.5	8.5	5.5	2.5	low
289	sly-MIR9479-p3_2ss1GA18GC_2	ATGTCACGGGTTCAAATCC	down	0.572522	-0.804598	0.0961892	5.98644	3.42737	5.23587	7.20708	5.51639	5.13838	3.25698	1.88675	3.5	3.5	3.5	8.5	5.5	2.5	low
290	PC-5p-167433_18	AAATGGAGTAATGAACAAAAT	up	inf	inf	0.0980238	0	2.53293	0	0	0	4.23161	1.48044	1.88675	0	0	0	7	2.5	2.5	low
291	PC-5p-108221_41	ATATTGTTGAAACAGGAGGGCACC	up	inf	inf	0.0980466	0	2.48161	0	0	0	1.81355	1.48044	4.15085	0	0	0	3	2.5	5.5	middle
292	mdm-miR482c	TCTTTCCTAACCCTCCCATTCC	down	0.477289	-1.06706	0.0991337	59.1899	28.2507	58.3425	78.2482	40.9789	30.8303	29.0167	24.9051	39	38	26	51	49	33	middle
293	PC-3p-102046_45	ATGAAACAAAAGGACACACCCATC	down	0.547067	-0.870211	0.0993562	12.9702	7.09556	13.4637	14.4142	11.0328	3.02258	7.69831	10.5658	9	7	7	5	13	14	middle
294	aly-miR166g-5p	GGAATGTTGTTTGGCTCGAGG	up	inf	inf	0.100266	0	6.53458	0	0	0	3.62709	5.03351	10.9432	0	0	0	6	8.5	14.5	middle
295	ath-miR159c	TTTGGATTGAAGGGAGCTCCT	down	0.0531562	-4.23362	0.100977	9.47702	0.503763	15.7076	7.20708	5.51639	1.51129	0	0	10.5	3.5	3.5	2.5	0	0	middle
296	PC-3p-183615_14	CTGCTCACGGCTCTTTCTGTCAGT	up	inf	inf	0.101027	0	6.72046	0	0	0	3.62709	11.2514	5.2829	0	0	0	6	19	7	middle
297	ptc-miR6478_2ss10GA21GA	CCGACCTTAACTCAGTTGGTA	up	1.5803	0.660199	0.103051	5.1446	8.13001	3.7399	6.17749	5.51639	10.2768	7.69831	6.41495	2.5	3	3.5	17	13	8.5	middle
298	gma-MIR6300-p5_3	CGTTGTAGTATAGTGGTAAGTATT	up	inf	inf	0.103783	0	5.03788	0	0	0	1.51129	6.81005	6.7923	0	0	0	2.5	11.5	9	low
299	gma-MIR6300-p5_8	TAGTATAGTGGTAAGTATTCCCGC	up	inf	inf	0.103783	0	5.03788	0	0	0	1.51129	6.81005	6.7923	0	0	0	2.5	11.5	9	low
300	gma-MIR6300-p5_2	ATAGTGGTAAGTATTCCCGC	up	inf	inf	0.103783	0	5.03788	0	0	0	1.51129	6.81005	6.7923	0	0	0	2.5	11.5	9	low
301	gma-MIR6300-p5_6	GTTGTAGTATAGTGGTAAGTATT	up	inf	inf	0.103783	0	5.03788	0	0	0	1.51129	6.81005	6.7923	0	0	0	2.5	11.5	9	low
302	bna-miR156b	TTGACAGAAGATAGAGAGCAC	down	0.898172	-0.154936	0.109827	3950.5	3548.23	4255.01	3870.54	3725.93	3478.28	3742.07	3424.33	2844.33	1879.67	2364	5753.83	6319.17	4537.33	high
303	ath-miR157a-5p	TTGACAGAAGATAGAGAGCAC	down	0.898172	-0.154936	0.109827	3950.5	3548.23	4255.01	3870.54	3725.93	3478.28	3742.07	3424.33	2844.33	1879.67	2364	5753.83	6319.17	4537.33	high
304	aly-MIR838-p3	TCTTCTTCTTCTTGCACAACC	up	3.54659	1.82643	0.110099	2.49327	8.8426	7.47981	0	0	6.64967	10.067	9.8111	5	0	0	11	17	13	middle
305	PC-3p-99531_47	TTTGTTCATCACTCCATTTGA	up	3.6656	1.87405	0.110607	1.99462	7.31146	5.98385	0	0	5.74289	5.62569	10.5658	4	0	0	9.5	9.5	14	middle
306	PC-3p-34334_182	ACGGAAGCATAAAACAGATCT	down	0.569747	-0.811607	0.11209	23.5436	13.4139	25.4314	24.71	20.4895	7.8587	11.2514	21.1316	17	12	13	13	19	28	middle
307	mtr-miR396a-3p_L-1R+1_1ss20GA	CTCAAGAAAGCTGTGGGAAAT	down	0.578148	-0.79049	0.112946	34.0584	19.6908	26.9273	45.3016	29.9461	15.1129	21.3184	22.641	18	22	19	25	36	30	middle
308	bna-miR6030	TCCACCCATACCATACAGACCC	down	0.827563	-0.273058	0.113162	1994.4	1650.49	1720.36	2147.71	2115.14	1727.1	1489.33	1735.06	1150	1043	1342	2857	2515	2299	high
309	peu-MIR2916-p5	CTAGTCTCAACCATAAACGATGCC	down	0.882042	-0.181081	0.115683	1590.99	1403.32	1723.35	1464.07	1585.57	1346.26	1431.29	1432.42	1152	711	1006	2227	2417	1898	high
310	PC-3p-172441_16	TGGAGTGAGATATGAAGTTGG	up	inf	inf	0.116863	0	5.42364	0	0	0	3.02258	9.47485	3.7735	0	0	0	5	16	5	low
311	bra-MIR9569-p5	TCACTCACAATAAAATCATAT	up	inf	inf	0.116988	0	5.86778	0	0	0	10.2768	3.55307	3.7735	0	0	0	17	6	5	middle
312	ath-miR8175_L-2	TCCCCGGCAACGGCGCCA	up	1.38863	0.473666	0.117097	304.575	422.942	399.422	257.396	256.906	382.658	486.178	399.991	267	125	163	633	821	530	middle
313	bna-MIR169m-p3	TTTGGCTCTGTTTCCTTCTCT	down	0.381215	-1.39132	0.117456	26.1333	9.96241	38.895	20.5916	18.9133	9.67224	13.4227	6.7923	26	10	12	16	22.6667	9	middle
314	PC-3p-103070_44	TTTTGTAATGTTTTGTAGTATC	up	4.02479	2.00891	0.119984	1.8388	7.40078	0	0	5.51639	11.1835	3.84916	7.16965	0	0	3.5	18.5	6.5	9.5	middle
315	PC-3p-12436_425	GTCTGATCTTCCCGGGATGATAGG	down	0.697406	-0.51993	0.122148	170.933	119.21	132.393	177.088	203.319	121.205	109.257	127.167	88.5	86	129	200.5	184.5	168.5	middle
316	PC-3p-103555_44	TAAAAGCTAAGAGACCGTATC	up	3.47119	1.79543	0.123238	3.49058	12.1165	10.4717	0	0	10.2768	13.6201	12.4526	7	0	0	17	23	16.5	middle
317	bra-miR9558-5p	AGAGATGTCTGGCTTGCAACA	down	0.466798	-1.09913	0.12419	26.8308	12.5246	35.9031	28.8283	15.7611	9.67224	16.581	11.3205	24	14	10	16	28	15	middle
318	gma-miR166a-5p_R+1	GGAATGTTGTCTGGCTCGAGGC	up	inf	inf	0.125681	0	5.14919	0	0	0	8.76547	1.77653	4.90555	0	0	0	14.5	3	6.5	middle
319	PC-5p-66681_86	ATCACTAAACCCTAAACCCTTG	up	3.82397	1.93507	0.127025	4.12282	15.7655	4.48789	0	7.88056	18.4377	6.21787	22.641	3	0	5	30.5	10.5	30	middle
320	aly-miR400-3p	GACTTATAATAATCTCATGAA	up	2.72147	1.44439	0.127546	6.98707	19.0151	4.48789	16.4733	0	19.0422	21.0223	16.9808	3	8	0	31.5	35.5	22.5	middle
321	ath-miR166a-3p_L+1R+1	TTCGGACCAGGCTTCATTCCCCT	down	0.421258	-1.24723	0.129308	4.53872	1.91197	3.7399	5.14791	4.72834	0	3.84916	1.88675	2.5	2.5	3	0	6.5	2.5	low
322	bra-miR9555a-3p	TTTCCCGTAAAGCTTAGAACC	down	0.69791	-0.518888	0.130952	36.0196	25.1384	41.8869	26.7691	39.4028	20.2513	27.2402	27.9239	28	13	25	33.5	46	37	middle
323	gma-miR6300_R+2	GTCGTTGTAGTATAGTGGTA	down	0.783398	-0.352183	0.131755	56.9709	44.6309	66.5703	48.3904	55.952	42.3161	48.5586	43.0179	44.5	23.5	35.5	70	82	57	middle
324	ath-miR399c-5p_2ss13AG20GC	GGGCATCTTTCTGTTGGCACG	up	3.38733	1.76015	0.132062	2.62685	8.89803	0	0	7.88056	9.67224	9.47485	7.547	0	0	5	16	16	10	middle
325	stu-MIR8005c-p3_2ss4AG17GT	AGGGTTTAGGGTTTAGTGATT	up	3.27573	1.71181	0.137194	3.49058	11.4342	10.4717	0	0	7.55644	13.9162	12.8299	7	0	0	12.5	23.5	17	middle
326	bna-MIR6031-p3	GATTGTTTCGAAACGCTGTCAACC	down	0.668577	-0.580833	0.137921	79.4063	53.0892	89.7577	61.7749	86.6862	74.9599	42.0446	42.2632	60	30	55	124	71	56	middle
327	PC-5p-4487_920	AAATGGAGTAATGAACAAAAA	down	0.663584	-0.591649	0.140378	60.1011	39.8822	62.8304	74.1299	43.3431	43.2228	32.2737	44.15	42	36	27.5	71.5	54.5	58.5	middle
328	ppe-miR1511-3p_L+1R-4	AACCTGGCTCTGATACCA	down	0.666	-0.586406	0.140535	41.5215	27.6533	53.8546	36.0354	34.6745	22.9716	27.5363	32.4521	36	17.5	22	38	46.5	43	middle
329	cas-miR5139_L-1	AACCTGGCTCTGATACCA	down	0.666	-0.586406	0.140535	41.5215	27.6533	53.8546	36.0354	34.6745	22.9716	27.5363	32.4521	36	17.5	22	38	46.5	43	middle
330	PC-5p-55355_109	ACAGCATTCCCACAGGATAAG	down	0.669768	-0.578266	0.142118	11.1444	7.46416	8.22779	13.3846	11.8208	9.9745	5.62569	6.7923	5.5	6.5	7.5	16.5	9.5	9	middle
331	PC-5p-129065_30	TTAACATATAAAGACATTGCC	up	2.26917	1.18216	0.144408	2.56006	5.80922	3.7399	0	3.94028	4.23161	8.29049	4.90555	2.5	0	2.5	7	14	6.5	low
332	cas-miR858	TTTCGTTGTCTGTTCGACCTT	down	0.85267	-0.22994	0.148555	253.799	216.407	282.737	253.277	225.384	218.23	236.279	194.713	189	123	143	361	399	258	middle
333	PC-3p-89206_56	AGATTTTTGTGATTGTTTGTTTGT	up	3.1666	1.66293	0.153863	2.62685	8.31819	0	0	7.88056	11.4858	5.92178	7.547	0	0	5	19	10	10	middle
334	PC-3p-87195_58	TTCAACAAACATGCATTGAGC	up	inf	inf	0.156011	0	3.78397	0	0	0	1.81355	2.36871	7.16965	0	0	0	3	4	9.5	low
335	bra-miR164b-5p	TGGAGAAGCAGGGCACGTGCG	down	0.872407	-0.196927	0.157381	510.704	445.542	516.905	553.092	462.116	421.831	498.653	416.142	345.533	268.6	293.2	697.8	842.067	551.4	middle
336	bra-MIR5714-p3	CCTAGATGACAAGACTCTACG	down	0.700914	-0.512691	0.157839	110.894	77.7273	100.229	90.6032	141.85	73.1463	90.6032	69.4324	67	44	90	121	153	92	middle
337	PC-3p-82081_64	TTTGATTTAGTGTTTATGATT	up	3.19626	1.67638	0.163796	2.05916	6.58162	0	6.17749	0	9.67224	5.92178	4.15085	0	3	0	16	10	5.5	low
338	PC-3p-50932_120	TGGCATTGGTAGTAATGAGTGT	down	0.580011	-0.785847	0.164194	39.3433	22.8195	29.9192	32.9466	55.1639	18.74	27.8324	21.8863	20	16	35	31	47	29	middle
339	bna-miR160a_L+2R-1	CATGCCTGGCTCCCTGTATGCC	up	1.25347	0.32593	0.164642	92.6933	116.189	70.3102	102.958	104.811	115.362	111.823	121.381	47	50	66.5	190.833	188.833	160.833	middle
340	ath-miR160a-5p_L+2R-1	CATGCCTGGCTCCCTGTATGCC	up	1.25347	0.32593	0.164642	92.6933	116.189	70.3102	102.958	104.811	115.362	111.823	121.381	47	50	66.5	190.833	188.833	160.833	middle
341	PC-5p-110331_39	AAATGGAGTAATGAACAAAAAT	up	3.09526	1.63006	0.164877	1.57611	4.87848	0	0	4.72834	4.53386	4.44133	5.66025	0	0	3	7.5	7.5	7.5	low
342	ath-miR164b-3p_1ss16AC	CATGTGCCCATCTTCCCCATC	up	1.21226	0.277694	0.166856	432.899	524.784	510.123	358.295	430.279	509.606	539.474	525.271	341	174	273	843	911	696	middle
343	bra-MIR5723-p3	TTGCAGCACATTTCACGAAGG	up	1.23251	0.301597	0.168741	74.8122	92.2067	91.2537	63.8341	69.3489	93.0953	101.262	82.2623	61	31	44	154	171	109	middle
344	ath-MIR169e-p3	GCAAGTTGACTTTGGCTCTGT	up	inf	inf	0.170426	0	11.5285	0	0	0	6.04515	22.5028	6.0376	0	0	0	10	38	8	middle
345	ptc-miR398a_L+1	CTGTGTTCTCAGGTCACCCCTT	up	inf	inf	0.172146	0	5.09358	0	0	0	9.9745	2.6648	2.64145	0	0	0	16.5	4.5	3.5	low
346	bra-MIR5713-p3	TACCTAGCTCCGGTAGTCCAAC	up	inf	inf	0.172265	0	17.2427	0	0	0	9.67224	33.7541	8.3017	0	0	0	16	57	11	middle
347	bra-miR156a-5p_L+1	TTGACAGAAGAGAGTGAGCAC	down	0.868605	-0.203228	0.172582	21313.3	18512.9	24018	20504.5	19417.5	17695.1	20075.7	17767.8	16055.2	9957.7	12319.9	29271.6	33901.5	23542.8	high
348	cas-miR408	ATGCACTGCCTCTTCCCTGGC	up	1.10089	0.138677	0.173192	14421	15876	15112.2	14780.7	13370.2	15166.1	17244.2	15217.8	10102	7178	8483	25088	29120	20164	high
349	bra-MIR5719-p5_2ss2AT19AC	TTGTGTTGTGATGATAATCC	up	1.11433	0.156178	0.174222	20585.5	22939.1	22366.1	20620.5	18769.9	22036.4	24889.2	21891.6	14951	10014	11909	36453	42030	29007	high
350	PC-3p-3217_1206	TTCAAGCATCTTTCTTCTCTTC	down	0.860578	-0.216622	0.177528	101.72	87.5379	87.5138	108.106	109.54	85.8412	91.4915	85.2811	58.5	52.5	69.5	142	154.5	113	middle
351	ath-miR319a_L+1R-1	CTTGGACTGAAGGGAGCTCCC	down	0.24306	-2.04062	0.17929	14.3311	3.48333	7.47981	10.2958	25.2178	0	5.92178	4.5282	5	5	16	0	10	6	middle
352	mtr-miR156e_L-1R+1	TGACAGAAGATAGAGAGCACG	up	1.38743	0.47241	0.179889	44.0078	61.0575	44.8789	28.8283	58.3162	63.4741	61.5865	58.1119	30	14	37	105	104	77	middle
353	mes-MIR160d-p5	ATATGCCTGGCTCCCTGTATG	up	inf	inf	0.183547	0	1.39614	0	0	0	2.1158	2.07262	0	0	0	0	3.5	3.5	0	low
354	lja-MIR11069-p3_2ss7TG18AT	TAAGGTGTTGGGTTAAGT	up	inf	inf	0.183547	0	0.997244	0	0	0	1.51129	1.48044	0	0	0	0	2.5	2.5	0	low
355	PC-3p-222585_10	ATGGCGCTATCTCTCCTGCGAAGC	up	inf	inf	0.183547	0	1.99449	0	0	0	3.02258	2.96089	0	0	0	0	5	5	0	low
356	PC-3p-117366_35	ATATTAAGTCTTAAGTAGTGTCGA	up	inf	inf	0.183547	0	2.79228	0	0	0	4.23161	4.14525	0	0	0	0	7	7	0	middle
357	PC-3p-125415_31	AAATTTTATTATGGAGTGAGATAT	up	inf	inf	0.183635	0	4.35487	0	0	0	6.64967	0	6.41495	0	0	0	11	0	8.5	middle
358	PC-3p-207290_11	ATGGCTAACCATGCAAACTAAATT	up	inf	inf	0.183663	0	2.46686	0	0	0	3.62709	0	3.7735	0	0	0	6	0	5	low
359	PC-3p-224950_10	AAATGGATCATCTGAATAGATCAT	up	inf	inf	0.183663	0	2.46686	0	0	0	3.62709	0	3.7735	0	0	0	6	0	5	low
360	PC-3p-120105_34	ATATTATGTTAAGAGATCCAACCT	up	inf	inf	0.183873	0	1.22109	0	0	0	0	1.77653	1.88675	0	0	0	0	3	2.5	low
361	PC-3p-69599_81	AAGGACCCAAGAACAAGGACCACC	up	2.31209	1.2092	0.184046	5.92521	13.6996	7.47981	10.2958	0	15.7174	6.51396	18.8675	5	5	0	26	11	25	middle
362	aly-miR166a-3p_L+3	ATCTCGGACCAGGCTTCATTCCCC	up	inf	inf	0.184083	0	5.33334	0	0	0	0	7.69831	8.3017	0	0	0	0	13	11	low
363	PC-5p-118308_35	TCAACTTGTAAACCGTTAACGT	up	inf	inf	0.18412	0	3.49138	0	0	0	5.44064	5.03351	0	0	0	0	9	8.5	0	low
364	PC-5p-159667_19	ATAATTTACTGCAAAATAGAATGG	up	inf	inf	0.184213	0	3.67526	0	0	0	5.74289	0	5.2829	0	0	0	9.5	0	7	low
365	bra-MIR5721-p3_2ss11GA18AT	ATTATGGAGTAGAGATGTAAATGC	up	inf	inf	0.184242	0	6.18497	0	0	0	9.67224	8.88267	0	0	0	0	16	15	0	middle
366	PC-5p-181812_15	AATGGAGTAATGAACAAAAAATT	up	inf	inf	0.184711	0	3.34011	0	0	0	0	4.73742	5.2829	0	0	0	0	8	7	low
367	cas-miR159b-5p_1ss21CA	AGCTGCTAAGCTATGGATCCA	up	inf	inf	0.184799	0	1.49484	0	0	0	2.1158	2.36871	0	0	0	0	3.5	4	0	low
368	aly-MIR4234-p5_1ss23TC	ATTATGGACTTCCAACTTAAAACC	up	inf	inf	0.184837	0	1.33418	0	0	0	2.1158	0	1.88675	0	0	0	3.5	0	2.5	low
369	aly-MIR4234-p3_1ss23TC	ATTATGGACTTCCAACTTAAAACC	up	inf	inf	0.184837	0	1.33418	0	0	0	2.1158	0	1.88675	0	0	0	3.5	0	2.5	low
370	ptc-miR6478_L-1R+3_1ss21GA	CGACCTTAGCTCAGTTGGTAGAG	up	inf	inf	0.184837	0	2.66837	0	0	0	4.23161	0	3.7735	0	0	0	7	0	5	low
371	PC-5p-306569_6	ATAAAGTGAAATATAGAGAAATGT	up	inf	inf	0.184869	0	4.19048	0	0	0	6.64967	5.92178	0	0	0	0	11	10	0	low
372	csi-miR396a-5p_L+4	GATCTTCCACAGCTTTCTTGAACTG	up	inf	inf	0.185312	0	2.59078	0	0	0	3.62709	4.14525	0	0	0	0	6	7	0	low
373	bra-MIR9562-p5_2ss17TA18CG	TGAACAAACAAAAAATAGATTACT	up	inf	inf	0.185346	0	3.77602	0	0	0	6.04515	0	5.2829	0	0	0	10	0	7	low
374	PC-3p-177760_15	GAGGAAATGCTGACGAACATAAGG	up	inf	inf	0.185908	0	2.99379	0	0	0	4.83612	4.14525	0	0	0	0	8	7	0	low
375	aly-miR156a-5p_R+2	TGACAGAAGAGAGTGAGCACAT	up	inf	inf	0.186148	0	2.19188	0	0	0	3.02258	3.55307	0	0	0	0	5	6	0	low
376	PC-3p-268288_6	CAAGTTGGCCTTGGCTCCCTT	up	inf	inf	0.186148	0	2.19188	0	0	0	3.02258	3.55307	0	0	0	0	5	6	0	low
377	PC-5p-191225_13	ATATCAGGCTCCGAATGGTAACGT	up	inf	inf	0.186588	0	2.59489	0	0	0	4.23161	3.55307	0	0	0	0	7	6	0	low
378	bna-miR6029	TGGGGTTGTGATTTCAGGCTT	down	0.751566	-0.412029	0.186698	155.568	116.92	178.019	115.313	173.372	105.79	108.369	136.601	119	56	110	175	183	181	middle
379	PC-3p-122322_33	TATTCCGCTAAGAATCCCATC	up	inf	inf	0.186902	0	3.32295	0	0	0	5.44064	0	4.5282	0	0	0	9	0	6	middle
380	PC-5p-302654_6	ATAAATAGTGAGGTGAATTTAAC	up	inf	inf	0.187646	0	2.19599	0	0	0	3.62709	2.96089	0	0	0	0	6	5	0	low
381	PC-3p-49085_125	ATATAGAGTAAATTTTAGTGTAGC	down	0.421235	-1.2473	0.18802	16.0148	6.74601	10.4717	12.355	25.2178	9.67224	0	10.5658	7	6	16	16	0	14	middle
382	PC-5p-176459_16	AGGACCGCACCCTTTAACAGCATT	up	inf	inf	0.188442	0	2.26536	0	0	0	3.02258	0	3.7735	0	0	0	5	0	5	low
383	PC-5p-188085_14	ATATTCTGCTAAGAACTATATCCT	up	inf	inf	0.188442	0	3.1715	0	0	0	4.23161	0	5.2829	0	0	0	7	0	7	low
384	PC-3p-202576_12	ATGGACCCCACAAATACTTATACC	up	inf	inf	0.188442	0	2.26536	0	0	0	3.02258	0	3.7735	0	0	0	5	0	5	low
385	PC-3p-120340_34	AATGGATTGAGTTGACCCATGACC	up	inf	inf	0.188442	0	1.13268	0	0	0	1.51129	0	1.88675	0	0	0	2.5	0	2.5	middle
386	PC-5p-17219_330	TTGTGGAATCCCATAGACAAA	down	0.587747	-0.766732	0.189253	27.0208	15.8814	17.2036	37.065	26.7939	17.5309	15.3966	14.7167	11.5	18	17	29	26	19.5	middle
387	PC-5p-352935_5	ATAAACCCTGAATCCTTGGAT	up	inf	inf	0.189383	0	2.2448	0	0	0	0	2.96089	3.7735	0	0	0	0	5	5	low
388	bra-MIR9563a-p5_2ss17CA18CT	AGCGGAATATAAGAACATGTCTCT	up	inf	inf	0.189443	0	1.7971	0	0	0	3.02258	2.36871	0	0	0	0	5	4	0	low
389	PC-3p-164973_18	AATAAATCAAAATAAAAAGGGCCC	up	inf	inf	0.189443	0	3.59419	0	0	0	6.04515	4.73742	0	0	0	0	10	8	0	low
390	PC-3p-159355_19	AAAAAACAAGAATACTCTATATTT	up	inf	inf	0.189652	0	2.86987	0	0	0	4.83612	0	3.7735	0	0	0	8	0	5	low
391	PC-5p-126471_31	AATTTAATGAGTCATGGGTCAACC	up	inf	inf	0.189652	0	2.86987	0	0	0	4.83612	0	3.7735	0	0	0	8	0	5	low
392	PC-3p-143560_24	AAGAGACAGTTTCTTATATTCTGC	up	inf	inf	0.190426	0	4.6321	0	0	0	7.8587	0	6.0376	0	0	0	13	0	8	middle
393	ath-MIR414-p3_2ss15CT19AT	ATCGTCATCATCATTATCTTC	down	0.476825	-1.06847	0.190687	7.83116	3.7341	8.22779	11.3254	3.94028	2.72032	6.21787	2.2641	5.5	5.5	2.5	4.5	10.5	3	middle
394	ath-MIR414-p5_2ss15CT19AT	ATCGTCATCATCATTATCTTC	down	0.476825	-1.06847	0.190687	7.83116	3.7341	8.22779	11.3254	3.94028	2.72032	6.21787	2.2641	5.5	5.5	2.5	4.5	10.5	3	middle
395	bra-MIR5724-p3	CTATTATAAAACCGGCGGTTA	up	inf	inf	0.193338	0	2.38927	0	0	0	3.02258	4.14525	0	0	0	0	5	7	0	low
396	PC-5p-124932_31	AAACTCTGAACCCTTGGATAAATC	up	inf	inf	0.193338	0	1.19464	0	0	0	1.51129	2.07262	0	0	0	0	2.5	3.5	0	low
397	PC-5p-104866_43	AAAAATCCAGTGAAATAAACCCTC	up	inf	inf	0.194699	0	2.37058	0	0	0	0	2.96089	4.15085	0	0	0	0	5	5.5	low
398	bra-miR9558-3p	TTGCAAGCCAGACATTTCCTTT	down	0.753404	-0.408504	0.194967	183.373	138.154	146.604	228.567	174.948	146.897	141.531	126.035	98	111	111	243	239	167	middle
399	PC-5p-85857_60	AAAAACACTAAACACTAAAACACT	up	inf	inf	0.195715	0	5.48818	0	0	0	9.67224	0	6.7923	0	0	0	16	0	9	middle
400	bra-MIR5720-p5	TCACAAAACCATAATACTGTA	up	1.22912	0.297629	0.196189	52.614	64.669	58.3425	41.1833	58.3162	74.3554	56.2569	63.3948	39	20	37	123	95	84	middle
401	PC-5p-43545_142	TTATAGAGTGAACTTATGAAG	down	0.436394	-1.1963	0.196881	7.38594	3.22318	3.7399	11.3254	7.09251	2.72032	3.55307	3.39615	2.5	5.5	4.5	4.5	6	4.5	middle
402	PC-3p-99992_47	TTACTCTATATGTCACTCTAT	up	2.93711	1.5544	0.197131	1.24663	3.6615	3.7399	0	0	5.13838	2.07262	3.7735	2.5	0	0	8.5	3.5	5	low
403	PC-3p-280176_6	GAGAAATGAAGTAGGATTGGAGCA	up	inf	inf	0.197823	0	3.72596	0	0	0	6.64967	0	4.5282	0	0	0	11	0	6	low
404	PC-5p-119069_34	AAAATGCTCCAATGGTACTCTATT	up	inf	inf	0.197866	0	2.98556	0	0	0	3.62709	5.3296	0	0	0	0	6	9	0	low
405	PC-5p-159482_19	ATATATAAGAGACTTGGGTCAATC	up	inf	inf	0.198714	0	2.94532	0	0	0	0	3.55307	5.2829	0	0	0	0	6	7	low
406	PC-5p-166909_18	AAACCCTTTTGTTTTGTATTGTCC	up	inf	inf	0.199664	0	2.72084	0	0	0	0	3.25698	4.90555	0	0	0	0	5.5	6.5	low
407	ath-MIR406-p3_2ss4AG18TG	AAAGCGAGTCTTCATAGG	up	inf	inf	0.200817	0	1.24818	0	0	0	0	1.48044	2.2641	0	0	0	0	2.5	3	low
408	gma-MIR6300-p3_2ss6AT17TA	GTAGTTTAGTGGTAAGAATTC	up	inf	inf	0.200817	0	2.49636	0	0	0	0	2.96089	4.5282	0	0	0	0	5	6	low
409	ath-miR162a-3p_R+1	TCGATAAACCTCTGCATCCAGC	down	0.707226	-0.499756	0.2024	87.9094	62.1718	65.8223	84.4257	113.48	58.0335	63.9552	64.5269	44	41	72	96	108	85.5	middle
410	bna-MIR6035-p5_2ss3GA21GA	ATAGAGTAGAAAATGCAGTCA	up	inf	inf	0.202738	0	1.29333	0	0	0	1.51129	2.36871	0	0	0	0	2.5	4	0	low
411	PC-5p-68584_82	TCCAACCCTACTTCATTTCTC	up	inf	inf	0.202838	0	3.23176	0	0	0	0	5.92178	3.7735	0	0	0	0	10	5	middle
412	ath-MIR5645c-p3_2ss20GT21TG	AAACGACGTCGTTTTATCTTG	down	-inf	-inf	0.203033	4.49084	0	5.23587	8.23666	0	0	0	0	3.5	4	0	0	0	0	low
413	gma-miR171c-3p_2ss19AT21AT	TTGAGCCGTGCCAATATCTCT	up	2.14329	1.09982	0.204431	11.3125	24.2459	0	10.2958	23.6417	28.4122	29.6089	14.7167	0	5	15	47	50	19.5	middle
414	PC-5p-374927_5	ACCGTCTTTTAACTTTTAACTAAG	up	inf	inf	0.204516	0	3.27288	0	0	0	6.04515	0	3.7735	0	0	0	10	0	5	low
415	nta-MIR172e-p3_2ss14CG18TA	TTGGAACGATACAGAGAA	down	-inf	-inf	0.205798	7.20412	0	8.22779	13.3846	0	0	0	0	5.5	6.5	0	0	0	0	middle
416	PC-3p-137063_26	CTTAGTGGAAGCAGCAACGAGAAG	up	inf	inf	0.20614	0	1.2995	0	0	0	2.41806	1.48044	0	0	0	0	4	2.5	0	low
417	PC-3p-177167_16	TCGGGCGGACGACTGAATTGT	up	inf	inf	0.206413	0	1.82292	0	0	0	0	2.07262	3.39615	0	0	0	0	3.5	4.5	low
418	PC-5p-1073_3836	TGAACCCTTGAATAAATCATA	down	0.827033	-0.273983	0.206655	187.945	155.437	204.199	152.378	207.259	151.431	153.374	161.506	136.5	74	131.5	250.5	259	214	middle
419	PC-3p-34735_179	AAGGACCCAAGAGCAAGGACCACC	down	0.773272	-0.370953	0.206883	41.6072	32.1737	47.8708	39.1241	37.8267	36.8754	21.9106	37.735	32	19	24	61	37	50	middle
420	PC-5p-185750_14	AGAAATTATCATTGGAGATATGCC	up	inf	inf	0.207773	0	1.61078	0	0	0	1.81355	0	3.0188	0	0	0	3	0	4	low
421	lja-miR168-3p_L-1R+2	CCCGCCTTGCATCAACTGAATTT	up	inf	inf	0.208081	0	5.79841	0	0	0	10.8813	6.51396	0	0	0	0	18	11	0	middle
422	ath-miR159c_R+1_1ss20CT	TTTGGATTGAAGGGAGCTCTTT	up	1.19877	0.261557	0.209144	1148.44	1376.72	1124.96	955.452	1364.91	1488.92	1191.46	1449.78	752	464	866	2463	2012	1921	middle
423	lja-MIR7539-p3_2ss3GA18AG	TGAGGTCCTGGGTTCGAGGCT	up	inf	inf	0.209707	0	1.5997	0	0	0	3.02258	1.77653	0	0	0	0	5	3	0	low
424	ath-miR8175_L+2_1ss4AT	TCGTTCCCCGGCAACGGCGCCA	up	2.78912	1.47981	0.210297	1.49596	4.17242	4.48789	0	0	5.13838	4.73742	2.64145	3	0	0	8.5	8	3.5	low
425	PC-3p-177324_16	GTCCACTTTCTCCTTGTCGTT	up	inf	inf	0.211018	0	1.71458	0	0	0	0	3.25698	1.88675	0	0	0	0	5.5	2.5	low
426	PC-3p-47056_131	TAGCTACCACATATAATATG	up	1.29419	0.372051	0.21164	16.5142	21.3725	20.9435	14.4142	14.185	19.949	26.0558	18.1128	14	7	9	33	44	24	middle
427	vvi-miR3630-3p_L-3R-1	GGGAATCTCTCTGATGCA	up	inf	inf	0.212975	0	2.99996	0	0	0	5.74289	3.25698	0	0	0	0	9.5	5.5	0	low
428	PC-5p-60949_96	CGTTTGGCGTTACTCGAACCC	up	2.88431	1.52823	0.213345	3.6776	10.6073	0	0	11.0328	15.7174	10.067	6.0376	0	0	7	26	17	8	middle
429	gma-miR6300_R+7	GTCGTTGTAGTATAGTGGTAAGTAT	up	inf	inf	0.214084	0	1.37396	0	0	0	0	1.48044	2.64145	0	0	0	0	2.5	3.5	low
430	lja-miR168-5p_1ss21AC	TCGCTTGGTGCAGGTCGGGACC	up	inf	inf	0.216901	0	2.80051	0	0	0	5.44064	2.96089	0	0	0	0	9	5	0	low
431	PC-3p-204693_12	AAGAAACAGTTTCGTATATTCCGC	up	inf	inf	0.222266	0	2.90126	0	0	0	5.74289	2.96089	0	0	0	0	9.5	5	0	low
432	mdm-miR482a-3p	TTCCCAAGCCCGCCCATTCCTA	up	inf	inf	0.223287	0	2.98145	0	0	0	3.02258	5.92178	0	0	0	0	5	10	0	middle
433	peu-MIR2916-p3_2ss18TC19GA	CGATGCCGACCAGGGATCAGCGGA	down	0.863732	-0.211344	0.223718	1993.33	1721.7	1729.33	1974.74	2275.91	1772.44	1745.15	1647.51	1156	959	1444	2932	2947	2183	high
434	mdm-miR172a_R+3	AGAATCTTGATGATGCTGCATTT	up	1.34372	0.42623	0.224075	13.3323	17.9149	11.2197	18.5325	10.2447	16.6242	15.9888	21.1316	7.5	9	6.5	27.5	27	28	middle
435	PC-3p-236412_8	TTTAAAATAGAATATCATTGGAGC	up	inf	inf	0.225274	0	3.02006	0	0	0	3.02258	0	6.0376	0	0	0	5	0	8	low
436	bra-MIR9568-p5	TAGGATGAGGTTCTTAGTGTA	up	inf	inf	0.227415	0	2.9995	0	0	0	0	2.96089	6.0376	0	0	0	0	5	8	low
437	PC-3p-315047_5	TTTTGTTCATCACTCCGTTTCC	up	inf	inf	0.227546	0	1.50101	0	0	0	3.02258	1.48044	0	0	0	0	5	2.5	0	low
438	PC-5p-168190_17	AAACATGAACTTTGGGGTTGGCCA	down	0.153022	-2.70818	0.227958	6.58417	1.00753	0	10.2958	9.45667	3.02258	0	0	0	5	6	5	0	0	middle
439	PC-3p-49451_124	AGAGGCATACATTAGAGCAAATCC	down	0.701909	-0.510644	0.229957	15.1681	10.6467	19.4475	10.2958	15.7611	7.8587	11.2514	12.8299	13	5	10	13	19	17	middle
440	ath-MIR159a-p3_1ss11CT	TTGCATATCTTAGGAGCTTT	down	0.7111	-0.491875	0.230037	67.5082	48.0051	86.0178	70.0116	46.4953	50.1748	48.5586	45.282	57.5	34	29.5	83	82	60	middle
441	aly-MIR395i-p5_2ss7CT19TC	GTTCCTTCGAACACTTCACTG	up	inf	inf	0.230128	0	7.00152	0	0	0	0	14.2123	6.7923	0	0	0	0	24	9	middle
442	PC-3p-131187_29	TAAAAGCTAAGAGACCCTACG	up	2.67513	1.41961	0.231069	3.15222	8.43262	0	0	9.45667	7.25418	11.2514	6.7923	0	0	6	12	19	9	middle
443	PC-5p-109039_40	AATGCTCCAACCCAACTCCATATC	up	inf	inf	0.231246	0	8.60714	0	0	0	17.5309	8.29049	0	0	0	0	29	14	0	middle
444	gma-miR171c-3p	TTGAGCCGTGCCAATATCACA	up	inf	inf	0.231641	0	1.88757	0	0	0	1.81355	3.84916	0	0	0	0	3	6.5	0	low
445	bna-MIR395e-p5	GTTCCCTGAAACGCTTCATT	up	inf	inf	0.232319	0	4.73348	0	0	0	9.67224	0	4.5282	0	0	0	16	0	6	low
446	PC-5p-162600_19	CACGACTTTGCATGTATCATA	up	inf	inf	0.232528	0	4.42934	0	0	0	4.23161	0	9.0564	0	0	0	7	0	12	low
447	PC-3p-177297_16	ATATTCCGTTAAGAACTTCACCCT	up	inf	inf	0.23697	0	5.10107	0	0	0	0	4.73742	10.5658	0	0	0	0	8	14	middle
448	PC-3p-130884_29	ATTTATAGAGGCAAATATAGC	up	inf	inf	0.237578	0	2.03945	0	0	0	4.23161	0	1.88675	0	0	0	7	0	2.5	low
449	rgl-miR5139_L+4	ATCGAAACCTGGCTCTGATACCA	up	inf	inf	0.237725	0	1.60176	0	0	0	3.32483	1.48044	0	0	0	0	5.5	2.5	0	low
450	PC-5p-120504_34	AAGAACTTTACGGAAACCCAAACC	up	inf	inf	0.237917	0	8.22948	0	0	0	3.02258	3.55307	18.1128	0	0	0	5	6	24	middle
451	PC-3p-204664_12	TCCAAGAGTTTAGGATTTAGTG	up	inf	inf	0.239791	0	3.97626	0	0	0	3.62709	0	8.3017	0	0	0	6	0	11	low
452	PC-3p-190283_13	TTTTAGTTAAAAGTTAAGGGAACC	up	inf	inf	0.239791	0	3.97626	0	0	0	3.62709	0	8.3017	0	0	0	6	0	11	low
453	hpe-miR162a_R+3	TCGATAAACCTCTGCATCCAGTTT	down	0.680506	-0.555319	0.240108	19.4253	13.219	25.4314	12.355	20.4895	13.9039	10.6592	15.094	17	6	13	23	18	20	middle
454	ath-MIR169g-p3_1ss12TG_1	ATAATGATGATGACGATGATG	down	0.477028	-1.06785	0.242402	13.0177	6.20981	7.47981	10.2958	21.2775	9.06773	5.03351	4.5282	5	5	13.5	15	8.5	6	middle
455	ath-MIR169g-p3_1ss12TG_2	ATAATGATGATGACGATGATGA	down	0.477028	-1.06785	0.242402	13.0177	6.20981	7.47981	10.2958	21.2775	9.06773	5.03351	4.5282	5	5	13.5	15	8.5	6	middle
456	bna-MIR169b-p3	GCAAGTTTTCCTTGGCTACA	up	inf	inf	0.242732	0	3.37624	0	0	0	3.02258	7.10614	0	0	0	0	5	12	0	low
457	ghr-MIR7488-p3_1ss10TA	TGAGATTTTAAACAAAAAGGA	up	2.73811	1.45318	0.246091	2.49327	6.82683	7.47981	0	0	8.46321	2.96089	9.0564	5	0	0	14	5	12	low
458	PC-5p-179230_15	AAACCTTGAACCCTTGGATAAATC	up	inf	inf	0.246124	0	2.70387	0	0	0	5.74289	2.36871	0	0	0	0	9.5	4	0	low
459	PC-5p-218308_10	ATGGGAAGAGTTCTATACTAAAGA	up	inf	inf	0.247283	0	3.40502	0	0	0	7.25418	2.96089	0	0	0	0	12	5	0	low
460	ath-miR156h_L+1	TTGACAGAAGAAAGAGAGCAC	up	1.20996	0.274956	0.249144	90.7952	109.858	89.7577	86.4849	96.1429	94.9089	133.536	101.13	60	42	61	157	225.5	134	middle
461	PC-3p-91202_54	TTAGAGTAGAAAATAGAGTGATA	down	0.208679	-2.26064	0.251752	12.787	2.66837	19.4475	0	18.9133	4.23161	0	3.7735	13	0	12	7	0	5	middle
462	PC-5p-124596_32	ATAGAGAGAAAAATAGAGAGA	up	2.00953	1.00686	0.255479	6.92252	13.911	10.4717	10.2958	0	21.158	13.0279	7.547	7	5	0	35	22	10	middle
463	bna-MIR162a-p5	GGAGGCAGCGGTTGATCGATC	up	1.99123	0.993657	0.257581	11.1307	22.1637	23.9354	0	9.45667	14.5084	27.8324	24.1504	16	0	6	24	47	32	middle
464	PC-3p-58071_102	AAGTTATATTAAGTCTTAAGTAGT	down	0.650866	-0.619567	0.258978	5.73712	3.7341	4.48789	7.20708	5.51639	2.72032	6.21787	2.2641	3	3.5	3.5	4.5	10.5	3	middle
465	bna-MIR166b-p3_1ss11TC	ATGATGATGACGATGATGATA	down	0.663003	-0.592912	0.259191	15.5863	10.3338	20.9435	9.26624	16.5492	9.36999	9.17876	12.4526	14	4.5	10.5	15.5	15.5	16.5	middle
466	vvi-miR3630-3p_L-3	GGGAATCTCTCTGATGCAC	up	1.1939	0.255684	0.26384	24.1361	28.8161	26.1793	25.7396	20.4895	26.9009	34.6424	24.9051	17.5	12.5	13	44.5	58.5	33	middle
467	PC-3p-10472_485	TCATCACTCCATTTCCCACTCC	down	0.714082	-0.485839	0.267392	88.1007	62.9111	70.3102	121.491	72.5012	53.1973	69.877	65.6589	47	59	46	88	118	87	middle
468	PC-3p-155597_20	CGTCCACTTTCTCCTTGTCGT	up	inf	inf	0.26744	0	1.98421	0	0	0	1.51129	4.44133	0	0	0	0	2.5	7.5	0	low
469	PC-3p-186710_14	AGTTATAAGTTAAGAGATTGATTC	up	inf	inf	0.268738	0	4.70629	0	0	0	0	3.55307	10.5658	0	0	0	0	6	14	middle
470	bra-miR159a	TTTGGATTGAAGGGAGCTCTA	down	0.843825	-0.244985	0.276496	160063	135065	193983	141578	144628	130013	147640	127542	129671	68755	91762.5	215070	249318	168996	high
471	bna-MIR167d-p3	AGATCATCCTGCGGCTTCATT	up	1.37934	0.463982	0.277357	74.9792	103.422	113.693	57.6566	53.5878	91.2818	109.553	109.432	76	28	34	151	185	145	middle
472	tcc-miR162_R+1	TCGATAAACCTCTGCATCCAGA	down	0.64203	-0.639287	0.278309	20.4037	13.0998	11.2197	21.6212	28.37	10.8813	13.324	15.094	7.5	10.5	18	18	22.5	20	middle
473	bra-miR860-3p	TCAATACATTGGACTACATAT	up	1.31323	0.393118	0.279282	33.8172	44.4097	31.4152	43.2425	26.7939	50.1748	52.1117	30.9427	21	21	17	83	88	41	middle
474	bra-miR9556-5p_R-3_1ss12AT	GTCAATTGGTGTTAGTAG	down	-inf	-inf	0.280736	13.624	0	31.4152	0	9.45667	0	0	0	21	0	6	0	0	0	middle
475	ptc-miR6478_R+4_1ss21GA	CCGACCTTAGCTCAGTTGGTAGAGC	down	0.740496	-0.433436	0.282523	47.4515	35.1377	31.4152	59.7158	51.2237	39.898	26.648	38.8671	21	29	32.5	66	45	51.5	middle
476	ath-miR396a-5p	TTCCACAGCTTTCTTGAACTG	up	1.05268	0.0740619	0.286899	2411.97	2539.02	2549.87	2416.43	2269.6	2470.05	2664.8	2482.21	1704.5	1173.5	1440	4086	4500	3289	high
477	PC-5p-73785_74	AACAGCATTCCCACAGGACAAACT	up	2.43183	1.28204	0.287103	2.62685	6.38807	0	0	7.88056	4.83612	8.29049	6.0376	0	0	5	8	14	8	middle
478	aly-miR398b-3p_1ss15AG	TGTGTTCTCAGGTCGCCCCTG	up	1.25626	0.329134	0.292698	77.0246	96.7629	51.6107	99.8695	79.5937	100.047	97.4133	92.8281	34.5	48.5	50.5	165.5	164.5	123	middle
479	mtr-miR398b	TGTGTTCTCAGGTCGCCCCTG	up	1.25626	0.329134	0.292698	77.0246	96.7629	51.6107	99.8695	79.5937	100.047	97.4133	92.8281	34.5	48.5	50.5	165.5	164.5	123	middle
480	bra-miR156f-3p_2ss8TG23AT	TGCTCACGGCTCTTTCTGTCAGT	down	0.95346	-0.0687559	0.294311	1542.81	1471	1467.54	1521.72	1639.16	1488.32	1423.6	1501.1	981	739	1040	2462	2404	1989	middle
481	gma-miR171n_L+3_1ss24AT	TGATTGAGCCGCGTCAATATCTTT	up	inf	inf	0.296806	0	4.81556	0	0	0	11.4858	2.96089	0	0	0	0	19	5	0	middle
482	lus-miR397a	ATTGAGTGCAGCGTTGATGAA	down	0.519046	-0.946065	0.300058	14.2469	7.39478	11.9677	23.6804	7.09251	6.04515	4.44133	11.6979	8	11.5	4.5	10	7.5	15.5	middle
483	mdm-miR397a_L+1R-1	ATTGAGTGCAGCGTTGATGAA	down	0.519046	-0.946065	0.300058	14.2469	7.39478	11.9677	23.6804	7.09251	6.04515	4.44133	11.6979	8	11.5	4.5	10	7.5	15.5	middle
484	gma-miR6300_R+5_1	GTCGTTGTAGTATAGTGGTAAGT	up	1.09177	0.126673	0.301383	135.834	148.3	118.181	148.26	141.062	151.733	144.491	148.676	79	72	89.5	251	244	197	middle
485	gma-miR6300_R+5_2	GTCGTTGTAGTATAGTGGTGAGT	up	1.09177	0.126673	0.301383	135.834	148.3	118.181	148.26	141.062	151.733	144.491	148.676	79	72	89.5	251	244	197	middle
486	PC-5p-87131_58	ATAAACTGTTAACATATGTCACCC	up	2.47982	1.31024	0.301647	2.62685	6.51413	0	0	7.88056	10.2768	4.73742	4.5282	0	0	5	17	8	6	middle
487	bra-MIR9563b-p3_1ss3GA	GAACCGGTTTTTAGCTTTTTTAGT	up	1.45617	0.542183	0.304134	112.398	163.672	65.8223	88.5441	182.829	196.467	120.212	174.336	44	43	116	325	203	231	middle
488	bra-miR2111a-5p_R-1	TAATCTGCATCCTGAGGTTT	down	0.256498	-1.96298	0.305683	6.86541	1.76097	12.7157	0	7.88056	0	0	5.2829	8.5	0	5	0	0	7	middle
489	csi-miR1515a	TCATTTTTGCGTGCAATGATCC	up	inf	inf	0.307608	0	5.2636	0	0	0	0	2.96089	12.8299	0	0	0	0	5	17	middle
490	PC-3p-62437_93	TATTACAAAGTTGTACTTCGAC	up	2.35161	1.23365	0.309847	4.20297	9.88374	0	0	12.6089	6.64967	12.4357	10.5658	0	0	8	11	21	14	middle
491	PC-3p-110494_39	AATAGAGAAAAAGACTAAGATAGC	down	0.314333	-1.66963	0.310005	7.14146	2.2448	11.9677	0	9.45667	0	2.96089	3.7735	8	0	6	0	5	5	middle
492	PC-5p-82087_64	TTAGAGCATCTCCAACCCCACTCC	down	0.310516	-1.68726	0.311735	6.42315	1.99449	0	8.23666	11.0328	3.02258	2.96089	0	0	4	7	5	5	0	middle
493	PC-3p-20592_285	TCGAGGATGACTGAATTATAAGTC	up	1.32201	0.402735	0.312215	18.7526	24.7911	9.72375	23.6804	22.8536	27.5054	23.0949	23.7731	6.5	11.5	14.5	45.5	39	31.5	middle
494	aly-miR171b-5p	AGATATTAGTGCGGTTCAATC	down	0.904663	-0.144547	0.314793	459.915	416.068	524.584	415.951	439.21	411.423	425.973	410.808	350.667	202	278.667	680.583	719.333	544.333	middle
495	bra-MIR171d-p5	AGATATTAGTGCGGTTCAATC	down	0.904663	-0.144547	0.314793	459.915	416.068	524.584	415.951	439.21	411.423	425.973	410.808	350.667	202	278.667	680.583	719.333	544.333	middle
496	bra-MIR171b-p5	AGATATTAGTGCGGTTCAATC	down	0.904663	-0.144547	0.314793	459.915	416.068	524.584	415.951	439.21	411.423	425.973	410.808	350.667	202	278.667	680.583	719.333	544.333	middle
497	PC-3p-47380_130	TTTTGTTCATTACTCCATTTC	down	0.839973	-0.251586	0.316886	9.92708	8.33848	9.72375	8.23666	11.8208	9.06773	6.51396	9.43375	6.5	4	7.5	15	11	12.5	middle
498	bra-miR162-5p	GGAGGCAGCGGTTCATCGATC	down	0.853772	-0.228077	0.322405	74.6311	63.718	85.2698	80.3074	58.3162	58.0335	62.1787	70.9418	57	39	37	96	105	94	middle
499	cca-MIR156c-p3_2ss7CT17AC	AGAGCATTGAGAGGACCT	down	0.346073	-1.53085	0.322572	6.13079	2.1217	9.72375	0	8.66862	1.81355	2.6648	1.88675	6.5	0	5.5	3	4.5	2.5	low
500	mdm-miR1511_L+1R+1_1ss6AG	AACCTGGCTCTGATACCATGAAG	up	1.76741	0.821633	0.323919	4.60811	8.1444	6.73183	0	7.09251	12.3926	5.62569	6.41495	4.5	0	4.5	20.5	9.5	8.5	middle
501	lja-miR1511-3p_R-1_1ss5AT	AACCTGGCTCTGATACCATGAAG	up	1.76741	0.821633	0.323919	4.60811	8.1444	6.73183	0	7.09251	12.3926	5.62569	6.41495	4.5	0	4.5	20.5	9.5	8.5	middle
502	cca-miR168a_R+2	TCGCTTGGTGCAGGTCGGGAACA	up	2.38119	1.25169	0.324593	2.99192	7.12435	8.97577	0	0	7.25418	3.55307	10.5658	6	0	0	12	6	14	middle
503	PC-5p-142651_24	AATATATTTTAGACTTATAACCAG	down	0.158398	-2.65837	0.32512	10.1771	1.61204	0	22.6508	7.88056	4.83612	0	0	0	11	5	8	0	0	middle
504	PC-3p-192136_13	TCCCTCTATTTTCTCCTCTAT	up	inf	inf	0.325746	0	6.2261	0	0	0	15.7174	2.96089	0	0	0	0	26	5	0	middle
505	ath-MIR414-p5_1ss18CT	ATCATCGTCATCATCATTATC	down	0.647179	-0.627764	0.325856	10.2974	6.66423	12.7157	10.2958	7.88056	3.32483	12.1396	4.5282	8.5	5	5	5.5	20.5	6	middle
506	PC-5p-112403_38	ATCTGTTTTATGCTTCCGCAA	up	2.33766	1.22506	0.326347	3.49058	8.15978	10.4717	0	0	12.0903	7.10614	5.2829	7	0	0	20	12	7	middle
507	PC-3p-106285_42	ATGTAAACTCGAATTCATATCATC	up	1.68946	0.756564	0.330403	7.11025	12.0125	8.97577	12.355	0	16.3219	10.6592	9.0564	6	6	0	27	18	12	middle
508	ath-miR393a-5p_L+1R-1	TTCCAAAGGGATCGCATTGATC	up	1.62197	0.697744	0.332009	8.28938	13.4451	7.47981	10.2958	7.09251	8.46321	10.3631	21.509	5	5	4.5	14	17.5	28.5	middle
509	mtr-miR393a_L+1	TTCCAAAGGGATCGCATTGATC	up	1.62197	0.697744	0.332009	8.28938	13.4451	7.47981	10.2958	7.09251	8.46321	10.3631	21.509	5	5	4.5	14	17.5	28.5	middle
510	PC-5p-48404_127	TGAAACACTTAAAACATCTTT	up	1.25583	0.328639	0.334108	10.1148	12.7025	8.22779	10.2958	11.8208	9.36999	16.2849	12.4526	5.5	5	7.5	15.5	27.5	16.5	middle
511	PC-3p-128236_30	TGAGGTCCTGGGTTCGAGGCTC	down	0.592957	-0.754001	0.334112	12.9268	7.66504	19.4475	5.14791	14.185	9.06773	5.62569	8.3017	13	2.5	9	15	9.5	11	middle
512	bra-miR156e-3p	TGCTCACCTCTCTTTCTGTCAGT	down	0.947297	-0.0781112	0.337445	2117.47	2005.87	1983.65	2081.82	2286.94	2007.6	1976.1	2033.92	1326	1011	1451	3321	3337	2695	high
513	bna-miR169m	TGAGCCAAAGATGACTTGCCG	up	1.3688	0.452908	0.337939	49.2799	67.4542	43.3829	55.5974	48.8595	79.1915	84.6814	38.4897	29	27	31	131	143	51	middle
514	PC-5p-102728_45	TTTCAACAAAGCTAAAGATCT	up	2.24813	1.16872	0.340324	2.62685	5.9055	0	0	7.88056	7.8587	5.3296	4.5282	0	0	5	13	9	6	low
515	PC-3p-171326_17	CGGAAGTTGTCCGAACTCGTC	up	2.22389	1.15309	0.349981	2.62685	5.84184	0	0	7.88056	3.62709	7.10614	6.7923	0	0	5	6	12	9	middle
516	bna-MIR6029-p5_2	CAAGCCTCAAATAAACAATCCCAAC	up	1.36316	0.446952	0.352061	9.05072	12.3375	8.97577	10.2958	7.88056	16.3219	7.10614	13.5846	6	5	5	27	12	18	middle
517	bna-MIR6029-p5_1	AAGAGATACACAAGCCAAGCC	up	1.36316	0.446952	0.352061	9.05072	12.3375	8.97577	10.2958	7.88056	16.3219	7.10614	13.5846	6	5	5	27	12	18	middle
518	PC-3p-95039_51	AAACCCGAATCTAACATGGTATCA	up	2.29321	1.19737	0.354048	3.6776	8.4335	0	0	11.0328	9.67224	3.55307	12.0752	0	0	7	16	6	16	middle
519	ptc-miR6478_R-1_1ss20TC	CCGACCTTAGCTCAGTTGGC	up	inf	inf	0.355419	0	4.52883	0	0	0	1.51129	0	12.0752	0	0	0	2.5	0	16	middle
520	PC-3p-134605_27	ATGGAGTGAGATATGAAGTGGGGT	down	0.397626	-1.33052	0.363139	5.64549	2.2448	7.47981	0	9.45667	0	2.96089	3.7735	5	0	6	0	5	5	low
521	PC-3p-154576_21	AGTGGATTTGTGGGAGGCAATGTC	up	2.95188	1.56164	0.365517	2.62685	7.75417	0	0	7.88056	14.2061	0	9.0564	0	0	5	23.5	0	12	middle
522	PC-3p-122335_33	AAGAAAAGCTAAGAACCGTCTATT	up	2.16781	1.11624	0.376265	2.62685	5.69451	0	0	7.88056	3.02258	6.51396	7.547	0	0	5	5	11	10	middle
523	csi-miR9560-5p	ACAGGAGGTGGAACAAATATGAAA	up	inf	inf	0.389749	0	36.4591	0	0	0	3.02258	2.96089	103.394	0	0	0	5	5	137	middle
524	PC-3p-123459_32	TAAGAACCCCACTTTAAGAAC	down	0.227172	-2.13814	0.394048	12.9227	2.93567	0	30.8875	7.88056	0	5.03351	3.7735	0	15	5	0	8.5	5	middle
525	bna-MIR169c-p3_2ss12GC17TG	TAAAAGTTACTCTAGGGA	down	0.766963	-0.382772	0.396448	21.4043	16.4163	29.9192	18.5325	15.7611	14.5084	21.9106	12.8299	20	9	10	24	37	17	middle
526	csi-miR3951a-5p_R-3_1ss18AT	TAGATAAAGATGAGAGAT	up	inf	inf	0.402025	0	28.6799	0	0	0	3.02258	0	83.017	0	0	0	5	0	110	middle
527	PC-3p-113378_38	AAAGACCCAACCTAAGAGACCTGC	up	2.12122	1.0849	0.406028	3.43194	7.27991	0	10.2958	0	9.06773	2.96089	9.8111	0	5	0	15	5	13	middle
528	PC-5p-59372_100	ATAGAGTGAAATATAGAGTAATCC	up	2.06638	1.04711	0.407196	2.36417	4.88528	0	0	7.09251	6.95193	3.55307	4.15085	0	0	4.5	11.5	6	5.5	middle
529	ptc-miR6478_R+2_1ss21GA	CCGACCTTAGCTCAGTTGGTAGA	up	1.0912	0.125922	0.410815	410.976	448.459	341.079	445.809	446.04	473.638	413.636	458.103	228	216.5	283	783.5	698.5	607	middle
530	bra-miR5720	TTGTGATTTGGTTGGAATATC	up	1.75667	0.812844	0.412451	30.7118	53.9505	74.7981	0	17.3372	61.056	47.9664	52.829	50	0	11	101	81	70	middle
531	PC-3p-11574_450	TTGTTCACAATTGCATAGTCC	up	1.2588	0.332048	0.420552	44.0106	55.4005	41.8869	61.7749	28.37	47.7567	71.6535	46.7914	28	30	18	79	121	62	middle
532	cas-miR171c-5p_2ss8GA12CT	AGATATTAGTGTGGTTCAATC	up	inf	inf	0.42265	0	0.251881	0	0	0	0.755644	0	0	0	0	0	1.25	0	0	low
533	bra-miR5722	TGAAATAGAGTCATGTGGAACG	up	inf	inf	0.42265	0	0.986963	0	0	0	0	2.96089	0	0	0	0	0	5	0	low
534	bra-miR6032-3p	TCTGCTGGTCGTTCCATGTTAA	down	-inf	-inf	0.42265	3.43194	0	0	10.2958	0	0	0	0	0	5	0	0	0	0	middle
535	bra-MIR9552a-p3	TCTTAATGTCTTCGATCGCAG	up	inf	inf	0.42265	0	2.17132	0	0	0	0	6.51396	0	0	0	0	0	11	0	middle
536	bra-miR9554-5p_L+3_1ss21AG	CAGGAATGATACTTGGATATGATC	up	inf	inf	0.42265	0	1.20903	0	0	0	3.62709	0	0	0	0	0	6	0	0	low
537	bra-MIR9555b-p3_2ss17TG21TC	ATACGCATATATAATAGATACATA	up	inf	inf	0.42265	0	1.71279	0	0	0	5.13838	0	0	0	0	0	8.5	0	0	low
538	bra-MIR9563a-p5_1ss17CT	AGCGGAATATAAGAACTCGTCTCT	up	inf	inf	0.42265	0	0.503763	0	0	0	1.51129	0	0	0	0	0	2.5	0	0	low
539	bra-MIR9563a-p5_1	AGCGGAATATAAGAACCCGTCTCT	up	inf	inf	0.42265	0	1.57914	0	0	0	0	4.73742	0	0	0	0	0	8	0	low
540	bra-MIR9563a-p5_2ss16CA18CT	AGCGGAATATAAGAAACTGTCTCT	up	inf	inf	0.42265	0	0.986963	0	0	0	0	2.96089	0	0	0	0	0	5	0	low
541	bra-MIR9563a-p5_2ss8CA20TC	ATAAGAAACCGTCTCTTAACTTTT	up	inf	inf	0.42265	0	1.81355	0	0	0	5.44064	0	0	0	0	0	9	0	0	low
542	bra-MIR9563a-p5_1ss4GA	AGCAGAATATAAGAACCCGTC	up	inf	inf	0.42265	0	1.18436	0	0	0	0	3.55307	0	0	0	0	0	6	0	low
543	bra-MIR9563a-p5_2	TTAGCGGAATATAAGAACCCG	up	inf	inf	0.42265	0	1.57914	0	0	0	0	4.73742	0	0	0	0	0	8	0	low
544	ath-miR160c-3p_L+1R-1	GCGTACAAGGAGTCAAGCATG	up	inf	inf	0.42265	0	1.00753	0	0	0	3.02258	0	0	0	0	0	5	0	0	low
545	bna-miR169g_R-3	TAGCCAAGGATGACTTGCC	down	-inf	-inf	0.42265	0.27703	0	0.83109	0	0	0	0	0	0.555556	0	0	0	0	0	low
546	aly-MIR169d-p3	TGGCTCTGTTTCCTTCTCTTC	up	inf	inf	0.42265	0	0.328988	0	0	0	0	0.986963	0	0	0	0	0	1.66667	0	low
547	aly-miR169d-3p	GCAAGTTGACCTTGGCTCTGT	up	inf	inf	0.42265	0	2.6977	0	0	0	0	8.0931	0	0	0	0	0	13.6667	0	low
548	ath-miR169h_R-2	TAGCCAAGGATGACTTGCC	down	-inf	-inf	0.42265	0.27703	0	0.83109	0	0	0	0	0	0.555556	0	0	0	0	0	low
549	bna-miR169c_R-2	TAGCCAAGGATGACTTGCC	down	-inf	-inf	0.42265	0.27703	0	0.83109	0	0	0	0	0	0.555556	0	0	0	0	0	low
550	bna-MIR169d-p3	TAGGCAGTCTCCTTGGCTATC	up	inf	inf	0.42265	0	0.986963	0	0	0	0	2.96089	0	0	0	0	0	5	0	low
551	bna-MIR393-p3	ATCATGCGATCTCTTCGGA	down	-inf	-inf	0.42265	2.49327	0	7.47981	0	0	0	0	0	5	0	0	0	0	0	low
552	ath-miR398b-5p_L-1R+1_1ss21CT	GGGTTGATATGAGAACACATG	up	inf	inf	0.42265	0	1.77653	0	0	0	0	5.3296	0	0	0	0	0	9	0	low
553	bna-MIR6036-p3	AAGTGATGTTTAAAATAAGAATTC	up	inf	inf	0.42265	0	1.00753	0	0	0	3.02258	0	0	0	0	0	5	0	0	low
554	ath-miR169b-5p_R+1	CAGCCAAGGATGACTTGCCGGT	up	inf	inf	0.42265	0	0.80602	0	0	0	2.41806	0	0	0	0	0	4	0	0	low
555	mes-MIR172c-p3_2ss15AG20AG	TGTGAATCTTGATGGTGCTGC	up	inf	inf	0.42265	0	0.493482	0	0	0	0	1.48044	0	0	0	0	0	2.5	0	low
556	lja-miR172a_R+1	AGAATCTTGATGATGCTGCAGT	up	inf	inf	0.42265	0	0.888267	0	0	0	0	2.6648	0	0	0	0	0	4.5	0	low
557	bol-miR9409_L-1	TTTGTTCATGACTGCATTTTC	up	inf	inf	0.42265	0	1.38175	0	0	0	0	4.14525	0	0	0	0	0	7	0	low
558	csi-miR160c-5p_2ss18GA20TC	TGCCTGGCTCCCTGTATACCT	up	inf	inf	0.42265	0	2.41806	0	0	0	7.25418	0	0	0	0	0	12	0	0	low
559	sly-miR168a-3p_L+1_1ss10GC	TCCTGCCTTCCATCAACTGAAT	up	inf	inf	0.42265	0	1.18436	0	0	0	0	3.55307	0	0	0	0	0	6	0	middle
560	csi-miR403b-5p_1ss20CT	AGTTTGTGCGTGAATCTAATC	down	-inf	-inf	0.42265	3.43194	0	0	10.2958	0	0	0	0	0	5	0	0	0	0	middle
561	ath-miR827_L-3_2ss20CT21TA	GATGACCATCAACAAATA	up	inf	inf	0.42265	0	0.592178	0	0	0	0	1.77653	0	0	0	0	0	3	0	low
562	mdm-miR1511	ACCTAGCTCTGATACCATGAA	up	inf	inf	0.42265	0	0.592178	0	0	0	0	1.77653	0	0	0	0	0	3	0	middle
563	hbr-MIR6173-p5_2ss6GT18AG	GTATCTACCCGTGCAGTG	up	inf	inf	0.42265	0	0.592178	0	0	0	0	1.77653	0	0	0	0	0	3	0	low
564	gma-miR6300_R+4_1ss3CT	GTTGTTGTAGTATAGTGGTAAG	up	inf	inf	0.42265	0	1.10828	0	0	0	3.32483	0	0	0	0	0	5.5	0	0	low
565	gma-MIR6300-p5_1ss14AT	GTAGTATAGTGGTTAGTATTCC	up	inf	inf	0.42265	0	1.20903	0	0	0	3.62709	0	0	0	0	0	6	0	0	low
566	ptc-miR6478_2ss1CA21GA	ACGACCTTAGCTCAGTTGGTA	up	inf	inf	0.42265	0	1.28305	0	0	0	0	3.84916	0	0	0	0	0	6.5	0	low
567	ptc-miR6478_R+2_2ss1CT21GA	TCGACCTTAGCTCAGTTGGTAGA	up	inf	inf	0.42265	0	1.38175	0	0	0	0	4.14525	0	0	0	0	0	7	0	low
568	mdm-miR169a_R+1_1ss21GT	CAGCCAAGGATGACTTGCCGTT	up	inf	inf	0.42265	0	1.00753	0	0	0	3.02258	0	0	0	0	0	5	0	0	low
569	ptc-miR390a_R+1	AAGCTCAGGAGGGATAGCGCCC	up	inf	inf	0.42265	0	0.986963	0	0	0	0	2.96089	0	0	0	0	0	5	0	low
570	csi-miR396f-5p_R+4	TTCCACAGCTTTCTTGAACTTATTG	up	inf	inf	0.42265	0	1.00753	0	0	0	3.02258	0	0	0	0	0	5	0	0	low
571	csi-miR398a-3p_2ss19CT21TC	TGTGTTCTCAGGTCACCCTTC	up	inf	inf	0.42265	0	0.986963	0	0	0	0	2.96089	0	0	0	0	0	5	0	middle
572	lja-miR1511-3p_1ss5AT	AACCTGGCTCTGATACCATGAAGC	up	inf	inf	0.42265	0	1.00753	0	0	0	3.02258	0	0	0	0	0	5	0	0	middle
573	csi-miR3627a-5p	TTGTCGCCGGAGAGATAGCACC	down	-inf	-inf	0.42265	2.49327	0	7.47981	0	0	0	0	0	5	0	0	0	0	0	low
574	ath-miR5658_L+1_1ss4GT	GATTATGATGATGATGATGAAA	up	inf	inf	0.42265	0	1.18436	0	0	0	0	3.55307	0	0	0	0	0	6	0	low
575	PC-3p-268996_6	AGCTATGAGATCAAAGGGTTG	down	-inf	-inf	0.42265	1.24663	0	3.7399	0	0	0	0	0	2.5	0	0	0	0	0	low
576	PC-3p-295658_6	CTTGGCTTGTGTATCTTTTTT	up	inf	inf	0.42265	0	0.592178	0	0	0	0	1.77653	0	0	0	0	0	3	0	low
577	PC-5p-222631_10	TAGGGTCCCTAAACTTTTAAC	up	inf	inf	0.42265	0	2.01505	0	0	0	6.04515	0	0	0	0	0	10	0	0	low
578	PC-5p-162608_19	ATGGTGAGGCTCTTAGCGGAATAT	up	inf	inf	0.42265	0	1.81355	0	0	0	5.44064	0	0	0	0	0	9	0	0	low
579	PC-5p-371927_5	AGCCATTACTCCATTTTCAACTCC	up	inf	inf	0.42265	0	1.00753	0	0	0	3.02258	0	0	0	0	0	5	0	0	low
580	PC-5p-293127_6	TTGCTTCAATGTGTTCCTTTATC	up	inf	inf	0.42265	0	1.18436	0	0	0	0	3.55307	0	0	0	0	0	6	0	low
581	PC-3p-408725_5	AGGAACACATTGGAGCAAAAACAC	up	inf	inf	0.42265	0	1.00753	0	0	0	3.02258	0	0	0	0	0	5	0	0	low
582	PC-3p-354518_5	ATTGACGCTGCCGCTGCCGCTGAC	up	inf	inf	0.42265	0	1.00753	0	0	0	3.02258	0	0	0	0	0	5	0	0	low
583	PC-3p-327017_5	TTTGTTCATCACTCCGTTTCC	up	inf	inf	0.42265	0	0.493482	0	0	0	0	1.48044	0	0	0	0	0	2.5	0	low
584	PC-5p-280064_6	GATACGGTCTCTTAGCTTTTAACT	up	inf	inf	0.42265	0	0.493482	0	0	0	0	1.48044	0	0	0	0	0	2.5	0	low
585	PC-5p-240688_8	TAATTCAGTCGTCCGCCCGAC	up	inf	inf	0.42265	0	1.30978	0	0	0	3.92935	0	0	0	0	0	6.5	0	0	low
586	PC-3p-127069_30	TTCTGGAGGAGTGTTGTTAAA	down	-inf	-inf	0.42265	2.49327	0	7.47981	0	0	0	0	0	5	0	0	0	0	0	middle
587	PC-3p-134919_27	TTTTTGTTGGAAGACTTTCAGA	up	inf	inf	0.42265	0	1.18436	0	0	0	0	3.55307	0	0	0	0	0	6	0	low
588	PC-3p-164758_18	CCTGCCAATAGAGATCTTGCCC	up	inf	inf	0.42265	0	1.77653	0	0	0	0	5.3296	0	0	0	0	0	9	0	low
589	PC-5p-192304_13	AAGATACGGTCTCTAGATTTTAAC	up	inf	inf	0.42265	0	2.5661	0	0	0	0	7.69831	0	0	0	0	0	13	0	low
590	PC-5p-342462_5	TTTTAGTTTTACCAAGTTGTA	up	inf	inf	0.42265	0	0.986963	0	0	0	0	2.96089	0	0	0	0	0	5	0	low
591	PC-3p-411976_5	ACAACTTGGTAAAACTATAAC	up	inf	inf	0.42265	0	0.986963	0	0	0	0	2.96089	0	0	0	0	0	5	0	low
592	PC-5p-256636_7	CAACTCCATATCTCACTCCATAAT	up	inf	inf	0.42265	0	2.92182	0	0	0	8.76547	0	0	0	0	0	14.5	0	0	low
593	PC-5p-153091_21	ATATTGTTGAAACAGAAGGGTACC	up	inf	inf	0.42265	0	0.690874	0	0	0	0	2.07262	0	0	0	0	0	3.5	0	low
594	PC-5p-200068_12	AACATATGTCACCCTCCGTCA	up	inf	inf	0.42265	0	0.493482	0	0	0	0	1.48044	0	0	0	0	0	2.5	0	low
595	PC-3p-333549_5	ACGGAGGGTAACATATGTTAACA	down	-inf	-inf	0.42265	1.71597	0	0	5.14791	0	0	0	0	0	2.5	0	0	0	0	low
596	PC-3p-142520_24	AGACATAGTAGAAGACTTTCC	down	-inf	-inf	0.42265	1.49596	0	4.48789	0	0	0	0	0	3	0	0	0	0	0	low
597	PC-3p-243625_7	ATAGAAGAACTTTATTATAGAGGC	up	inf	inf	0.42265	0	0.986963	0	0	0	0	2.96089	0	0	0	0	0	5	0	low
598	PC-5p-335339_5	TACGTAGGAGAGATACCGTCACCA	up	inf	inf	0.42265	0	1.00753	0	0	0	3.02258	0	0	0	0	0	5	0	0	low
599	PC-3p-161118_19	ATGTCTTTATATGTTAACTTC	up	inf	inf	0.42265	0	0.503763	0	0	0	1.51129	0	0	0	0	0	2.5	0	0	low
600	PC-5p-214385_11	ATTGGTGGTCCTTGTTCTTGG	down	-inf	-inf	0.42265	2.49327	0	7.47981	0	0	0	0	0	5	0	0	0	0	0	low
601	PC-5p-414797_5	ATAAAGTGAAATATAGAGTAT	up	inf	inf	0.42265	0	1.00753	0	0	0	3.02258	0	0	0	0	0	5	0	0	low
602	PC-3p-264108_7	TTACTCTATATTTTACTCTAT	up	inf	inf	0.42265	0	1.18436	0	0	0	0	3.55307	0	0	0	0	0	6	0	low
603	PC-5p-148490_22	AAAGATACTAGAATTATATGTGGC	up	inf	inf	0.42265	0	1.30978	0	0	0	3.92935	0	0	0	0	0	6.5	0	0	low
604	PC-3p-414100_5	ACAGCAAAAAGAGTTCAAAGTC	up	inf	inf	0.42265	0	1.00753	0	0	0	3.02258	0	0	0	0	0	5	0	0	low
605	PC-5p-216933_10	ATTGGTGGTCCTTGCTCTTGGGTC	up	inf	inf	0.42265	0	0.986963	0	0	0	0	2.96089	0	0	0	0	0	5	0	low
606	PC-5p-144607_24	GAGTAATGAACAAAAAATAAAAGC	up	inf	inf	0.42265	0	1.00753	0	0	0	3.02258	0	0	0	0	0	5	0	0	middle
607	PC-5p-380574_5	AAACCCTTGGATAAATTCTAAACC	up	inf	inf	0.42265	0	1.00753	0	0	0	3.02258	0	0	0	0	0	5	0	0	low
608	PC-5p-239885_8	AGAAATGAAAGCTCGATTGGTTGA	up	inf	inf	0.42265	0	1.00753	0	0	0	3.02258	0	0	0	0	0	5	0	0	low
609	PC-5p-186866_14	ATGAAATCCTATTGGTTGGTGACC	up	inf	inf	0.42265	0	1.38175	0	0	0	0	4.14525	0	0	0	0	0	7	0	low
610	PC-3p-200960_12	AAGAGACGGTTCTTATATTCTGCT	up	inf	inf	0.42265	0	1.10828	0	0	0	3.32483	0	0	0	0	0	5.5	0	0	low
611	PC-5p-110635_39	AATAGAGTGGAATATAGAGTAATC	up	inf	inf	0.42265	0	1.20903	0	0	0	3.62709	0	0	0	0	0	6	0	0	middle
612	PC-3p-204120_12	AATAAGATTACTCTATATTTCACT	up	inf	inf	0.42265	0	1.41054	0	0	0	4.23161	0	0	0	0	0	7	0	0	low
613	PC-3p-142903_24	AAGAGACCTGCAATAAACATGTTC	up	inf	inf	0.42265	0	2.82107	0	0	0	8.46321	0	0	0	0	0	14	0	0	low
614	PC-5p-413146_5	AAATGCTCCAATGGTACTCTATTT	up	inf	inf	0.42265	0	1.00753	0	0	0	3.02258	0	0	0	0	0	5	0	0	low
615	PC-5p-292721_6	ATAATATGAGATTTTAGTAGGAAA	up	inf	inf	0.42265	0	1.20903	0	0	0	3.62709	0	0	0	0	0	6	0	0	low
616	PC-5p-162502_19	TTTCCCGCTTAAATAATTTAAACC	up	inf	inf	0.42265	0	0.986963	0	0	0	0	2.96089	0	0	0	0	0	5	0	middle
617	PC-3p-291212_6	TTCAAGCATCTTTCTTCTCTT	up	inf	inf	0.42265	0	2.21656	0	0	0	6.64967	0	0	0	0	0	11	0	0	low
618	PC-3p-236671_8	ATTAAAAGTTAAGAGACGGGTTCT	up	inf	inf	0.42265	0	0.604515	0	0	0	1.81355	0	0	0	0	0	3	0	0	low
619	PC-5p-273737_6	ATTTGATATTTGACAATGACGATA	up	inf	inf	0.42265	0	1.20903	0	0	0	3.62709	0	0	0	0	0	6	0	0	low
620	PC-5p-267260_6	TTAGCGTAATATAAGATACAGTCC	up	inf	inf	0.42265	0	1.20903	0	0	0	3.62709	0	0	0	0	0	6	0	0	low
621	PC-5p-205779_11	CAAAATTGAGAAAATGGAGTGT	up	inf	inf	0.42265	0	1.08566	0	0	0	0	3.25698	0	0	0	0	0	5.5	0	low
622	PC-5p-128850_30	AAATATTGTTGAAACAGGAGGGCA	up	inf	inf	0.42265	0	0.493482	0	0	0	0	1.48044	0	0	0	0	0	2.5	0	low
623	PC-5p-206057_11	AGGTGGATTTGCTCTAATGTATGC	down	-inf	-inf	0.42265	1.24663	0	3.7399	0	0	0	0	0	2.5	0	0	0	0	0	low
624	PC-5p-288653_6	AACTTTAACTAAGAAAAACTAAGA	down	-inf	-inf	0.42265	1.24663	0	3.7399	0	0	0	0	0	2.5	0	0	0	0	0	low
625	PC-5p-220505_10	TTAGCGAAATATAAGAATCAATCT	up	inf	inf	0.42265	0	0.986963	0	0	0	0	2.96089	0	0	0	0	0	5	0	low
626	PC-5p-171940_17	TTTGACAAATGTACAACTTGGT	up	inf	inf	0.42265	0	0.503763	0	0	0	1.51129	0	0	0	0	0	2.5	0	0	low
627	PC-3p-180029_15	ATTATAGATTAAACCATTGGAGCA	up	inf	inf	0.42265	0	2.31731	0	0	0	6.95193	0	0	0	0	0	11.5	0	0	low
628	PC-5p-204273_12	AAAAGAATGCTCCAACCCAACTTC	up	inf	inf	0.42265	0	1.20903	0	0	0	3.62709	0	0	0	0	0	6	0	0	low
629	PC-5p-317209_5	ATTCCCACATAACAAGATGTCATC	up	inf	inf	0.42265	0	1.00753	0	0	0	3.02258	0	0	0	0	0	5	0	0	low
630	PC-3p-359330_5	AGTGATTTTGATTTAGAGTTAAGG	up	inf	inf	0.42265	0	1.00753	0	0	0	3.02258	0	0	0	0	0	5	0	0	low
631	PC-3p-255107_7	AATTGTTTGGAAACATAGATAGCA	up	inf	inf	0.42265	0	1.41054	0	0	0	4.23161	0	0	0	0	0	7	0	0	low
632	PC-3p-197546_12	AAATAAAACTATAAAGATTCTACT	up	inf	inf	0.42265	0	1.00753	0	0	0	3.02258	0	0	0	0	0	5	0	0	low
633	PC-3p-68847_82	CGGAAAAGCCTCGGAATATTCC	up	inf	inf	0.42265	0	0.705268	0	0	0	2.1158	0	0	0	0	0	3.5	0	0	middle
634	PC-5p-363136_5	AATGCTCCAATCGAACTTCATATC	up	inf	inf	0.42265	0	1.00753	0	0	0	3.02258	0	0	0	0	0	5	0	0	low
635	PC-3p-279479_6	ATGGAGTGAGATATAAAGTTGAGT	up	inf	inf	0.42265	0	0.503763	0	0	0	1.51129	0	0	0	0	0	2.5	0	0	low
636	PC-5p-167385_18	AAAAGTTGAATGGTAGCAACTGCC	up	inf	inf	0.42265	0	2.82107	0	0	0	8.46321	0	0	0	0	0	14	0	0	low
637	PC-3p-231907_8	TCCGAATATTCCGAGGCTTTTC	up	inf	inf	0.42265	0	1.61204	0	0	0	4.83612	0	0	0	0	0	8	0	0	low
638	PC-3p-396055_5	AACGGTTTGTAAGTTGAGGGTTTA	down	-inf	-inf	0.42265	3.43194	0	0	10.2958	0	0	0	0	0	5	0	0	0	0	middle
639	PC-5p-226889_9	TCAGGAGGACTTTGAGACTTC	up	inf	inf	0.42265	0	2.82107	0	0	0	8.46321	0	0	0	0	0	14	0	0	low
640	PC-3p-191401_13	AGGAAACAACCGTCGTTTGTCGTT	up	inf	inf	0.42265	0	1.00753	0	0	0	3.02258	0	0	0	0	0	5	0	0	middle
641	PC-3p-185899_14	TAAGAAACCCTGAATAATGATGCT	up	inf	inf	0.42265	0	0.604515	0	0	0	1.81355	0	0	0	0	0	3	0	0	low
642	PC-3p-160103_19	AAGGACCCAAGAACAAGGACCCCC	up	inf	inf	0.42265	0	0.986963	0	0	0	0	2.96089	0	0	0	0	0	5	0	middle
643	PC-5p-267851_6	CTAAACCTTCAATTCTAAACC	up	inf	inf	0.42265	0	1.18436	0	0	0	0	3.55307	0	0	0	0	0	6	0	low
644	PC-3p-246033_7	ATAGAGACAAATATAGCATTT	up	inf	inf	0.42265	0	1.41054	0	0	0	4.23161	0	0	0	0	0	7	0	0	low
645	PC-5p-168129_17	ATCGAAATATAAGAAACCGTCTCT	up	inf	inf	0.42265	0	1.57914	0	0	0	0	4.73742	0	0	0	0	0	8	0	low
646	PC-3p-179617_15	AATTAAAAGCTAAGAGACTGTATC	up	inf	inf	0.42265	0	2.82107	0	0	0	8.46321	0	0	0	0	0	14	0	0	middle
647	PC-3p-144517_24	TGATTCTTGGGATTTATCTTT	up	inf	inf	0.42265	0	1.20903	0	0	0	3.62709	0	0	0	0	0	6	0	0	middle
648	PC-5p-279437_6	AGGGTAGTAGACTTCATTTGAAGT	up	inf	inf	0.42265	0	1.20903	0	0	0	3.62709	0	0	0	0	0	6	0	0	low
649	PC-5p-140997_25	AAAGATACTGGAATTATATGTGGC	up	inf	inf	0.42265	0	2.41806	0	0	0	7.25418	0	0	0	0	0	12	0	0	middle
650	PC-5p-106248_42	CGGAAGTTAAGAAACTGTTTC	up	inf	inf	0.42265	0	1.61204	0	0	0	4.83612	0	0	0	0	0	8	0	0	middle
651	PC-5p-185535_14	ATTTTTAGCGGAATATAAGAAACC	up	inf	inf	0.42265	0	0.986963	0	0	0	0	2.96089	0	0	0	0	0	5	0	low
652	PC-3p-175486_16	TTGTGGAACCGTGTGAATACC	up	inf	inf	0.42265	0	2.17132	0	0	0	0	6.51396	0	0	0	0	0	11	0	low
653	PC-5p-373981_5	ATTTGCTCCAATGGTACTCTATTT	up	inf	inf	0.42265	0	1.00753	0	0	0	3.02258	0	0	0	0	0	5	0	0	low
654	PC-3p-406977_5	GGACTCCACAACTATATACACATA	up	inf	inf	0.42265	0	0.986963	0	0	0	0	2.96089	0	0	0	0	0	5	0	low
655	PC-5p-246479_7	AACAGCATTGCCACTGGACAAGC	up	inf	inf	0.42265	0	1.41054	0	0	0	4.23161	0	0	0	0	0	7	0	0	low
656	PC-3p-176175_16	TTATGATTTATCCAAGGGTTCAGA	up	inf	inf	0.42265	0	2.41806	0	0	0	7.25418	0	0	0	0	0	12	0	0	middle
657	PC-5p-211240_11	TCACTAAACCCTAAACCCTTGG	up	inf	inf	0.42265	0	2.17132	0	0	0	0	6.51396	0	0	0	0	0	11	0	low
658	PC-5p-134993_27	TCGGAAAAGCCTCGGAATATTC	up	inf	inf	0.42265	0	1.51129	0	0	0	4.53386	0	0	0	0	0	7.5	0	0	low
659	PC-5p-68075_83	TTTGTTTGTCGGAATTTCCTC	up	inf	inf	0.42265	0	0.986963	0	0	0	0	2.96089	0	0	0	0	0	5	0	middle
660	bna-miR6031	AAGAGGTTCGGAGCGGTTTGAAGC	down	0.757669	-0.40036	0.423762	76.5153	57.9733	52.3587	70.0116	107.176	83.4231	49.7429	40.7538	35	34	68	138	84	54	middle
661	vvi-miR3630-3p_L-2	TGGGAATCTCTCTGATGCAC	up	1.24399	0.31498	0.42496	7.38038	9.18115	5.23587	8.23666	8.66862	6.34741	12.1396	9.0564	3.5	4	5.5	10.5	20.5	12	middle
662	ath-miR156a-5p_L+2	GTTGACAGAAGAGAGTGAGCAC	up	1.06079	0.0851367	0.427449	362.705	384.753	321.632	385.064	381.419	382.054	409.195	363.011	215	187	242	632	691	481	middle
663	gra-MIR8689-p5_2ss15AG20TG	TAAAAATAATAAAAGTATAGA	up	1.50818	0.592808	0.43703	4.20924	6.34829	7.47981	5.14791	0	6.95193	6.81005	5.2829	5	2.5	0	11.5	11.5	7	low
664	gra-MIR8689-p3_2ss15AG20TG	TAAAAATAATAAAAGTATAGA	up	1.50818	0.592808	0.43703	4.20924	6.34829	7.47981	5.14791	0	6.95193	6.81005	5.2829	5	2.5	0	11.5	11.5	7	low
665	ath-MIR414-p5_2ss14CT18AT	TCGTCATCATCATTATCTTCA	down	0.807307	-0.308811	0.439098	16.857	13.6088	16.4556	14.4142	19.7014	10.8813	20.1341	9.8111	11	7	12.5	18	34	13	middle
666	ptc-miR6478_2ss20TC21GA	CCGACCTTAGCTCAGTTGGCA	down	0.843018	-0.246364	0.444832	11.4149	9.62296	8.97577	10.2958	14.9731	7.8587	10.067	10.9432	6	5	9.5	13	17	14.5	middle
667	csi-miR12105-3p_L-1R+1	TGTTTTGGGTGAAACGGGTGTT	up	8.71524	3.12354	0.447261	4.20297	36.6299	0	0	12.6089	4.23161	0	105.658	0	0	8	7	0	140	middle
668	ath-miR169b-3p_L+1R-1_1ss15TG	TGGCAAGTTGTCCTGCGGCTAC	up	1.30615	0.385321	0.457841	11.2887	14.7448	12.7157	6.17749	14.9731	15.7174	19.838	8.67905	8.5	3	9.5	26	33.5	11.5	middle
669	aly-miR169b-3p_L+1R-1_1ss15TG	TGGCAAGTTGTCCTGCGGCTAC	up	1.30615	0.385321	0.457841	11.2887	14.7448	12.7157	6.17749	14.9731	15.7174	19.838	8.67905	8.5	3	9.5	26	33.5	11.5	middle
670	PC-5p-136419_27	AAGACTTTGAACTTTTTTGCT	up	2.24151	1.16447	0.457913	2.49327	5.58868	7.47981	0	0	9.06773	7.69831	0	5	0	0	15	13	0	low
671	bra-MIR9559-p5	TCATTAGGTTTGGATTTTGGT	up	1.98888	0.991959	0.461241	4.11833	8.19087	0	12.355	0	3.02258	9.47485	12.0752	0	6	0	5	16	16	middle
672	csi-miR482d-3p	TCCCTACTCCACCCATGCCATA	down	0.765959	-0.38466	0.466756	111.963	85.7595	98.7335	117.372	119.785	59.2425	53.8882	144.148	66	57	76	98	91	191	middle
673	stu-MIR8005c-p5_2ss1GT21AT	TGATTTAGGGTTTAGGATTTT	down	0.528138	-0.921013	0.467423	3.21193	1.69634	4.48789	5.14791	0	2.72032	2.36871	0	3	2.5	0	4.5	4	0	low
674	csi-miR156g-5p_R+1	TTGACGGAAGATAGAGAGCACC	up	8.93671	3.15974	0.468593	3.49058	31.1943	10.4717	0	0	0	0	93.5828	7	0	0	0	0	124	middle
675	PC-3p-231428_9	AGTTGGGTTGGAGCATTTCTTACT	down	0.114534	-3.12616	0.469753	5.4911	0.628917	0	16.4733	0	0	0	1.88675	0	8	0	0	0	2.5	middle
676	cas-miR167c_L+1R+1	TAGGTCATGCTGGTAGCTTCACC	down	0.777902	-0.36234	0.470588	23.0553	17.9348	11.9677	28.8283	28.37	18.1355	13.0279	22.641	8	14	18	30	22	30	middle
677	bra-MIR5719-p3_1ss17AT	ATTATCATCACAACACTAGA	down	0.946561	-0.0792333	0.471224	15571.6	14739.4	17164.7	15262.5	14287.5	14446.7	15891.1	13880.4	11474	7412	9065	23898	26835	18392	high
678	PC-3p-145009_24	ATCGTTAGCTTTGTTGAAATT	up	2.12608	1.0882	0.485748	1.31343	2.79245	0	0	3.94028	0	3.84916	4.5282	0	0	2.5	0	6.5	6	low
679	bna-miR156b_1ss6AG	TTGACGGAAGATAGAGAGCAC	up	3.71693	1.89411	0.488413	77.7719	289.073	64.3264	85.4553	83.534	38.689	37.6033	790.926	43	41.5	53	64	63.5	1048	middle
680	ath-miR157d_L+1_1ss6AG	TTGACGGAAGATAGAGAGCAC	up	3.71693	1.89411	0.488413	77.7719	289.073	64.3264	85.4553	83.534	38.689	37.6033	790.926	43	41.5	53	64	63.5	1048	middle
681	ptc-miR393a-3p_1ss18GA	ATCATGCTATCCCTTTGAATT	down	0.57669	-0.794131	0.488989	12.2883	7.08654	17.9515	0	18.9133	4.53386	9.17876	7.547	12	0	12	7.5	15.5	10	middle
682	csi-miR3952-3p	TGAAGGGCCTTTCTAGAGCAC	up	3.98146	1.9933	0.489742	96.9362	385.948	73.3021	127.668	89.8384	41.107	42.0446	1074.69	49	62	57	68	71	1424	middle
683	csi-miR3951a-5p	TAGATAAAGATGAGAGAAAAA	up	3.68323	1.88097	0.490676	17.4314	64.2037	28.4233	14.4142	9.45667	9.06773	7.69831	175.845	19	7	6	15	13	233	middle
684	hbr-MIR6173-p5_2ss23AG24GC	ATTAGATACCCCAGTAGTCCTAGC	up	1.17609	0.233997	0.493042	110.58	130.052	150.344	108.106	73.2892	109.72	131.76	148.676	100.5	52.5	46.5	181.5	222.5	197	middle
685	aly-miR166a-5p_L+2	AAGGAATGTTGTCTGGCTCGAGG	up	1.83012	0.871939	0.494424	4.72834	8.65343	0	0	14.185	7.8587	8.29049	9.8111	0	0	9	13	14	13	middle
686	csi-MIR156g-p5	TGACGGAAGATAGAGAGCAC	up	4.65842	2.21984	0.49672	6.58417	30.6718	0	10.2958	9.45667	0	2.96089	89.0546	0	5	6	0	5	118	middle
687	gma-MIR10429-p5_2ss9TG18AG_2	ATGCTTTGGCCTCACTCGCACGCT	down	0.792508	-0.335502	0.498235	8.22223	6.51618	6.73183	9.26624	8.66862	10.579	4.44133	4.5282	4.5	4.5	5.5	17.5	7.5	6	middle
688	gma-MIR10429-p5_2ss9TG18AG_1	ATGCTTTGGCCTCACTCGCAC	down	0.792508	-0.335502	0.498235	8.22223	6.51618	6.73183	9.26624	8.66862	10.579	4.44133	4.5282	4.5	4.5	5.5	17.5	7.5	6	middle
689	csi-miR12105-5p	TTTCTTGAGACAAAACATGCATC	up	3.39402	1.76299	0.498444	72.5861	246.359	68.8142	63.8341	85.1101	39.2935	29.6089	670.174	46	31	54	65	50	888	middle
690	ath-miR158a-3p	TCCCAAATGTAGACAAAGCA	down	0.754041	-0.407285	0.502982	32.9976	24.8815	43.3829	42.2129	13.397	21.158	31.9776	21.509	29	20.5	8.5	35	54	28.5	middle
691	csi-miR3954_L+1	TTGGACAGAGAAATCACGGTCA	up	2.71886	1.443	0.506432	5.39392	14.6654	4.48789	6.17749	5.51639	2.1158	4.14525	37.735	3	3	3.5	3.5	7	50	middle
692	PC-5p-40184_155	ATAACTTGGTTTTGCTCCTAC	up	1.32649	0.407616	0.511354	9.92484	13.1652	7.47981	14.4142	7.88056	14.5084	18.9497	6.0376	5	7	5	24	32	8	middle
693	PC-5p-143634_24	AGCGGGAGATCTGCATGCAATTCA	up	1.80536	0.852287	0.51196	2.62685	4.74242	0	0	7.88056	3.02258	5.92178	5.2829	0	0	5	5	10	7	middle
694	hbr-MIR6173-p3_1ss4CT	CAGTGCTGTAGCTAACGCGTT	down	0.802721	-0.31703	0.512788	94.8474	76.136	141.368	76.1891	66.9848	62.5673	83.201	82.6397	94.5	37	42.5	103.5	140.5	109.5	middle
695	PC-3p-129601_29	AGGAACCTAGATTCACAGCGCTGC	down	0.582722	-0.77912	0.522976	6.6116	3.85272	7.47981	12.355	0	4.23161	3.55307	3.7735	5	6	0	7	6	5	middle
696	PC-5p-2981_1290	AAAACAAACATGAACTTTGGGGCT	down	0.873682	-0.19482	0.523057	115.9	101.26	83.7739	144.142	119.785	113.649	79.944	110.186	56	70	76	188	135	146	middle
697	ath-MIR169m-p5_1ss15AC	TCAAAGATGAATAGCAGAATC	up	4.27519	2.09599	0.526717	0.27703	1.18436	0.83109	0	0	0	3.55307	0	0.555556	0	0	0	6	0	low
698	vvi-MIR172d-p5_2ss7GT17CT	TGGAAGTGCAGTGATGTA	up	1.78471	0.835688	0.532781	1.74529	3.11483	5.23587	0	0	2.72032	4.73742	1.88675	3.5	0	0	4.5	8	2.5	low
699	gma-miR393a_R+1_2ss18GT19AT	TCCAAAGGGATCGCATTTTTCT	down	0.627239	-0.672914	0.536452	7.66683	4.80893	11.9677	0	11.0328	4.83612	3.55307	6.0376	8	0	7	8	6	8	middle
700	PC-5p-52974_114	GAGTGATGAACAAAAAATAAAAGC	down	0.591465	-0.757636	0.536585	8.10756	4.79533	11.9677	12.355	0	0	5.3296	9.0564	8	6	0	0	9	12	middle
701	ptc-miR6478_R+2_2ss10GA21GA	CCGACCTTAACTCAGTTGGTAGA	up	1.25854	0.331746	0.536766	14.7207	18.5265	12.7157	16.4733	14.9731	12.3926	14.5084	28.6786	8.5	8	9.5	20.5	24.5	38	middle
702	cpa-MIR172b-p3	AAATGGGAATCTTGATGATGC	down	0.562398	-0.830337	0.537162	3.55737	2.00066	6.73183	0	3.94028	3.92935	2.07262	0	4.5	0	2.5	6.5	3.5	0	low
703	gma-miR403a_R-1	TTAGATTCACGCACAAACTT	up	1.07116	0.0991749	0.541611	85.5674	91.6565	79.286	84.4257	92.9906	92.4908	77.5753	104.903	53	41	59	153	131	139	middle
704	csi-miR482e-3p	TTGCCAACTCCTCCCATGCCGA	up	2.47654	1.30833	0.545525	49.4031	122.349	47.8708	51.4791	48.8595	23.5761	18.9497	324.521	32	25	31	39	32	430	middle
705	csi-miR393b-5p_L-1R+1_1ss22CT	TCCAAAGGGATCGCATTGATTT	up	1.0821	0.113831	0.548897	106.826	115.596	101.725	92.6624	126.089	132.389	112.514	101.885	68	45	80	219	190	135	middle
706	aly-MIR4234-p5_2ss18TC23TC	ATTATGGACTTCCAACTCAAAACC	down	0.588557	-0.764745	0.552372	7.14146	4.20316	11.9677	0	9.45667	0	3.55307	9.0564	8	0	6	0	6	12	middle
707	PC-5p-142199_25	GAGTGGAATATAAAGTAATCTTGT	down	0.288641	-1.79265	0.555962	1.74529	0.503763	5.23587	0	0	1.51129	0	0	3.5	0	0	2.5	0	0	low
708	ptc-miR393a-3p_1ss17GC	ATCATGCTATCCCTTTCGATT	down	0.929694	-0.105173	0.557404	122.617	113.996	145.108	102.958	119.785	115.765	117.547	108.677	97	50	76	191.5	198.5	144	middle
709	PC-5p-210405_11	AAATGCTCCAATGGTACTCTATT	down	0.293573	-1.76821	0.558695	3.43194	1.00753	0	10.2958	0	3.02258	0	0	0	5	0	5	0	0	middle
710	PC-3p-108104_41	AAGGACTCAAGACCAAGGACCTCC	down	0.293573	-1.76821	0.558695	3.43194	1.00753	0	10.2958	0	3.02258	0	0	0	5	0	5	0	0	middle
711	bna-MIR169h-p5	AGAATGAGAAGTTGTGTGGTAGCC	up	1.5679	0.648834	0.571169	1.85314	2.90554	0.83109	0	4.72834	2.1158	2.07262	4.5282	0.555556	0	3	3.5	3.5	6	low
712	bna-MIR169g-p5	AGAATGAGAAGTTGTGTGGTAGCC	up	1.5679	0.648834	0.571169	1.85314	2.90554	0.83109	0	4.72834	2.1158	2.07262	4.5282	0.555556	0	3	3.5	3.5	6	low
713	PC-5p-86321_59	CAGGACCTCACCCTTTAACAGCAT	down	0.621672	-0.685774	0.573122	9.79503	6.0893	10.4717	0	18.9133	3.02258	7.69831	7.547	7	0	12	5	13	10	middle
714	bra-miR1885b	TACATCTTCTCCGCGGAAGCTC	up	1.04159	0.0587809	0.573819	152524	158867	134658	158467	164447	165938	151614	159049	90014	76957	104337	274497	256027	210744	high
715	cas-MIR408-p5	ACAGGGAACAAGCAGAGCATG	up	1.04146	0.0586121	0.579734	25105.3	26146.2	27584	24761.5	22970.3	24971.9	28302	25164.7	18439	12025	14574	41309	47793	33344	high
716	PC-5p-281057_6	TGCAGTGCAGTTCTGACAATTATA	down	0.336748	-1.57026	0.583305	2.99192	1.00753	8.97577	0	0	3.02258	0	0	6	0	0	5	0	0	low
717	PC-5p-211684_11	AATTAATAAAACTAAGAACCGGTT	up	2.01059	1.00762	0.584649	1.24663	2.50648	3.7399	0	0	5.74289	1.77653	0	2.5	0	0	9.5	3	0	low
718	bra-miR168a-3p	CCCGCCTTGTATCAAGTGAAT	up	1.01786	0.0255384	0.584699	2548.3	2593.81	2601.48	2512.18	2531.24	2520.22	2729.94	2531.26	1739	1220	1606	4169	4610	3354	high
719	PC-3p-193093_13	ATTTAAGGTTTAGTATTTTGC	down	0.34637	-1.52962	0.58895	3.49058	1.20903	10.4717	0	0	3.62709	0	0	7	0	0	6	0	0	middle
720	PC-5p-125113_31	AAGGACTTTACGGAAACTCAAACC	up	1.35451	0.43777	0.589091	3.07207	4.16115	4.48789	0	4.72834	6.04515	2.6648	3.7735	3	0	3	10	4.5	5	middle
721	ptc-miR6478_R-2	CCGACCTTAGCTCAGTTGG	up	1.07439	0.103517	0.597141	68.0974	73.1632	71.0582	74.1299	59.1042	65.8922	87.9384	65.6589	47.5	36	37.5	109	148.5	87	middle
722	stu-MIR8005a-p5_2ss1TA20GT	ATTAGGGTTTAGAGTTTAGTG	down	0.360351	-1.47252	0.597253	1.74529	0.628917	5.23587	0	0	0	0	1.88675	3.5	0	0	0	0	2.5	low
723	PC-3p-80754_65	AGATGATTTGAGTGTTTCCAGA	up	1.1467	0.197493	0.59751	11.367	13.0346	10.4717	13.3846	10.2447	17.2287	8.29049	13.5846	7	6.5	6.5	28.5	14	18	middle
724	PC-3p-218778_10	AAGAACCCAAGAGTAAGGACCACC	down	0.366508	-1.44808	0.600945	3.43194	1.25783	0	10.2958	0	0	0	3.7735	0	5	0	0	0	5	middle
725	PC-5p-139296_26	GATTGTTAGTATATAACTTTGATT	up	1.76336	0.81833	0.601774	2.62685	4.6321	0	0	7.88056	7.8587	0	6.0376	0	0	5	13	0	8	low
726	PC-3p-216431_10	TCGTGGACGACTGAATTATTT	down	0.375721	-1.41227	0.606513	2.62685	0.986963	0	0	7.88056	0	2.96089	0	0	0	5	0	5	0	low
727	PC-5p-3148_1232	TTCTGAAACACTTAAAACATC	down	0.957188	-0.0631258	0.606568	98.144	93.9422	87.5138	106.047	100.871	88.2592	89.4189	104.149	58.5	51.5	64	146	151	138	middle
728	ath-miR399b	TGCCAAAGGAGAGTTGCCCTG	up	1.11847	0.161523	0.608825	81.4995	91.1545	89.7577	88.5441	66.1967	103.372	108.961	61.1307	60	43	42	171	184	81	middle
729	aly-MIR4234-p5_2ss8AG23TC	ATTATGGGCTTCCAACTTAAAACC	down	0.869989	-0.200931	0.610466	18.9081	16.4498	11.2197	22.6508	22.8536	16.3219	13.0279	19.9996	7.5	11	14.5	27	22	26.5	middle
730	PC-5p-223131_10	TATCATCGTTATTTCCTCGTA	down	0.383548	-1.38252	0.61128	1.31343	0.503763	0	0	3.94028	1.51129	0	0	0	0	2.5	2.5	0	0	low
731	PC-3p-361751_5	ATAGAGTGAACTATTGAAGCAAAT	down	0.383548	-1.38252	0.61128	2.62685	1.00753	0	0	7.88056	3.02258	0	0	0	0	5	5	0	0	low
732	ath-miR8175_L+1_1ss3AT	CGTTCCCCGGCAACGGCGCCA	up	1.15983	0.213909	0.611293	7.48241	8.67829	9.72375	7.20708	5.51639	11.788	8.58658	5.66025	6.5	3.5	3.5	19.5	14.5	7.5	middle
733	PC-3p-192799_13	ATATTCCGTTAAGAACCTCACCCT	up	1.57824	0.658314	0.621789	3.6776	5.80412	0	0	11.0328	6.04515	5.3296	6.0376	0	0	7	10	9	8	middle
734	ath-miR172e-3p_L+4R-1	AATGGGAATCTTGATGATGCTGCA	down	0.404098	-1.30722	0.623953	2.49327	1.00753	7.47981	0	0	3.02258	0	0	5	0	0	5	0	0	low
735	PC-3p-87888_57	ATTTCACTGGATTTTTAGTTAAGG	up	1.5846	0.664118	0.626249	2.40236	3.80678	0	7.20708	0	5.44064	2.96089	3.0188	0	3.5	0	9	5	4	low
736	bra-miR168b-5p_1ss21CA	TCGCTTGGTGCAGGTCGGGAA	up	1.0216	0.0308298	0.630035	5504.9	5623.81	5683.91	5563.18	5267.63	5548.54	5981.49	5341.39	3799.5	2701.67	3342.17	9178.5	10100.8	7077.5	high
737	bra-miR168a-5p	TCGCTTGGTGCAGGTCGGGAA	up	1.0216	0.0308298	0.630035	5504.9	5623.81	5683.91	5563.18	5267.63	5548.54	5981.49	5341.39	3799.5	2701.67	3342.17	9178.5	10100.8	7077.5	high
738	PC-3p-70641_79	ATTTCATTGGATTTTTAGTTGAGG	down	0.579832	-0.786293	0.632673	3.64899	2.1158	3.7399	7.20708	0	6.34741	0	0	2.5	3.5	0	10.5	0	0	low
739	sly-MIR9479-p3_2ss1GA18GC_1	ATGTCACGGGTTCAAATC	down	0.670619	-0.576435	0.633176	4.05602	2.72005	8.22779	0	3.94028	2.72032	3.55307	1.88675	5.5	0	2.5	4.5	6	2.5	low
740	aqc-miR159	TTTGGACTGAAGGGAGCTCTA	down	0.878929	-0.186182	0.641128	6.87653	6.04398	9.72375	6.17749	4.72834	5.74289	7.10614	5.2829	6.5	3	3	9.5	12	7	low
741	bra-miR5721_L-1R+2_1ss13AG	AAAATGGAGTGGGAAATGGAGT	down	0.972175	-0.0407126	0.647648	98.9718	96.2178	100.229	92.6624	104.023	96.7224	103.631	88.2999	67	45	66	160	175	117	middle
742	gma-miR403a_1ss21GC	TTAGATTCACGCACAAACTTC	down	0.915146	-0.127926	0.651834	13.49	12.3453	14.9596	11.3254	14.185	16.3219	9.77094	10.9432	10	5.5	9	27	16.5	14.5	middle
743	PC-3p-35285_177	TAGTGGAAGCAGCAACGAGAA	down	0.871474	-0.198471	0.652402	10.9299	9.52516	11.2197	11.3254	10.2447	14.8106	6.21787	7.547	7.5	5.5	6.5	24.5	10.5	10	middle
744	PC-5p-65131_88	ATATTGTTGAAACAGAAGGGCACC	up	1.14745	0.198433	0.654316	15.8115	18.1429	10.4717	16.4733	20.4895	25.3896	12.4357	16.6034	7	8	13	42	21	22	middle
745	PC-5p-210957_11	TGAGCCTCGAACCCAGGACCTT	up	1.6858	0.753434	0.661987	2.49327	4.20316	7.47981	0	0	0	3.55307	9.0564	5	0	0	0	6	12	low
746	aly-MIR4234-p3_1ss20TC	ATGGACTTCCAACTTAAAACCAGT	down	0.623849	-0.680732	0.665858	2.82275	1.76097	3.7399	0	4.72834	0	0	5.2829	2.5	0	3	0	0	7	low
747	aly-MIR4234-p5_1ss20TC	ATGGACTTCCAACTTAAAACCAGT	down	0.623849	-0.680732	0.665858	2.82275	1.76097	3.7399	0	4.72834	0	0	5.2829	2.5	0	3	0	0	7	low
748	PC-3p-85738_60	TATTCCGCTGAGAACCCCACC	up	1.3276	0.408822	0.668365	11.3979	15.1318	8.97577	0	25.2178	15.7174	18.3575	11.3205	6	0	16	26	31	15	middle
749	bra-MIR9563a-p5_2ss16AG17TG	TTTTTAACTAAAAAAGGTAAG	down	0.729418	-0.455183	0.67516	8.63742	6.30029	16.4556	0	9.45667	7.8587	6.51396	4.5282	11	0	6	13	11	6	middle
750	csi-miR535a	TGACAATGAGAGAGAGCACAC	up	1.72094	0.7832	0.675507	80.6365	138.771	88.2617	90.6032	63.0445	15.1129	23.0949	378.105	59	44	40	25	39	501	middle
751	cas-miR827a_R-2	TTAGATGACCATCAACAAA	down	0.732148	-0.449793	0.683927	10.1601	7.43869	19.4475	0	11.0328	9.06773	9.47485	3.7735	13	0	7	15	16	5	middle
752	PC-5p-78960_67	AAACCGTTAACATATGTCACCCTC	down	0.725004	-0.463939	0.684074	9.16942	6.64786	8.97577	18.5325	0	6.04515	7.10614	6.7923	6	9	0	10	12	9	middle
753	PC-3p-104641_43	AAGAGATTGTATCTTATATTACGC	down	0.523368	-0.934101	0.685148	6.82982	3.57451	0	0	20.4895	5.44064	0	5.2829	0	0	13	9	0	7	middle
754	PC-5p-75304_72	AAGAAATGCTCCAACCCAACTCCA	up	1.31561	0.395735	0.687379	9.85509	12.9655	0	18.5325	11.0328	18.74	3.55307	16.6034	0	9	7	31	6	22	middle
755	gma-miR319c_L+1R+1	CTTGGACTGAAGGGAGCTCCTT	up	1.57183	0.652445	0.688392	1.31343	2.06448	0	0	3.94028	3.92935	0	2.2641	0	0	2.5	6.5	0	3	middle
756	PC-5p-98224_48	GAAAGTGGTATTAGTGGCAATTCC	up	1.45874	0.544727	0.693064	3.43194	5.00632	0	10.2958	0	4.83612	4.14525	6.0376	0	5	0	8	7	8	middle
757	PC-5p-219383_10	GTCAATTGATGGGTAGTAGT	down	0.542335	-0.882744	0.696925	3.6776	1.99449	0	0	11.0328	3.02258	2.96089	0	0	0	7	5	5	0	middle
758	bra-miR9553-5p	TACAAAGCTGAAGCTAATTATG	up	1.28092	0.357182	0.704219	17.5687	22.5042	16.4556	0	36.2506	33.2483	15.3966	18.8675	11	0	23	55	26	25	middle
759	PC-3p-78963_67	TCCAAGGGTTTAGGGTTTAGTG	up	1.14664	0.197416	0.706241	4.86855	5.58249	4.48789	6.17749	3.94028	3.62709	4.44133	8.67905	3	3	2.5	6	7.5	11.5	low
760	csi-miR482b-3p	TCTTGCCCACCCCTCCCATTCC	up	1.4107	0.496407	0.706717	41.9507	59.1798	32.9112	53.5383	39.4028	16.9264	22.5028	138.11	22	26	25	28	38	183	middle
761	PC-3p-13322_404	CATGTGCTCACTCTCTTCTG	up	1.11485	0.156853	0.711973	16.1287	17.9811	20.9435	19.5621	7.88056	17.5309	21.3184	15.094	14	9.5	5	29	36	20	middle
762	PC-5p-26399_232	AATCACTAAACCCTAAACCCTTGG	down	0.98048	-0.0284406	0.714537	39.1406	38.3766	38.895	39.1241	39.4028	38.3867	35.2346	41.5085	26	19	25	63.5	59.5	55	middle
763	PC-3p-83742_62	CGAGGAAATAACGATGATATC	up	1.22359	0.291115	0.719086	4.06938	4.97924	7.47981	0	4.72834	4.83612	4.44133	5.66025	5	0	3	8	7.5	7.5	low
764	stu-MIR8005a-p3_2ss12GA20AT	AGGGTTTAGGGATTAGGATTTAGG	down	0.581155	-0.783006	0.721416	1.71597	0.997244	0	5.14791	0	1.51129	1.48044	0	0	2.5	0	2.5	2.5	0	low
765	PC-5p-68610_82	TGAACCCAAGATCTCACCCTT	down	0.581155	-0.783006	0.721416	3.43194	1.99449	0	10.2958	0	3.02258	2.96089	0	0	5	0	5	5	0	middle
766	PC-3p-178546_15	ATATTCCGCTAAGAACTCCACCTT	down	0.581155	-0.783006	0.721416	3.43194	1.99449	0	10.2958	0	3.02258	2.96089	0	0	5	0	5	5	0	middle
767	bra-MIR5726-p3_1ss12TG	AATAAGGTCTTGCAACGTGTCGTC	up	1.04118	0.0582174	0.725873	879.703	915.928	776.404	805.133	1057.57	912.818	942.155	892.81	519	391	671	1510	1591	1183	middle
768	stu-MIR8005a-p5_2ss10GA22AG	AGGATTTAGAGTTTAGAGTTTGGG	up	1.40025	0.485681	0.727785	1.8388	2.57477	0	0	5.51639	2.41806	2.6648	2.64145	0	0	3.5	4	4.5	3.5	low
769	stu-MIR8005a-p3_2ss10GA22AG	AGGATTTAGAGTTTAGAGTTTGGG	up	1.40025	0.485681	0.727785	1.8388	2.57477	0	0	5.51639	2.41806	2.6648	2.64145	0	0	3.5	4	4.5	3.5	low
770	csi-miR12108-3p	ATTTTAAAACGTGCGGATGTCTGC	up	1.52493	0.608741	0.731233	2.62685	4.00576	0	0	7.88056	0	2.96089	9.0564	0	0	5	0	5	12	low
771	PC-3p-157963_20	TTTTGTTCATCACTCCATTTG	down	0.599962	-0.737057	0.733451	1.99462	1.19669	5.98385	0	0	1.81355	1.77653	0	4	0	0	3	3	0	low
772	PC-5p-134247_27	AAATAGTAGTCAAGATTTTGA	up	1.45251	0.538548	0.736159	3.15222	4.57864	0	0	9.45667	0	7.69831	6.0376	0	0	6	0	13	8	low
773	bra-miR164e-3p	CACGTGCTCCCCTCCTCCAAC	down	0.942667	-0.08518	0.741311	16.3643	15.4261	17.9515	18.5325	12.6089	16.3219	11.8436	18.1128	12	9	8	27	20	24	middle
774	PC-5p-81079_65	TTGTGCAAGACTAAGAAGCA	down	0.850799	-0.23311	0.747187	18.4554	15.7018	29.9192	14.4142	11.0328	18.1355	23.6871	5.2829	20	7	7	30	40	7	middle
775	PC-3p-67063_85	ATGAAATGCCTAGAGCTCAACTTT	up	1.18581	0.245879	0.756862	7.63491	9.05359	0	10.2958	12.6089	11.4858	8.88267	6.7923	0	5	8	19	15	9	middle
776	PC-3p-74918_73	TTACGAGGAAATAACGATGATATC	down	0.78595	-0.34749	0.759802	3.55513	2.79415	4.48789	6.17749	0	4.23161	0	4.15085	3	3	0	7	0	5.5	middle
777	PC-5p-94990_51	AACGGAATATAAGAAATCGTCTCT	down	0.641741	-0.639937	0.761104	4.72834	3.03437	0	0	14.185	0	5.3296	3.7735	0	0	9	0	9	5	middle
778	PC-5p-143587_24	AAGAACCGTCTCTTAACTTTTAAC	down	0.613677	-0.704448	0.761654	2.62685	1.61204	0	0	7.88056	4.83612	0	0	0	0	5	8	0	0	low
779	ptc-miR167f-3p_1ss8GC	AGATCATCTGGCAGTTTCACC	down	0.878793	-0.186405	0.761911	20.2029	17.7542	17.9515	20.5916	22.0656	12.0903	9.47485	31.6974	12	10	14	20	16	42	middle
780	ath-miR8175_L+1_1ss3AG	CGGTCCCCGGCAACGGCGCCA	down	0.65409	-0.61244	0.768912	1.71597	1.1224	0	5.14791	0	0	1.48044	1.88675	0	2.5	0	0	2.5	2.5	low
781	PC-3p-93009_52	ATTTTGGAGTAAAATATGGAGTGG	up	1.39996	0.48539	0.770062	4.11833	5.76551	0	12.355	0	6.04515	11.2514	0	0	6	0	10	19	0	middle
782	bra-miR403-5p	TGTTTTGTGCGTGAATCTAATT	up	1.01735	0.0248097	0.770171	1078.71	1097.42	1154.88	984.281	1096.97	1034.93	1132.84	1124.5	772	478	696	1712	1913	1490	high
783	PC-5p-32234_193	TAACTAAAAAAGCTAAGAACCGGT	down	0.918333	-0.12291	0.777854	45.6054	41.881	29.9192	39.1241	67.7728	47.1522	38.4916	39.9991	20	19	43	78	65	53	middle
784	ath-miR394a	TTGGCATTCTGTCCACCTCC	down	0.975574	-0.0356769	0.790802	2234.66	2180.08	2551.61	2142.56	2009.81	2075.1	2373.35	2091.78	1705.67	1040.5	1275.17	3432.67	4007.83	2771.67	high
785	aly-miR394a-5p	TTGGCATTCTGTCCACCTCC	down	0.975574	-0.0356769	0.790802	2234.66	2180.08	2551.61	2142.56	2009.81	2075.1	2373.35	2091.78	1705.67	1040.5	1275.17	3432.67	4007.83	2771.67	high
786	bna-miR394a	TTGGCATTCTGTCCACCTCC	down	0.975574	-0.0356769	0.790802	2234.66	2180.08	2551.61	2142.56	2009.81	2075.1	2373.35	2091.78	1705.67	1040.5	1275.17	3432.67	4007.83	2771.67	high
787	ath-miR167c-5p_L+1R+2_2ss2TG22GT	TGAAGCTGCCAGCATGATCTTTTC	down	0.95345	-0.0687714	0.790975	29.3605	27.9938	20.9435	30.8875	36.2506	27.2032	29.6089	27.1692	14	15	23	45	50	36	middle
788	PC-3p-98317_48	AACCATTGGAGTAAAACTTACT	up	1.18717	0.247533	0.792703	8.16548	9.69385	13.4637	0	11.0328	15.7174	3.55307	9.8111	9	0	7	26	6	13	middle
789	PC-3p-163425_18	AAGGAAATATGTATCCACACAAAC	up	1.3931	0.478296	0.793433	3.43194	4.78103	0	10.2958	0	3.02258	0	11.3205	0	5	0	5	0	15	middle
790	bra-miR171a_R-1	TTGAGCCGTGCCAATATCAC	up	1.02721	0.0387334	0.795268	99.583	102.293	108.831	102.443	87.4742	92.9442	116.955	96.979	72.75	49.75	55.5	153.75	197.5	128.5	middle
791	gra-MIR482d-p3_2ss16AT18AT	TTTCTCTTCTCTCTTTTTT	up	1.28771	0.364806	0.800857	1.49596	1.92636	4.48789	0	0	2.1158	1.77653	1.88675	3	0	0	3.5	3	2.5	low
792	PC-5p-293932_6	CGGAATATAAGAAACGTCTCTTA	down	0.673497	-0.570257	0.801722	1.49596	1.00753	4.48789	0	0	3.02258	0	0	3	0	0	5	0	0	low
793	stu-MIR8005c-p3_2ss3GA20TA	AGAGTTTAGGATTTAGGGTATAGG	down	0.726943	-0.460086	0.817074	2.05916	1.49689	0	6.17749	0	2.41806	2.07262	0	0	3	0	4	3.5	0	low
794	PC-3p-54706_110	TTTATATTTCGCTAAGAACCC	down	0.697767	-0.519183	0.81782	3.6776	2.5661	0	0	11.0328	0	7.69831	0	0	0	7	0	13	0	middle
795	ath-miR159c_R-1_1ss19CT	TTTGGATTGAAGGGAGCTTC	down	0.973115	-0.0393183	0.819065	9.91373	9.64719	10.4717	8.23666	11.0328	10.2768	10.3631	8.3017	7	4	7	17	17.5	11	middle
796	bra-miR5717_L+1R-1	AGTTTGGATTGTTTGCCTTGG	up	1.14074	0.189967	0.819827	7.79664	8.89392	8.97577	14.4142	0	9.06773	10.067	7.547	6	7	0	15	17	10	middle
797	gra-MIR8674b-p5_2ss6CT20CT	AAGTTTAAGGTTTAGGGTTTA	down	0.712532	-0.488974	0.827547	1.24663	0.888267	3.7399	0	0	0	2.6648	0	2.5	0	0	0	4.5	0	low
798	mdm-miR7121a	TCCTCTTGGTGATCGCCCTGT	up	1.23884	0.308989	0.833817	3.43194	4.25162	0	10.2958	0	4.83612	4.14525	3.7735	0	5	0	8	7	5	middle
799	gma-miR6300_R+6	GTCGTTGTAGTATAGTGGTAAGTA	down	0.980419	-0.0285295	0.834393	75.2356	73.7624	67.3183	77.2187	81.1698	83.7254	66.62	70.9418	45	37.5	51.5	138.5	112.5	94	middle
800	bra-MIR5722-p3	TTAATCAAGAAGTGGATGATTG	down	0.87076	-0.199653	0.836384	6.61609	5.76102	11.9677	0	7.88056	4.83612	4.14525	8.3017	8	0	5	8	7	11	middle
801	csi-miR482f-3p_L+1	TTTTTCCCACACCTCCCATCCC	up	1.172	0.228968	0.837201	142.439	166.938	113.693	154.437	159.187	59.2425	65.7318	375.841	76	75	101	98	111	498	middle
802	hbr-MIR6483-p5_1ss7TC_2	ACCTAACTTTATTGTAGAAA	up	1.14889	0.200245	0.8437	4.92423	5.65742	3.7399	0	11.0328	6.95193	4.73742	5.2829	2.5	0	7	11.5	8	7	middle
803	hbr-MIR6483-p5_1ss7TC_1	ACCTAACTTTATTGTAGAA	up	1.14889	0.200245	0.8437	4.92423	5.65742	3.7399	0	11.0328	6.95193	4.73742	5.2829	2.5	0	7	11.5	8	7	middle
804	ath-MIR169g-p3_2ss10TG21GT	AATGATGATGACGATGATGAT	down	0.821973	-0.282837	0.875163	5.23587	4.30374	15.7076	0	0	4.53386	3.84916	4.5282	10.5	0	0	7.5	6.5	6	middle
805	ath-MIR169g-p5_2ss10TG21GT	AATGATGATGACGATGATGAT	down	0.821973	-0.282837	0.875163	5.23587	4.30374	15.7076	0	0	4.53386	3.84916	4.5282	10.5	0	0	7.5	6.5	6	middle
806	bra-miR156b-3p	GCTCACTCTCTATCTGTCACC	up	1.08964	0.123853	0.877806	3.0294	3.30096	0	5.14791	3.94028	3.62709	3.25698	3.0188	0	2.5	2.5	6	5.5	4	low
807	PC-5p-112867_38	AAGAACCGGTTCTTAACTTTAACA	up	1.1958	0.257976	0.8805	2.49327	2.98145	7.47981	0	0	3.02258	5.92178	0	5	0	0	5	10	0	low
808	bra-miR9553-3p	TAATCAGCTCCAGCTATGTACA	up	1.03497	0.0495844	0.880915	18.5081	19.1553	17.9515	12.355	25.2178	21.158	18.9497	17.3581	12	6	16	35	32	23	middle
809	PC-5p-740_6264	GTAGGTAGACGCACTGTTTCTCA	up	1.02743	0.0390418	0.881125	1529.64	1571.6	1107.01	1674.1	1807.8	1741	1274.96	1698.83	740	813	1147	2880	2153	2251	high
810	PC-3p-27704_222	ACAAAGTTTTATACTGATAATCTG	down	0.951427	-0.0718351	0.883401	23.5925	22.4466	17.9515	37.065	15.7611	24.7851	23.6871	18.8675	12	18	10	41	40	25	middle
811	PC-5p-145209_24	ATAGGGGAAAATATAGAGATT	down	0.808196	-0.307223	0.888936	2.99192	2.41806	8.97577	0	0	7.25418	0	0	6	0	0	12	0	0	low
812	bra-MIR5717-p3	AAACAATCCAAACTGGGGATC	up	1.15497	0.207855	0.891237	3.6776	4.24751	0	0	11.0328	4.23161	4.73742	3.7735	0	0	7	7	8	5	middle
813	cme-miR156a_L+1R+1	TTGACAGAAGAGAGTGAGCACC	up	1.03006	0.0427276	0.892362	10.7129	11.0349	7.47981	14.4142	10.2447	10.8813	9.77094	12.4526	5	7	6.5	18	16.5	16.5	middle
814	gma-miR156a_L+1R+1	TTGACAGAAGAGAGTGAGCACC	up	1.03006	0.0427276	0.892362	10.7129	11.0349	7.47981	14.4142	10.2447	10.8813	9.77094	12.4526	5	7	6.5	18	16.5	16.5	middle
815	bra-MIR5726-p5	TTCATGATCAAGGAAGGGGGCACG	up	1.01146	0.0164364	0.900869	904.455	914.818	893.089	798.956	1021.32	994.428	847.407	902.621	597	388	648	1645	1431	1196	middle
816	bra-MIR5725-p5	AAAAATTACTTAAGAACACAC	down	0.981961	-0.0262627	0.901326	188.075	184.682	176.523	154.437	233.265	192.236	169.363	192.449	118	75	148	318	286	255	middle
817	PC-5p-22837_262	AGTAATGAACAAAAAATAAAAGGA	down	0.958909	-0.0605343	0.917041	18.6528	17.8863	7.47981	18.5325	29.9461	17.8332	16.581	19.2449	5	9	19	29.5	28	25.5	middle
818	bra-MIR5723-p5	TTCGTGAAATGTGCTGCAATA	down	0.994128	-0.00849626	0.917748	170.684	169.682	179.515	154.437	178.101	175.914	169.363	163.77	120	75	113	291	286	217	middle
819	PC-5p-126983_30	ATGAAGTAAAGAATGCTCCAACCC	up	1.07741	0.107562	0.919743	9.34532	10.0687	20.9435	0	7.09251	14.2061	7.69831	8.3017	14	0	4.5	23.5	13	11	middle
820	PC-5p-74871_73	TTAGGTAGGGTTCTTAGCGGA	down	0.969014	-0.0454101	0.921571	11.4742	11.1187	8.97577	14.4142	11.0328	16.9264	8.88267	7.547	6	7	7	28	15	10	middle
821	bra-MIR9563a-p3_2ss20AG24AC	TTTTTAGTTAAAAGTTAAGGGACC	down	0.941667	-0.0867112	0.924228	2.82275	2.65809	3.7399	0	4.72834	2.72032	1.48044	3.7735	2.5	0	3	4.5	2.5	5	low
822	PC-3p-118505_35	TTGAGGGTTTATTTCACTAGAT	down	0.887916	-0.171505	0.925499	2.24394	1.99243	6.73183	0	0	2.72032	3.25698	0	4.5	0	0	4.5	5.5	0	low
823	bra-miR2111b-3p	ATCCTCGGGATACGGATTACC	down	0.948281	-0.0766128	0.928961	8.16548	7.74317	13.4637	0	11.0328	6.04515	8.88267	8.3017	9	0	7	10	15	11	middle
824	ath-miR157d_L+1	CTGACAGAAGATAGAGAGCAC	down	0.900343	-0.151454	0.933921	1.24663	1.1224	3.7399	0	0	0	1.48044	1.88675	2.5	0	0	0	2.5	2.5	middle
825	ath-miR167d	TGAAGCTGCCAGCATGATCTGG	up	1.02805	0.0399132	0.934236	172.948	177.799	149.596	183.266	185.981	124.228	128.799	280.371	100	89	118	205.5	217.5	371.5	middle
826	PC-5p-143443_24	AAATGAGGTTGTGAATAGTGTTCC	up	1.10061	0.138307	0.935167	2.62685	2.89115	0	0	7.88056	0	4.14525	4.5282	0	0	5	0	7	6	low
827	ath-miR167c-5p	TAAGCTGCCAGCATGATCTTG	down	0.989945	-0.0145804	0.947679	254.249	251.693	315.648	229.597	217.504	226.693	288.391	239.995	211	111.5	138	375	487	318	middle
828	PC-5p-115719_36	TAATCTGCGGATTTGAATTCA	down	0.962724	-0.0548056	0.948409	5.61878	5.40933	8.97577	0	7.88056	6.04515	4.14525	6.0376	6	0	5	10	7	8	low
829	PC-5p-152212_21	GAACAAAAAATAAAAGCATTACTC	down	0.963775	-0.053232	0.949114	4.86855	4.69219	4.48789	6.17749	3.94028	7.8587	6.21787	0	3	3	2.5	13	10.5	0	low
830	ptc-miR159d_L+1R-1	TCTTGGATTGAAGGGAGCTCC	down	0.929848	-0.104934	0.953509	3.43194	3.19118	0	10.2958	0	4.83612	4.73742	0	0	5	0	8	8	0	middle
831	PC-3p-149285_22	TCAGGTTTTTGGTATAGTTCC	up	1.06389	0.089354	0.954871	3.43194	3.65122	0	10.2958	0	3.62709	3.55307	3.7735	0	5	0	6	6	5	middle
832	bra-MIR9563a-p5_2ss16CT18CT	AGCGGAATATAAGAATCTGTCTCT	down	0.920516	-0.119485	0.95619	2.62685	2.41806	0	0	7.88056	7.25418	0	0	0	0	5	12	0	0	low
833	bna-MIR169m-p5_1ss10AT	AGAATGATATTGAGCCAAAGA	down	0.938904	-0.0909512	0.957201	3.24125	3.04322	9.72375	0	0	2.72032	4.14525	2.2641	6.5	0	0	4.5	7	3	low
834	PC-5p-21905_271	AGAGAAGAAGATATTTGGAAC	down	0.987554	-0.0180685	0.958713	40.7983	40.2906	52.3587	43.2425	26.7939	38.0845	50.3351	32.4521	35	21	17	63	85	43	middle
835	PC-3p-200660_12	AAGAAAAACTAAGAACTGTCTTTT	down	0.939094	-0.090658	0.959683	2.62685	2.46686	0	0	7.88056	3.62709	0	3.7735	0	0	5	6	0	5	low
836	bra-MIR9563a-p5_2ss2GA17CT	AACGGAATATAAGAACTCGTCTCT	down	0.944194	-0.082845	0.964872	2.10148	1.98421	0	0	6.30445	1.51129	4.44133	0	0	0	4	2.5	7.5	0	low
837	PC-5p-105598_43	TAAGAACCGGTTTTTAATTT	down	0.979821	-0.02941	0.971877	3.3214	3.25438	5.23587	0	4.72834	3.32483	2.6648	3.7735	3.5	0	3	5.5	4.5	5	low
838	PC-5p-149657_22	AATTTAATGGATCATGGGTCAACC	down	0.960817	-0.0576663	0.972518	4.11833	3.95696	0	12.355	0	3.62709	2.96089	5.2829	0	6	0	6	5	7	middle
839	PC-3p-158881_20	AAAAGCCACGTAAATTTCGCGAGT	down	0.962611	-0.0549747	0.975477	3.15222	3.03437	0	0	9.45667	0	5.3296	3.7735	0	0	6	0	9	5	low
840	PC-5p-102394_45	AGAAGAAAAGAAGATATTAGA	up	1.01764	0.0252277	0.977528	3.30804	3.3664	5.98385	0	3.94028	2.72032	4.73742	2.64145	4	0	2.5	4.5	8	3.5	middle
841	ath-MIR169g-p5_2ss15CT18TC	GATAATGATGATTATGAC	down	0.966318	-0.0494303	0.97779	3.49058	3.37301	10.4717	0	0	4.83612	0	5.2829	7	0	0	8	0	7	middle
842	aly-MIR159a-p3_1ss12CT	CTTGCATATCTTAGGAGCTTT	up	1.00216	0.00310847	0.984557	1712.04	1715.73	2044.23	1593.79	1498.09	1710.78	1753.44	1682.98	1366.5	774	950.5	2830	2961	2230	high
843	PC-5p-113032_38	TATGTTCGTCGGCATTTCCTC	up	1.02921	0.041541	0.984734	2.49327	2.5661	7.47981	0	0	0	7.69831	0	5	0	0	0	13	0	middle
844	gma-miR172k	TGAATCTTGATGATGCTGCAT	up	1.01237	0.0177349	0.992041	1.71597	1.73719	0	5.14791	0	3.32483	0	1.88675	0	2.5	0	5.5	0	2.5	low
845	PC-3p-164352_18	AAAAGACTGTATTTTATATTACGC	down	0.989398	-0.0153772	0.993119	2.62685	2.599	0	0	7.88056	4.83612	2.96089	0	0	0	5	8	5	0	low

## Sheet: BR18R_1_DvsBR18R_1_CK
SupplementaryTable S7 Differentially expressed miRNA analysis
red is pvalue<=0.001,orange is pvalue <=0.01,blue is pvalue<=0.05,green is pvalue <=0.1.
Index	miR_name	miR_seq	up/down	fold_change(BR18R_1_D(mean)/BR18R_1_CK(mean))	log2(fold_change)	pvalue(t_test)	BR18R_1_CK(mean)	BR18R_1_D(mean)	BR18R_1_CK/BR18R_1_CK1(norm)	BR18R_1_CK/BR18R_1_CK2(norm)	BR18R_1_CK/BR18R_1_CK3(norm)	BR18R_1_D/BR18R_1_D1(norm)	BR18R_1_D/BR18R_1_D2(norm)	BR18R_1_D/BR18R_1_D3(norm)	BR18R_1_CK/BR18R_1_CK1(raw)	BR18R_1_CK/BR18R_1_CK2(raw)	BR18R_1_CK/BR18R_1_CK3(raw)	BR18R_1_D/BR18R_1_D1(raw)	BR18R_1_D/BR18R_1_D2(raw)	BR18R_1_D/BR18R_1_D3(raw)	Expression level
1	bra-miR158-3p	TTTCCAAATGTAGACAAAGCA	up	3.736	1.90149	1.81957e-07	22594.4	84412.7	23058.4	21462.4	23262.5	85370.1	84007.7	83860.2	22996	27589	28081	57067	40797	53207	high
2	ath-miR396a-3p	GTTCAATAAAGCTGTGGGAAG	down	0.352985	-1.50232	1.12808e-06	2077.78	733.426	2092.66	2076.3	2064.39	740.501	726.885	732.892	2087	2669	2492	495	353	465	high
3	bra-MIR1885b-p5	CAGAGTCTTTCTAAGTCACACTC	up	2.3967	1.26105	5.96046e-06	4611.09	11051.4	4857.14	4348.64	4627.48	10977.4	10874.4	11302.3	4844	5590	5586	7338	5281	7171	high
4	bna-miR166f	TCGGACCAGGCTTCATCCCCC	up	4.35079	2.12128	1.56351e-05	4203.1	18286.8	4476.24	3835.6	4297.46	18327	18802.2	17731.1	4464.12	4930.5	5187.62	12251	9131	11249.9	high
5	bra-miR403-3p	TTAGATTCACGCACAAACTCG	down	0.370018	-1.43433	2.31356e-05	21790.8	8063.01	21665.6	22468.2	21238.7	7638.38	8108.99	8441.66	21607	28882	25638	5106	3938	5356	high
6	bna-MIR166a-p5	GGAATGTTGTTTGGCTCGAAG	down	0.188413	-2.40803	3.43792e-05	302.024	56.9052	289.283	318.563	298.226	64.3264	63.8341	42.555	288.5	409.5	360	43	31	27	middle
7	ath-miR166a-3p	TCGGACCAGGCTTCATTCCCC	up	1.69134	0.758167	3.65381e-05	25770.5	43586.7	26574.1	24769.6	25967.9	43756.2	44600.4	42403.6	26502.2	31840.3	31346.8	29249.5	21659.5	26903.9	high
8	aly-miR166a-3p	TCGGACCAGGCTTCATTCCCC	up	1.69134	0.758167	3.65381e-05	25770.5	43586.7	26574.1	24769.6	25967.9	43756.2	44600.4	42403.6	26502.2	31840.3	31346.8	29249.5	21659.5	26903.9	high
9	bna-miR166a	TCGGACCAGGCTTCATTCCCC	up	1.69134	0.758167	3.65381e-05	25770.5	43586.7	26574.1	24769.6	25967.9	43756.2	44600.4	42403.6	26502.2	31840.3	31346.8	29249.5	21659.5	26903.9	high
10	ath-miR166a-5p_1ss4CA	GGAATGTTGTCTGGCTCGAGG	down	0.236575	-2.07963	3.89288e-05	8085.79	1912.89	8332.88	7662.37	8262.11	2203.55	1870.75	1664.37	8310.33	9849.67	9973.5	1473	908.5	1056	high
11	bra-MIR5725-p3	TGGCACAATCTGATCTGCATC	down	0.432207	-1.2102	5.33229e-05	1317.35	569.369	1368.7	1309.26	1274.09	608.856	553.915	545.335	1365	1683	1538	407	269	346	middle
12	bra-miR400-3p_R-1	GACTTATAATGATCTCATGA	down	-inf	-inf	8.29174e-05	105.021	0	103.279	106.577	105.208	0	0	0	103	137	127	0	0	0	middle
13	bna-MIR166e-p5_1ss4AT	GGATTGTTGTCTGGCACGAGG	down	0.336678	-1.57056	9.98008e-05	477.572	160.788	476.289	452.757	503.671	188.491	144.142	149.731	475	582	608	126	70	95	middle
14	gra-MIR827b-p5_1ss20CT	TTAGATGACCATCAACAAATA	up	3.8822	1.95688	0.000104364	624.783	2425.53	632.712	564.001	677.636	2445.15	2421.58	2409.88	631	725	818	1634.5	1176	1529	high
15	ath-miR827_2ss20CT21TA	TTAGATGACCATCAACAAATA	up	3.8822	1.95688	0.000104364	624.783	2425.53	632.712	564.001	677.636	2445.15	2421.58	2409.88	631	725	818	1634.5	1176	1529	high
16	bra-MIR167d-p3	GATCATGTTCGCAGTTTCACC	down	0.612455	-0.707323	0.000123026	8532.3	5225.65	8618.32	8514.47	8464.1	5039.9	5374.42	5262.64	8595	10945	10217.3	3369	2610	3339	high
17	bra-MIR167b-p3	GATCATGTTCGCAGTTTCACC	down	0.612455	-0.707323	0.000123026	8532.3	5225.65	8618.32	8514.47	8464.1	5039.9	5374.42	5262.64	8595	10945	10217.3	3369	2610	3339	high
18	ath-miR167a-3p	GATCATGTTCGCAGTTTCACC	down	0.612455	-0.707323	0.000123026	8532.3	5225.65	8618.32	8514.47	8464.1	5039.9	5374.42	5262.64	8595	10945	10217.3	3369	2610	3339	high
19	bra-miR172d-3p	GGAATCTTGATGATGCTGCAT	down	0.511754	-0.966477	0.00013655	3575.68	1829.87	3727.09	3444.17	3555.79	1941.76	1799.02	1748.83	3717	4427.33	4292.33	1298	873.667	1109.58	high
20	ath-miR397a_R+1	TCATTGAGTGCAGCGTTGATGT	down	0.157922	-2.66272	0.000150777	1775.26	280.352	1752.74	1862.37	1710.66	248.33	275.928	316.799	1748	2394	2065	166	134	201	high
21	ath-miR396a-5p	TTCCACAGCTTTCTTGAACTG	down	0.574617	-0.799327	0.000163004	4197.52	2411.97	4330.72	4013.35	4248.48	2549.87	2416.43	2269.6	4319	5159	5128.5	1704.5	1173.5	1440	high
22	ptc-miR6478_1ss21GA	CCGACCTTAGCTCAGTTGGTA	down	0.770216	-0.376665	0.000194677	412.474	317.694	406.6	422.417	408.404	309.664	327.407	316.011	405.5	543	493	207	159	200.5	middle
23	PC-3p-69599_81	AAGGACCCAAGAACAAGGACCACC	down	0.0959402	-3.38172	0.000200831	61.7594	5.92521	61.1655	66.1242	57.9884	7.47981	10.2958	0	61	85	70	5	5	0	middle
24	mtr-miR171b	TGATTGAGCCGCGTCAATATC	up	1.7461	0.804134	0.000229536	3990.86	6968.43	4089.57	3666.01	4217	7099.09	7082.5	6723.7	4078.5	4712.5	5090.5	4745.5	3439.5	4266	high
25	bra-miR164a	TGGAGAAGCAGGGCACGTGCA	down	0.403528	-1.30926	0.000306732	2340.45	944.438	2361.09	2449.01	2211.26	947.243	1010.23	875.846	2354.7	3148.1	2669.3	633.2	490.6	555.7	high
26	PC-5p-3148_1232	TTCTGAAACACTTAAAACATC	up	8.90348	3.15437	0.000326477	11.0231	98.144	7.01899	19.8373	6.21305	87.5138	106.047	100.871	7	25.5	7.5	58.5	51.5	64	middle
27	bna-MIR6030-p5	TCTGTATGTGTGGGCTGAGTA	down	0.237592	-2.07344	0.000360374	142.308	33.8113	144.391	152.475	130.06	47.8708	26.7691	26.7939	144	196	157	32	13	17	middle
28	cas-miR408	ATGCACTGCCTCTTCCCTGGC	down	0.530974	-0.913287	0.00036746	27159.6	14421	27532.5	28288	25658.2	15112.2	14780.7	13370.2	27458	36363	30973	10102	7178	8483	high
29	ath-miR8175_L+1	CGATCCCCGGCAACGGCGCCA	down	0.360323	-1.47264	0.000368359	88.046	31.725	82.2225	94.5188	87.3968	25.4314	31.917	37.8267	82	121.5	105.5	17	15.5	24	middle
30	PC-3p-8945_546	AATGCTGTTAAAGGGTGAGGTC	up	10.3842	3.37632	0.000374574	35.4327	367.939	26.5719	41.6194	38.1067	377.73	343.88	382.207	26.5	53.5	46	252.5	167	242.5	middle
31	aly-miR166b-5p	GGACTGTTGTCTGGCTCGAGG	down	0.379537	-1.39769	0.000390097	188.029	71.364	179.82	195.391	188.877	80.7819	57.6566	75.6534	179.333	251.167	228	54	28	48	middle
32	bna-MIR166d-p5	GGACTGTTGTCTGGCTCGAGG	down	0.379537	-1.39769	0.000390097	188.029	71.364	179.82	195.391	188.877	80.7819	57.6566	75.6534	179.333	251.167	228	54	28	48	middle
33	bra-miR403-5p	TGTTTTGTGCGTGAATCTAATT	down	0.291891	-1.7765	0.000438308	3695.61	1078.71	3698.01	3494.47	3894.34	1154.88	984.281	1096.97	3688	4492	4701	772	478	696	high
34	ath-miR8175_L+4	GTTCGATCCCCGGCAACGGCGCCA	down	0.18254	-2.45371	0.000475658	54.8668	10.0154	58.1574	57.567	48.876	10.4717	6.17749	13.397	58	74	59	7	3	8.5	middle
35	ath-miR158a-3p_L+1	TTCCCAAATGTAGACAAAGCA	up	4.67278	2.22428	0.000558266	12.8869	60.2177	15.0407	6.22346	17.3965	55.3506	63.8341	61.4684	15	8	21	37	31	39	middle
36	ath-miR398a-3p	TGTGTTCTCAGGTCACCCCTT	down	0.147202	-2.76413	0.000565833	1121.4	165.073	1061.87	1171.57	1130.77	172.036	175.029	148.155	1059	1506	1365	115	85	94	high
37	ath-miR156j_L+1_1ss15AC	TTGACAGAAGAGAGCGAGCAC	down	-inf	-inf	0.000688866	173.757	0	166.952	182.425	171.894	0	0	0	166.5	234.5	207.5	0	0	0	middle
38	bra-miR156c-3p	GCTCACTGCTCTATCTGTCAGA	up	2.27222	1.1841	0.000723452	276.535	628.347	249.676	305.727	274.202	617.832	638.341	628.869	249	393	331	413	310	399	middle
39	PC-3p-316_17365	TGGTTTGGATCTTGGAAGTCGT	up	10.9078	3.44729	0.000750209	629.355	6864.9	654.772	590.451	642.843	6585.22	6803.48	7205.99	653	759	776	4402	3304	4572	high
40	ath-miR399c-5p_1ss20GC	GGGCATCTTTCTATTGGCACG	down	0.0553936	-4.17414	0.00076451	99.0221	5.48519	101.274	110.466	85.3258	16.4556	0	0	101	142	103	11	0	0	middle
41	ath-miR399b	TGCCAAAGGAGAGTTGCCCTG	down	0.424765	-1.23526	0.000771608	191.87	81.4995	193.524	175.813	206.273	89.7577	88.5441	66.1967	193	226	249	60	43	42	middle
42	PC-3p-120230_34	TTAACTTCCGATAAGAACTTC	down	-inf	-inf	0.000868689	5.14318	0	5.01357	5.44553	4.97044	0	0	0	5	7	6	0	0	0	low
43	bra-miR156f-3p_2ss8TG23AT	TGCTCACGGCTCTTTCTGTCAGT	up	1.65307	0.72515	0.000918978	933.296	1542.81	875.369	1006.64	917.874	1467.54	1521.72	1639.16	873	1294	1108	981	739	1040	middle
44	bra-miR156e-3p	TGCTCACCTCTCTTTCTGTCAGT	up	2.30547	1.20506	0.00092365	918.452	2117.47	887.401	1022.98	844.974	1983.65	2081.82	2286.94	885	1315	1020	1326	1011	1451	high
45	ath-miR156h_L+1	TTGACAGAAGAAAGAGAGCAC	up	3.99636	1.99869	0.00097885	22.7195	90.7952	30.0814	13.2248	24.8522	89.7577	86.4849	96.1429	30	17	30	60	42	61	middle
46	cas-MIR472-p3_1ss14GT	TTTTGCCTACTCCTCCCATACC	up	1.79535	0.844265	0.00111059	291.261	522.915	274.242	329.065	270.475	487.684	557.004	524.057	273.5	423	326.5	326	270.5	332.5	middle
47	bna-MIR397b-p3	TCAACGTTGGCTCAATTATGT	down	0.0580021	-4.10775	0.00120662	105.469	6.11743	115.312	92.5739	108.521	10.4717	0	7.88056	115	119	131	7	0	5	middle
48	gma-miR403a_1ss21GT	TTAGATTCACGCACAAACTTT	down	0.480051	-1.05874	0.00123028	522.1	250.635	485.313	537.551	543.434	267.777	242.981	241.145	484	691	656	179	118	153	middle
49	ath-miR319c	TTGGACTGAAGGGAGCTCCTT	up	2.11576	1.08118	0.00125452	115.807	245.02	138.374	110.466	98.5803	263.289	230.626	241.145	138	142	119	176	112	153	middle
50	PC-5p-6388_704	AGGACCTCACCCTTTAACAGC	up	23.3808	4.54725	0.00127874	11.3034	264.284	18.0488	10.8911	4.97044	279.745	238.863	274.244	18	14	6	187	116	174	middle
51	PC-5p-6202_720	ATTCCCACAGGATAAGCTGTCACC	up	8.39874	3.07017	0.0013184	18.42	154.705	15.0407	24.8938	15.3255	138.376	165.763	159.975	15	32	18.5	92.5	80.5	101.5	middle
52	aly-miR172b-5p	GCAGCACCATCAAGATTCACA	down	0.144995	-2.78592	0.00132312	122.36	17.7416	133.361	126.025	107.693	22.4394	10.2958	20.4895	133	162	130	15	5	13	middle
53	PC-3p-2127_1801	TTTGTTCATCACTCCATTTTC	down	0.272905	-1.87353	0.00133269	204.625	55.8433	206.058	206.93	200.888	67.3183	57.6566	42.555	205.5	266	242.5	45	28	27	middle
54	bra-MIR9563a-p5_2ss17CA18CT	AGCGGAATATAAGAACATGTCTCT	down	-inf	-inf	0.00134931	4.2819	0	4.01085	4.27863	4.55623	0	0	0	4	5.5	5.5	0	0	0	low
55	PC-5p-2894_1335	CGACTTCCATGACTAAATCAACA	up	4.77443	2.25533	0.00135581	124.013	592.09	105.285	127.581	139.172	537.05	619.808	619.412	105	164	168	359	301	393	middle
56	bna-miR6030	TCCACCCATACCATACAGACCC	down	0.356081	-1.48972	0.00150994	5600.98	1994.4	5507.9	6119.99	5175.05	1720.36	2147.71	2115.14	5493	7867	6247	1150	1043	1342	high
57	PC-3p-20592_285	TCGAGGATGACTGAATTATAAGTC	down	0.285348	-1.80921	0.00161945	65.7184	18.7526	57.656	71.5698	67.9293	9.72375	23.6804	22.8536	57.5	92	82	6.5	11.5	14.5	middle
58	bra-miR168b-5p_1ss21CA	TCGCTTGGTGCAGGTCGGGAA	up	1.29678	0.374928	0.00166835	4245.07	5504.9	4400.07	4072.99	4262.15	5683.91	5563.18	5267.63	4388.17	5235.67	5145	3799.5	2701.67	3342.17	high
59	bra-miR168a-5p	TCGCTTGGTGCAGGTCGGGAA	up	1.29678	0.374928	0.00166835	4245.07	5504.9	4400.07	4072.99	4262.15	5683.91	5563.18	5267.63	4388.17	5235.67	5145	3799.5	2701.67	3342.17	high
60	PC-5p-109523_40	AAATTTGCTCCAATGGTTCAC	down	-inf	-inf	0.00169528	5.02193	0	5.01357	4.66759	5.38464	0	0	0	5	6	6.5	0	0	0	low
61	PC-3p-20372_287	ATATGATAGTAGGAGAATGTC	down	0.297546	-1.74881	0.00181015	37.0566	11.0261	35.5963	35.3959	40.1777	12.7157	6.17749	14.185	35.5	45.5	48.5	8.5	3	9	middle
62	mdm-miR172a_R+3	AGAATCTTGATGATGCTGCATTT	down	0.338299	-1.56363	0.00181318	39.4099	13.3323	38.6045	43.1752	36.4499	11.2197	18.5325	10.2447	38.5	55.5	44	7.5	9	6.5	middle
63	PC-3p-68847_82	CGGAAAAGCCTCGGAATATTCC	down	-inf	-inf	0.00188035	10.709	0	10.0271	10.5021	11.5977	0	0	0	10	13.5	14	0	0	0	middle
64	mes-MIR477k-p3_2ss15AC18CA	AAAAGAAGAAGAAACAAAAAC	up	inf	inf	0.00198873	0	84.8309	0	0	0	78.538	91.6328	84.322	0	0	0	52.5	44.5	53.5	middle
65	mes-MIR477k-p5_2ss15AC18CA	AAAAGAAGAAGAAACAAAAAC	up	inf	inf	0.00198873	0	84.8309	0	0	0	78.538	91.6328	84.322	0	0	0	52.5	44.5	53.5	middle
66	ath-miR845a	CGGCTCTGATACCAATTGATG	down	0.0619328	-4.01315	0.00199313	979.243	60.6473	969.624	909.403	1058.7	58.3425	70.0116	53.5878	967	1169	1278	39	34	34	middle
67	rgl-miR5139_L+3	TCGAAACCTGGCTCTGATACCA	down	-inf	-inf	0.00204896	6.55672	0	6.01628	6.61242	7.04145	0	0	0	6	8.5	8.5	0	0	0	low
68	bra-miR860-3p	TCAATACATTGGACTACATAT	down	0.421212	-1.24738	0.00215258	80.2854	33.8172	74.2008	87.1284	79.527	31.4152	43.2425	26.7939	74	112	96	21	21	17	middle
69	bra-miR391-3p	ACGGTATCTCTCCTACGTAGC	up	4.77624	2.25588	0.00218356	1031.45	4926.46	1014.75	991.086	1088.53	5295.7	4871.98	4611.71	1012	1274	1314	3540	2366	2926	high
70	ath-miR408-3p_L-1R+2	TGCACTGCCTCTTCCCTGGCTT	down	0.186693	-2.42126	0.00228895	10515.5	1963.17	10413.2	11276.1	9857.2	1971.68	1987.09	1930.74	10385	14495	11899	1318	965	1225	high
71	ath-miR393b-3p_1ss14TA	ATCATGCGATCTCATTGGATT	up	3.57578	1.83826	0.00247242	88.705	317.19	91.2469	75.4594	99.4087	353.047	300.638	297.885	91	97	120	236	146	189	middle
72	PC-3p-40225_155	AGAGTTTCGGATTTATCTAAGG	up	6.72181	2.74885	0.0025318	1.69305	11.3804	3.00814	0	2.07102	9.72375	13.3846	11.0328	3	0	2.5	6.5	6.5	7	middle
73	PC-5p-23963_252	ACAAACACCGACTTTATCTATGCC	down	0.0663761	-3.91319	0.00259685	558.238	37.0537	529.433	625.458	519.825	26.9273	29.8579	54.3759	528	804	627.5	18	14.5	34.5	middle
74	bra-miR824	TAGACCATTTGTGAGAAGGGA	down	0.292285	-1.77455	0.00266299	2709.59	791.971	2835.67	2496.38	2796.7	819.787	768.068	788.056	2828	3209	3376	548	373	500	high
75	bra-miR164b-5p	TGGAGAAGCAGGGCACGTGCG	down	0.495005	-1.01448	0.00270896	1031.71	510.704	1086.81	930.744	1077.59	516.905	553.092	462.116	1083.87	1196.43	1300.8	345.533	268.6	293.2	middle
76	PC-5p-32106_193	AAAAAAGCTAAGAACCGGTTT	up	inf	inf	0.00271514	0	25.5167	0	0	0	26.9273	26.7691	22.8536	0	0	0	18	13	14.5	middle
77	bra-miR172b-5p	GCAGCACCATTAAGATTCACA	down	0.0979828	-3.35133	0.00274684	930.37	91.1602	997.7	844.057	949.353	98.7335	86.4849	88.2623	995	1085	1146	66	42	56	middle
78	bna-miR2111b-3p_1ss11TC	ATCCTCGGGACACAGATTACC	down	0.152566	-2.7125	0.00276297	351.125	53.5697	355.963	308.061	389.351	70.3102	49.4199	40.9789	355	396	470	47	24	26	middle
79	bra-miR168b-3p	CCCGCCTTGCATCAACTGAAT	down	0.579398	-0.787372	0.00280028	929.139	538.341	959.095	867.783	960.537	555.75	517.88	541.395	956.5	1115.5	1159.5	371.5	251.5	343.5	middle
80	PC-3p-3217_1206	TTCAAGCATCTTTCTTCTCTTC	up	28.8775	4.85187	0.0028542	3.52246	101.72	0	3.11173	7.45565	87.5138	108.106	109.54	0	4	9	58.5	52.5	69.5	middle
81	bra-miR9557-5p	TTTTGCGTTTCAACTCGGTCC	down	0.37206	-1.42639	0.00297211	473.027	175.994	485.313	431.752	502.014	173.532	187.384	167.068	484	555	606	116	91	106	middle
82	mtr-miR172b_R+1	AGAATCTTGATGATGCTGCATT	down	0.47743	-1.06664	0.00298034	487.775	232.878	488.823	486.986	487.517	237.858	254.307	206.471	487.5	626	588.5	159	123.5	131	middle
83	PC-5p-68610_82	TGAACCCAAGATCTCACCCTT	down	0.0828405	-3.59352	0.00299468	41.4283	3.43194	44.1194	41.2304	38.9351	0	10.2958	0	44	53	47	0	5	0	middle
84	lja-miR172a_R+1	AGAATCTTGATGATGCTGCAGT	down	-inf	-inf	0.00315944	3.17355	0	3.5095	3.11173	2.89942	0	0	0	3.5	4	3.5	0	0	0	low
85	bra-miR9568-3p	TCATCGTAAGAGATCTGCATT	up	5.24709	2.39152	0.00319319	2.67723	14.0477	0	3.88966	4.14203	11.9677	14.4142	15.7611	0	5	5	8	7	10	middle
86	csi-miR160c-5p_R-1_1ss18GT	TGCCTGGCTCCCTGTATTCT	up	inf	inf	0.00324082	0	23.6237	0	0	0	20.9435	24.71	25.2178	0	0	0	14	12	16	middle
87	ath-miR165a-3p_R+1	TCGGACCAGGCTTCATCCCCCT	up	3.6481	1.86715	0.00329565	27.1724	99.1276	23.0624	31.1173	27.3374	86.7658	105.017	105.6	23	40	33	58	51	67	middle
88	bra-miR5718	TCAGAACCAAACACAGAACAAG	down	0.555464	-0.848235	0.00340692	2803.29	1557.13	2728.38	2983.37	2698.12	1273.06	1727.64	1670.68	2721	3835	3257	851	839	1060	high
89	ptc-miR6478_R+1_1ss21GA	CCGACCTTAGCTCAGTTGGTAG	down	0.524257	-0.931653	0.0036806	183.968	96.4466	199.54	174.257	178.107	100.229	90.6032	98.507	199	224	215	67	44	62.5	middle
90	bra-miR398-3p_R-1	TGTGTTCTCAGGTCACCCCT	down	0.0596792	-4.06663	0.00373033	11178	667.093	12013.5	9906.19	11614.3	701.606	669.228	630.445	11981	12734	14020	469	325	400	high
91	bra-miR1140	ACAGCCTAAACCAATCGGAGC	up	2.40243	1.2645	0.00381263	73.2237	175.915	94.2551	71.5698	53.8464	186.995	189.443	151.307	94	92	65	125	92	96	middle
92	gma-MIR5368-p5_2ss1AT18CA	TGAGATACCACTCTGGAAGAGC	down	0.739288	-0.435791	0.00389305	2875.86	2126.09	2761.47	2921.52	2944.57	2103.32	2121.97	2152.97	2754	3755.5	3554.5	1406	1030.5	1366	high
93	bra-miR158-5p	CTTTGTCTATCGTTTGGAAAAG	up	6.24235	2.64209	0.00389971	157.374	982.385	151.41	164.144	156.569	946.944	914.269	1085.94	151	211	189	633	444	689	high
94	bra-MIR159a-p5_1ss10CT	AGAGTTTAGTAGGGTAAAGAAA	up	2.01741	1.0125	0.00411093	25.5912	51.6278	25.0678	20.2262	31.4794	52.3587	47.3608	55.1639	25	26	38	35	23	35	middle
95	bra-miR9557-3p	GCTGAGTTGGAACGCAAAATC	down	0.0834807	-3.58241	0.00411163	29.8664	2.49327	23.0624	34.229	32.3078	7.47981	0	0	23	44	39	5	0	0	middle
96	bna-MIR156d-p3	GCTCACTGCTCTATCTGTCAGG	up	7.29095	2.86611	0.00422764	36.1597	263.639	38.1031	38.8966	31.4794	281.241	277.987	231.689	38	50	38	188	135	147	middle
97	gma-miR403a_R-1	TTAGATTCACGCACAAACTT	down	0.444986	-1.16817	0.00430121	192.292	85.5674	183.497	180.48	212.9	79.286	84.4257	92.9906	183	232	257	53	41	59	middle
98	cas-miR160b-3p	GCGTACAGAGTAGTCAAGCATG	down	0.144746	-2.78841	0.00440435	229.977	33.2881	256.193	209.653	224.084	30.6672	32.9466	36.2506	255.5	269.5	270.5	20.5	16	23	middle
99	bra-MIR1140-p5	CCGATTGGCTTTAGGCTGTTGT	up	1.97532	0.982087	0.00444911	338.043	667.743	331.898	363.294	318.936	724.045	669.228	609.956	331	467	385	484	325	387	middle
100	bol-miR398a-5p	GGAGTGTCATGAGAACACGGA	up	6.05151	2.5973	0.00458595	15.3723	93.0257	11.0298	21.0042	14.0829	77.79	98.8399	102.447	11	27	17	52	48	65	middle
101	gma-miR160a-3p	GCGTATGAGGAGCCAAGCATA	down	0.627175	-0.67306	0.00502671	46.4169	29.1115	49.6343	42.3973	47.2191	24.6834	31.917	30.7342	49.5	54.5	57	16.5	15.5	19.5	middle
102	bra-MIR5654a-p3	ATGATGCTTGGGATTTATTTTG	down	0.332493	-1.58861	0.0050395	98.5301	32.7605	81.2198	105.021	109.35	47.8708	26.7691	23.6417	81	135	132	32	13	15	middle
103	PC-3p-5891_748	TCAAGCCCAATGAAATACTGA	up	2.36533	1.24204	0.00516272	98.8325	233.772	96.2605	105.799	94.4383	209.435	249.159	242.721	96	136	114	140	121	154	middle
104	ptc-miR393a-3p_1ss17GC	ATCATGCTATCCCTTTCGATT	up	3.84559	1.94321	0.00517758	31.8851	122.617	21.057	24.8938	49.7044	145.108	102.958	119.785	21	32	60	97	50	76	middle
105	bra-miR398-5p_1ss8CT	GGGTCGATATGAGAACACATG	down	0.230709	-2.11585	0.00559548	16855.6	3888.75	18088.9	14896.6	17581.3	3925.4	3986.54	3754.3	18040	19149	21223	2624	1936	2382	high
106	bra-miR400-5p	TATGAGAGTATTATAAGTCAC	down	-inf	-inf	0.0056131	1353.42	0	1422.85	1152.9	1484.5	0	0	0	1419	1482	1792	0	0	0	middle
107	gma-miR164a_L+1	CTGGAGAAGCAGGGCACGTGCA	down	-inf	-inf	0.00561802	6.77353	0	7.52035	7.00139	5.79884	0	0	0	7.5	9	7	0	0	0	middle
108	PC-3p-161118_19	ATGTCTTTATATGTTAACTTC	down	-inf	-inf	0.00572878	2.70124	0	2.50678	3.11173	2.48522	0	0	0	2.5	4	3	0	0	0	low
109	PC-3p-21730_273	ATGCTGTTAAAGGGTGAGGTC	up	5.42336	2.43919	0.00588124	23.5488	127.713	27.0733	17.8924	25.6806	145.856	111.195	126.089	27	23	31	97.5	54	80	middle
110	PC-3p-102046_45	ATGAAACAAAAGGACACACCCATC	up	inf	inf	0.00597175	0	12.9702	0	0	0	13.4637	14.4142	11.0328	0	0	0	9	7	7	middle
111	PC-5p-204273_12	AAAAGAATGCTCCAACCCAACTTC	down	-inf	-inf	0.00607429	5.2181	0	6.01628	4.66759	4.97044	0	0	0	6	6	6	0	0	0	low
112	PC-5p-178968_15	AAATCCTATTGGTTGGTGAACCTC	down	-inf	-inf	0.00607429	4.34842	0	5.01357	3.88966	4.14203	0	0	0	5	5	5	0	0	0	low
113	bna-MIR169m-p3	TTTGGCTCTGTTTCCTTCTCT	down	0.305698	-1.70982	0.00616099	85.4875	26.1333	101.274	72.3477	82.8406	38.895	20.5916	18.9133	101	93	100	26	10	12	middle
114	PC-5p-108624_41	ATCGTGGCGACTTTGGACGACTCC	down	0.125967	-2.98889	0.0064044	23.7517	2.99192	20.0543	28.0056	23.1954	8.97577	0	0	20	36	28	6	0	0	middle
115	PC-3p-54706_110	TTTATATTTCGCTAAGAACCC	down	0.127167	-2.9752	0.00675475	28.9194	3.6776	26.0705	35.007	25.6806	0	0	11.0328	26	45	31	0	0	7	middle
116	ath-miR159c_R-1_1ss19CT	TTTGGATTGAAGGGAGCTTC	up	2.4415	1.28777	0.00686823	4.0605	9.91373	3.00814	5.44553	3.72783	10.4717	8.23666	11.0328	3	7	4.5	7	4	7	middle
117	PC-5p-23201_259	CTAAAAAAGTTAAGAACCGGTTTT	up	14.0983	3.81745	0.00709108	2.93654	41.4002	0	4.66759	4.14203	47.1228	32.9466	44.1311	0	6	5	31.5	16	28	middle
118	PC-5p-2983_1290	TTGACAGAAGAGACCGAGCAC	down	-inf	-inf	0.00709476	5.69545	0	5.01357	5.44553	6.62725	0	0	0	5	7	8	0	0	0	middle
119	bra-miR172a	AGAATCTTGATGATGCTGCAT	down	0.683652	-0.548665	0.00711211	6914.36	4727.02	7366.77	6323.68	7052.63	5084.52	4595.03	4501.51	7346.83	8128.83	8513.5	3398.83	2231.5	2856.08	high
120	PC-5p-4008_1007	TGAGCCTCGAACCCAGGACCTC	up	8.73704	3.12715	0.00715498	33.5918	293.493	28.076	35.007	37.6925	260.297	282.106	338.076	28	45	45.5	174	137	214.5	middle
121	bra-miR1885b	TACATCTTCTCCGCGGAAGCTC	up	3.02153	1.59528	0.00757135	50479	152524	49387.6	51806.4	50242.8	134658	158467	164447	49254	66595	60650	90014	76957	104337	high
122	gma-MIR4995-p5_2ss14GC19TC	TTGGTTAAGGGAACCCACCGGAGC	down	0.602953	-0.729884	0.00779934	847.212	510.829	838.77	867.006	835.862	578.189	500.377	453.92	836.5	1114.5	1009	386.5	243	288	middle
123	PC-3p-80754_65	AGATGATTTGAGTGTTTCCAGA	up	inf	inf	0.00781653	0	11.367	0	0	0	10.4717	13.3846	10.2447	0	0	0	7	6.5	6.5	middle
124	PC-5p-68584_82	TCCAACCCTACTTCATTTCTC	down	-inf	-inf	0.00793112	20.3647	0	17.0461	23.338	20.7102	0	0	0	17	30	25	0	0	0	middle
125	bra-MIR5719-p3_1ss17AT	ATTATCATCACAACACTAGA	up	1.57304	0.653553	0.007996	9899.03	15571.6	10491.4	8351.1	10854.6	17164.7	15262.5	14287.5	10463	10735	13103	11474	7412	9065	high
126	PC-3p-13322_404	CATGTGCTCACTCTCTTCTG	down	0.295394	-1.75929	0.00812977	54.6007	16.1287	66.1791	46.6759	50.947	20.9435	19.5621	7.88056	66	60	61.5	14	9.5	5	middle
127	csi-miR3954_L+1	TTGGACAGAGAAATCACGGTCA	up	inf	inf	0.00820358	0	5.39392	0	0	0	4.48789	6.17749	5.51639	0	0	0	3	3	3.5	middle
128	ath-MIR414-p5_2ss14CT18AT	TCGTCATCATCATTATCTTCA	up	inf	inf	0.00823707	0	16.857	0	0	0	16.4556	14.4142	19.7014	0	0	0	11	7	12.5	middle
129	hbr-MIR6173-p5_2ss23AG24GC	ATTAGATACCCCAGTAGTCCTAGC	down	0.418095	-1.2581	0.00833874	264.485	110.58	281.261	219.766	292.427	150.344	108.106	73.2892	280.5	282.5	353	100.5	52.5	46.5	middle
130	ath-miR8175_L+1_1ss3AT	CGTTCCCCGGCAACGGCGCCA	down	0.32511	-1.621	0.0085824	23.015	7.48241	23.0624	19.0593	26.9232	9.72375	7.20708	5.51639	23	24.5	32.5	6.5	3.5	3.5	middle
131	aly-miR171b-5p	AGATATTAGTGCGGTTCAATC	up	3.83711	1.94002	0.00862021	119.86	459.915	120.326	113.059	126.194	524.584	415.951	439.21	120	145.333	152.333	350.667	202	278.667	middle
132	bra-MIR171d-p5	AGATATTAGTGCGGTTCAATC	up	3.83711	1.94002	0.00862021	119.86	459.915	120.326	113.059	126.194	524.584	415.951	439.21	120	145.333	152.333	350.667	202	278.667	middle
133	bra-MIR171b-p5	AGATATTAGTGCGGTTCAATC	up	3.83711	1.94002	0.00862021	119.86	459.915	120.326	113.059	126.194	524.584	415.951	439.21	120	145.333	152.333	350.667	202	278.667	middle
134	ath-miR157a-3p	GCTCTCTAGCCTTCTGTCATC	up	2.18904	1.1303	0.00867857	146.503	320.703	149.404	144.306	145.799	353.047	311.963	297.097	149	185.5	176	236	151.5	188.5	middle
135	cas-MIR408-p5	ACAGGGAACAAGCAGAGCATG	down	0.583769	-0.776532	0.00879317	43005.5	25105.3	47123.5	38201.1	43691.8	27584	24761.5	22970.3	46996	49106	52742	18439	12025	14574	high
136	bra-MIR5726-p5	TTCATGATCAAGGAAGGGGGCACG	up	1.81668	0.861303	0.00893356	497.862	904.455	462.251	600.564	430.771	893.089	798.956	1021.32	461	772	520	597	388	648	middle
137	peu-MIR2916-p5	CTAGTCTCAACCATAAACGATGCC	down	0.772327	-0.372717	0.009049	2060	1590.99	1982.36	2168.88	2028.77	1723.35	1464.07	1585.57	1977	2788	2449	1152	711	1006	high
138	PC-5p-55355_109	ACAGCATTCCCACAGGATAAG	up	8.07169	3.01287	0.00923694	1.38068	11.1444	0	0	4.14203	8.22779	13.3846	11.8208	0	0	5	5.5	6.5	7.5	middle
139	PC-3p-154995_21	ATATTTTAGAGTAGAAAATAGAGT	down	-inf	-inf	0.0094285	5.99604	0	6.01628	7.00139	4.97044	0	0	0	6	9	6	0	0	0	low
140	aly-miR166a-5p_L-1R+1	GAATGTTGTCTGGCTCGAGGT	down	0.260971	-1.93804	0.00951349	182.978	47.7521	207.562	196.817	144.557	65.8223	41.1833	36.2506	207	253	174.5	44	20	23	middle
141	ath-MIR169e-p3	GCAAGTTGACTTTGGCTCTGT	down	-inf	-inf	0.0099088	65.2236	0	64.1737	54.4553	77.0418	0	0	0	64	70	93	0	0	0	middle
142	ath-MIR159a-p5	AGCTGCTAAGCTATGGATCCC	up	2.52355	1.33545	0.0101854	42.1581	106.388	41.1112	37.7297	47.6333	122.669	101.929	94.5667	41	48.5	57.5	82	49.5	60	middle
143	bra-miR160a-3p	GCGTATGAGGAGCCATGCATA	down	0.308925	-1.69467	0.0103551	89.4201	27.6241	76.2062	104.243	87.811	29.9192	30.8875	22.0656	76	134	106	20	15	14	middle
144	PC-5p-48404_127	TGAAACACTTAAAACATCTTT	up	inf	inf	0.0104301	0	10.1148	0	0	0	8.22779	10.2958	11.8208	0	0	0	5.5	5	7.5	middle
145	ath-miR399c-5p_2ss13AG20GC	GGGCATCTTTCTGTTGGCACG	down	0.0784216	-3.67261	0.0107628	33.4966	2.62685	27.0733	30.3394	43.0771	0	0	7.88056	27	39	52	0	0	5	middle
146	mdm-miR156ad_R+1_1ss11AG	TGACAGAAGAGAGTGAGCACC	up	1.59576	0.674244	0.0109759	33.5328	53.5103	30.0814	30.3394	40.1777	50.8627	57.6566	52.0117	30	39	48.5	34	28	33	middle
147	bra-miR9552b-3p	TGACCGAGTAGACCGATAGTC	down	0.30585	-1.70911	0.0113544	1506.55	460.779	1574.26	1270.36	1675.04	499.651	457.134	425.55	1570	1633	2022	334	222	270	high
148	gma-miR156a_L+1R+2	TTGACAGAAGAGAGTGAGCACCA	down	-inf	-inf	0.0113623	12.7127	0	10.0271	13.6138	14.4971	0	0	0	10	17.5	17.5	0	0	0	middle
149	PC-5p-118810_35	TATTATAGTGTAACTTTTGCT	up	7.81161	2.96562	0.0114135	1.29655	10.1282	0	3.88966	0	7.47981	10.2958	12.6089	0	5	0	5	5	8	middle
150	bra-MIR5723-p3	TTGCAGCACATTTCACGAAGG	down	0.596693	-0.74494	0.011886	125.378	74.8122	123.334	112.8	140.001	91.2537	63.8341	69.3489	123	145	169	61	31	44	middle
151	PC-5p-26399_232	AATCACTAAACCCTAAACCCTTGG	up	3.55842	1.83124	0.01198	10.9994	39.1406	5.01357	15.5586	12.4261	38.895	39.1241	39.4028	5	20	15	26	19	25	middle
152	gma-MIR5368-p3_1ss3GA	CCAAGGGACAGTCTCAGGT	up	3.04828	1.608	0.0121063	3077.73	9381.79	3016.66	3144.79	3071.73	10739.5	9033.55	8372.31	3008.5	4042.5	3708	7179	4387	5312	high
153	bra-miR9563b-5p_L-1R+1_1ss7TC	AGAACCCGTCTCTTAACTTTTAAC	down	-inf	-inf	0.0125175	4.94197	0	6.01628	4.66759	4.14203	0	0	0	6	6	5	0	0	0	middle
154	PC-5p-159482_19	ATATATAAGAGACTTGGGTCAATC	down	-inf	-inf	0.0125175	4.94197	0	6.01628	4.66759	4.14203	0	0	0	6	6	5	0	0	0	low
155	bra-MIR5713-p5	TTTGCAGACCAGTTGGACTAC	down	0.161188	-2.63318	0.0125225	115.293	18.5838	107.29	127.581	111.006	47.8708	0	7.88056	107	164	134	32	0	5	middle
156	bra-MIR9552b-p5	CGGTGATGAAGAAGCTAGCGC	down	0.321048	-1.63914	0.0131051	195.259	62.6873	234.635	154.809	196.332	50.8627	47.3608	89.8384	234	199	237	34	23	57	middle
157	PC-5p-68075_83	TTTGTTTGTCGGAATTTCCTC	down	-inf	-inf	0.0132837	22.1117	0	20.0543	27.2276	19.0533	0	0	0	20	35	23	0	0	0	middle
158	bra-miR168a-3p	CCCGCCTTGTATCAAGTGAAT	up	1.47469	0.560407	0.0135014	1728.03	2548.3	1859.03	1509.19	1815.87	2601.48	2512.18	2531.24	1854	1940	2192	1739	1220	1606	high
159	ptc-miR6478_R+1_2ss10GA21GA	CCGACCTTAACTCAGTTGGTAG	down	-inf	-inf	0.0137663	4.69611	0	4.01085	4.27863	5.79884	0	0	0	4	5.5	7	0	0	0	low
160	bra-MIR5723-p5	TTCGTGAAATGTGCTGCAATA	down	0.683839	-0.548272	0.0137748	249.598	170.684	225.611	273.832	249.35	179.515	154.437	178.101	225	352	301	120	75	113	middle
161	PC-3p-87195_58	TTCAACAAACATGCATTGAGC	down	-inf	-inf	0.0143243	4.39474	0	4.01085	5.44553	3.72783	0	0	0	4	7	4.5	0	0	0	low
162	PC-5p-40184_155	ATAACTTGGTTTTGCTCCTAC	down	0.432213	-1.21019	0.014546	22.9628	9.92484	27.0733	19.4483	22.367	7.47981	14.4142	7.88056	27	25	27	5	7	5	middle
163	ath-miR394a	TTGGCATTCTGTCCACCTCC	up	1.82183	0.865387	0.0148533	1226.6	2234.66	1299.18	1094.94	1285.69	2551.61	2142.56	2009.81	1295.67	1407.5	1552	1705.67	1040.5	1275.17	high
164	aly-miR394a-5p	TTGGCATTCTGTCCACCTCC	up	1.82183	0.865387	0.0148533	1226.6	2234.66	1299.18	1094.94	1285.69	2551.61	2142.56	2009.81	1295.67	1407.5	1552	1705.67	1040.5	1275.17	high
165	bna-miR394a	TTGGCATTCTGTCCACCTCC	up	1.82183	0.865387	0.0148533	1226.6	2234.66	1299.18	1094.94	1285.69	2551.61	2142.56	2009.81	1295.67	1407.5	1552	1705.67	1040.5	1275.17	high
166	stu-MIR8005c-p5_2ss14AT19AT	TTAGGGTTTAGGGTTTAGTGTT	up	2.2999	1.20157	0.0149169	35.0049	80.5077	20.5556	38.8966	45.5623	85.2698	91.6328	64.6206	20.5	50	55	57	44.5	41	middle
167	stu-MIR8005a-p5_2ss6AG19AT	TTAGGGTTTAGGGTTTAGTGTT	up	2.2999	1.20157	0.0149169	35.0049	80.5077	20.5556	38.8966	45.5623	85.2698	91.6328	64.6206	20.5	50	55	57	44.5	41	middle
168	PC-5p-213607_11	CTTATGTTCGTCAGCATTTCC	down	-inf	-inf	0.0149844	4.95879	0	6.01628	3.88966	4.97044	0	0	0	6	5	6	0	0	0	low
169	bra-MIR824-p3	CCTTCTCATCGATGGTCTAGA	down	0.687386	-0.540807	0.0150507	1603.11	1101.95	1641.44	1454.73	1713.14	1148.9	1058.41	1098.55	1637	1870	2068	768	514	697	high
170	cca-MIR395c-p5_1ss8CT	GATCCTCTGAACACTTCATTG	up	2.41868	1.27422	0.0158326	18.4612	44.6518	28.076	13.2248	14.0829	44.8789	37.065	52.0117	28	17	17	30	18	33	middle
171	nta-miR408_R+1_2ss19GT20CT	TGCACTGCCTCTTCCCTGTTTT	down	0.0923053	-3.43744	0.0161189	364.844	33.677	344.265	449.969	300.297	34.9058	22.6508	43.4744	343.333	578.417	362.5	23.3333	11	27.5833	middle
172	PC-3p-165580_18	AGGGTGACATATGTTAACGGT	down	-inf	-inf	0.0162486	2.61746	0	3.00814	1.94483	2.89942	0	0	0	3	2.5	3.5	0	0	0	low
173	bra-miR160a-5p	TGCCTGGCTCCCTGTATGCCA	up	1.24239	0.313115	0.0171409	7394.24	9186.51	7765.01	7160.87	7256.84	9334.8	9682.19	8542.53	7744	9205	8760	6240	4702	5420	high
174	csi-miR482b-3p	TCTTGCCCACCCCTCCCATTCC	up	6.33004	2.66221	0.0174133	6.62725	41.9507	0	0	19.8817	32.9112	53.5383	39.4028	0	0	24	22	26	25	middle
175	PC-3p-47056_131	TAGCTACCACATATAATATG	up	inf	inf	0.0175282	0	16.5142	0	0	0	20.9435	14.4142	14.185	0	0	0	14	7	9	middle
176	ath-MIR414-p5_1ss18CT	ATCATCGTCATCATCATTATC	up	inf	inf	0.0178817	0	10.2974	0	0	0	12.7157	10.2958	7.88056	0	0	0	8.5	5	5	middle
177	bra-miR171e	TGATTGAGCCGCGCCAATATC	up	1.23839	0.308466	0.0179121	9722.65	12040.4	10128.9	8851.31	10187.7	12849.6	11558.1	11713.7	10101.5	11378	12298	8589.5	5613	7432	high
178	aly-miR159a-5p_L-1R+1_1ss10GT	AGCTCCTTTAAGTTCAAACGA	up	5.1731	2.37103	0.0180938	100.092	517.784	114.309	70.4029	115.563	629.8	513.761	409.789	114	90.5	139.5	421	249.5	260	middle
179	PC-3p-1230_3263	AAGCGAGAGCGGACCGCCT	up	457.703	8.83827	0.0182525	4.97044	2274.98	0	0	14.9113	2830.36	2240.37	1754.21	0	0	18	1892	1088	1113	high
180	PC-5p-74871_73	TTAGGTAGGGTTCTTAGCGGA	up	inf	inf	0.0185604	0	11.4742	0	0	0	8.97577	14.4142	11.0328	0	0	0	6	7	7	middle
181	PC-3p-46148_134	TGACACATGCAGAGCCGTGAC	down	0.611008	-0.710736	0.0192068	22.4384	13.71	20.0543	24.8938	22.367	10.4717	16.4733	14.185	20	32	27	7	8	9	middle
182	bra-miR162-3p	TCGATAAACCTCTGCATCCAG	up	1.19011	0.2511	0.019232	34925.8	41565.6	35939.3	35086.3	33751.7	39209.2	43561.6	41926.2	35842	45102	40743	26210	21155	26601	high
183	PC-5p-106248_42	CGGAAGTTAAGAAACTGTTTC	down	-inf	-inf	0.0192628	9.5766	0	7.01899	10.1131	11.5977	0	0	0	7	13	14	0	0	0	middle
184	sly-miR168a-3p_L+1_1ss10GC	TCCTGCCTTCCATCAACTGAAT	down	-inf	-inf	0.0198223	11.6982	0	15.0407	10.1131	9.94087	0	0	0	15	13	12	0	0	0	middle
185	aly-miR858-3p_L+1R-1_1ss8GA	AGGTCGAACAGACAACGAAGA	down	0.473357	-1.079	0.0211621	113.816	53.8754	125.339	91.0181	125.089	59.8385	57.6566	44.1311	125	117	151	40	28	28	middle
186	bra-miR396-3p_L-1	CTCAAGAAAGCTGTGGGAAA	up	1.16504	0.220384	0.0216026	1052.46	1226.16	1114.01	987.974	1055.39	1247.63	1177.84	1253.01	1111	1270	1274	834	572	795	middle
187	gma-miR6300	GTCGTTGTAGTATAGTGG	up	7.7073	2.94623	0.0223281	37.7243	290.753	38.6045	38.1187	36.4499	366.511	264.603	241.145	38.5	49	44	245	128.5	153	middle
188	csi-miR3952-3p	TGAAGGGCCTTTCTAGAGCAC	up	6.1587	2.62263	0.0226285	15.7397	96.9362	0	0	47.2191	73.3021	127.668	89.8384	0	0	57	49	62	57	middle
189	bra-miR156a-3p	GCTTACTCTCTCTCTGTCACC	up	inf	inf	0.0227347	0	68.7378	0	0	0	89.7577	59.7158	56.74	0	0	0	60	29	36	middle
190	ath-miR393b-3p_1ss16TC	ATCATGCGATCTCTTCGGATT	up	3.19546	1.67602	0.0236998	32.7315	104.592	34.0923	33.4511	30.651	127.157	96.7807	89.8384	34	43	37	85	47	57	middle
191	PC-5p-144429_24	AAAATAAACTCTCAACTAAAAATT	down	-inf	-inf	0.0237859	8.87359	0	8.02171	7.00139	11.5977	0	0	0	8	9	14	0	0	0	middle
192	PC-5p-19645_296	TCACTAAACCCTAAACCCTTG	up	2.57895	1.36678	0.0238292	8.24855	21.2726	11.5312	7.00139	6.21305	15.7076	23.6804	24.4297	11.5	9	7.5	10.5	11.5	15.5	middle
193	PC-5p-2944_1308	ATCCCGGGAAGATCAGACGTTGAT	down	0.627856	-0.671494	0.023977	282.446	177.335	256.193	324.398	266.747	136.881	189.443	205.683	255.5	417	322	91.5	92	130.5	middle
194	PC-5p-108221_41	ATATTGTTGAAACAGGAGGGCACC	down	-inf	-inf	0.0240656	8.91071	0	8.02171	11.669	7.04145	0	0	0	8	15	8.5	0	0	0	middle
195	PC-5p-128988_30	AAGAGAAGAAGATATTTGGAAC	down	-inf	-inf	0.0243448	4.3943	0	5.51492	3.11173	4.55623	0	0	0	5.5	4	5.5	0	0	0	low
196	ath-miR857	TTTTGTATGTTGAAGGTGTAT	down	-inf	-inf	0.0250261	74.4147	0	93.2523	52.1215	77.8702	0	0	0	93	67	94	0	0	0	middle
197	bra-MIR860-p5	GGTCAAGTGTAATGTATGTAGTCC	down	0.626093	-0.675551	0.0251618	100.298	62.7956	92.2496	116.69	91.9531	62.8304	51.4791	74.0773	92	150	111	42	25	47	middle
198	PC-5p-76736_70	GGCGGGCTGCTTGAGCCA	up	inf	inf	0.0252952	0	43.0022	0	0	0	41.8869	55.5974	31.5222	0	0	0	28	27	20	middle
199	csi-miR393b-5p_L-1R+1_1ss22CT	TCCAAAGGGATCGCATTGATTT	up	1.78539	0.836239	0.0264703	59.8332	106.826	65.1764	63.7904	50.5328	101.725	92.6624	126.089	65	82	61	68	45	80	middle
200	lja-miR168-3p_L-1R+1	CCCGCCTTGCATCAACTGAATT	down	0.667434	-0.583303	0.0270705	161.764	107.967	171.965	175.813	137.515	94.9936	122.52	106.388	171.5	226	166	63.5	59.5	67.5	middle
201	sly-miR168b-3p_R+1	CCCGCCTTGCATCAACTGAATT	down	0.667434	-0.583303	0.0270705	161.764	107.967	171.965	175.813	137.515	94.9936	122.52	106.388	171.5	226	166	63.5	59.5	67.5	middle
202	ath-miR164a_R+1	TGGAGAAGCAGGGCACGTGCAT	down	0.153224	-2.70629	0.0275872	10.2864	1.57611	10.0271	10.8911	9.94087	0	0	4.72834	10	14	12	0	0	3	middle
203	bna-MIR156b-p3	GCTCTCTATACTTCTGTCACC	down	-inf	-inf	0.028484	15.0885	0	10.0271	18.6704	16.5681	0	0	0	10	24	20	0	0	0	middle
204	PC-5p-134392_27	AGCGGAATGTAAGAAACTGTCTCT	down	-inf	-inf	0.028484	7.54427	0	5.01357	9.33519	8.28406	0	0	0	5	12	10	0	0	0	low
205	ath-miR408-5p_L+3	GAGACAGGGAACAAGCAGAGCATG	down	0.195404	-2.35547	0.0293954	287.998	56.276	252.684	371.074	240.238	56.8465	47.3608	64.6206	252	477	290	38	23	41	middle
206	PC-5p-104866_43	AAAAATCCAGTGAAATAAACCCTC	down	-inf	-inf	0.0294294	3.15672	0	3.5095	3.88966	2.07102	0	0	0	3.5	5	2.5	0	0	0	low
207	bra-miR156b-3p_1ss15TC	GCTCACTCTCTATCCGTCACC	up	inf	inf	0.0302837	0	23.233	0	0	0	26.9273	27.7987	14.9731	0	0	0	18	13.5	9.5	middle
208	PC-5p-21562_275	TTAACAGCATTCCCACAGGATA	up	4.79586	2.26179	0.0306569	7.10317	34.0658	9.02442	8.55725	3.72783	23.1874	41.1833	37.8267	9	11	4.5	15.5	20	24	middle
209	bra-miR5721_L-1R+2_1ss13AG	AAAATGGAGTGGGAAATGGAGT	up	1.24597	0.317274	0.0307747	79.4332	98.9718	74.2008	75.4594	88.6394	100.229	92.6624	104.023	74	97	107	67	45	66	middle
210	PC-5p-21905_271	AGAGAAGAAGATATTTGGAAC	up	9.81947	3.29565	0.0313842	4.15484	40.7983	7.01899	5.44553	0	52.3587	43.2425	26.7939	7	7	0	35	21	17	middle
211	csi-miR12105-5p	TTTCTTGAGACAAAACATGCATC	up	5.36458	2.42346	0.0317596	13.5306	72.5861	0	0	40.5919	68.8142	63.8341	85.1101	0	0	49	46	31	54	middle
212	PC-5p-740_6264	GTAGGTAGACGCACTGTTTCTCA	up	3.18296	1.67037	0.0317738	480.57	1529.64	435.178	599.786	406.747	1107.01	1674.1	1807.8	434	771	491	740	813	1147	high
213	mtr-miR172b_L+2	AAAGAATCTTGATGATGCTGCAT	down	0.371242	-1.42957	0.0319212	77.86	28.9049	69.1872	96.4636	67.9293	28.4233	26.7691	31.5222	69	124	82	19	13	20	middle
214	PC-5p-152212_21	GAACAAAAAATAAAAGCATTACTC	up	3.19054	1.6738	0.0319394	1.52593	4.86855	2.50678	0	2.07102	4.48789	6.17749	3.94028	2.5	0	2.5	3	3	2.5	low
215	PC-3p-76342_71	TGCTCATTCTCGTTCTGTCATA	down	-inf	-inf	0.0320151	18.718	0	13.0353	24.8938	18.2249	0	0	0	13	32	22	0	0	0	middle
216	hbr-MIR6173-p3_1ss4CT	CAGTGCTGTAGCTAACGCGTT	down	0.431313	-1.21319	0.0320428	219.904	94.8474	262.711	162.977	234.025	141.368	76.1891	66.9848	262	209.5	282.5	94.5	37	42.5	middle
217	PC-3p-154533_21	ACATATACAATATTCTACCGA	down	-inf	-inf	0.0320454	3.06072	0	3.5095	1.94483	3.72783	0	0	0	3.5	2.5	4.5	0	0	0	low
218	nta-MIR172e-p3_2ss15CG19TA	ATTGGAACGATACAGAGAA	up	inf	inf	0.0325213	0	8.06677	0	0	0	5.23587	10.2958	8.66862	0	0	0	3.5	5	5.5	middle
219	bra-miR9553-3p	TAATCAGCTCCAGCTATGTACA	up	14.2748	3.8354	0.0325954	1.29655	18.5081	0	3.88966	0	17.9515	12.355	25.2178	0	5	0	12	6	16	middle
220	cas-MIR398a-p5_1ss5CT	TCGATATGAGAACACATGTGC	down	-inf	-inf	0.0327694	63.4283	0	67.1818	81.6829	41.4203	0	0	0	67	105	50	0	0	0	middle
221	bra-MIR5725-p5	AAAAATTACTTAAGAACACAC	down	0.448205	-1.15777	0.0331022	419.619	188.075	365.99	525.882	366.984	176.523	154.437	233.265	365	676	443	118	75	148	middle
222	ath-miR159b-3p	TTTGGATTGAAGGGAGCTCTT	up	1.43562	0.521676	0.0334223	372.805	535.206	372.007	363.683	382.724	589.409	478.756	537.454	371	467.5	462	394	232.5	341	middle
223	ptc-miR6478_2ss20TC21GA	CCGACCTTAGCTCAGTTGGCA	down	0.418741	-1.25587	0.0337095	27.26	11.4149	33.0895	28.3945	20.2959	8.97577	10.2958	14.9731	33	36.5	24.5	6	5	9.5	middle
224	bra-miR9554-3p_1ss2CT	TTATATCCAAGTATCATTCCT	down	-inf	-inf	0.034397	12.2177	0	12.0326	16.3366	8.28406	0	0	0	12	21	10	0	0	0	middle
225	sly-MIR9479-p5_2ss1GA18GC	ATGTCACGGGTTCAAATCC	up	2.08096	1.05725	0.0350004	2.87677	5.98644	3.00814	2.72276	2.89942	5.23587	7.20708	5.51639	3	3.5	3.5	3.5	3.5	3.5	low
226	sly-MIR9479-p3_2ss1GA18GC_2	ATGTCACGGGTTCAAATCC	up	2.08096	1.05725	0.0350004	2.87677	5.98644	3.00814	2.72276	2.89942	5.23587	7.20708	5.51639	3	3.5	3.5	3.5	3.5	3.5	low
227	bra-MIR5718-p5	GATGCATAACCAGTAGATATG	down	0.460063	-1.1201	0.0357205	115.037	52.9242	95.2578	145.473	104.379	52.3587	37.065	69.3489	95	187	126	35	18	44	middle
228	PC-5p-59372_100	ATAGAGTGAAATATAGAGTAATCC	down	0.197818	-2.33775	0.0357309	11.9512	2.36417	9.52578	15.5586	10.7693	0	0	7.09251	9.5	20	13	0	0	4.5	middle
229	aly-MIR172a-p5	GCTGCTGTGGCATCATCAAGA	down	0.480761	-1.05661	0.0357584	90.7706	43.6389	108.293	89.4622	74.5565	40.391	43.2425	47.2834	108	115	90	27	21	30	middle
230	bra-MIR5713-p3	TACCTAGCTCCGGTAGTCCAAC	down	-inf	-inf	0.0362034	30.1098	0	20.0543	40.4525	29.8226	0	0	0	20	52	36	0	0	0	middle
231	ath-miR170-5p	TATTGGCCTGGTTCACTCAGA	up	1.59779	0.676081	0.0367853	161.64	258.267	178.483	141.584	164.853	290.217	271.81	212.775	178	182	199	194	132	135	middle
232	bra-MIR5720-p5	TCACAAAACCATAATACTGTA	down	0.611132	-0.710444	0.037305	86.0926	52.614	96.2605	69.236	92.7815	58.3425	41.1833	58.3162	96	89	112	39	20	37	middle
233	ath-miR164b-3p_1ss16AC	CATGTGCCCATCTTCCCCATC	up	1.87847	0.909555	0.0382961	230.453	432.899	238.646	210.82	241.895	510.123	358.295	430.279	238	271	292	341	174	273	middle
234	mdm-MIR11011b-p5_2ss14AC19GA	ATCCAAACACCATCTTGAAGA	down	0.77754	-0.363012	0.0383466	60.6484	47.1566	57.656	63.4015	60.8878	53.8546	44.272	43.3431	57.5	81.5	73.5	36	21.5	27.5	middle
235	PC-3p-50932_120	TGGCATTGGTAGTAATGAGTGT	up	inf	inf	0.0385666	0	39.3433	0	0	0	29.9192	32.9466	55.1639	0	0	0	20	16	35	middle
236	PC-3p-130884_29	ATTTATAGAGGCAAATATAGC	down	-inf	-inf	0.0388647	4.18511	0	5.01357	5.05656	2.48522	0	0	0	5	6.5	3	0	0	0	low
237	PC-3p-108104_41	AAGGACTCAAGACCAAGGACCTCC	down	0.161429	-2.63103	0.0390726	21.2598	3.43194	16.0434	30.3394	17.3965	0	10.2958	0	16	39	21	0	5	0	middle
238	bra-miR395a-3p	CTGAAGTGTTTGGGGGAACTC	down	-inf	-inf	0.0391309	3.76688	0	5.26425	2.72276	3.31362	0	0	0	5.25	3.5	4	0	0	0	middle
239	bra-MIR9552a-p3	TCTTAATGTCTTCGATCGCAG	down	-inf	-inf	0.0400304	12.0906	0	17.0461	10.1131	9.11247	0	0	0	17	13	11	0	0	0	middle
240	ath-miR8175_L-2	TCCCCGGCAACGGCGCCA	down	0.375293	-1.41391	0.0401569	811.565	304.575	921.494	566.335	946.868	399.422	257.396	256.906	919	728	1143	267	125	163	middle
241	mtr-miR156b-5p_L+2	CTTGACAGAAGAGAGTGAGCAC	down	0.47356	-1.07838	0.0406962	58.2749	27.5967	70.1899	59.9008	44.7339	22.4394	28.8283	31.5222	70	77	54	15	14	20	middle
242	cas-miR858	TTTCGTTGTCTGTTCGACCTT	down	0.771064	-0.375078	0.0414784	329.155	253.799	366.993	306.505	313.966	282.737	253.277	225.384	366	394	379	189	123	143	middle
243	csi-miR398a-3p_2ss19CT21TC	TGTGTTCTCAGGTCACCCTTC	down	-inf	-inf	0.0421658	26.9825	0	28.076	36.3035	16.5681	0	0	0	28	46.6667	20	0	0	0	middle
244	gma-miR6300_R+2	GTCGTTGTAGTATAGTGGTA	up	1.78193	0.833442	0.042478	31.9714	56.9709	23.5638	27.6166	44.7339	66.5703	48.3904	55.952	23.5	35.5	54	44.5	23.5	35.5	middle
245	aly-MIR169d-p5_1ss11GT	TAGAGAATGATATTGAGCCAA	down	-inf	-inf	0.0426475	7.67774	0	5.51492	10.8911	6.62725	0	0	0	5.5	14	8	0	0	0	middle
246	PC-5p-133180_28	CTTTAACAACACTCCTCCAGA	down	-inf	-inf	0.0435588	8.21187	0	10.0271	4.66759	9.94087	0	0	0	10	6	12	0	0	0	middle
247	PC-5p-52974_114	GAGTGATGAACAAAAAATAAAAGC	down	0.335298	-1.57648	0.0441811	24.1802	8.10756	17.0461	25.6718	29.8226	11.9677	12.355	0	17	33	36	8	6	0	middle
248	lja-miR1511-3p_2ss5AT24CT	AACCTGGCTCTGATACCATGAAGT	down	0.456079	-1.13265	0.0442567	1011.96	461.532	850.301	1285.92	899.649	382.966	446.839	554.792	848	1653	1086	256	217	352	middle
249	PC-3p-47380_130	TTTTGTTCATTACTCCATTTC	down	0.713131	-0.487761	0.0442656	13.9204	9.92708	12.5339	15.5586	13.6687	9.72375	8.23666	11.8208	12.5	20	16.5	6.5	4	7.5	middle
250	bna-MIR166b-p3_1ss11TC	ATGATGATGACGATGATGATA	up	inf	inf	0.0445628	0	15.5863	0	0	0	20.9435	9.26624	16.5492	0	0	0	14	4.5	10.5	middle
251	bra-miR156a-5p_L+1	TTGACAGAAGAGAGTGAGCAC	up	1.33291	0.414575	0.0447953	15990.1	21313.3	17377.5	13626.3	16966.6	24018	20504.5	19417.5	17330.5	17516	20481	16055.2	9957.7	12319.9	high
252	bna-miR156b_1ss6AG	TTGACGGAAGATAGAGAGCAC	up	2.71024	1.43842	0.0453904	28.6956	77.7719	2.50678	39.6745	43.9055	64.3264	85.4553	83.534	2.5	51	53	43	41.5	53	middle
253	ath-miR157d_L+1_1ss6AG	TTGACGGAAGATAGAGAGCAC	up	2.71024	1.43842	0.0453904	28.6956	77.7719	2.50678	39.6745	43.9055	64.3264	85.4553	83.534	2.5	51	53	43	41.5	53	middle
254	PC-5p-60949_96	CGTTTGGCGTTACTCGAACCC	down	0.193386	-2.37044	0.0454007	19.0168	3.6776	20.0543	17.1145	19.8817	0	0	11.0328	20	22	24	0	0	7	middle
255	peu-MIR2916-p3_2ss18TC19GA	CGATGCCGACCAGGGATCAGCGGA	down	0.752001	-0.411194	0.045687	2650.7	1993.33	2568.95	2691.65	2691.49	1729.33	1974.74	2275.91	2562	3460	3249	1156	959	1444	high
256	csi-miR482e-3p	TTGCCAACTCCTCCCATGCCGA	up	5.42149	2.43869	0.045799	9.11247	49.4031	0	0	27.3374	47.8708	51.4791	48.8595	0	0	33	32	25	31	middle
257	ath-miR164a_1ss21AT	TGGAGAAGCAGGGCACGTGCT	down	0.248378	-2.00939	0.0462704	54.0225	13.418	43.1167	75.4594	43.4913	5.23587	21.6212	13.397	43	97	52.5	3.5	10.5	8.5	middle
258	ptc-miR164a_1ss21AT	TGGAGAAGCAGGGCACGTGCT	down	0.248378	-2.00939	0.0462704	54.0225	13.418	43.1167	75.4594	43.4913	5.23587	21.6212	13.397	43	97	52.5	3.5	10.5	8.5	middle
259	bra-miR162-5p	GGAGGCAGCGGTTCATCGATC	down	0.708171	-0.49783	0.0465253	105.386	74.6311	92.2496	111.244	112.663	85.2698	80.3074	58.3162	92	143	136	57	39	37	middle
260	ath-MIR5658-p5_1ss5GA	AGATAATGATGATGATGATGA	down	-inf	-inf	0.0468532	6.63883	0	9.52578	5.83449	4.55623	0	0	0	9.5	7.5	5.5	0	0	0	low
261	ath-MIR5658-p3_1ss5GA	AGATAATGATGATGATGATGA	down	-inf	-inf	0.0468532	6.63883	0	9.52578	5.83449	4.55623	0	0	0	9.5	7.5	5.5	0	0	0	low
262	PC-5p-153799_21	TTTAACAACACTCCTCCAGAA	down	-inf	-inf	0.0473821	6.22082	0	9.02442	4.66759	4.97044	0	0	0	9	6	6	0	0	0	low
263	ath-miR8175_L+2_1ss4AT	TCGTTCCCCGGCAACGGCGCCA	down	0.20246	-2.30429	0.0493592	7.38894	1.49596	6.51764	7.77932	7.86986	4.48789	0	0	6.5	10	9.5	3	0	0	low
Following miRNAs do not show significant difference (p-value<=0.05).
264	PC-5p-128850_30	AAATATTGTTGAAACAGGAGGGCA	down	-inf	-inf	0.0503515	5.04301	0	4.01085	7.39036	3.72783	0	0	0	4	9.5	4.5	0	0	0	low
265	ptc-miR6478_R+2_1ss21GA	CCGACCTTAGCTCAGTTGGTAGA	down	0.739282	-0.435804	0.0510371	555.913	410.976	508.877	633.237	525.624	341.079	445.809	446.04	507.5	814	634.5	228	216.5	283	middle
266	ptc-miR167f-3p_1ss8GC	AGATCATCTGGCAGTTTCACC	up	4.87754	2.28615	0.0510684	4.14203	20.2029	0	0	12.4261	17.9515	20.5916	22.0656	0	0	15	12	10	14	middle
267	ath-miR167c-5p	TAAGCTGCCAGCATGATCTTG	up	1.9178	0.939452	0.051527	132.574	254.249	135.366	144.306	118.048	315.648	229.597	217.504	135	185.5	142.5	211	111.5	138	middle
268	PC-5p-134993_27	TCGGAAAAGCCTCGGAATATTC	down	-inf	-inf	0.0523957	7.37123	0	9.52578	3.88966	8.69826	0	0	0	9.5	5	10.5	0	0	0	low
269	gma-miR6300_R+1	GTCGTTGTAGTATAGTGGT	up	5.82127	2.54133	0.053462	24.0013	139.718	24.5665	22.1711	25.2664	192.979	127.668	98.507	24.5	28.5	30.5	129	62	62.5	middle
270	bra-miR5717_L+1R-1	AGTTTGGATTGTTTGCCTTGG	down	0.350748	-1.5115	0.0540829	22.2286	7.79664	23.0624	17.1145	26.509	8.97577	14.4142	0	23	22	32	6	7	0	middle
271	PC-5p-6633_686	AAAGTACAACTTTGTAAAACT	up	1.95221	0.965111	0.0558841	104.31	203.635	106.288	96.4636	110.178	252.818	189.443	168.644	106	124	133	169	92	107	middle
272	PC-5p-73785_74	AACAGCATTCCCACAGGACAAACT	down	0.220116	-2.18367	0.0560895	11.934	2.62685	11.0298	14.0028	10.7693	0	0	7.88056	11	18	13	0	0	5	middle
273	bol-miR398a-3p_R+1_1ss19CT	TGTGTTCTCAGGTCACCCTTTC	down	-inf	-inf	0.0562335	15.0228	0	8.02171	16.3366	20.7102	0	0	0	8	21	25	0	0	0	middle
274	PC-3p-120340_34	AATGGATTGAGTTGACCCATGACC	down	-inf	-inf	0.0574688	6.92426	0	6.51764	10.1131	4.14203	0	0	0	6.5	13	5	0	0	0	middle
275	csi-miR482d-3p	TCCCTACTCCACCCATGCCATA	up	4.66053	2.22049	0.0582199	24.0238	111.963	0	0	72.0713	98.7335	117.372	119.785	0	0	87	66	57	76	middle
276	PC-5p-32234_193	TAACTAAAAAAGCTAAGAACCGGT	up	35.1743	5.13645	0.0585164	1.29655	45.6054	0	3.88966	0	29.9192	39.1241	67.7728	0	5	0	20	19	43	middle
277	PC-3p-120105_34	ATATTATGTTAAGAGATCCAACCT	down	-inf	-inf	0.058651	3.39877	0	5.01357	3.11173	2.07102	0	0	0	5	4	2.5	0	0	0	low
278	PC-5p-144607_24	GAGTAATGAACAAAAAATAAAAGC	down	-inf	-inf	0.0591527	7.23449	0	5.01357	10.8911	5.79884	0	0	0	5	14	7	0	0	0	middle
279	bna-MIR6029-p5_2	CAAGCCTCAAATAAACAATCCCAAC	up	4.51311	2.17412	0.0594724	2.00543	9.05072	6.01628	0	0	8.97577	10.2958	7.88056	6	0	0	6	5	5	middle
280	bna-MIR6029-p5_1	AAGAGATACACAAGCCAAGCC	up	4.51311	2.17412	0.0594724	2.00543	9.05072	6.01628	0	0	8.97577	10.2958	7.88056	6	0	0	6	5	5	middle
281	gma-miR166a-5p_R+1	GGAATGTTGTCTGGCTCGAGGC	down	-inf	-inf	0.0610638	7.69672	0	10.0271	9.33519	3.72783	0	0	0	10	12	4.5	0	0	0	middle
282	bra-miR9552a-5p	CTATCGGTCTACTCGGTCAGC	down	0.643059	-0.636976	0.0614837	113.769	73.1605	134.364	91.796	115.148	61.3344	76.1891	81.9578	134	118	139	41	37	52	middle
283	PC-5p-171940_17	TTTGACAAATGTACAACTTGGT	down	-inf	-inf	0.0616522	3.0818	0	2.50678	4.66759	2.07102	0	0	0	2.5	6	2.5	0	0	0	low
284	bna-miR169n	CAGCCAAGGATGACTTGCCGG	up	3.67186	1.87651	0.0618305	1.50787	5.53669	1.67119	2.85242	0	7.28035	6.17749	3.15222	1.66667	3.66667	0	4.86667	3	2	middle
285	ath-miR169b-5p	CAGCCAAGGATGACTTGCCGG	up	3.67186	1.87651	0.0618305	1.50787	5.53669	1.67119	2.85242	0	7.28035	6.17749	3.15222	1.66667	3.66667	0	4.86667	3	2	middle
286	aly-miR169b-5p	CAGCCAAGGATGACTTGCCGG	up	3.67186	1.87651	0.0618305	1.50787	5.53669	1.67119	2.85242	0	7.28035	6.17749	3.15222	1.66667	3.66667	0	4.86667	3	2	middle
287	bra-miR164e-3p	CACGTGCTCCCCTCCTCCAAC	up	1.88363	0.913516	0.0621385	8.68764	16.3643	11.0298	10.8911	4.14203	17.9515	18.5325	12.6089	11	14	5	12	9	8	middle
288	ppe-miR1511-3p_L+1R-4	AACCTGGCTCTGATACCA	down	0.44456	-1.16955	0.062212	93.399	41.5215	112.805	63.0125	104.379	53.8546	36.0354	34.6745	112.5	81	126	36	17.5	22	middle
289	cas-miR5139_L-1	AACCTGGCTCTGATACCA	down	0.44456	-1.16955	0.062212	93.399	41.5215	112.805	63.0125	104.379	53.8546	36.0354	34.6745	112.5	81	126	36	17.5	22	middle
290	cme-miR156a_L+1R+1	TTGACAGAAGAGAGTGAGCACC	down	0.616564	-0.697676	0.0661732	17.3751	10.7129	14.038	19.4483	18.6391	7.47981	14.4142	10.2447	14	25	22.5	5	7	6.5	middle
291	gma-miR156a_L+1R+1	TTGACAGAAGAGAGTGAGCACC	down	0.616564	-0.697676	0.0661732	17.3751	10.7129	14.038	19.4483	18.6391	7.47981	14.4142	10.2447	14	25	22.5	5	7	6.5	middle
292	ath-MIR414-p3_2ss15CT19AT	ATCGTCATCATCATTATCTTC	up	inf	inf	0.0672942	0	7.83116	0	0	0	8.22779	11.3254	3.94028	0	0	0	5.5	5.5	2.5	middle
293	ath-MIR414-p5_2ss15CT19AT	ATCGTCATCATCATTATCTTC	up	inf	inf	0.0672942	0	7.83116	0	0	0	8.22779	11.3254	3.94028	0	0	0	5.5	5.5	2.5	middle
294	ath-miR167c-5p_L+1R+2_2ss2TG22GT	TGAAGCTGCCAGCATGATCTTTTC	up	1.97363	0.980853	0.0678677	14.8764	29.3605	18.0488	11.669	14.9113	20.9435	30.8875	36.2506	18	15	18	14	15	23	middle
295	ath-miR166a-3p_1ss21CT	TCGGACCAGGCTTCATTCCCT	up	1.48693	0.572333	0.0689057	818.971	1217.75	825.734	924.961	706.216	983.595	1419.79	1249.86	823.5	1189	852.5	657.5	689.5	793	middle
296	ath-miR165a-3p_2ss17CT21CT	TCGGACCAGGCTTCATTCCCT	up	1.48693	0.572333	0.0689057	818.971	1217.75	825.734	924.961	706.216	983.595	1419.79	1249.86	823.5	1189	852.5	657.5	689.5	793	middle
297	csi-miR482f-3p_L+1	TTTTTCCCACACCTCCCATCCC	up	3.97912	1.99245	0.069119	35.7966	142.439	0	4.66759	102.722	113.693	154.437	159.187	0	6	124	76	75	101	middle
298	PC-3p-58071_102	AAGTTATATTAAGTCTTAAGTAGT	down	0.672569	-0.572247	0.0691712	8.53016	5.73712	8.02171	10.1131	7.45565	4.48789	7.20708	5.51639	8	13	9	3	3.5	3.5	middle
299	ath-MIR159a-p3_1ss11CT	TTGCATATCTTAGGAGCTTT	up	2.37148	1.24579	0.0701788	28.4667	67.5082	30.5828	23.338	31.4794	86.0178	70.0116	46.4953	30.5	30	38	57.5	34	29.5	middle
300	ath-miR159c_R+1_1ss20CT	TTTGGATTGAAGGGAGCTCTTT	up	1.46892	0.554755	0.0705937	781.828	1148.44	686.859	929.629	728.997	1124.96	955.452	1364.91	685	1195	880	752	464	866	middle
301	gma-miR6300_R+5_1	GTCGTTGTAGTATAGTGGTAAGT	up	1.286	0.362885	0.071492	105.626	135.834	107.29	108.522	101.066	118.181	148.26	141.062	107	139.5	122	79	72	89.5	middle
302	gma-miR6300_R+5_2	GTCGTTGTAGTATAGTGGTGAGT	up	1.286	0.362885	0.071492	105.626	135.834	107.29	108.522	101.066	118.181	148.26	141.062	107	139.5	122	79	72	89.5	middle
303	bna-MIR166f-p5	GGAATGTTGTCTGGATCGAGG	down	0.240527	-2.05573	0.071701	10.3659	2.49327	10.5285	8.55725	12.0119	7.47981	0	0	10.5	11	14.5	5	0	0	middle
304	PC-3p-95039_51	AAACCCGAATCTAACATGGTATCA	down	0.203625	-2.29601	0.0729012	18.0606	3.6776	24.0651	21.0042	9.11247	0	0	11.0328	24	27	11	0	0	7	middle
305	PC-5p-2981_1290	AAAACAAACATGAACTTTGGGGCT	down	0.625096	-0.677851	0.0730962	185.412	115.9	177.48	227.156	151.598	83.7739	144.142	119.785	177	292	183	56	70	76	middle
306	PC-5p-110635_39	AATAGAGTGGAATATAGAGTAATC	down	-inf	-inf	0.0732565	11.0667	0	5.01357	12.4469	15.7397	0	0	0	5	16	19	0	0	0	middle
307	PC-5p-941_4635	TATGAGAGTATTATAAAGTCAC	down	0.886291	-0.174148	0.0734166	407.342	361.023	397.075	410.748	414.203	384.462	364.472	334.136	396	528	500	257	177	212	middle
308	PC-3p-159129_19	AAAAAACAACATTGCAAATCA	down	-inf	-inf	0.0759163	4.10178	0	4.01085	6.22346	2.07102	0	0	0	4	8	2.5	0	0	0	low
309	PC-5p-124932_31	AAACTCTGAACCCTTGGATAAATC	down	-inf	-inf	0.0766009	2.84269	0	4.51221	1.94483	2.07102	0	0	0	4.5	2.5	2.5	0	0	0	low
310	gma-MIR5368-p3_2ss4GA22GC	GCCAAGGGACAGTCTCAGGTAC	down	0.745925	-0.422898	0.0769569	188.753	140.795	176.979	173.479	215.8	167.548	138.994	115.844	176.5	223	260.5	112	67.5	73.5	middle
311	PC-3p-129132_30	AAGAGACACAGGGGCATATTGAGT	down	-inf	-inf	0.0772134	8.40476	0	7.01899	13.2248	4.97044	0	0	0	7	17	6	0	0	0	middle
312	bna-MIR169c-p3_2ss12GC17TG	TAAAAGTTACTCTAGGGA	down	0.606224	-0.722077	0.0804378	35.3075	21.4043	38.1031	27.2276	40.5919	29.9192	18.5325	15.7611	38	35	49	20	9	10	middle
313	bra-miR171a_R-1	TTGAGCCGTGCCAATATCAC	up	1.24316	0.314008	0.0824292	80.1049	99.583	76.9583	80.516	82.8406	108.831	102.443	87.4742	76.75	103.5	100	72.75	49.75	55.5	middle
314	gma-miR403a_1ss21GC	TTAGATTCACGCACAAACTTC	down	0.668736	-0.580491	0.0846852	20.1724	13.49	16.5448	24.5049	19.4675	14.9596	11.3254	14.185	16.5	31.5	23.5	10	5.5	9	middle
315	PC-5p-162502_19	TTTCCCGCTTAAATAATTTAAACC	down	-inf	-inf	0.0868102	8.66407	0	7.01899	14.0028	4.97044	0	0	0	7	18	6	0	0	0	middle
316	bra-miR5720	TTGTGATTTGGTTGGAATATC	down	0.316396	-1.6602	0.0875604	97.0676	30.7118	100.271	83.2388	107.693	74.7981	0	17.3372	100	107	130	50	0	11	middle
317	aly-miR857-5p	AAACTTTCACCATACAAAATA	down	-inf	-inf	0.0879165	3.54647	0	2.50678	2.3338	5.79884	0	0	0	2.5	3	7	0	0	0	low
318	bra-miR5711	TGTTTTGTGGGTTTCTACCGA	down	0.885242	-0.175857	0.0891519	1156.85	1024.09	1182.2	1221.35	1066.99	1030.72	1050.17	991.375	1179	1570	1288	689	510	629	high
319	aly-MIR4234-p5_2ss8AG23TC	ATTATGGGCTTCCAACTTAAAACC	down	0.395407	-1.33859	0.0900558	47.8193	18.9081	33.0895	67.2911	43.0771	11.2197	22.6508	22.8536	33	86.5	52	7.5	11	14.5	middle
320	PC-3p-43886_141	AAAGGACAATACCAAACAAAAGGG	down	0.29704	-1.75127	0.09045	25.7033	7.63491	14.038	36.5628	26.509	0	10.2958	12.6089	14	47	32	0	5	8	middle
321	ath-MIR169g-p3_1ss12TG_1	ATAATGATGATGACGATGATG	up	inf	inf	0.0905698	0	13.0177	0	0	0	7.47981	10.2958	21.2775	0	0	0	5	5	13.5	middle
322	ath-MIR169g-p3_1ss12TG_2	ATAATGATGATGACGATGATGA	up	inf	inf	0.0905698	0	13.0177	0	0	0	7.47981	10.2958	21.2775	0	0	0	5	5	13.5	middle
323	PC-3p-179617_15	AATTAAAAGCTAAGAGACTGTATC	down	-inf	-inf	0.0911928	7.07324	0	11.5312	3.88966	5.79884	0	0	0	11.5	5	7	0	0	0	middle
324	bra-miR9558-5p	AGAGATGTCTGGCTTGCAACA	up	2.72573	1.44664	0.0926811	9.84354	26.8308	8.02171	13.2248	8.28406	35.9031	28.8283	15.7611	8	17	10	24	14	10	middle
325	PC-5p-46250_134	CCAAAATTGAGAAAATGGAGT	down	0.17713	-2.49712	0.0944178	7.41506	1.31343	3.5095	11.28	7.45565	0	0	3.94028	3.5	14.5	9	0	0	2.5	middle
326	PC-5p-1073_3836	TGAACCCTTGAATAAATCATA	down	0.743941	-0.42674	0.0951383	252.635	187.945	269.73	206.93	281.244	204.199	152.378	207.259	269	266	339.5	136.5	74	131.5	middle
327	PC-3p-12436_425	GTCTGATCTTCCCGGGATGATAGG	down	0.681235	-0.553775	0.0951919	250.916	170.933	243.158	304.56	205.03	132.393	177.088	203.319	242.5	391.5	247.5	88.5	86	129	middle
328	PC-3p-123168_32	TCATAAGTTCACTCTATAAGAAGC	down	-inf	-inf	0.096203	4.46169	0	3.5095	7.39036	2.48522	0	0	0	3.5	9.5	3	0	0	0	low
329	ath-miR169b-3p_L+1R-1_1ss15TG	TGGCAAGTTGTCCTGCGGCTAC	up	2.84834	1.51012	0.0968936	3.96327	11.2887	5.51492	3.88966	2.48522	12.7157	6.17749	14.9731	5.5	5	3	8.5	3	9.5	middle
330	aly-miR169b-3p_L+1R-1_1ss15TG	TGGCAAGTTGTCCTGCGGCTAC	up	2.84834	1.51012	0.0968936	3.96327	11.2887	5.51492	3.88966	2.48522	12.7157	6.17749	14.9731	5.5	5	3	8.5	3	9.5	middle
331	PC-3p-128236_30	TGAGGTCCTGGGTTCGAGGCTC	up	9.36266	3.22692	0.0977978	1.38068	12.9268	0	0	4.14203	19.4475	5.14791	14.185	0	0	5	13	2.5	9	middle
332	gma-MIR6300-p3_4	GTATAGTGGTAAGTATTCCCGC	up	3.08035	1.6231	0.0992196	5.97628	18.409	2.50678	11.28	4.14203	24.6834	9.26624	21.2775	2.5	14.5	5	16.5	4.5	13.5	middle
333	gma-MIR6300-p5_1	AGTATAGTGGTAAGTATTCCCGCC	up	3.08035	1.6231	0.0992196	5.97628	18.409	2.50678	11.28	4.14203	24.6834	9.26624	21.2775	2.5	14.5	5	16.5	4.5	13.5	middle
334	gma-MIR6300-p3_5	GTATAGTGGTAAGTATTCCCGCC	up	3.08035	1.6231	0.0992196	5.97628	18.409	2.50678	11.28	4.14203	24.6834	9.26624	21.2775	2.5	14.5	5	16.5	4.5	13.5	middle
335	gma-MIR6300-p5_7	TAGTATAGTGGTAAGTATTCCCG	up	3.08035	1.6231	0.0992196	5.97628	18.409	2.50678	11.28	4.14203	24.6834	9.26624	21.2775	2.5	14.5	5	16.5	4.5	13.5	middle
336	gma-MIR6300-p3_10	TATAGTGGTAAGTATTCCCGCC	up	3.08035	1.6231	0.0992196	5.97628	18.409	2.50678	11.28	4.14203	24.6834	9.26624	21.2775	2.5	14.5	5	16.5	4.5	13.5	middle
337	gma-MIR6300-p3_3	GTAGTATAGTGGTAAGTATTCCCG	up	3.08035	1.6231	0.0992196	5.97628	18.409	2.50678	11.28	4.14203	24.6834	9.26624	21.2775	2.5	14.5	5	16.5	4.5	13.5	middle
338	gma-MIR6300-p3_1	AGTATAGTGGTAAGTATTCCCGCC	up	3.08035	1.6231	0.0992196	5.97628	18.409	2.50678	11.28	4.14203	24.6834	9.26624	21.2775	2.5	14.5	5	16.5	4.5	13.5	middle
339	gma-MIR6300-p3_2	GTAGTATAGTGGTAAGTATTCCC	up	3.08035	1.6231	0.0992196	5.97628	18.409	2.50678	11.28	4.14203	24.6834	9.26624	21.2775	2.5	14.5	5	16.5	4.5	13.5	middle
340	gma-MIR6300-p3_7	GTTGTAGTATAGTGGTAAGT	up	3.08035	1.6231	0.0992196	5.97628	18.409	2.50678	11.28	4.14203	24.6834	9.26624	21.2775	2.5	14.5	5	16.5	4.5	13.5	middle
341	gma-MIR6300-p3_6	GTGGTAAGTATTCCCGCC	up	3.08035	1.6231	0.0992196	5.97628	18.409	2.50678	11.28	4.14203	24.6834	9.26624	21.2775	2.5	14.5	5	16.5	4.5	13.5	middle
342	gma-MIR6300-p3_9	TAGTGGTAAGTATTCCCGCC	up	3.08035	1.6231	0.0992196	5.97628	18.409	2.50678	11.28	4.14203	24.6834	9.26624	21.2775	2.5	14.5	5	16.5	4.5	13.5	middle
343	gma-MIR6300-p5_4	GTAGTATAGTGGTAAGTATTCCC	up	3.08035	1.6231	0.0992196	5.97628	18.409	2.50678	11.28	4.14203	24.6834	9.26624	21.2775	2.5	14.5	5	16.5	4.5	13.5	middle
344	gma-MIR6300-p5_5	GTGGTAAGTATTCCCGCC	up	3.08035	1.6231	0.0992196	5.97628	18.409	2.50678	11.28	4.14203	24.6834	9.26624	21.2775	2.5	14.5	5	16.5	4.5	13.5	middle
345	gma-MIR6300-p3_8	TAGTATAGTGGTAAGTATTCCCG	up	3.08035	1.6231	0.0992196	5.97628	18.409	2.50678	11.28	4.14203	24.6834	9.26624	21.2775	2.5	14.5	5	16.5	4.5	13.5	middle
346	PC-3p-176175_16	TTATGATTTATCCAAGGGTTCAGA	down	-inf	-inf	0.100225	10.9633	0	10.0271	17.8924	4.97044	0	0	0	10	23	6	0	0	0	middle
347	bra-miR391-5p	TTCGCAGGAGAGATAGCGCCA	down	0.829467	-0.269744	0.103461	1777.3	1474.21	1928.22	1561.31	1842.38	1632.09	1468.18	1322.36	1923	2007	2224	1091	713	839	high
348	mtr-miR156e_L-1R+1	TGACAGAAGATAGAGAGCACG	up	2.07998	1.05657	0.103622	21.1577	44.0078	23.0624	15.5586	24.8522	44.8789	28.8283	58.3162	23	20	30	30	14	37	middle
349	ath-miR8175_L+1_1ss3AG	CGGTCCCCGGCAACGGCGCCA	down	0.280147	-1.83574	0.108603	6.12525	1.71597	7.52035	5.05656	5.79884	0	5.14791	0	7.5	6.5	7	0	2.5	0	low
350	aly-miR166a-5p_L+2	AAGGAATGTTGTCTGGCTCGAGG	down	0.257613	-1.95672	0.111874	18.3544	4.72834	21.057	24.8938	9.11247	0	0	14.185	21	32	11	0	0	9	middle
351	bra-miR9555a-5p	TTCTAAGCTTTACGGGAAACC	down	-inf	-inf	0.112786	7.54094	0	13.0353	5.44553	4.14203	0	0	0	13	7	5	0	0	0	middle
352	PC-3p-144517_24	TGATTCTTGGGATTTATCTTT	down	-inf	-inf	0.113145	9.06717	0	6.01628	5.44553	15.7397	0	0	0	6	7	19	0	0	0	middle
353	mtr-miR171e-3p_2ss1AT13GA	TGATTGAGCCGCACCAATATC	down	-inf	-inf	0.116141	8.0895	0	10.5285	11.669	2.07102	0	0	0	10.5	15	2.5	0	0	0	middle
354	vvi-MIR156d-p3	TGCTCACCTCTCTTTCTGTCAGC	up	2.66975	1.4167	0.117808	2.44912	6.53853	5.01357	2.3338	0	3.7399	7.20708	8.66862	5	3	0	2.5	3.5	5.5	low
355	PC-3p-122335_33	AAGAAAAGCTAAGAACCGTCTATT	down	0.285807	-1.80689	0.118458	9.19101	2.62685	9.02442	7.77932	10.7693	0	0	7.88056	9	10	13	0	0	5	middle
356	bra-MIR5719-p5_2ss2AT19AC	TTGTGTTGTGATGATAATCC	down	0.804423	-0.313974	0.118572	25590.4	20585.5	27715	21493.5	27562.7	22366.1	20620.5	18769.9	27640	27629	33272	14951	10014	11909	high
357	PC-3p-100211_46	TTACTCTATATTCCACTCTAT	down	-inf	-inf	0.118579	17.5829	0	14.5393	30.3394	7.86986	0	0	0	14.5	39	9.5	0	0	0	middle
358	bna-miR169m	TGAGCCAAAGATGACTTGCCG	up	1.21248	0.277956	0.119795	40.6441	49.2799	38.6045	43.5642	39.7635	43.3829	55.5974	48.8595	38.5	56	48	29	27	31	middle
359	PC-5p-36008_173	AACCCTTTGATCTCATAGCTC	up	1.67371	0.743047	0.119849	9.33504	15.6241	14.038	8.16829	5.79884	16.4556	15.4437	14.9731	14	10.5	7	11	7.5	9.5	middle
360	bra-MIR9563b-p3_1ss3GA	GAACCGGTTTTTAGCTTTTTTAGT	up	4.96568	2.31199	0.121085	22.6351	112.398	14.038	12.4469	41.4203	65.8223	88.5441	182.829	14	16	50	44	43	116	middle
361	bna-miR160a_L+2R-1	CATGCCTGGCTCCCTGTATGCC	up	1.41436	0.500151	0.121149	65.5372	92.6933	62.3354	75.4594	58.8168	70.3102	102.958	104.811	62.1667	97	71	47	50	66.5	middle
362	ath-miR160a-5p_L+2R-1	CATGCCTGGCTCCCTGTATGCC	up	1.41436	0.500151	0.121149	65.5372	92.6933	62.3354	75.4594	58.8168	70.3102	102.958	104.811	62.1667	97	71	47	50	66.5	middle
363	PC-3p-10472_485	TCATCACTCCATTTCCCACTCC	up	1.8694	0.902576	0.121709	47.1278	88.1007	42.114	40.4525	58.8168	70.3102	121.491	72.5012	42	52	71	47	59	46	middle
364	PC-3p-34334_182	ACGGAAGCATAAAACAGATCT	down	0.843888	-0.244876	0.122893	27.8989	23.5436	26.0705	31.1173	26.509	25.4314	24.71	20.4895	26	40	32	17	12	13	middle
365	aly-miR400-3p	GACTTATAATAATCTCATGAA	down	0.357507	-1.48396	0.122896	19.5439	6.98707	20.0543	18.2814	20.2959	4.48789	16.4733	0	20	23.5	24.5	3	8	0	middle
366	PC-5p-81079_65	TTGTGCAAGACTAAGAAGCA	up	4.16361	2.05784	0.12327	4.43254	18.4554	5.01357	0	8.28406	29.9192	14.4142	11.0328	5	0	10	20	7	7	middle
367	bra-miR159a	TTTGGATTGAAGGGAGCTCTA	up	1.34372	0.426234	0.124352	119119	160063	133602	97860	125896	193983	141578	144628	133240	125795	151974	129671	68755	91762.5	high
368	PC-3p-160103_19	AAGGACCCAAGAACAAGGACCCCC	down	-inf	-inf	0.124561	18.8874	0	26.0705	26.4497	4.14203	0	0	0	26	34	5	0	0	0	middle
369	PC-5p-208154_11	AAATACTGTTGAAACAAAAGGGCA	down	-inf	-inf	0.126212	7.31704	0	7.01899	12.4469	2.48522	0	0	0	7	16	3	0	0	0	middle
370	csi-miR3951a-5p	TAGATAAAGATGAGAGAAAAA	up	4.50901	2.17281	0.12901	3.86589	17.4314	0	0	11.5977	28.4233	14.4142	9.45667	0	0	14	19	7	6	middle
371	PC-5p-17219_330	TTGTGGAATCCCATAGACAAA	up	2.0527	1.03752	0.129973	13.1636	27.0208	11.5312	15.9476	12.0119	17.2036	37.065	26.7939	11.5	20.5	14.5	11.5	18	17	middle
372	mdm-miR1511_L+1R+1_1ss6AG	AACCTGGCTCTGATACCATGAAG	down	0.32326	-1.62924	0.131803	14.2551	4.60811	22.0597	12.8359	7.86986	6.73183	0	7.09251	22	16.5	9.5	4.5	0	4.5	middle
373	lja-miR1511-3p_R-1_1ss5AT	AACCTGGCTCTGATACCATGAAG	down	0.32326	-1.62924	0.131803	14.2551	4.60811	22.0597	12.8359	7.86986	6.73183	0	7.09251	22	16.5	9.5	4.5	0	4.5	middle
374	aly-miR166g-5p	GGAATGTTGTTTGGCTCGAGG	down	-inf	-inf	0.133027	16.6366	0	16.5448	28.3945	4.97044	0	0	0	16.5	36.5	6	0	0	0	middle
375	gma-miR6300_R+6	GTCGTTGTAGTATAGTGGTAAGTA	up	1.2615	0.335135	0.133175	59.64	75.2356	55.6506	72.7367	50.5328	67.3183	77.2187	81.1698	55.5	93.5	61	45	37.5	51.5	middle
376	gma-miR6300_R+3	GTCGTTGTAGTATAGTGGTAA	down	0.60446	-0.72628	0.13351	17.6955	10.6962	18.5502	16.7255	17.8107	11.9677	5.14791	14.9731	18.5	21.5	21.5	8	2.5	9.5	middle
377	cas-miR167c_L+1R+1	TAGGTCATGCTGGTAGCTTCACC	up	2.93196	1.55187	0.134539	7.86345	23.0553	0	19.4483	4.14203	11.9677	28.8283	28.37	0	25	5	8	14	18	middle
378	ath-miR156g_L+1	TCGACAGAAGAGAGTGAGCAC	down	0.263125	-1.92618	0.136032	5.68537	1.49596	9.02442	3.88966	4.14203	4.48789	0	0	9	5	5	3	0	0	low
379	bra-MIR5714-p5	ATGCTGTAGAGTCTTGTCATC	up	1.22954	0.298119	0.136338	557.287	685.207	570.544	466.759	634.559	773.412	675.406	606.803	569	600	766	517	328	385	middle
380	PC-5p-87131_58	ATAAACTGTTAACATATGTCACCC	down	0.310678	-1.68651	0.143323	8.45523	2.62685	7.01899	10.8911	7.45565	0	0	7.88056	7	14	9	0	0	5	middle
381	hbr-miR6483_L+3R-1_1ss20AG	CTTTATTGTAGAAATTTTCGGGAT	down	-inf	-inf	0.143669	5.05186	0	2.50678	9.33519	3.31362	0	0	0	2.5	12	4	0	0	0	low
382	PC-5p-143634_24	AGCGGGAGATCTGCATGCAATTCA	down	0.303724	-1.71917	0.144811	8.64881	2.62685	5.01357	9.33519	11.5977	0	0	7.88056	5	12	14	0	0	5	middle
383	PC-5p-85857_60	AAAAACACTAAACACTAAAACACT	down	-inf	-inf	0.145842	9.62639	0	6.01628	17.8924	4.97044	0	0	0	6	23	6	0	0	0	middle
384	aly-MIR159a-p3_1ss12CT	CTTGCATATCTTAGGAGCTTT	up	1.28047	0.356673	0.148237	1337.04	1712.04	1414.33	1114.78	1482.02	2044.23	1593.79	1498.09	1410.5	1433	1789	1366.5	774	950.5	high
385	bra-miR396-5p	TTCCACAGCTTTCTTGAACTT	up	1.12435	0.169095	0.158149	6953.01	7817.63	7248.62	6286.47	7323.94	8459.66	7812.47	7180.77	7229	8081	8841	5655	3794	4556	high
386	PC-5p-43545_142	TTATAGAGTGAACTTATGAAG	down	0.483212	-1.04927	0.160908	15.2851	7.38594	21.5583	8.55725	15.7397	3.7399	11.3254	7.09251	21.5	11	19	2.5	5.5	4.5	middle
387	PC-5p-4487_920	AAATGGAGTAATGAACAAAAA	down	0.764251	-0.387882	0.165623	78.6406	60.1011	78.713	73.1256	84.0832	62.8304	74.1299	43.3431	78.5	94	101.5	42	36	27.5	middle
388	PC-3p-62437_93	TATTACAAAGTTGTACTTCGAC	down	0.329088	-1.60346	0.168919	12.7716	4.20297	10.0271	10.8911	17.3965	0	0	12.6089	10	14	21	0	0	8	middle
389	PC-5p-136037_27	AACTAAAAATTCTGTGAAATAAAC	down	-inf	-inf	0.173544	9.73922	0	6.01628	19.0593	4.14203	0	0	0	6	24.5	5	0	0	0	middle
390	bra-miR5724	AACCGCCGGTTTGATAATAGC	down	0.545581	-0.874134	0.178381	52.0469	28.3958	65.1764	28.0056	62.9589	38.895	22.6508	23.6417	65	36	76	26	11	15	middle
391	PC-5p-98224_48	GAAAGTGGTATTAGTGGCAATTCC	down	0.333095	-1.58599	0.182666	10.3032	3.43194	10.0271	10.1131	10.7693	0	10.2958	0	10	13	13	0	5	0	middle
392	PC-5p-266459_6	TTAGGAGTGTGATTCTTAGCGT	down	-inf	-inf	0.183511	3.328	0	5.01357	0	4.97044	0	0	0	5	0	6	0	0	0	low
393	csi-miR159a-3p_R+3	TTTGGATTGAAGGGAGCTCTACCT	down	-inf	-inf	0.18362	2.03996	0	3.00814	3.11173	0	0	0	0	3	4	0	0	0	0	low
394	ptc-miR393a-3p_1ss18GA	ATCATGCTATCCCTTTGAATT	up	inf	inf	0.183781	0	12.2883	0	0	0	17.9515	0	18.9133	0	0	0	12	0	12	middle
395	bra-MIR9563a-p5_1ss4GA	AGCAGAATATAAGAACCCGTC	down	-inf	-inf	0.183906	2.67723	0	0	3.88966	4.14203	0	0	0	0	5	5	0	0	0	low
396	ath-miR398b-5p_L-1R+1_1ss21CT	GGGTTGATATGAGAACACATG	down	-inf	-inf	0.183906	5.35446	0	0	7.77932	8.28406	0	0	0	0	10	10	0	0	0	low
397	PC-5p-216844_10	TTTATGTCAGTTAATGTTTTCGCC	down	-inf	-inf	0.183906	2.67723	0	0	3.88966	4.14203	0	0	0	0	5	5	0	0	0	low
398	PC-5p-222092_10	AACTAAAAAAGCTAAGAACCAATT	down	-inf	-inf	0.183906	2.67723	0	0	3.88966	4.14203	0	0	0	0	5	5	0	0	0	low
399	PC-5p-199301_12	AACAACATTCTCACAGGACAAGCT	down	-inf	-inf	0.183906	3.21268	0	0	4.66759	4.97044	0	0	0	0	6	6	0	0	0	low
400	PC-5p-202296_12	CTTGGGCAATATATAAGTGTATGG	down	-inf	-inf	0.183906	2.67723	0	0	3.88966	4.14203	0	0	0	0	5	5	0	0	0	low
401	PC-3p-187974_14	ATATTACACTAAGAACCTCACCCT	down	-inf	-inf	0.183906	3.74812	0	0	5.44553	5.79884	0	0	0	0	7	7	0	0	0	low
402	PC-3p-224950_10	AAATGGATCATCTGAATAGATCAT	down	-inf	-inf	0.183906	2.67723	0	0	3.88966	4.14203	0	0	0	0	5	5	0	0	0	low
403	gma-miR393a_R+1_2ss18GT19AT	TCCAAAGGGATCGCATTTTTCT	up	inf	inf	0.184177	0	7.66683	0	0	0	11.9677	0	11.0328	0	0	0	8	0	7	middle
404	PC-3p-186710_14	AGTTATAAGTTAAGAGATTGATTC	down	-inf	-inf	0.184199	3.48636	0	5.01357	5.44553	0	0	0	0	5	7	0	0	0	0	middle
405	PC-5p-257192_7	TTTTGAACCACCCATGGGGAC	down	-inf	-inf	0.184199	3.48636	0	5.01357	5.44553	0	0	0	0	5	7	0	0	0	0	low
406	PC-3p-249085_7	AAGGACCTAAGCACAAGGACTTGC	down	-inf	-inf	0.184199	3.48636	0	5.01357	5.44553	0	0	0	0	5	7	0	0	0	0	low
407	PC-3p-137063_26	CTTAGTGGAAGCAGCAACGAGAAG	down	-inf	-inf	0.184514	1.9103	0	3.00814	2.72276	0	0	0	0	3	3.5	0	0	0	0	low
408	PC-5p-105598_43	TAAGAACCGGTTTTTAATTT	up	inf	inf	0.184561	0	3.3214	0	0	0	5.23587	0	4.72834	0	0	0	3.5	0	3	low
409	aly-miR169d-3p	GCAAGTTGACCTTGGCTCTGT	down	-inf	-inf	0.184953	2.93654	0	0	4.66759	4.14203	0	0	0	0	6	5	0	0	0	low
410	PC-5p-212311_11	ATATGATTGTGTGTTTGTAGAATC	down	-inf	-inf	0.184953	2.93654	0	0	4.66759	4.14203	0	0	0	0	6	5	0	0	0	low
411	aly-miR399h-5p	GGGCAAGATCTCTATTGGCAGG	down	-inf	-inf	0.184973	4.41415	0	7.01899	6.22346	0	0	0	0	7	8	0	0	0	0	middle
412	PC-5p-115719_36	TAATCTGCGGATTTGAATTCA	up	inf	inf	0.185221	0	5.61878	0	0	0	8.97577	0	7.88056	0	0	0	6	0	5	low
413	stu-MIR8005c-p5_2ss1GT21AT	TGATTTAGGGTTTAGGATTTT	up	inf	inf	0.185412	0	3.21193	0	0	0	4.48789	5.14791	0	0	0	0	3	2.5	0	low
414	PC-3p-202182_12	AAGGACCTAAGAACAAAGACTCCC	down	-inf	-inf	0.185648	3.60414	0	5.01357	0	5.79884	0	0	0	5	0	7	0	0	0	low
415	PC-5p-176489_16	ACAAGTGTTCCTCGGAATTTCCTC	down	-inf	-inf	0.186045	6.1948	0	10.0271	8.55725	0	0	0	0	10	11	0	0	0	0	middle
416	PC-5p-211206_11	ATAAACCCTGAACCCTTGGATA	down	-inf	-inf	0.186102	3.60164	0	0	5.83449	4.97044	0	0	0	0	7.5	6	0	0	0	low
417	PC-3p-207799_11	ATATCGATTTGGACATGGGCCGCC	down	-inf	-inf	0.186316	6.78834	0	11.0298	9.33519	0	0	0	0	11	12	0	0	0	0	middle
418	PC-3p-78963_67	TCCAAGGGTTTAGGGTTTAGTG	up	2.91323	1.54262	0.186715	1.67119	4.86855	5.01357	0	0	4.48789	6.17749	3.94028	5	0	0	3	3	2.5	low
419	hbr-MIR6173-p3_2ss4CT19GA	CAGTGCTGTAGCTAACGCA	down	-inf	-inf	0.187178	1.52593	0	2.50678	0	2.07102	0	0	0	2.5	0	2.5	0	0	0	low
420	PC-5p-116874_36	ACGAGACGACTTACTTGTAAG	down	-inf	-inf	0.187178	3.66224	0	6.01628	0	4.97044	0	0	0	6	0	6	0	0	0	low
421	PC-3p-197894_12	TCAGACGACTTAACTTTAAGT	down	-inf	-inf	0.187178	3.66224	0	6.01628	0	4.97044	0	0	0	6	0	6	0	0	0	low
422	PC-3p-197762_12	TTACTCTATATTCCACTCTATT	down	-inf	-inf	0.187178	3.66224	0	6.01628	0	4.97044	0	0	0	6	0	6	0	0	0	low
423	bra-miR2111b-3p	ATCCTCGGGATACGGATTACC	up	inf	inf	0.187494	0	8.16548	0	0	0	13.4637	0	11.0328	0	0	0	9	0	7	middle
424	PC-3p-98317_48	AACCATTGGAGTAAAACTTACT	up	inf	inf	0.187494	0	8.16548	0	0	0	13.4637	0	11.0328	0	0	0	9	0	7	middle
425	ptc-miR6478_R-1_1ss20TC	CCGACCTTAGCTCAGTTGGC	down	-inf	-inf	0.188231	1.74441	0	0	2.3338	2.89942	0	0	0	0	3	3.5	0	0	0	middle
426	aly-MIR4234-p3_1ss20TC	ATGGACTTCCAACTTAAAACCAGT	up	inf	inf	0.189009	0	2.82275	0	0	0	3.7399	0	4.72834	0	0	0	2.5	0	3	low
427	aly-MIR4234-p5_1ss20TC	ATGGACTTCCAACTTAAAACCAGT	up	inf	inf	0.189009	0	2.82275	0	0	0	3.7399	0	4.72834	0	0	0	2.5	0	3	low
428	PC-5p-205440_11	AATGGAATATAAGAACATGTCTCT	down	-inf	-inf	0.189511	2.95337	0	0	3.88966	4.97044	0	0	0	0	5	6	0	0	0	low
429	bra-MIR9563a-p5_2ss3CT17CT	AGTGGAATATAAGAACTCGTCTCT	down	-inf	-inf	0.189932	2.07742	0	3.5095	2.72276	0	0	0	0	3.5	3.5	0	0	0	0	low
430	mtr-MIR2678-p5_2ss16GA22AG	CAAGCACCATGTCGAAGAAGCG	down	-inf	-inf	0.189932	1.78065	0	3.00814	2.3338	0	0	0	0	3	3	0	0	0	0	low
431	PC-5p-223083_10	TTAATGCATGTTTGTTGAATT	down	-inf	-inf	0.189932	1.48387	0	2.50678	1.94483	0	0	0	0	2.5	2.5	0	0	0	0	low
432	PC-3p-97447_49	ATCCTGGACGACTTACATGTAAGT	down	-inf	-inf	0.189932	4.74839	0	8.02171	6.22346	0	0	0	0	8	8	0	0	0	0	low
433	PC-3p-379268_5	TTTTAATAATATAGATAGATGTAC	down	-inf	-inf	0.189932	2.96774	0	5.01357	3.88966	0	0	0	0	5	5	0	0	0	0	low
434	PC-3p-224965_10	AAGAGACGGTTTCTTATATTCTGC	down	-inf	-inf	0.189932	2.96774	0	5.01357	3.88966	0	0	0	0	5	5	0	0	0	0	low
435	PC-5p-120504_34	AAGAACTTTACGGAAACCCAAACC	down	-inf	-inf	0.189932	4.15484	0	7.01899	5.44553	0	0	0	0	7	7	0	0	0	0	middle
436	PC-3p-168179_17	ATATGAAATAGATAAACAATGTTC	down	-inf	-inf	0.189932	3.56129	0	6.01628	4.66759	0	0	0	0	6	6	0	0	0	0	low
437	bra-miR156b-3p	GCTCACTCTCTATCTGTCACC	up	inf	inf	0.190618	0	3.0294	0	0	0	0	5.14791	3.94028	0	0	0	0	2.5	2.5	low
438	PC-3p-142903_24	AAGAGACCTGCAATAAACATGTTC	down	-inf	-inf	0.192053	4.52605	0	0	7.77932	5.79884	0	0	0	0	10	7	0	0	0	low
439	PC-3p-159884_19	TCGGAAAAGCCTCGGAATATT	down	-inf	-inf	0.192053	4.52605	0	0	7.77932	5.79884	0	0	0	0	10	7	0	0	0	low
440	PC-5p-169814_17	ATGGGAAGAGCTCTCTACTAAAGA	down	-inf	-inf	0.192053	4.52605	0	0	7.77932	5.79884	0	0	0	0	10	7	0	0	0	low
441	bra-MIR9563a-p5_2ss2GA17CT	AACGGAATATAAGAACTCGTCTCT	down	0.345866	-1.53171	0.192969	6.076	2.10148	5.01357	7.00139	6.21305	0	0	6.30445	5	9	7.5	0	0	4	low
442	bna-MIR160d-p3	TGGCGTACAGAGTAGTCAAGCA	down	0.680036	-0.556317	0.19328	10.4274	7.09098	13.5366	7.39036	10.3551	6.73183	8.23666	6.30445	13.5	9.5	12.5	4.5	4	4	middle
443	bra-MIR9563a-p5_2ss8AG20AT	TAAAAAAGTTAAGAACCGGTT	up	inf	inf	0.19356	0	2.96261	0	0	0	3.7399	5.14791	0	0	0	0	2.5	2.5	0	middle
444	mtr-miR171b_L-1	GATTGAGCCGCGTCAATATC	up	1.59498	0.673536	0.19409	16.4604	26.2539	11.5312	16.7255	21.1244	36.6511	21.6212	20.4895	11.5	21.5	25.5	24.5	10.5	13	middle
445	bra-MIR9562-p5_2ss17TA18CG	TGAACAAACAAAAAATAGATTACT	down	-inf	-inf	0.194454	4.00499	0	5.01357	7.00139	0	0	0	0	5	9	0	0	0	0	low
446	PC-3p-134919_27	TTTTTGTTGGAAGACTTTCAGA	down	-inf	-inf	0.195005	1.9953	0	0	3.5007	2.48522	0	0	0	0	4.5	3	0	0	0	low
447	PC-3p-182612_15	AATTAGAGTAATCATAACCCG	down	-inf	-inf	0.195005	1.9953	0	0	3.5007	2.48522	0	0	0	0	4.5	3	0	0	0	low
448	PC-5p-234437_8	AAATGGAATGGGAAATATAGT	down	-inf	-inf	0.195522	3.76495	0	0	4.66759	6.62725	0	0	0	0	6	8	0	0	0	low
449	csi-MIR159a-p5_2ss9GA19GC	TGATGATGATGATGATAGCTT	down	-inf	-inf	0.196017	3.69129	0	6.51764	0	4.55623	0	0	0	6.5	0	5.5	0	0	0	low
450	bra-miR168b-5p_R-1	TCGCTTGGTGCAGGTCGGGA	up	1.15912	0.213028	0.196986	603.32	699.319	673.489	527.179	609.293	758.453	729.287	610.218	671.667	677.667	735.5	507	354.167	387.167	middle
451	PC-5p-211531_11	AAGAGAAGAAGATATCAGAAT	down	-inf	-inf	0.197056	1.69305	0	3.00814	0	2.07102	0	0	0	3	0	2.5	0	0	0	low
452	gra-MIR8689-p5_2ss15AG20TG	TAAAAATAATAAAAGTATAGA	up	inf	inf	0.197079	0	4.20924	0	0	0	7.47981	5.14791	0	0	0	0	5	2.5	0	low
453	gra-MIR8689-p3_2ss15AG20TG	TAAAAATAATAAAAGTATAGA	up	inf	inf	0.197079	0	4.20924	0	0	0	7.47981	5.14791	0	0	0	0	5	2.5	0	low
454	PC-5p-106231_42	AACCGTTAACATATGTCACCCTCC	down	-inf	-inf	0.197617	2.55599	0	0	3.11173	4.55623	0	0	0	0	4	5.5	0	0	0	low
455	PC-5p-119069_34	AAAATGCTCCAATGGTACTCTATT	down	-inf	-inf	0.197617	5.11197	0	0	6.22346	9.11247	0	0	0	0	8	11	0	0	0	low
456	bra-MIR9563a-p3_1ss19GA	AGCGGAATATAAGAACCCATCTCT	down	-inf	-inf	0.198045	4.48908	0	8.02171	5.44553	0	0	0	0	8	7	0	0	0	0	low
457	PC-3p-256568_7	ATAGAGACAAATATAGCATTC	down	-inf	-inf	0.198909	3.2295	0	0	3.88966	5.79884	0	0	0	0	5	7	0	0	0	low
458	aly-miR166a-3p_L+3	ATCTCGGACCAGGCTTCATTCCCC	down	-inf	-inf	0.199483	3.45516	0	0	6.22346	4.14203	0	0	0	0	8	5	0	0	0	low
459	PC-5p-193016_13	ACTAAAAATCTTGTGAAATAAACC	down	-inf	-inf	0.199483	3.45516	0	0	6.22346	4.14203	0	0	0	0	8	5	0	0	0	low
460	PC-3p-243879_7	AATTAAATGTAACTAGATCTTGAC	down	-inf	-inf	0.199545	3.89553	0	7.01899	4.66759	0	0	0	0	7	6	0	0	0	0	low
461	PC-5p-72190_77	AACCCGGGATTCTTAGGATGAAGT	down	-inf	-inf	0.199545	3.89553	0	7.01899	4.66759	0	0	0	0	7	6	0	0	0	0	middle
462	PC-3p-255730_7	ATTTTATTATGGAGTGAGATATA	down	-inf	-inf	0.199545	3.89553	0	7.01899	4.66759	0	0	0	0	7	6	0	0	0	0	low
463	PC-5p-190712_13	ATAATTTACTGTAAAATAGAGTGG	down	-inf	-inf	0.199545	3.89553	0	7.01899	4.66759	0	0	0	0	7	6	0	0	0	0	low
464	tcc-miR162_R+1	TCGATAAACCTCTGCATCCAGA	down	0.660939	-0.597411	0.199958	30.8707	20.4037	24.0651	28.7835	39.7635	11.2197	21.6212	28.37	24	37	48	7.5	10.5	18	middle
465	lus-MIR156g-p3_1ss13TC	TTTGTTTCTGGGCAAGGGG	down	-inf	-inf	0.200083	2.52146	0	3.00814	0	4.55623	0	0	0	3	0	5.5	0	0	0	low
466	bna-miR6029	TGGGGTTGTGATTTCAGGCTT	up	1.31239	0.392198	0.201172	118.538	155.568	130.353	115.912	109.35	178.019	115.313	173.372	130	149	132	119	56	110	middle
467	gma-MIR5032-p3_2ss14AG18AC	TGAAATGAGGCATGGAACGGAGCC	down	-inf	-inf	0.201941	4.2643	0	5.01357	7.77932	0	0	0	0	5	10	0	0	0	0	low
468	rgl-miR5139_L+4	ATCGAAACCTGGCTCTGATACCA	down	-inf	-inf	0.201941	2.13215	0	2.50678	3.88966	0	0	0	0	2.5	5	0	0	0	0	low
469	bra-miR5712	AATATTAATATAATTGGTGAG	up	1.04641	0.0654479	0.202076	195.711	204.794	188.009	194.094	205.03	201.207	205.916	207.259	187.5	249.5	247.5	134.5	100	131.5	middle
470	PC-3p-127069_30	TTCTGGAGGAGTGTTGTTAAA	down	0.334291	-1.58082	0.202085	7.45839	2.49327	11.0298	3.88966	7.45565	7.47981	0	0	11	5	9	5	0	0	middle
471	PC-5p-216933_10	ATTGGTGGTCCTTGCTCTTGGGTC	down	-inf	-inf	0.202625	2.12496	0	0	3.88966	2.48522	0	0	0	0	5	3	0	0	0	low
472	ath-MIR5645c-p3_2ss20GT21TG	AAACGACGTCGTTTTATCTTG	up	inf	inf	0.203033	0	4.49084	0	0	0	5.23587	8.23666	0	0	0	0	3.5	4	0	low
473	ath-miR162a-3p_R+1	TCGATAAACCTCTGCATCCAGC	down	0.769008	-0.37893	0.203243	114.315	87.9094	94.7564	126.414	121.776	65.8223	84.4257	113.48	94.5	162.5	147	44	41	72	middle
474	PC-5p-161917_19	ATAACTTAGAAACTTTCAATTATT	down	-inf	-inf	0.204228	7.16964	0	0	13.2248	8.28406	0	0	0	0	17	10	0	0	0	middle
475	PC-5p-153091_21	ATATTGTTGAAACAGAAGGGTACC	down	-inf	-inf	0.20513	2.16536	0	4.01085	0	2.48522	0	0	0	4	0	3	0	0	0	low
476	nta-MIR172e-p3_2ss14CG18TA	TTGGAACGATACAGAGAA	up	inf	inf	0.205798	0	7.20412	0	0	0	8.22779	13.3846	0	0	0	0	5.5	6.5	0	middle
477	bra-MIR161-p3	CTGATGTAGTCACTTTCAATG	down	0.476662	-1.06896	0.206926	14.9262	7.11474	17.0461	19.4483	8.28406	13.4637	0	7.88056	17	25	10	9	0	5	middle
478	PC-3p-24552_247	AAATCGGTTTTTAGCTTTTTTAGT	up	12.0256	3.58804	0.207001	1.29655	15.5918	0	3.88966	0	0	24.71	22.0656	0	5	0	0	12	14	middle
479	PC-3p-129601_29	AGGAACCTAGATTCACAGCGCTGC	up	inf	inf	0.207103	0	6.6116	0	0	0	7.47981	12.355	0	0	0	0	5	6	0	middle
480	bra-miR9554-5p_L+3_1ss21AG	CAGGAATGATACTTGGATATGATC	down	-inf	-inf	0.207131	4.43254	0	5.01357	0	8.28406	0	0	0	5	0	10	0	0	0	low
481	bna-MIR162a-p5	GGAGGCAGCGGTTGATCGATC	down	0.419234	-1.25417	0.207511	26.5501	11.1307	12.0326	30.3394	37.2783	23.9354	0	9.45667	12	39	45	16	0	6	middle
482	mtr-miR319a-3p_R+1	TTGGACTGAAGGGAGCTCCCA	down	-inf	-inf	0.208632	2.68823	0	3.00814	5.05656	0	0	0	0	3	6.5	0	0	0	0	low
483	PC-5p-185162_14	AATATAAAACTAGAGCTTGACCCG	down	-inf	-inf	0.209125	3.71447	0	0	7.00139	4.14203	0	0	0	0	9	5	0	0	0	low
484	hbr-miR6483_L+4R-1_1ss21AG	ACTTTATTGTAGAAATTTTCGGGAT	down	-inf	-inf	0.210123	6.87545	0	2.50678	14.3917	3.72783	0	0	0	2.5	18.5	4.5	0	0	0	middle
485	ath-miR393a-5p_L+1R-1	TTCCAAAGGGATCGCATTGATC	up	1.9439	0.958956	0.212359	4.2643	8.28938	5.01357	7.77932	0	7.47981	10.2958	7.09251	5	10	0	5	5	4.5	middle
486	mtr-miR393a_L+1	TTCCAAAGGGATCGCATTGATC	up	1.9439	0.958956	0.212359	4.2643	8.28938	5.01357	7.77932	0	7.47981	10.2958	7.09251	5	10	0	5	5	4.5	middle
487	lja-miR168-3p_L-1R+2	CCCGCCTTGCATCAACTGAATTT	down	-inf	-inf	0.214247	10.3126	0	5.01357	21.7821	4.14203	0	0	0	5	28	5	0	0	0	middle
488	PC-3p-162789_19	AATGACGGTTTTTGGCATATC	down	-inf	-inf	0.214391	2.79759	0	3.00814	0	5.38464	0	0	0	3	0	6.5	0	0	0	low
489	gma-MIR10429-p5_2ss9TG18AG_2	ATGCTTTGGCCTCACTCGCACGCT	down	0.759163	-0.397519	0.217389	10.8307	8.22223	8.52306	13.6138	10.3551	6.73183	9.26624	8.66862	8.5	17.5	12.5	4.5	4.5	5.5	middle
490	gma-MIR10429-p5_2ss9TG18AG_1	ATGCTTTGGCCTCACTCGCAC	down	0.759163	-0.397519	0.217389	10.8307	8.22223	8.52306	13.6138	10.3551	6.73183	9.26624	8.66862	8.5	17.5	12.5	4.5	4.5	5.5	middle
491	bna-MIR395d-p5	GTTCCCTTTAACGCTTCATTG	down	-inf	-inf	0.218193	2.39146	0	2.50678	4.66759	0	0	0	0	2.5	6	0	0	0	0	middle
492	bna-MIR395f-p5	GTTCCCTTTAACGCTTCATTG	down	-inf	-inf	0.218193	2.39146	0	2.50678	4.66759	0	0	0	0	2.5	6	0	0	0	0	middle
493	PC-5p-126471_31	AATTTAATGAGTCATGGGTCAACC	down	-inf	-inf	0.219044	4.76854	0	0	9.33519	4.97044	0	0	0	0	12	6	0	0	0	low
494	PC-5p-102728_45	TTTCAACAAAGCTAAAGATCT	down	0.362763	-1.4629	0.221019	7.24124	2.62685	9.02442	8.55725	4.14203	0	0	7.88056	9	11	5	0	0	5	low
495	PC-5p-187664_14	TCTAAACCCTTGGATAAATCA	down	-inf	-inf	0.221074	3.78177	0	0	3.88966	7.45565	0	0	0	0	5	9	0	0	0	low
496	PC-3p-113378_38	AAAGACCCAACCTAAGAGACCTGC	down	0.364454	-1.45619	0.222356	9.41667	3.43194	9.02442	10.1131	9.11247	0	10.2958	0	9	13	11	0	5	0	middle
497	bra-miR9569-3p	ACACAGGAACAATACTAACTCATT	up	1.1967	0.259067	0.222803	54.2943	64.9742	46.1248	64.5684	52.1896	71.8062	67.9524	55.1639	46	83	63	48	33	35	middle
498	PC-5p-170329_17	AAGAACCGTCTCTTAACTTTAACT	down	-inf	-inf	0.222928	2.29668	0	0	2.3338	4.55623	0	0	0	0	3	5.5	0	0	0	low
499	PC-3p-177669_15	ATATTCCGCTAAGAATCTCACACT	down	-inf	-inf	0.225172	3.30868	0	0	6.61242	3.31362	0	0	0	0	8.5	4	0	0	0	low
500	PC-3p-122322_33	TATTCCGCTAAGAATCCCATC	down	-inf	-inf	0.226287	5.04223	0	5.01357	10.1131	0	0	0	0	5	13	0	0	0	0	middle
501	bra-miR161-5p	TCAATGCACTGAAAGTGACTA	up	1.12578	0.170928	0.22639	448.654	505.086	491.33	387.41	467.221	550.514	477.726	487.019	490	498	564	368	232	309	middle
502	bra-MIR5714-p3	CCTAGATGACAAGACTCTACG	up	1.31342	0.393331	0.229682	84.4315	110.894	87.2361	70.7918	95.2667	100.229	90.6032	141.85	87	91	115	67	44	90	middle
503	PC-5p-115500_36	AAATACTGTTGAAACAGGAGGGCA	down	-inf	-inf	0.231782	8.19847	0	0	16.7255	7.86986	0	0	0	0	21.5	9.5	0	0	0	middle
504	bra-miR9563a-3p_L+3_2ss19AG24AC	AGTTAAAAGTTAAGAGACGAGTTC	down	-inf	-inf	0.234126	2.65077	0	2.50678	5.44553	0	0	0	0	2.5	7	0	0	0	0	low
505	PC-5p-254741_7	AGGTTGTTGGTGAATCTCGAACCC	down	-inf	-inf	0.234126	2.65077	0	2.50678	5.44553	0	0	0	0	2.5	7	0	0	0	0	low
506	PC-5p-94990_51	AACGGAATATAAGAAATCGTCTCT	down	0.356993	-1.48603	0.234866	13.2449	4.72834	16.0434	17.8924	5.79884	0	0	14.185	16	23	7	0	0	9	middle
507	bra-miR172c-3p_R-1	AGAATCTTGATGATGCTGCA	down	0.871909	-0.197751	0.234938	88.3929	77.0705	101.608	79.3491	84.2213	78.2887	76.8755	76.0474	101.333	102	101.667	52.3333	37.3333	48.25	middle
508	PC-5p-112867_38	AAGAACCGGTTCTTAACTTTAACA	down	0.378804	-1.40048	0.237595	6.58196	2.49327	6.01628	5.44553	8.28406	7.47981	0	0	6	7	10	5	0	0	low
509	ptc-miR6478_R-2	CCGACCTTAGCTCAGTTGG	down	0.794541	-0.331806	0.238827	85.7066	68.0974	99.77	64.5684	92.7815	71.0582	74.1299	59.1042	99.5	83	112	47.5	36	37.5	middle
510	PC-3p-171326_17	CGGAAGTTGTCCGAACTCGTC	down	0.320936	-1.63964	0.239457	8.18497	2.62685	14.038	3.88966	6.62725	0	0	7.88056	14	5	8	0	0	5	middle
511	ath-miR159c	TTTGGATTGAAGGGAGCTCCT	up	2.19043	1.13121	0.240314	4.32656	9.47702	7.01899	3.88966	2.07102	15.7076	7.20708	5.51639	7	5	2.5	10.5	3.5	3.5	middle
512	PC-5p-65131_88	ATATTGTTGAAACAGAAGGGCACC	down	0.587518	-0.767295	0.242813	26.9124	15.8115	22.0597	40.4525	18.2249	10.4717	16.4733	20.4895	22	52	22	7	8	13	middle
513	bra-miR390-3p	CGCTGTCCATCCTGAGTTTCA	down	0.756055	-0.403436	0.243433	28.7148	21.71	35.095	30.3394	20.7102	19.4475	26.7691	18.9133	35	39	25	13	13	12	middle
514	PC-5p-59649_99	AATTTAATGGGTCATGGGTCAACC	up	1.33247	0.414101	0.243673	5.78642	7.71022	7.01899	6.61242	3.72783	5.98385	9.26624	7.88056	7	8.5	4.5	4	4.5	5	low
515	PC-5p-223939_10	AAGGTTCTTAGGAGAATATGAGAA	down	-inf	-inf	0.245958	4.72305	0	10.0271	0	4.14203	0	0	0	10	0	5	0	0	0	middle
516	PC-3p-117366_35	ATATTAAGTCTTAAGTAGTGTCGA	down	-inf	-inf	0.250469	9.41598	0	8.02171	20.2262	0	0	0	0	8	26	0	0	0	0	middle
517	PC-3p-106285_42	ATGTAAACTCGAATTCATATCATC	up	5.48396	2.45522	0.251269	1.29655	7.11025	0	3.88966	0	8.97577	12.355	0	0	5	0	6	6	0	middle
518	PC-5p-296282_6	GGATAAACCCTGAACCCTTGGATA	down	-inf	-inf	0.251968	2.30509	0	0	1.94483	4.97044	0	0	0	0	2.5	6	0	0	0	low
519	PC-5p-109039_40	AATGCTCCAACCCAACTCCATATC	down	-inf	-inf	0.255125	5.01103	0	0	10.8911	4.14203	0	0	0	0	14	5	0	0	0	middle
520	PC-5p-11354_457	CCAGTAGTTCGTTAGGTTTGAC	up	1.27648	0.352173	0.255479	54.2227	69.2143	37.1004	69.236	56.3316	58.3425	72.0708	77.2295	37	89	68	39	35	49	middle
521	PC-3p-222346_10	AGTTAAAAGCTAAGGGACCCTACA	down	-inf	-inf	0.25548	3.03974	0	2.50678	6.61242	0	0	0	0	2.5	8.5	0	0	0	0	low
522	ath-miR167a-5p_1ss21AC	TGAAGCTGCCAGCATGATCTC	up	1.12844	0.174327	0.255723	271.665	306.557	293.294	239.214	282.486	283.485	346.969	289.217	292.5	307.5	341	189.5	168.5	183.5	middle
523	PC-5p-102394_45	AGAAGAAAAGAAGATATTAGA	down	0.466385	-1.10041	0.259873	7.09295	3.30804	5.01357	4.66759	11.5977	5.98385	0	3.94028	5	6	14	4	0	2.5	middle
524	PC-5p-87804_58	AAATGGAGTAATGAACAAAATT	down	0.226701	-2.14114	0.260165	6.95239	1.57611	0	10.5021	10.3551	0	0	4.72834	0	13.5	12.5	0	0	3	middle
525	PC-3p-191401_13	AGGAAACAACCGTCGTTTGTCGTT	down	-inf	-inf	0.261823	6.33878	0	5.01357	14.0028	0	0	0	0	5	18	0	0	0	0	middle
526	PC-3p-207370_11	GTTAAAAGTTAAGAGACAGATTCT	down	-inf	-inf	0.262779	6.32441	0	0	14.0028	4.97044	0	0	0	0	18	6	0	0	0	middle
527	cca-MIR167-p3_2ss3TA17TA	TGAGTGTGTGTGTGTGAGTGTGT	down	-inf	-inf	0.263502	2.48658	0	5.51492	1.94483	0	0	0	0	5.5	2.5	0	0	0	0	low
528	cca-MIR167-p5_2ss3TA17TA	TGAGTGTGTGTGTGTGAGTGTGT	down	-inf	-inf	0.263502	2.48658	0	5.51492	1.94483	0	0	0	0	5.5	2.5	0	0	0	0	low
529	PC-5p-142651_24	AATATATTTTAGACTTATAACCAG	up	inf	inf	0.264995	0	10.1771	0	0	0	0	22.6508	7.88056	0	0	0	0	11	5	middle
530	cas-miR827a_R-2	TTAGATGACCATCAACAAA	up	6.13232	2.61643	0.266859	1.65681	10.1601	0	0	4.97044	19.4475	0	11.0328	0	0	6	13	0	7	middle
531	bra-MIR5721-p3_2ss11GA18AT	ATTATGGAGTAGAGATGTAAATGC	down	-inf	-inf	0.267284	8.69185	0	0	19.4483	6.62725	0	0	0	0	25	8	0	0	0	middle
532	ptc-miR6478_2ss10GA21GA	CCGACCTTAACTCAGTTGGTA	down	0.573694	-0.801647	0.27146	8.9675	5.1446	13.5366	4.66759	8.69826	3.7399	6.17749	5.51639	13.5	6	10.5	2.5	3	3.5	middle
533	stu-MIR8005c-p3_2ss4AG17GT	AGGGTTTAGGGTTTAGTGATT	down	0.402473	-1.31304	0.273929	8.67283	3.49058	7.52035	8.55725	9.94087	10.4717	0	0	7.5	11	12	7	0	0	middle
534	PC-3p-182224_15	AGCGGAATATAAGAAACTGTTTCT	down	-inf	-inf	0.27648	5.78896	0	0	13.2248	4.14203	0	0	0	0	17	5	0	0	0	middle
535	gma-MIR5368-p5_2ss16CT24TA	AATTCTAACCTTGTGTCAGGACCA	down	0.673038	-0.57124	0.277063	20.1994	13.595	20.5556	27.6166	12.4261	11.2197	18.5325	11.0328	20.5	35.5	15	7.5	9	7	middle
536	PC-3p-90822_55	TTTTTTGTTCATCACTCCATTTCC	down	0.503337	-0.990404	0.27858	10.9987	5.53603	6.01628	18.2814	8.69826	6.73183	5.14791	4.72834	6	23.5	10.5	4.5	2.5	3	middle
537	cas-MIR827a-p5	TTTGTTGATTGACATCTATGC	up	1.3527	0.435847	0.280278	188.759	255.335	198.537	141.584	226.155	339.583	238.863	187.557	198	182	273	227	116	119	middle
538	bra-miR9556-5p_R-3_1ss12AT	GTCAATTGGTGTTAGTAG	up	inf	inf	0.280736	0	13.624	0	0	0	31.4152	0	9.45667	0	0	0	21	0	6	middle
539	mtr-miR160a_1ss21AT	TGCCTGGCTCCCTGTATGCCT	up	1.21706	0.2834	0.282702	136.096	165.637	149.404	159.476	99.4087	136.881	184.295	175.737	149	205	120	91.5	89.5	111.5	middle
540	mes-miR160c_1ss21GT	TGCCTGGCTCCCTGTATGCCT	up	1.21706	0.2834	0.282702	136.096	165.637	149.404	159.476	99.4087	136.881	184.295	175.737	149	205	120	91.5	89.5	111.5	middle
541	vvi-miR156a_L+1	TTGACAGAAGAGAGGGAGCAC	down	-inf	-inf	0.282863	3.03	0	7.01899	0	2.07102	0	0	0	7	0	2.5	0	0	0	low
542	bna-MIR169a-p3_2ss4TC18TC	TTGCCCTTGGCTATACGCTTC	down	-inf	-inf	0.296654	6.72848	0	16.0434	0	4.14203	0	0	0	16	0	5	0	0	0	middle
543	PC-3p-134605_27	ATGGAGTGAGATATGAAGTGGGGT	up	3.62853	1.85938	0.298147	1.55586	5.64549	0	4.66759	0	7.47981	0	9.45667	0	6	0	5	0	6	low
544	PC-5p-129065_30	TTAACATATAAAGACATTGCC	down	0.517451	-0.950505	0.300321	4.94745	2.56006	2.50678	7.77932	4.55623	3.7399	0	3.94028	2.5	10	5.5	2.5	0	2.5	low
545	PC-5p-124596_32	ATAGAGAGAAAAATAGAGAGA	up	3.45189	1.78739	0.301534	2.00543	6.92252	6.01628	0	0	10.4717	10.2958	0	6	0	0	7	5	0	middle
546	ath-miR167d	TGAAGCTGCCAGCATGATCTGG	down	0.859536	-0.21837	0.30713	201.211	172.948	181.491	241.548	180.593	149.596	183.266	185.981	181	310.5	218	100	89	118	middle
547	PC-5p-160480_19	AATTAGTGGATTGGCCCAAGTTCC	down	-inf	-inf	0.311149	9.1912	0	5.01357	22.56	0	0	0	0	5	29	0	0	0	0	middle
548	bra-miR9560a-5p	ACAGGTGGTGGAACAAATATGAGT	down	0.555802	-0.847356	0.319082	13.6166	7.56811	7.52035	22.56	10.7693	3.7399	10.2958	8.66862	7.5	29	13	2.5	5	5.5	middle
549	ptc-miR6478_R-1	CCGACCTTAGCTCAGTTGGT	down	0.828625	-0.271209	0.322819	133.789	110.861	159.431	101.52	140.415	119.677	121.491	91.4145	159	130.5	169.5	80	59	58	middle
550	bra-miR5654a	ATAAATCCCAAGCATCATCCA	down	0.961668	-0.0563896	0.325927	13082.5	12581	13767.3	12548	12932.2	12069.4	12814.2	12859.5	13730	16130	15611	8068	6223	8159	high
551	gma-miR319c_L+1R+1	CTTGGACTGAAGGGAGCTCCTT	down	0.0933071	-3.42187	0.333802	14.0764	1.31343	5.51492	34.229	2.48522	0	0	3.94028	5.5	44	3	0	0	2.5	middle
552	PC-3p-70641_79	ATTTCATTGGATTTTTAGTTGAGG	down	0.561571	-0.83246	0.336124	6.49783	3.64899	6.01628	9.33519	4.14203	3.7399	7.20708	0	6	12	5	2.5	3.5	0	low
553	hbr-MIR6483-p5_1ss7TC_2	ACCTAACTTTATTGTAGAAA	down	0.549533	-0.863721	0.339091	8.96075	4.92423	9.52578	7.00139	10.3551	3.7399	0	11.0328	9.5	9	12.5	2.5	0	7	middle
554	hbr-MIR6483-p5_1ss7TC_1	ACCTAACTTTATTGTAGAA	down	0.549533	-0.863721	0.339091	8.96075	4.92423	9.52578	7.00139	10.3551	3.7399	0	11.0328	9.5	9	12.5	2.5	0	7	middle
555	bra-MIR5717-p3	AAACAATCCAAACTGGGGATC	down	0.445599	-1.16618	0.344209	8.25314	3.6776	11.0298	5.44553	8.28406	0	0	11.0328	11	7	10	0	0	7	middle
556	PC-3p-93009_52	ATTTTGGAGTAAAATATGGAGTGG	down	0.298711	-1.74318	0.34554	13.787	4.11833	0	26.4497	14.9113	0	12.355	0	0	34	18	0	6	0	middle
557	mtr-miR396a-3p_L-1R+1_1ss20GA	CTCAAGAAAGCTGTGGGAAAT	up	1.2621	0.335822	0.34738	26.9855	34.0584	29.0787	30.3394	21.5386	26.9273	45.3016	29.9461	29	39	26	18	22	19	middle
558	PC-5p-21393_276	TCTGGTTTGGTGAATGTTGTC	up	1.21305	0.278639	0.351462	31.4068	38.0981	28.5773	41.6194	24.0238	44.1309	37.065	33.0984	28.5	53.5	29	29.5	18	21	middle
559	aly-miR398b-3p_1ss15AG	TGTGTTCTCAGGTCGCCCCTG	down	0.18551	-2.43043	0.355085	415.206	77.0246	102.277	980.973	162.368	51.6107	99.8695	79.5937	102	1261	196	34.5	48.5	50.5	middle
560	mtr-miR398b	TGTGTTCTCAGGTCGCCCCTG	down	0.18551	-2.43043	0.355085	415.206	77.0246	102.277	980.973	162.368	51.6107	99.8695	79.5937	102	1261	196	34.5	48.5	50.5	middle
561	PC-3p-91202_54	TTAGAGTAGAAAATAGAGTGATA	up	2.51582	1.33103	0.356039	5.08263	12.787	9.02442	6.22346	0	19.4475	0	18.9133	9	8	0	13	0	12	middle
562	bra-MIR9563a-p5_2ss16AG17TG	TTTTTAACTAAAAAAGGTAAG	up	2.91043	1.54123	0.357568	2.96774	8.63742	5.01357	3.88966	0	16.4556	0	9.45667	5	5	0	11	0	6	middle
563	bna-MIR169n-p3	TGGCAAGTTGCCCTTCGGCTAC	down	0.833705	-0.262391	0.369744	12.3095	10.2625	13.0353	14.7807	9.11247	8.97577	12.355	9.45667	13	19	11	6	6	6	middle
564	PC-3p-35285_177	TAGTGGAAGCAGCAACGAGAA	down	0.833891	-0.26207	0.372669	13.1072	10.9299	16.5448	12.8359	9.94087	11.2197	11.3254	10.2447	16.5	16.5	12	7.5	5.5	6.5	middle
565	bna-miR156b	TTGACAGAAGATAGAGAGCAC	down	0.926962	-0.109419	0.377542	4261.77	3950.5	4568.7	3741.08	4475.53	4255.01	3870.54	3725.93	4556.33	4809	5402.58	2844.33	1879.67	2364	high
566	ath-miR157a-5p	TTGACAGAAGATAGAGAGCAC	down	0.926962	-0.109419	0.377542	4261.77	3950.5	4568.7	3741.08	4475.53	4255.01	3870.54	3725.93	4556.33	4809	5402.58	2844.33	1879.67	2364	high
567	PC-3p-142520_24	AGACATAGTAGAAGACTTTCC	down	0.327774	-1.60923	0.378298	4.564	1.49596	9.02442	4.66759	0	4.48789	0	0	9	6	0	3	0	0	low
568	ptc-miR159d_L+1R-1	TCTTGGATTGAAGGGAGCTCC	down	0.189519	-2.39959	0.380398	18.1087	3.43194	5.01357	44.3421	4.97044	0	10.2958	0	5	57	6	0	5	0	middle
569	ath-miR166a-3p_1ss21CA	TCGGACCAGGCTTCATTCCCA	down	0.774376	-0.368893	0.393452	3260.88	2525.15	3903.06	3792.42	2087.17	1597.69	3280.25	2697.52	3892.5	4875	2519.5	1068	1593	1711.5	high
570	cas-miR166e_1ss21TA	TCGGACCAGGCTTCATTCCCA	down	0.774376	-0.368893	0.393452	3260.88	2525.15	3903.06	3792.42	2087.17	1597.69	3280.25	2697.52	3892.5	4875	2519.5	1068	1593	1711.5	high
571	ath-miR158a-3p	TCCCAAATGTAGACAAAGCA	up	1.46201	0.547949	0.401063	22.5701	32.9976	26.5719	17.1145	24.0238	43.3829	42.2129	13.397	26.5	22	29	29	20.5	8.5	middle
572	vvi-miR156b_L+2	AATGACAGAAGAGAGTGAGCAC	down	0.597554	-0.742859	0.407126	7.77869	4.64819	5.51492	6.22346	11.5977	4.48789	0	9.45667	5.5	8	14	3	0	6	middle
573	vvi-miR3630-3p_L-3	GGGAATCTCTCTGATGCAC	up	1.27529	0.35083	0.411349	18.9259	24.1361	28.076	10.8911	17.8107	26.1793	25.7396	20.4895	28	14	21.5	17.5	12.5	13	middle
574	csi-MIR156g-p5	TGACGGAAGATAGAGAGCAC	up	2.46238	1.30005	0.4115	2.6739	6.58417	8.02171	0	0	0	10.2958	9.45667	8	0	0	0	5	6	middle
575	PC-3p-123459_32	TAAGAACCCCACTTTAAGAAC	up	3.68626	1.88216	0.417354	3.50564	12.9227	0	3.88966	6.62725	0	30.8875	7.88056	0	5	8	0	15	5	middle
576	ath-miR157d_L+1	CTGACAGAAGATAGAGAGCAC	down	0.0903204	-3.4688	0.417387	13.8024	1.24663	0	38.5076	2.89942	3.7399	0	0	0	49.5	3.5	2.5	0	0	middle
577	bra-miR164b-3p	CACGTGTTCTACTACTCCAAC	up	1.0526	0.0739568	0.419079	193.25	203.415	205.89	179.184	194.675	210.432	212.78	187.032	205.333	230.333	235	140.667	103.333	118.667	middle
578	bra-miR5722	TGAAATAGAGTCATGTGGAACG	down	-inf	-inf	0.42265	1.55586	0	0	4.66759	0	0	0	0	0	6	0	0	0	0	low
579	bra-MIR5724-p3	CTATTATAAAACCGGCGGTTA	down	-inf	-inf	0.42265	1.29655	0	0	3.88966	0	0	0	0	0	5	0	0	0	0	low
580	bra-miR6032-3p	TCTGCTGGTCGTTCCATGTTAA	up	inf	inf	0.42265	0	3.43194	0	0	0	0	10.2958	0	0	0	0	0	5	0	middle
581	bra-miR9555b-5p_L+1R+2_1ss3GA	ATATAATTGCGGGGTTCTAAGCTT	down	-inf	-inf	0.42265	1.55586	0	0	4.66759	0	0	0	0	0	6	0	0	0	0	low
582	bra-MIR9562-p3_1ss14TC	ACAACTGCATAATCCACTCTA	down	-inf	-inf	0.42265	2.00543	0	6.01628	0	0	0	0	0	6	0	0	0	0	0	low
583	bra-MIR9563a-p5_1	AGCGGAATATAAGAACCCGTCTCT	down	-inf	-inf	0.42265	2.07449	0	0	6.22346	0	0	0	0	0	8	0	0	0	0	low
584	bra-MIR9563a-p5_1ss7GA	TTAGCGAAATATAAGAACCCGTCT	down	-inf	-inf	0.42265	1.29655	0	0	3.88966	0	0	0	0	0	5	0	0	0	0	low
585	bra-MIR9563a-p5_2ss1GA22CA	ATTCTTAGCGGAATATAAGAAACC	down	-inf	-inf	0.42265	2.07449	0	0	6.22346	0	0	0	0	0	8	0	0	0	0	low
586	bra-MIR9563a-p3_2ss15AG20AC	AAAAGTTAAGAGACGAGTTCTTAT	down	-inf	-inf	0.42265	0.835595	0	2.50678	0	0	0	0	0	2.5	0	0	0	0	0	low
587	bra-MIR9563a-p5_2ss8CA20TC	ATAAGAAACCGTCTCTTAACTTTT	down	-inf	-inf	0.42265	1.29655	0	0	3.88966	0	0	0	0	0	5	0	0	0	0	low
588	bra-MIR9563a-p5_2	TTAGCGGAATATAAGAACCCG	down	-inf	-inf	0.42265	2.07449	0	0	6.22346	0	0	0	0	0	8	0	0	0	0	low
589	bra-MIR9566-p3	TAGAGAGAGCCTAAGTATTTG	down	-inf	-inf	0.42265	2.07449	0	0	6.22346	0	0	0	0	0	8	0	0	0	0	low
590	bra-MIR9567-p5	AACACATATAGTTTGCAGGGT	down	-inf	-inf	0.42265	2.59311	0	0	7.77932	0	0	0	0	0	10	0	0	0	0	low
591	bra-MIR9569-p5	TCACTCACAATAAAATCATAT	down	-inf	-inf	0.42265	2.85242	0	0	8.55725	0	0	0	0	0	11	0	0	0	0	middle
592	bna-miR169g_R-3	TAGCCAAGGATGACTTGCC	up	inf	inf	0.42265	0	0.27703	0	0	0	0.83109	0	0	0	0	0	0.555556	0	0	low
593	ath-miR169h_R-2	TAGCCAAGGATGACTTGCC	up	inf	inf	0.42265	0	0.27703	0	0	0	0.83109	0	0	0	0	0	0.555556	0	0	low
594	ath-MIR169h-p3_1ss10CT	GGCAGTCTCTTTGGCTATT	down	-inf	-inf	0.42265	0.432185	0	0	1.29655	0	0	0	0	0	1.66667	0	0	0	0	low
595	ath-MIR169m-p5_1ss15AC	TCAAAGATGAATAGCAGAATC	up	inf	inf	0.42265	0	0.27703	0	0	0	0.83109	0	0	0	0	0	0.555556	0	0	low
596	bna-miR169c_R-2	TAGCCAAGGATGACTTGCC	up	inf	inf	0.42265	0	0.27703	0	0	0	0.83109	0	0	0	0	0	0.555556	0	0	low
597	aly-miR169n-3p_1ss19CT	GGCAGTCTCTTTGGCTATT	down	-inf	-inf	0.42265	0.432185	0	0	1.29655	0	0	0	0	0	1.66667	0	0	0	0	low
598	bna-MIR169l-p3_1ss10CT	GGCAGTCTCTTTGGCTATT	down	-inf	-inf	0.42265	0.432185	0	0	1.29655	0	0	0	0	0	1.66667	0	0	0	0	low
599	bna-MIR169b-p3	GCAAGTTTTCCTTGGCTACA	down	-inf	-inf	0.42265	1.29655	0	0	3.88966	0	0	0	0	0	5	0	0	0	0	low
600	ath-miR172e-3p_L+4R-1	AATGGGAATCTTGATGATGCTGCA	up	inf	inf	0.42265	0	2.49327	0	0	0	7.47981	0	0	0	0	0	5	0	0	low
601	ath-miR319a_R+1	TTGGACTGAAGGGAGCTCCCTT	down	-inf	-inf	0.42265	5.44553	0	0	16.3366	0	0	0	0	0	21	0	0	0	0	middle
602	bna-MIR393-p3	ATCATGCGATCTCTTCGGA	up	inf	inf	0.42265	0	2.49327	0	0	0	7.47981	0	0	0	0	0	5	0	0	low
603	csi-miR156b-3p_L+1R-1_1ss8TG	TGCTCACGGCTCTTTCTGTCAGC	down	-inf	-inf	0.42265	2.85242	0	0	8.55725	0	0	0	0	0	11	0	0	0	0	low
604	mtr-MIR164a-p3	CACGTGCTCCCCTTCTCCAAC	down	-inf	-inf	0.42265	2.85242	0	0	8.55725	0	0	0	0	0	11	0	0	0	0	low
605	ath-miR169b-5p_R+1	CAGCCAAGGATGACTTGCCGGT	down	-inf	-inf	0.42265	0.907588	0	0	2.72276	0	0	0	0	0	3.5	0	0	0	0	low
606	gma-miR171c-3p	TTGAGCCGTGCCAATATCACA	down	-inf	-inf	0.42265	0.648277	0	0	1.94483	0	0	0	0	0	2.5	0	0	0	0	low
607	mes-MIR172c-p3_2ss15AG20AG	TGTGAATCTTGATGGTGCTGC	down	-inf	-inf	0.42265	0.648277	0	0	1.94483	0	0	0	0	0	2.5	0	0	0	0	low
608	mtr-miR397-5p_L-1R+1	CATTGAGTGCAGCGTTGATGA	down	-inf	-inf	0.42265	9.33519	0	0	28.0056	0	0	0	0	0	36	0	0	0	0	middle
609	mdm-MIR397b-p3_1ss14CT	ATCAACGCTGCACTCAATTAT	down	-inf	-inf	0.42265	2.59311	0	0	7.77932	0	0	0	0	0	10	0	0	0	0	low
610	ptc-miR156k	TGACAGAAGAGAGGGAGCAC	down	-inf	-inf	0.42265	1.55586	0	0	4.66759	0	0	0	0	0	6	0	0	0	0	low
611	cas-miR159b-5p_1ss21CA	AGCTGCTAAGCTATGGATCCA	down	-inf	-inf	0.42265	3.24138	0	0	9.72415	0	0	0	0	0	12.5	0	0	0	0	low
612	aqc-MIR166d-p5	GGAATGTTGTTTGGCTCGAAGC	down	-inf	-inf	0.42265	1.55586	0	0	4.66759	0	0	0	0	0	6	0	0	0	0	low
613	ath-MIR169g-p3_2ss10TG21GT	AATGATGATGACGATGATGAT	up	inf	inf	0.42265	0	5.23587	0	0	0	15.7076	0	0	0	0	0	10.5	0	0	middle
614	ath-MIR169g-p5_2ss10TG21GT	AATGATGATGACGATGATGAT	up	inf	inf	0.42265	0	5.23587	0	0	0	15.7076	0	0	0	0	0	10.5	0	0	middle
615	mtr-MIR171h-p3_2ss20AG21CA	AATAATGAATGAATGAATGGA	down	-inf	-inf	0.42265	1.29655	0	0	3.88966	0	0	0	0	0	5	0	0	0	0	middle
616	mtr-MIR171h-p5_2ss20AG21CA	AATAATGAATGAATGAATGGA	down	-inf	-inf	0.42265	1.29655	0	0	3.88966	0	0	0	0	0	5	0	0	0	0	middle
617	ptc-miR398a_L+1	CTGTGTTCTCAGGTCACCCCTT	down	-inf	-inf	0.42265	1.29655	0	0	3.88966	0	0	0	0	0	5	0	0	0	0	low
618	ghr-MIR482b-p5_2ss14GC18AG	AAGAAGAAGGCTGCTTTG	down	-inf	-inf	0.42265	1.16983	0	3.5095	0	0	0	0	0	3.5	0	0	0	0	0	low
619	ghr-MIR482b-p3_2ss14GC18AG	AAGAAGAAGGCTGCTTTG	down	-inf	-inf	0.42265	1.16983	0	3.5095	0	0	0	0	0	3.5	0	0	0	0	0	low
620	mdm-miR1511_L+2R-2	TAACCTAGCTCTGATACCATG	down	-inf	-inf	0.42265	9.5945	0	0	28.7835	0	0	0	0	0	37	0	0	0	0	middle
621	mdm-miR1511	ACCTAGCTCTGATACCATGAA	down	-inf	-inf	0.42265	8.29794	0	0	24.8938	0	0	0	0	0	32	0	0	0	0	middle
622	vvi-miR3630-3p_L-3R-1	GGGAATCTCTCTGATGCA	down	-inf	-inf	0.42265	1.00271	0	3.00814	0	0	0	0	0	3	0	0	0	0	0	low
623	aly-MIR4234-p5_1ss23TC	ATTATGGACTTCCAACTTAAAACC	down	-inf	-inf	0.42265	2.07449	0	0	6.22346	0	0	0	0	0	8	0	0	0	0	low
624	aly-MIR4234-p3_1ss23TC	ATTATGGACTTCCAACTTAAAACC	down	-inf	-inf	0.42265	2.07449	0	0	6.22346	0	0	0	0	0	8	0	0	0	0	low
625	ghr-MIR7488-p3_1ss10TA	TGAGATTTTAAACAAAAAGGA	up	inf	inf	0.42265	0	2.49327	0	0	0	7.47981	0	0	0	0	0	5	0	0	low
626	stu-MIR8005a-p5_2ss1TA20GT	ATTAGGGTTTAGAGTTTAGTG	up	inf	inf	0.42265	0	1.74529	0	0	0	5.23587	0	0	0	0	0	3.5	0	0	low
627	gra-MIR8674b-p5_2ss6CT20CT	AAGTTTAAGGTTTAGGGTTTA	up	inf	inf	0.42265	0	1.24663	0	0	0	3.7399	0	0	0	0	0	2.5	0	0	low
628	lja-MIR11069-p3_2ss7TG18AT	TAAGGTGTTGGGTTAAGT	down	-inf	-inf	0.42265	1.16983	0	3.5095	0	0	0	0	0	3.5	0	0	0	0	0	low
629	csi-miR156g-5p_R+1	TTGACGGAAGATAGAGAGCACC	up	inf	inf	0.42265	0	3.49058	0	0	0	10.4717	0	0	0	0	0	7	0	0	middle
630	csi-miR156j-5p	AGCTGCTGACTCGTTGGTTCA	down	-inf	-inf	0.42265	2.85242	0	0	8.55725	0	0	0	0	0	11	0	0	0	0	low
631	mdm-miR169a_R+1_1ss21GT	CAGCCAAGGATGACTTGCCGTT	down	-inf	-inf	0.42265	1.29655	0	0	3.88966	0	0	0	0	0	5	0	0	0	0	low
632	csi-miR171b-3p	CGAGCCGAATCAATATCACTC	down	-inf	-inf	0.42265	1.03724	0	0	3.11173	0	0	0	0	0	4	0	0	0	0	low
633	aly-miR172e-5p_L+2R+1	AAGCAGCACCATTAAGATTCACA	down	-inf	-inf	0.42265	1.67119	0	5.01357	0	0	0	0	0	5	0	0	0	0	0	low
634	mdm-miR319c-3p_L-1R+1_1ss19TC	TCCAACGAAGCAGGAGCCGAG	down	-inf	-inf	0.42265	3.63035	0	0	10.8911	0	0	0	0	0	14	0	0	0	0	middle
635	mdm-miR319d	AACTGCCGACTCATTCACTCA	down	-inf	-inf	0.42265	1.55586	0	0	4.66759	0	0	0	0	0	6	0	0	0	0	low
636	mdm-miR391	TACGCAGGAGAGATGACGCCG	down	-inf	-inf	0.42265	2.85242	0	0	8.55725	0	0	0	0	0	11	0	0	0	0	low
637	csi-miR396f-5p_R+4	TTCCACAGCTTTCTTGAACTTATTG	down	-inf	-inf	0.42265	1.55586	0	0	4.66759	0	0	0	0	0	6	0	0	0	0	low
638	csi-miR396a-5p_L+4	GATCTTCCACAGCTTTCTTGAACTG	down	-inf	-inf	0.42265	3.11173	0	0	9.33519	0	0	0	0	0	12	0	0	0	0	low
639	ppe-miR398a-3p_1ss20TC	TGTGTTCTCAGGTCGCCCCCG	down	-inf	-inf	0.42265	8.73013	0	0	26.1904	0	0	0	0	0	33.6667	0	0	0	0	middle
640	csi-miR477c-5p	ACTCTCCCTCAAGGGCTTCGC	down	-inf	-inf	0.42265	3.63035	0	0	10.8911	0	0	0	0	0	14	0	0	0	0	middle
641	mdm-miR482a-3p	TTCCCAAGCCCGCCCATTCCTA	down	-inf	-inf	0.42265	21.5228	0	0	64.5684	0	0	0	0	0	83	0	0	0	0	middle
642	lja-miR1511-3p_1ss5AT	AACCTGGCTCTGATACCATGAAGC	down	-inf	-inf	0.42265	3.88966	0	0	11.669	0	0	0	0	0	15	0	0	0	0	middle
643	hbr-miR6485_L+2_1ss17GT	CCTAGGATGTAGAAGATCATAA	down	-inf	-inf	0.42265	1.81518	0	0	5.44553	0	0	0	0	0	7	0	0	0	0	low
644	mdm-miR7126-3p	TTGCGTTCCACTGATTCTTTCG	down	-inf	-inf	0.42265	2.85242	0	0	8.55725	0	0	0	0	0	11	0	0	0	0	low
645	mdm-miR10984b-3p	CTCACGTACGCTGTCCCGAGAA	down	-inf	-inf	0.42265	4.40828	0	0	13.2248	0	0	0	0	0	17	0	0	0	0	middle
646	mdm-miR10996b	TCACCATTGCATCTCATGTTCC	down	-inf	-inf	0.42265	6.74208	0	0	20.2262	0	0	0	0	0	26	0	0	0	0	middle
647	mdm-miR11010	AGTAACTATAGCTGTTTTCTA	down	-inf	-inf	0.42265	1.29655	0	0	3.88966	0	0	0	0	0	5	0	0	0	0	low
648	PC-3p-156823_20	TTTAAAAATCGGTTTTTAGCTTTT	down	-inf	-inf	0.42265	1.67119	0	5.01357	0	0	0	0	0	5	0	0	0	0	0	low
649	PC-3p-168090_17	AAGAATCGTCGTAAGTTCCTCGTT	down	-inf	-inf	0.42265	1.42621	0	0	4.27863	0	0	0	0	0	5.5	0	0	0	0	low
650	PC-5p-162608_19	ATGGTGAGGCTCTTAGCGGAATAT	down	-inf	-inf	0.42265	2.59311	0	0	7.77932	0	0	0	0	0	10	0	0	0	0	low
651	PC-3p-408725_5	AGGAACACATTGGAGCAAAAACAC	down	-inf	-inf	0.42265	1.29655	0	0	3.88966	0	0	0	0	0	5	0	0	0	0	low
652	PC-5p-280064_6	GATACGGTCTCTTAGCTTTTAACT	down	-inf	-inf	0.42265	1.00271	0	3.00814	0	0	0	0	0	3	0	0	0	0	0	low
653	PC-5p-188973_13	AAATGGAGTAATGAACAAAAATT	down	-inf	-inf	0.42265	0.648277	0	0	1.94483	0	0	0	0	0	2.5	0	0	0	0	low
654	PC-3p-157963_20	TTTTGTTCATCACTCCATTTG	up	inf	inf	0.42265	0	1.99462	0	0	0	5.98385	0	0	0	0	0	4	0	0	low
655	PC-5p-294383_6	ATTATGCAGTTGTGAATAAAC	down	-inf	-inf	0.42265	2.00543	0	6.01628	0	0	0	0	0	6	0	0	0	0	0	low
656	PC-5p-155859_20	TATTATATGTGGGAGCTAAA	up	inf	inf	0.42265	0	1.24663	0	0	0	3.7399	0	0	0	0	0	2.5	0	0	low
657	PC-3p-333549_5	ACGGAGGGTAACATATGTTAACA	up	inf	inf	0.42265	0	1.71597	0	0	0	0	5.14791	0	0	0	0	0	2.5	0	low
658	PC-3p-243625_7	ATAGAAGAACTTTATTATAGAGGC	down	-inf	-inf	0.42265	1.16983	0	3.5095	0	0	0	0	0	3.5	0	0	0	0	0	low
659	PC-3p-286438_6	TAGAGTACCATTGGAGCAAACTCA	down	-inf	-inf	0.42265	1.55586	0	0	4.66759	0	0	0	0	0	6	0	0	0	0	low
660	PC-3p-382597_5	ATGTTAACGGAATTGAAGTTGAGT	down	-inf	-inf	0.42265	0.648277	0	0	1.94483	0	0	0	0	0	2.5	0	0	0	0	low
661	PC-5p-408164_5	ATACTTTTCGGCTAAGAGACGGGT	down	-inf	-inf	0.42265	1.29655	0	0	3.88966	0	0	0	0	0	5	0	0	0	0	low
662	PC-5p-136419_27	AAGACTTTGAACTTTTTTGCT	up	inf	inf	0.42265	0	2.49327	0	0	0	7.47981	0	0	0	0	0	5	0	0	low
663	PC-5p-159667_19	ATAATTTACTGCAAAATAGAATGG	down	-inf	-inf	0.42265	1.29655	0	0	3.88966	0	0	0	0	0	5	0	0	0	0	low
664	PC-3p-201638_12	ATATGTGTATGCAATTGTGGAACC	down	-inf	-inf	0.42265	3.11173	0	0	9.33519	0	0	0	0	0	12	0	0	0	0	low
665	PC-5p-210957_11	TGAGCCTCGAACCCAGGACCTT	up	inf	inf	0.42265	0	2.49327	0	0	0	7.47981	0	0	0	0	0	5	0	0	low
666	PC-5p-105680_43	ACTAAAAAAGCTAAGAACCGGTTT	down	-inf	-inf	0.42265	1.03724	0	0	3.11173	0	0	0	0	0	4	0	0	0	0	low
667	PC-5p-380574_5	AAACCCTTGGATAAATTCTAAACC	down	-inf	-inf	0.42265	1.29655	0	0	3.88966	0	0	0	0	0	5	0	0	0	0	low
668	PC-3p-204664_12	TCCAAGAGTTTAGGATTTAGTG	down	-inf	-inf	0.42265	1.29655	0	0	3.88966	0	0	0	0	0	5	0	0	0	0	low
669	PC-5p-239885_8	AGAAATGAAAGCTCGATTGGTTGA	down	-inf	-inf	0.42265	2.07449	0	0	6.22346	0	0	0	0	0	8	0	0	0	0	low
670	PC-5p-186866_14	ATGAAATCCTATTGGTTGGTGACC	down	-inf	-inf	0.42265	1.81518	0	0	5.44553	0	0	0	0	0	7	0	0	0	0	low
671	PC-3p-270231_6	TTAGGATCGGTGCTCTGCAGG	down	-inf	-inf	0.42265	2.00543	0	6.01628	0	0	0	0	0	6	0	0	0	0	0	low
672	PC-3p-200960_12	AAGAGACGGTTCTTATATTCTGCT	down	-inf	-inf	0.42265	0.907588	0	0	2.72276	0	0	0	0	0	3.5	0	0	0	0	low
673	PC-3p-204120_12	AATAAGATTACTCTATATTTCACT	down	-inf	-inf	0.42265	2.85242	0	0	8.55725	0	0	0	0	0	11	0	0	0	0	low
674	PC-5p-230751_9	ATGATATAGCACCAAATGTCCACC	down	-inf	-inf	0.42265	2.3338	0	0	7.00139	0	0	0	0	0	9	0	0	0	0	low
675	PC-3p-243846_7	AAAGTTAACCATTGGAACAAAACC	down	-inf	-inf	0.42265	2.33966	0	7.01899	0	0	0	0	0	7	0	0	0	0	0	low
676	PC-5p-209073_11	AACCCGGGGTTTTTAGGATGGAGT	down	-inf	-inf	0.42265	2.85242	0	0	8.55725	0	0	0	0	0	11	0	0	0	0	low
677	PC-5p-176459_16	AGGACCGCACCCTTTAACAGCATT	down	-inf	-inf	0.42265	1.55586	0	0	4.66759	0	0	0	0	0	6	0	0	0	0	low
678	PC-3p-163425_18	AAGGAAATATGTATCCACACAAAC	up	inf	inf	0.42265	0	3.43194	0	0	0	0	10.2958	0	0	0	0	0	5	0	middle
679	PC-3p-236671_8	ATTAAAAGTTAAGAGACGGGTTCT	down	-inf	-inf	0.42265	1.03724	0	0	3.11173	0	0	0	0	0	4	0	0	0	0	low
680	PC-3p-193093_13	ATTTAAGGTTTAGTATTTTGC	up	inf	inf	0.42265	0	3.49058	0	0	0	10.4717	0	0	0	0	0	7	0	0	middle
681	PC-3p-220617_10	ATTATTGGTTGATTTGTGGTTAGA	down	-inf	-inf	0.42265	2.59311	0	0	7.77932	0	0	0	0	0	10	0	0	0	0	low
682	PC-3p-190283_13	TTTTAGTTAAAAGTTAAGGGAACC	down	-inf	-inf	0.42265	1.81518	0	0	5.44553	0	0	0	0	0	7	0	0	0	0	low
683	PC-3p-352845_5	ATTAAAAGTTAAGAGACGGTTTCT	down	-inf	-inf	0.42265	1.67119	0	5.01357	0	0	0	0	0	5	0	0	0	0	0	low
684	PC-3p-159355_19	AAAAAACAAGAATACTCTATATTT	down	-inf	-inf	0.42265	1.55586	0	0	4.66759	0	0	0	0	0	6	0	0	0	0	low
685	PC-5p-115904_36	AACCCTACTCCATTTCTTACTCCA	down	-inf	-inf	0.42265	1.29655	0	0	3.88966	0	0	0	0	0	5	0	0	0	0	low
686	PC-3p-397086_5	ATTCTTAGGTCCACCCCCTAGTGT	down	-inf	-inf	0.42265	1.29655	0	0	3.88966	0	0	0	0	0	5	0	0	0	0	low
687	PC-3p-234630_8	ATAAGTGATATAAGAGCCGTCTCT	down	-inf	-inf	0.42265	2.85242	0	0	8.55725	0	0	0	0	0	11	0	0	0	0	low
688	PC-5p-181812_15	AATGGAGTAATGAACAAAAAATT	down	-inf	-inf	0.42265	1.29655	0	0	3.88966	0	0	0	0	0	5	0	0	0	0	low
689	PC-3p-206369_11	TATATATGTATTAAGGACCCA	down	-inf	-inf	0.42265	1.83831	0	5.51492	0	0	0	0	0	5.5	0	0	0	0	0	low
690	PC-5p-211684_11	AATTAATAAAACTAAGAACCGGTT	up	inf	inf	0.42265	0	1.24663	0	0	0	3.7399	0	0	0	0	0	2.5	0	0	low
691	PC-3p-180029_15	ATTATAGATTAAACCATTGGAGCA	down	-inf	-inf	0.42265	1.81518	0	0	5.44553	0	0	0	0	0	7	0	0	0	0	low
692	PC-5p-317209_5	ATTCCCACATAACAAGATGTCATC	down	-inf	-inf	0.42265	0.835595	0	2.50678	0	0	0	0	0	2.5	0	0	0	0	0	low
693	PC-3p-359330_5	AGTGATTTTGATTTAGAGTTAAGG	down	-inf	-inf	0.42265	1.29655	0	0	3.88966	0	0	0	0	0	5	0	0	0	0	low
694	PC-3p-202576_12	ATGGACCCCACAAATACTTATACC	down	-inf	-inf	0.42265	2.33966	0	7.01899	0	0	0	0	0	7	0	0	0	0	0	low
695	PC-3p-255107_7	AATTGTTTGGAAACATAGATAGCA	down	-inf	-inf	0.42265	1.81518	0	0	5.44553	0	0	0	0	0	7	0	0	0	0	low
696	PC-3p-197546_12	AAATAAAACTATAAAGATTCTACT	down	-inf	-inf	0.42265	1.81518	0	0	5.44553	0	0	0	0	0	7	0	0	0	0	low
697	PC-5p-249388_7	TATTGTTGAAACATAAGGGCAC	down	-inf	-inf	0.42265	2.33966	0	7.01899	0	0	0	0	0	7	0	0	0	0	0	low
698	PC-3p-218778_10	AAGAACCCAAGAGTAAGGACCACC	up	inf	inf	0.42265	0	3.43194	0	0	0	0	10.2958	0	0	0	0	0	5	0	middle
699	PC-3p-143560_24	AAGAGACAGTTTCTTATATTCTGC	down	-inf	-inf	0.42265	3.88966	0	0	11.669	0	0	0	0	0	15	0	0	0	0	middle
700	PC-5p-226414_9	AATGGGTCTTGGGTCAACTCAACC	down	-inf	-inf	0.42265	3.88966	0	0	11.669	0	0	0	0	0	15	0	0	0	0	middle
701	PC-3p-279479_6	ATGGAGTGAGATATAAAGTTGAGT	down	-inf	-inf	0.42265	1.55586	0	0	4.66759	0	0	0	0	0	6	0	0	0	0	low
702	PC-5p-167385_18	AAAAGTTGAATGGTAGCAACTGCC	down	-inf	-inf	0.42265	2.3338	0	0	7.00139	0	0	0	0	0	9	0	0	0	0	low
703	PC-3p-149285_22	TCAGGTTTTTGGTATAGTTCC	up	inf	inf	0.42265	0	3.43194	0	0	0	0	10.2958	0	0	0	0	0	5	0	middle
704	PC-3p-221073_10	TTATAGAACAAAACTGTGCGAC	down	-inf	-inf	0.42265	3.34238	0	10.0271	0	0	0	0	0	10	0	0	0	0	0	middle
705	PC-5p-291234_6	TTAGCGTAATATAAGATACAGTC	down	-inf	-inf	0.42265	4.40828	0	0	13.2248	0	0	0	0	0	17	0	0	0	0	middle
706	PC-3p-204693_12	AAGAAACAGTTTCGTATATTCCGC	down	-inf	-inf	0.42265	0.648277	0	0	1.94483	0	0	0	0	0	2.5	0	0	0	0	low
707	PC-3p-192136_13	TCCCTCTATTTTCTCCTCTAT	down	-inf	-inf	0.42265	1.29655	0	0	3.88966	0	0	0	0	0	5	0	0	0	0	middle
708	PC-3p-413705_5	GACGGAATTCCGAGGAAATGAATT	down	-inf	-inf	0.42265	3.34238	0	10.0271	0	0	0	0	0	10	0	0	0	0	0	middle
709	PC-3p-125415_31	AAATTTTATTATGGAGTGAGATAT	down	-inf	-inf	0.42265	3.63035	0	0	10.8911	0	0	0	0	0	14	0	0	0	0	middle
710	PC-3p-185899_14	TAAGAAACCCTGAATAATGATGCT	down	-inf	-inf	0.42265	1.94483	0	0	5.83449	0	0	0	0	0	7.5	0	0	0	0	low
711	PC-3p-224468_10	ATATTCGGAGATAAATAGAACGGG	down	-inf	-inf	0.42265	2.59311	0	0	7.77932	0	0	0	0	0	10	0	0	0	0	low
712	PC-5p-102479_45	CCCAACTCCATTTCCTACTCC	up	inf	inf	0.42265	0	1.71597	0	0	0	0	5.14791	0	0	0	0	0	2.5	0	middle
713	PC-5p-293932_6	CGGAATATAAGAAACGTCTCTTA	up	inf	inf	0.42265	0	1.49596	0	0	0	4.48789	0	0	0	0	0	3	0	0	low
714	PC-5p-168129_17	ATCGAAATATAAGAAACCGTCTCT	down	-inf	-inf	0.42265	2.3338	0	0	7.00139	0	0	0	0	0	9	0	0	0	0	low
715	PC-3p-178546_15	ATATTCCGCTAAGAACTCCACCTT	up	inf	inf	0.42265	0	3.43194	0	0	0	0	10.2958	0	0	0	0	0	5	0	middle
716	PC-3p-291042_6	ATCTTATATTACGCTAAGAATCCC	down	-inf	-inf	0.42265	1.55586	0	0	4.66759	0	0	0	0	0	6	0	0	0	0	low
717	PC-5p-140997_25	AAAGATACTGGAATTATATGTGGC	down	-inf	-inf	0.42265	3.37104	0	0	10.1131	0	0	0	0	0	13	0	0	0	0	middle
718	PC-5p-185535_14	ATTTTTAGCGGAATATAAGAAACC	down	-inf	-inf	0.42265	2.3338	0	0	7.00139	0	0	0	0	0	9	0	0	0	0	low
719	PC-5p-193693_13	AGAGTAAAAAATAGAATAATAAAC	down	-inf	-inf	0.42265	1.81518	0	0	5.44553	0	0	0	0	0	7	0	0	0	0	low
720	PC-5p-370277_5	TTACCCAACTTCATATCTCACTCC	down	-inf	-inf	0.42265	2.59311	0	0	7.77932	0	0	0	0	0	10	0	0	0	0	low
721	PC-3p-175486_16	TTGTGGAACCGTGTGAATACC	down	-inf	-inf	0.42265	1.67119	0	5.01357	0	0	0	0	0	5	0	0	0	0	0	low
722	PC-5p-373981_5	ATTTGCTCCAATGGTACTCTATTT	down	-inf	-inf	0.42265	1.29655	0	0	3.88966	0	0	0	0	0	5	0	0	0	0	low
723	PC-3p-406977_5	GGACTCCACAACTATATACACATA	down	-inf	-inf	0.42265	1.67119	0	5.01357	0	0	0	0	0	5	0	0	0	0	0	low
724	PC-5p-205321_11	TATAGAGTGAAATATAGAGGA	down	-inf	-inf	0.42265	3.67662	0	11.0298	0	0	0	0	0	11	0	0	0	0	0	middle
725	PC-5p-211240_11	TCACTAAACCCTAAACCCTTGG	down	-inf	-inf	0.42265	1.29655	0	0	3.88966	0	0	0	0	0	5	0	0	0	0	low
726	mdm-miR7121a	TCCTCTTGGTGATCGCCCTGT	down	0.0955454	-3.38767	0.424891	35.9195	3.43194	0	101.131	6.62725	0	10.2958	0	0	130	8	0	5	0	middle
727	PC-5p-82087_64	TTAGAGCATCTCCAACCCCACTCC	up	1.97728	0.983517	0.440003	3.24848	6.42315	4.51221	2.3338	2.89942	0	8.23666	11.0328	4.5	3	3.5	0	4	7	middle
728	PC-5p-75304_72	AAGAAATGCTCCAACCCAACTCCA	down	0.656851	-0.606362	0.442549	15.0035	9.85509	13.0353	17.8924	14.0829	0	18.5325	11.0328	13	23	17	0	9	7	middle
729	PC-3p-49451_124	AGAGGCATACATTAGAGCAAATCC	down	0.760994	-0.394042	0.442848	19.932	15.1681	11.0298	27.2276	21.5386	19.4475	10.2958	15.7611	11	35	26	13	5	10	middle
730	bra-miR390-5p	AAGCTCAGGAGGGATAGCGCC	down	0.930523	-0.103886	0.448101	512.175	476.591	445.205	556.999	534.322	519.099	475.667	435.007	444	716	645	347	231	276	middle
731	ath-miR167a-5p_1ss21AT	TGAAGCTGCCAGCATGATCTT	down	0.939532	-0.0899855	0.451724	778.172	731.117	832.252	696.638	805.625	789.12	745.417	658.815	830	895.5	972.5	527.5	362	418	middle
732	bra-MIR5722-p3	TTAATCAAGAAGTGGATGATTG	down	0.645727	-0.631005	0.4535	10.246	6.61609	6.01628	14.7807	9.94087	11.9677	0	7.88056	6	19	12	8	0	5	middle
733	PC-5p-168190_17	AAACATGAACTTTGGGGTTGGCCA	up	1.94447	0.959374	0.455038	3.3861	6.58417	6.01628	0	4.14203	0	10.2958	9.45667	6	0	5	0	5	6	middle
734	PC-5p-113032_38	TATGTTCGTCGGCATTTCCTC	down	0.436596	-1.19563	0.456558	5.7107	2.49327	7.01899	10.1131	0	7.47981	0	0	7	13	0	5	0	0	middle
735	gma-miR156a_1ss20CT	TGACAGAAGAGAGTGAGCAT	down	0.812391	-0.299753	0.465756	32.6936	26.56	45.1221	26.4497	26.509	30.6672	30.8875	18.1253	45	34	32	20.5	15	11.5	middle
736	stu-miR156f-5p_L-1R+1	TGACAGAAGAGAGTGAGCAT	down	0.812391	-0.299753	0.465756	32.6936	26.56	45.1221	26.4497	26.509	30.6672	30.8875	18.1253	45	34	32	20.5	15	11.5	middle
737	mdm-miR408b	ACAGGGAAGAGGTAGAGCATG	down	0.185427	-2.43107	0.466767	56.7316	10.5196	0	160.254	9.94087	10.4717	9.26624	11.8208	0	206	12	7	4.5	7.5	middle
738	bna-miR6031	AAGAGGTTCGGAGCGGTTTGAAGC	down	0.676076	-0.564743	0.466802	113.176	76.5153	56.152	190.593	92.7815	52.3587	70.0116	107.176	56	245	112	35	34	68	middle
739	PC-3p-99992_47	TTACTCTATATGTCACTCTAT	down	0.45387	-1.13965	0.467592	2.74668	1.24663	4.51221	0	3.72783	3.7399	0	0	4.5	0	4.5	2.5	0	0	low
740	PC-3p-107029_42	AACCAAGACAACATTCACCAAACC	down	0.666534	-0.58525	0.473906	10.4405	6.95892	11.0298	12.8359	7.45565	7.47981	0	13.397	11	16.5	9	5	0	8.5	middle
741	mdm-miR10986	TGGCACCAAAGTCACCACCCG	down	0.188557	-2.40692	0.48546	843.237	158.999	0	2455.15	74.5565	131.645	195.621	149.731	0	3156	90	88	95	95	high
742	PC-3p-168934_17	TTCATCACTCCATTTTCCAGTC	down	0.464659	-1.10575	0.486804	2.82664	1.31343	3.5095	0	4.97044	0	0	3.94028	3.5	0	6	0	0	2.5	low
743	aly-MIR4234-p5_2ss18TC23TC	ATTATGGACTTCCAACTCAAAACC	up	2.11847	1.08302	0.490047	3.37104	7.14146	0	10.1131	0	11.9677	0	9.45667	0	13	0	8	0	6	middle
744	cpa-MIR172b-p3	AAATGGGAATCTTGATGATGC	up	1.89945	0.925585	0.496412	1.87284	3.55737	2.50678	3.11173	0	6.73183	0	3.94028	2.5	4	0	4.5	0	2.5	low
745	mdm-miR482c	TCTTTCCTAACCCTCCCATTCC	down	0.253307	-1.98104	0.500807	233.669	59.1899	0	661.242	39.7635	58.3425	78.2482	40.9789	0	850	48	39	38	26	middle
746	bra-miR156a-5p	TGACAGAAGAGAGTGAGCAC	up	1.12493	0.169837	0.506242	1317.13	1481.68	1497.85	976.59	1476.94	1769.27	1392.75	1283.01	1493.8	1255.37	1782.87	1182.7	676.367	814.033	high
747	sly-MIR9479-p3_2ss1GA18GC_1	ATGTCACGGGTTCAAATC	up	1.9517	0.964729	0.507983	2.0782	4.05602	2.50678	0	3.72783	8.22779	0	3.94028	2.5	0	4.5	5.5	0	2.5	low
748	PC-3p-218665_10	AAGAAAATCTGAGAACCGTCTCTT	up	5.06507	2.34058	0.508343	1.03724	5.25371	0	3.11173	0	0	0	15.7611	0	4	0	0	0	10	middle
749	PC-3p-85738_60	TATTCCGCTGAGAACCCCACC	up	2.0528	1.03759	0.511776	5.55234	11.3979	7.01899	4.66759	4.97044	8.97577	0	25.2178	7	6	6	6	0	16	middle
750	mdm-miR2118a	CTACCGATGCCACTAAGTCCCA	down	0.249633	-2.00212	0.513802	96.908	24.1914	0	281.611	9.11247	20.9435	18.5325	33.0984	0	362	11	14	9	21	middle
751	aly-MIR838-p3	TCTTCTTCTTCTTGCACAACC	down	0.49441	-1.01622	0.524246	5.04292	2.49327	6.01628	0	9.11247	7.47981	0	0	6	0	11	5	0	0	middle
752	vvi-MIR172d-p5_2ss7GT17CT	TGGAAGTGCAGTGATGTA	down	0.49218	-1.02274	0.527025	3.54603	1.74529	4.01085	0	6.62725	5.23587	0	0	4	0	8	3.5	0	0	low
753	ptc-miR159d_R-1	CTTGGATTGAAGGGAGCTCC	down	0.317278	-1.65618	0.527123	539.736	171.247	13.5366	1509.58	96.0951	166.8	182.236	164.704	13.5	1940.5	116	111.5	88.5	104.5	middle
754	ath-miR159c_R-1_1ss1TC	CTTGGATTGAAGGGAGCTCC	down	0.317278	-1.65618	0.527123	539.736	171.247	13.5366	1509.58	96.0951	166.8	182.236	164.704	13.5	1940.5	116	111.5	88.5	104.5	middle
755	bra-MIR9563a-p3_2ss20AG24AC	TTTTTAGTTAAAAGTTAAGGGACC	up	1.9792	0.984914	0.528668	1.42621	2.82275	0	4.27863	0	3.7399	0	4.72834	0	5.5	0	2.5	0	3	low
756	PC-3p-110494_39	AATAGAGAAAAAGACTAAGATAGC	up	1.67471	0.743911	0.546296	4.2643	7.14146	5.01357	7.77932	0	11.9677	0	9.45667	5	10	0	8	0	6	middle
757	gma-miR172k	TGAATCTTGATGATGCTGCAT	down	0.467702	-1.09634	0.551965	3.66894	1.71597	0	2.72276	8.28406	0	5.14791	0	0	3.5	10	0	2.5	0	low
758	bna-miR169a	CAGCCAAGGATGACTTGCCGA	down	0.587266	-0.767913	0.562183	4.41537	2.593	4.51221	5.83449	2.89942	7.779	0	0	4.5	7.5	3.5	5.2	0	0	middle
759	ath-miR156a-5p_L+2	GTTGACAGAAGAGAGTGAGCAC	down	0.957761	-0.0622625	0.573047	378.701	362.705	347.44	398.69	389.972	321.632	385.064	381.419	346.5	512.5	470.75	215	187	242	middle
760	PC-3p-99531_47	TTTGTTCATCACTCCATTTGA	up	3.0768	1.62143	0.576497	0.648277	1.99462	0	1.94483	0	5.98385	0	0	0	2.5	0	4	0	0	middle
761	bra-miR9553-5p	TACAAAGCTGAAGCTAATTATG	up	1.65265	0.724777	0.577781	10.6307	17.5687	7.01899	12.4469	12.4261	16.4556	0	36.2506	7	16	15	11	0	23	middle
762	ptc-miR6478_R+4_1ss21GA	CCGACCTTAGCTCAGTTGGTAGAGC	up	1.23712	0.306988	0.581506	38.3564	47.4515	23.0624	63.0125	28.9942	31.4152	59.7158	51.2237	23	81	35	21	29	32.5	middle
763	ath-miR393b-3p_1ss13CA	ATCATGCGATCTATTTGGATT	up	1.06383	0.0892616	0.586629	368.961	392.51	356.966	341.512	408.404	454.772	339.762	382.995	356	439	493	304	165	243	middle
764	PC-5p-78960_67	AAACCGTTAACATATGTCACCCTC	up	1.6482	0.72089	0.599282	5.5633	9.16942	0	10.8911	5.79884	8.97577	18.5325	0	0	14	7	6	9	0	middle
765	stu-MIR8005c-p3_2ss3GA20TA	AGAGTTTAGGATTTAGGGTATAGG	up	2.64697	1.40434	0.607769	0.777932	2.05916	0	2.3338	0	0	6.17749	0	0	3	0	0	3	0	low
766	PC-3p-74918_73	TTACGAGGAAATAACGATGATATC	down	0.639032	-0.64604	0.617657	5.5633	3.55513	0	10.8911	5.79884	4.48789	6.17749	0	0	14	7	3	3	0	middle
767	PC-3p-231428_9	AGTTGGGTTGGAGCATTTCTTACT	up	2.35286	1.23442	0.637071	2.3338	5.4911	0	7.00139	0	0	16.4733	0	0	9	0	0	8	0	middle
768	PC-5p-281057_6	TGCAGTGCAGTTCTGACAATTATA	up	2.3076	1.20639	0.642358	1.29655	2.99192	0	3.88966	0	8.97577	0	0	0	5	0	6	0	0	low
769	bna-MIR169m-p5_1ss10AT	AGAATGATATTGAGCCAAAGA	up	2.18432	1.12718	0.645657	1.48387	3.24125	2.50678	1.94483	0	9.72375	0	0	2.5	2.5	0	6.5	0	0	low
770	cca-MIR156c-p3_2ss7CT17AC	AGAGCATTGAGAGGACCT	up	1.4349	0.520955	0.650315	4.27261	6.13079	7.01899	0	5.79884	9.72375	0	8.66862	7	0	7	6.5	0	5.5	low
771	ath-MIR160b-p5	TCGTGCCTGGCTCCCTGTATG	up	2.12205	1.08546	0.654305	1.40992	2.99192	2.6739	1.55586	0	8.97577	0	0	2.66667	2	0	6	0	0	middle
772	PC-5p-210405_11	AAATGCTCCAATGGTACTCTATT	up	2.20581	1.14131	0.655159	1.55586	3.43194	0	4.66759	0	0	10.2958	0	0	6	0	0	5	0	middle
773	lus-miR397a	ATTGAGTGCAGCGTTGATGAA	down	0.51447	-0.958841	0.657163	27.6923	14.2469	0	79.3491	3.72783	11.9677	23.6804	7.09251	0	102	4.5	8	11.5	4.5	middle
774	mdm-miR397a_L+1R-1	ATTGAGTGCAGCGTTGATGAA	down	0.51447	-0.958841	0.657163	27.6923	14.2469	0	79.3491	3.72783	11.9677	23.6804	7.09251	0	102	4.5	8	11.5	4.5	middle
775	cca-miR168a_R+2	TCGCTTGGTGCAGGTCGGGAACA	up	2.167	1.1157	0.660403	1.38068	2.99192	0	0	4.14203	8.97577	0	0	0	0	5	6	0	0	middle
776	PC-3p-200660_12	AAGAAAAACTAAGAACTGTCTTTT	down	0.62402	-0.680336	0.664175	4.20957	2.62685	6.01628	6.61242	0	0	0	7.88056	6	8.5	0	0	0	5	low
777	ath-miR166a-3p_L+1R+1	TTCGGACCAGGCTTCATTCCCCT	up	1.25517	0.327882	0.666553	3.61602	4.53872	5.01357	5.83449	0	3.7399	5.14791	4.72834	5	7.5	0	2.5	2.5	3	low
778	PC-3p-103555_44	TAAAAGCTAAGAGACCGTATC	up	1.99141	0.993789	0.673048	1.75282	3.49058	0	1.94483	3.31362	10.4717	0	0	0	2.5	4	7	0	0	middle
779	csi-miR403b-5p_1ss20CT	AGTTTGTGCGTGAATCTAATC	up	2.05359	1.03815	0.677014	1.67119	3.43194	5.01357	0	0	0	10.2958	0	5	0	0	0	5	0	middle
780	PC-3p-396055_5	AACGGTTTGTAAGTTGAGGGTTTA	up	2.05359	1.03815	0.677014	1.67119	3.43194	5.01357	0	0	0	10.2958	0	5	0	0	0	5	0	middle
781	PC-3p-220206_10	AGGATTTAGTGTTTTTGATTTAGA	up	2.02603	1.01865	0.681366	0.648277	1.31343	0	1.94483	0	0	0	3.94028	0	2.5	0	0	0	2.5	low
782	PC-3p-387244_5	AGAAGTGGGTTGGAGCAATTTCAC	up	2.02603	1.01865	0.681366	1.29655	2.62685	0	3.88966	0	0	0	7.88056	0	5	0	0	0	5	low
783	PC-5p-110331_39	AAATGGAGTAATGAACAAAAAT	down	0.506507	-0.981346	0.689897	3.11173	1.57611	0	9.33519	0	0	0	4.72834	0	12	0	0	0	3	low
784	bra-miR167a	TGAAGCTGCCAGCATGATCTA	up	1.02962	0.0421061	0.692502	36421.3	37499.9	39452.4	32261.4	37550	39863.9	37067.7	35568.1	39345.7	41470.7	45328	26647.7	18001.3	22567	high
785	ghr-miR394a_L+2	AATTGGCATTCTGTCCACCTCC	down	0.620643	-0.688163	0.697413	5.52965	3.43194	0	12.4469	4.14203	0	10.2958	0	0	16	5	0	5	0	middle
786	ath-miR827_R+1_1ss20CT	TTAGATGACCATCAACAAATTC	up	1.923	0.943357	0.698857	0.648277	1.24663	0	1.94483	0	3.7399	0	0	0	2.5	0	2.5	0	0	low
787	PC-5p-68832_82	TTATATGTGGGAGCTAAAACC	up	1.923	0.943357	0.698857	1.29655	2.49327	0	3.88966	0	7.47981	0	0	0	5	0	5	0	0	middle
788	bra-MIR5711-p5	TAAAAGCCTTCAAAATATGAG	down	0.950677	-0.0729735	0.701321	88.2819	83.9275	76.2062	105.799	82.8406	94.2456	80.3074	77.2295	76	136	100	63	39	49	middle
789	PC-5p-22837_262	AGTAATGAACAAAAAATAAAAGGA	down	0.859606	-0.218253	0.705706	21.6993	18.6528	26.0705	24.1159	14.9113	7.47981	18.5325	29.9461	26	31	18	5	9	19	middle
790	PC-3p-67063_85	ATGAAATGCCTAGAGCTCAACTTT	down	0.795978	-0.3292	0.706609	9.59186	7.63491	9.02442	14.7807	4.97044	0	10.2958	12.6089	9	19	6	0	5	8	middle
791	PC-5p-206057_11	AGGTGGATTTGCTCTAATGTATGC	down	0.534166	-0.90464	0.708277	2.3338	1.24663	0	7.00139	0	3.7399	0	0	0	9	0	2.5	0	0	low
792	PC-3p-104641_43	AAGAGATTGTATCTTATATTACGC	down	0.692119	-0.530909	0.710077	9.86799	6.82982	9.02442	14.7807	5.79884	0	0	20.4895	9	19	7	0	0	13	middle
793	bra-miR9555a-3p	TTTCCCGTAAAGCTTAGAACC	down	0.943246	-0.0842933	0.718662	38.1869	36.0196	34.0923	36.5628	43.9055	41.8869	26.7691	39.4028	34	47	53	28	13	25	middle
794	csi-miR3627a-5p	TTGTCGCCGGAGAGATAGCACC	up	1.80583	0.852663	0.721383	1.38068	2.49327	0	0	4.14203	7.47981	0	0	0	0	5	5	0	0	low
795	PC-3p-49085_125	ATATAGAGTAAATTTTAGTGTAGC	down	0.872737	-0.196381	0.729458	18.3501	16.0148	12.0326	26.4497	16.5681	10.4717	12.355	25.2178	12	34	20	7	6	16	middle
796	stu-MIR8005a-p5_2ss10GA22AG	AGGATTTAGAGTTTAGAGTTTGGG	down	0.567288	-0.817847	0.730458	3.24138	1.8388	0	9.72415	0	0	0	5.51639	0	12.5	0	0	0	3.5	low
797	stu-MIR8005a-p3_2ss10GA22AG	AGGATTTAGAGTTTAGAGTTTGGG	down	0.567288	-0.817847	0.730458	3.24138	1.8388	0	9.72415	0	0	0	5.51639	0	12.5	0	0	0	3.5	low
798	PC-3p-158881_20	AAAAGCCACGTAAATTTCGCGAGT	up	1.7366	0.796262	0.736203	1.81518	3.15222	0	5.44553	0	0	0	9.45667	0	7	0	0	0	6	low
799	bra-MIR9563a-p5_2ss16CT18CT	AGCGGAATATAAGAATCTGTCTCT	down	0.700845	-0.512832	0.747599	3.74812	2.62685	0	5.44553	5.79884	0	0	7.88056	0	7	7	0	0	5	low
800	PC-5p-66681_86	ATCACTAAACCCTAAACCCTTG	up	1.29688	0.375045	0.762419	3.17903	4.12282	0	6.22346	3.31362	4.48789	0	7.88056	0	8	4	3	0	5	middle
801	cme-miR160a_L+2	AATGCCTGGCTCCCTGTATGCCA	down	0.877059	-0.189254	0.76453	10.4594	9.17355	15.5421	11.28	4.55623	8.97577	5.14791	13.397	15.5	14.5	5.5	6	2.5	8.5	middle
802	PC-5p-214385_11	ATTGGTGGTCCTTGTTCTTGG	up	1.6025	0.680322	0.768611	1.55586	2.49327	0	4.66759	0	7.47981	0	0	0	6	0	5	0	0	low
803	bra-MIR5726-p3_1ss12TG	AATAAGGTCTTGCAACGTGTCGTC	up	1.04125	0.0583146	0.772872	844.854	879.703	764.068	980.195	790.299	776.404	805.133	1057.57	762	1260	954	519	391	671	middle
804	PC-3p-164352_18	AAAAGACTGTATTTTATATTACGC	up	1.57185	0.652461	0.776782	1.67119	2.62685	5.01357	0	0	0	0	7.88056	5	0	0	0	0	5	low
805	bna-MIR167d-p3	AGATCATCCTGCGGCTTCATT	down	0.921274	-0.118298	0.778914	81.3864	74.9792	86.2334	68.458	89.4679	113.693	57.6566	53.5878	86	88	108	76	28	34	middle
806	bra-miR9558-3p	TTGCAAGCCAGACATTTCCTTT	up	1.04485	0.0632919	0.783721	175.503	183.373	156.423	182.036	188.048	146.604	228.567	174.948	156	234	227	98	111	111	middle
807	hpe-miR162a_R+3	TCGATAAACCTCTGCATCCAGTTT	up	1.23384	0.303158	0.785161	15.7437	19.4253	0	38.1187	9.11247	25.4314	12.355	20.4895	0	49	11	17	6	13	middle
808	PC-5p-288653_6	AACTTTAACTAAGAAAAACTAAGA	up	1.50486	0.589629	0.795735	0.828406	1.24663	0	0	2.48522	3.7399	0	0	0	0	3	2.5	0	0	low
809	gma-miR394a-5p_L+1	CTTGGCATTCTGTCCACCTCC	up	1.49191	0.577164	0.79958	0.835595	1.24663	2.50678	0	0	3.7399	0	0	2.5	0	0	2.5	0	0	middle
810	bra-miR319-3p	TTGGACTGAAGGGAGCTCCCT	up	1.0951	0.131066	0.801995	131.743	144.272	78.2116	214.709	102.308	169.044	113.254	150.519	78	276	123.5	113	55	95.5	middle
811	aqc-miR159	TTTGGACTGAAGGGAGCTCTA	up	1.08284	0.114816	0.805413	6.35047	6.87653	9.02442	5.05656	4.97044	9.72375	6.17749	4.72834	9	6.5	6	6.5	3	3	low
812	ptc-miR6478_R+2_2ss10GA21GA	CCGACCTTAACTCAGTTGGTAGA	down	0.958687	-0.0608676	0.805643	15.355	14.7207	12.5339	19.4483	14.0829	12.7157	16.4733	14.9731	12.5	25	17	8.5	8	9.5	middle
813	PC-5p-7937_597	AATGGAGTAATGAACAAAAAA	down	0.975058	-0.0364398	0.806004	38.4706	37.5111	35.095	38.8966	41.4203	41.8869	39.1241	31.5222	35	50	50	28	19	20	middle
814	PC-3p-27704_222	ACAAAGTTTTATACTGATAATCTG	up	1.11325	0.154779	0.806087	21.1925	23.5925	16.0434	33.4511	14.0829	17.9515	37.065	15.7611	16	43	17	12	18	10	middle
815	PC-3p-193761_13	AAGAACTGTCTCTTATCCGAAACT	down	0.760269	-0.395418	0.810033	3.45516	2.62685	0	6.22346	4.14203	0	0	7.88056	0	8	5	0	0	5	low
816	PC-5p-139296_26	GATTGTTAGTATATAACTTTGATT	up	1.44716	0.533227	0.813349	1.81518	2.62685	0	5.44553	0	0	0	7.88056	0	7	0	0	0	5	low
817	ath-MIR169g-p5_2ss15CT18TC	GATAATGATGATTATGAC	down	0.759919	-0.396082	0.814139	4.59335	3.49058	0	4.66759	9.11247	10.4717	0	0	0	6	11	7	0	0	middle
818	ath-miR319a_L+1R-1	CTTGGACTGAAGGGAGCTCCC	up	1.16566	0.22115	0.82027	12.2944	14.3311	7.01899	24.8938	4.97044	7.47981	10.2958	25.2178	7	32	6	5	5	16	middle
819	PC-3p-192799_13	ATATTCCGTTAAGAACCTCACCCT	up	1.41822	0.504081	0.822664	2.59311	3.6776	0	7.77932	0	0	0	11.0328	0	10	0	0	0	7	middle
820	PC-5p-143587_24	AAGAACCGTCTCTTAACTTTTAAC	down	0.775775	-0.36629	0.824108	3.3861	2.62685	6.01628	0	4.14203	0	0	7.88056	6	0	5	0	0	5	low
821	gma-miR171c-3p_2ss19AT21AT	TTGAGCCGTGCCAATATCTCT	down	0.866949	-0.205981	0.827444	13.0486	11.3125	17.0461	10.5021	11.5977	0	10.2958	23.6417	17	13.5	14	0	5	15	middle
822	vvi-miR3630-3p_L-2	TGGGAATCTCTCTGATGCAC	up	1.10909	0.149379	0.827939	6.65443	7.38038	12.0326	5.44553	2.48522	5.23587	8.23666	8.66862	12	7	3	3.5	4	5.5	middle
823	PC-3p-71414_78	TATTCTCCTAAAAACTCTGCC	up	1.05528	0.0776311	0.831049	11.2184	11.8386	11.0298	15.1697	7.45565	8.97577	12.355	14.185	11	19.5	9	6	6	9	middle
824	PC-3p-34735_179	AAGGACCCAAGAGCAAGGACCACC	up	1.05114	0.0719525	0.835256	39.583	41.6072	32.0868	56.0111	30.651	47.8708	39.1241	37.8267	32	72	37	32	19	24	middle
825	PC-5p-126983_30	ATGAAGTAAAGAATGCTCCAACCC	up	1.15622	0.209416	0.856884	8.08265	9.34532	8.52306	6.61242	9.11247	20.9435	0	7.09251	8.5	8.5	11	14	0	4.5	middle
826	bra-miR2111a-5p_R-1	TAATCTGCATCCTGAGGTTT	up	1.12292	0.167252	0.864144	6.1139	6.86541	4.01085	8.94622	5.38464	12.7157	0	7.88056	4	11.5	6.5	8.5	0	5	middle
827	ath-MIR8176-p5_1ss22TG	TGCTTACCGAGTTTCTTACATGT	down	0.96643	-0.0492635	0.868072	43.8921	42.4187	54.6479	38.5076	38.5209	50.1147	29.8579	47.2834	54.5	49.5	46.5	33.5	14.5	30	middle
828	ath-MIR8176-p3_1ss22TG	TGCTTACCGAGTTTCTTACATGT	down	0.96643	-0.0492635	0.868072	43.8921	42.4187	54.6479	38.5076	38.5209	50.1147	29.8579	47.2834	54.5	49.5	46.5	33.5	14.5	30	middle
829	gra-MIR482d-p3_2ss16AT18AT	TTTCTCTTCTCTCTTTTTT	down	0.822812	-0.281366	0.868347	1.81811	1.49596	3.5095	1.94483	0	4.48789	0	0	3.5	2.5	0	3	0	0	low
830	mtr-miR171e-3p_1ss1AG	GGATTGAGCCGCGCCAATATC	up	1.05969	0.083646	0.87293	13.8883	14.7174	10.5285	11.669	19.4675	16.4556	7.20708	20.4895	10.5	15	23.5	11	3.5	13	middle
831	ptc-miR171k	GGATTGAGCCGCGCCAATATC	up	1.05969	0.083646	0.87293	13.8883	14.7174	10.5285	11.669	19.4675	16.4556	7.20708	20.4895	10.5	15	23.5	11	3.5	13	middle
832	bna-MIR169h-p5	AGAATGAGAAGTTGTGTGGTAGCC	down	0.858489	-0.220128	0.87954	2.15861	1.85314	0	2.3338	4.14203	0.83109	0	4.72834	0	3	5	0.555556	0	3	low
833	bna-MIR169g-p5	AGAATGAGAAGTTGTGTGGTAGCC	down	0.858489	-0.220128	0.87954	2.15861	1.85314	0	2.3338	4.14203	0.83109	0	4.72834	0	3	5	0.555556	0	3	low
834	bna-MIR6031-p3	GATTGTTTCGAAACGCTGTCAACC	down	0.957466	-0.0627065	0.885012	82.9338	79.4063	95.2578	110.466	43.0771	89.7577	61.7749	86.6862	95	142	52	60	30	55	middle
835	PC-3p-268996_6	AGCTATGAGATCAAAGGGTTG	up	1.24326	0.31413	0.886524	1.00271	1.24663	3.00814	0	0	3.7399	0	0	3	0	0	2.5	0	0	low
836	PC-3p-82081_64	TTTGATTTAGTGTTTATGATT	up	1.23216	0.301184	0.891049	1.67119	2.05916	5.01357	0	0	0	6.17749	0	5	0	0	0	3	0	low
837	PC-5p-149657_22	AATTTAATGGATCATGGGTCAACC	up	1.23216	0.301184	0.891049	3.34238	4.11833	10.0271	0	0	0	12.355	0	10	0	0	0	6	0	middle
838	PC-3p-83742_62	CGAGGAAATAACGATGATATC	up	1.11912	0.162371	0.891568	3.63622	4.06938	7.01899	3.88966	0	7.47981	0	4.72834	7	5	0	5	0	3	low
839	csi-miR535a	TGACAATGAGAGAGAGCACAC	up	1.13234	0.179303	0.892266	71.2125	80.6365	0	192.927	20.7102	88.2617	90.6032	63.0445	0	248	25	59	44	40	middle
840	PC-3p-11574_450	TTGTTCACAATTGCATAGTCC	down	0.967579	-0.0475491	0.895163	45.4853	44.0106	47.1275	40.4525	48.876	41.8869	61.7749	28.37	47	52	59	28	30	18	middle
841	PC-5p-125113_31	AAGGACTTTACGGAAACTCAAACC	down	0.84622	-0.240896	0.897303	3.63035	3.07207	0	10.8911	0	4.48789	0	4.72834	0	14	0	3	0	3	middle
842	bra-MIR9559-p5	TCATTAGGTTTGGATTTTGGT	up	1.18044	0.239323	0.898108	3.48881	4.11833	0	4.66759	5.79884	0	12.355	0	0	6	7	0	6	0	middle
843	PC-5p-223131_10	TATCATCGTTATTTCCTCGTA	down	0.844178	-0.24438	0.911115	1.55586	1.31343	0	4.66759	0	0	0	3.94028	0	6	0	0	0	2.5	low
844	PC-3p-89206_56	AGATTTTTGTGATTGTTTGTTTGT	down	0.844178	-0.24438	0.911115	3.11173	2.62685	0	9.33519	0	0	0	7.88056	0	12	0	0	0	5	middle
845	PC-5p-143443_24	AAATGAGGTTGTGAATAGTGTTCC	down	0.844178	-0.24438	0.911115	3.11173	2.62685	0	9.33519	0	0	0	7.88056	0	12	0	0	0	5	low
846	PC-5p-145209_24	ATAGGGGAAAATATAGAGATT	down	0.883589	-0.178553	0.916447	3.3861	2.99192	6.01628	0	4.14203	8.97577	0	0	6	0	5	6	0	0	low
847	PC-3p-87888_57	ATTTCACTGGATTTTTAGTTAAGG	up	1.13593	0.183873	0.921271	2.11488	2.40236	4.01085	2.3338	0	0	7.20708	0	4	3	0	0	3.5	0	low
848	ath-miR393a-5p	TCCAAAGGGATCGCATTGATCC	up	1.00403	0.0058043	0.936984	420.396	422.09	410.11	429.419	421.659	451.78	388.152	426.338	409	552	509	302	188.5	270.5	middle
849	bna-miR393_R+1	TCCAAAGGGATCGCATTGATCC	up	1.00403	0.0058043	0.936984	420.396	422.09	410.11	429.419	421.659	451.78	388.152	426.338	409	552	509	302	188.5	270.5	middle
850	PC-3p-172254_17	GAGGGTAACATATGTTAACGGAAC	up	1.10511	0.144185	0.947194	2.85242	3.15222	0	8.55725	0	0	0	9.45667	0	11	0	0	0	6	low
851	stu-MIR8005a-p3_2ss12GA20AT	AGGGTTTAGGGATTAGGATTTAGG	up	1.1029	0.141308	0.948241	1.55586	1.71597	0	4.66759	0	0	5.14791	0	0	6	0	0	2.5	0	low
852	PC-5p-112403_38	ATCTGTTTTATGCTTCCGCAA	down	0.927125	-0.109164	0.94951	3.76495	3.49058	0	4.66759	6.62725	10.4717	0	0	0	6	8	7	0	0	middle
853	PC-3p-118505_35	TTGAGGGTTTATTTCACTAGAT	up	1.05599	0.0786002	0.965283	2.12496	2.24394	0	3.88966	2.48522	6.73183	0	0	0	5	3	4.5	0	0	low
854	PC-5p-86321_59	CAGGACCTCACCCTTTAACAGCAT	up	1.02043	0.0291801	0.976903	9.5989	9.79503	3.5095	12.4469	12.8403	10.4717	0	18.9133	3.5	16	15.5	7	0	12	middle
855	PC-3p-154576_21	AGTGGATTTGTGGGAGGCAATGTC	down	0.972461	-0.0402877	0.980013	2.70124	2.62685	2.50678	3.11173	2.48522	0	0	7.88056	2.5	4	3	0	0	5	middle
856	PC-5p-142199_25	GAGTGGAATATAAAGTAATCTTGT	up	1.00535	0.00770402	0.996502	1.73599	1.74529	0	2.72276	2.48522	5.23587	0	0	0	3.5	3	3.5	0	0	low
