# Supplementary material for: Integrated miRNA and mRNA Transcriptome Analysis Reveals Regulatory Mechanisms in the Response of Winter Brassica rapa to Drought Stress
Source: Int J Mol Sci. 2024 Sep 20;25(18):10098. doi: 10.3390/ijms251810098 (PMC11432419; doi:10.3390/ijms251810098)
Supplement: Supplementary file 1 [file ijms-25-10098-s001.zip › SupplementaryTable S8 Differential miRNA target gene GO and KEGG enrichment analysis.xlsx]

## Sheet: GO_significant
SupplementaryTable S8 Differential miRNA target gene GO and KEGG enrichment analysis
GO Id	Function	GO_term	S gene number	TS gene number	B gene number	TB gene number	Pvalue of Fisher's Exact Test
GO:0043531	molecular_function	ADP binding	169	14055	273	39649	4.43778e-19
GO:0005524	molecular_function	ATP binding	1733	14055	3973	39649	8.88178e-16
GO:0007165	biological_process	signal transduction	328	14055	653	39649	4.56679e-15
GO:0003677	molecular_function	DNA binding	1388	14055	3364	39649	1.71085e-13
GO:0006355	biological_process	regulation of transcription, DNA-templated	1579	14055	3871	39649	2.37255e-13
GO:0003700	molecular_function	DNA-binding transcription factor activity	1323	14055	3256	39649	8.86266e-11
GO:0005634	cellular_component	nucleus	5608	14055	14992	39649	1.18297e-10
GO:0016021	cellular_component	integral component of membrane	2913	14055	7571	39649	5.95568e-10
GO:0004674	molecular_function	protein serine/threonine kinase activity	551	14055	1270	39649	1.79803e-09
GO:0016301	molecular_function	kinase activity	727	14055	1727	39649	3.05708e-09
GO:0006351	biological_process	transcription, DNA-templated	1297	14055	3245	39649	1.37625e-08
GO:0008270	molecular_function	zinc ion binding	850	14055	2103	39649	6.77944e-07
GO:0048366	biological_process	leaf development	112	14055	218	39649	1.00724e-06
GO:0005768	cellular_component	endosome	225	14055	490	39649	1.02463e-06
GO:0005199	molecular_function	structural constituent of cell wall	22	14055	27	39649	1.2522e-06
GO:0004386	molecular_function	helicase activity	64	14055	111	39649	1.47582e-06
GO:0010008	cellular_component	endosome membrane	62	14055	109	39649	3.96798e-06
GO:0000059	biological_process	obsolete protein import into nucleus, docking	25	14055	34	39649	6.81417e-06
GO:0006468	biological_process	protein phosphorylation	592	14055	1451	39649	9.60108e-06
GO:0010329	molecular_function	auxin efflux transmembrane transporter activity	33	14055	50	39649	1.06558e-05
GO:0000285	molecular_function	1-phosphatidylinositol-3-phosphate 5-kinase activity	11	14055	11	39649	1.10787e-05
GO:0008559	molecular_function	ATPase-coupled xenobiotic transmembrane transporter activity	18	14055	22	39649	1.11084e-05
GO:0007169	biological_process	transmembrane receptor protein tyrosine kinase signaling pathway	97	14055	193	39649	1.67117e-05
GO:0005802	cellular_component	trans-Golgi network	217	14055	488	39649	2.21614e-05
GO:0010072	biological_process	primary shoot apical meristem specification	22	14055	30	39649	2.65058e-05
GO:0048364	biological_process	root development	125	14055	262	39649	2.86386e-05
GO:0046873	molecular_function	metal ion transmembrane transporter activity	32	14055	50	39649	3.68083e-05
GO:0009816	biological_process	defense response to bacterium, incompatible interaction	58	14055	107	39649	5.50053e-05
GO:0043068	biological_process	positive regulation of programmed cell death	16	14055	20	39649	5.94665e-05
GO:0007389	biological_process	pattern specification process	16	14055	20	39649	5.94665e-05
GO:0043481	biological_process	anthocyanin accumulation in tissues in response to UV light	9	14055	9	39649	8.82408e-05
GO:0042626	molecular_function	ATPase-coupled transmembrane transporter activity	98	14055	202	39649	8.95184e-05
GO:0034399	cellular_component	nuclear periphery	14	14055	17	39649	0.000100804
GO:0010027	biological_process	thylakoid membrane organization	30	14055	48	39649	0.00012186
GO:0007064	biological_process	mitotic sister chromatid cohesion	15	14055	19	39649	0.000135422
GO:0043231	cellular_component	intracellular membrane-bounded organelle	104	14055	219	39649	0.000159139
GO:0006813	biological_process	potassium ion transport	56	14055	106	39649	0.000182996
GO:0016887	molecular_function	ATPase activity	147	14055	326	39649	0.000197376
GO:0050660	molecular_function	flavin adenine dinucleotide binding	96	14055	201	39649	0.000215033
GO:2000762	biological_process	regulation of phenylpropanoid metabolic process	10	14055	11	39649	0.000233152
GO:0010252	biological_process	auxin homeostasis	35	14055	60	39649	0.000247495
GO:0010160	biological_process	formation of animal organ boundary	8	14055	8	39649	0.000249018
GO:0048826	biological_process	cotyledon morphogenesis	8	14055	8	39649	0.000249018
GO:0005770	cellular_component	late endosome	39	14055	69	39649	0.000279656
GO:0030276	molecular_function	clathrin binding	33	14055	56	39649	0.000284177
GO:0009926	biological_process	auxin polar transport	46	14055	85	39649	0.000326313
GO:0003682	molecular_function	chromatin binding	84	14055	174	39649	0.000333667
GO:0042594	biological_process	response to starvation	15	14055	20	39649	0.000363288
GO:0012505	cellular_component	endomembrane system	64	14055	127	39649	0.00038299
GO:0055085	biological_process	transmembrane transport	175	14055	401	39649	0.000402793
GO:0042393	molecular_function	histone binding	47	14055	88	39649	0.000421349
GO:0006812	biological_process	cation transport	50	14055	95	39649	0.000443513
GO:0010150	biological_process	leaf senescence	78	14055	161	39649	0.000464807
GO:0000045	biological_process	autophagosome assembly	18	14055	26	39649	0.000470375
GO:0005345	molecular_function	purine nucleobase transmembrane transporter activity	19	14055	28	39649	0.000485243
GO:0006863	biological_process	purine nucleobase transport	19	14055	28	39649	0.000485243
GO:0010315	biological_process	auxin efflux	22	14055	34	39649	0.000485365
GO:0009793	biological_process	embryo development ending in seed dormancy	319	14055	775	39649	0.000503526
GO:0006446	biological_process	regulation of translational initiation	36	14055	64	39649	0.000536151
GO:0005215	molecular_function	transporter activity	194	14055	452	39649	0.000573952
GO:0080135	biological_process	regulation of cellular response to stress	9	14055	10	39649	0.000601003
GO:0010216	biological_process	maintenance of DNA methylation	13	14055	17	39649	0.000676191
GO:0010424	biological_process	DNA methylation on cytosine within a CG sequence	7	14055	7	39649	0.000702702
GO:0032784	biological_process	regulation of DNA-templated transcription, elongation	7	14055	7	39649	0.000702702
GO:0060772	biological_process	leaf phyllotactic patterning	7	14055	7	39649	0.000702702
GO:0005451	molecular_function	monovalent cation:proton antiporter activity	26	14055	43	39649	0.000715187
GO:0010015	biological_process	root morphogenesis	23	14055	37	39649	0.000835202
GO:0009753	biological_process	response to jasmonic acid	143	14055	325	39649	0.0008559
GO:0010029	biological_process	regulation of seed germination	30	14055	52	39649	0.000867266
GO:0048443	biological_process	stamen development	21	14055	33	39649	0.000900973
GO:0010205	biological_process	photoinhibition	16	14055	23	39649	0.000904077
GO:0006811	biological_process	ion transport	49	14055	95	39649	0.000911704
GO:0044212	molecular_function	transcription regulatory region DNA binding	129	14055	291	39649	0.00105105
GO:0003777	molecular_function	microtubule motor activity	55	14055	110	39649	0.00120018
GO:0003712	molecular_function	transcription coregulator activity	31	14055	55	39649	0.0012191
GO:0009737	biological_process	response to abscisic acid	308	14055	756	39649	0.00131974
GO:0004176	molecular_function	ATP-dependent peptidase activity	24	14055	40	39649	0.00132562
GO:0009934	biological_process	regulation of meristem structural organization	23	14055	38	39649	0.00140922
GO:0000422	biological_process	autophagy of mitochondrion	12	14055	16	39649	0.00147799
GO:0004970	molecular_function	ionotropic glutamate receptor activity	22	14055	36	39649	0.00149209
GO:0005217	molecular_function	intracellular ligand-gated ion channel activity	22	14055	36	39649	0.00149209
GO:0005788	cellular_component	endoplasmic reticulum lumen	37	14055	69	39649	0.0015046
GO:0071805	biological_process	potassium ion transmembrane transport	33	14055	60	39649	0.00151468
GO:0007032	biological_process	endosome organization	8	14055	9	39649	0.00153523
GO:0006473	biological_process	protein acetylation	8	14055	9	39649	0.00153523
GO:0008551	molecular_function	cadmium-exporting ATPase activity	8	14055	9	39649	0.00153523
GO:0016463	molecular_function	zinc-exporting ATPase activity	8	14055	9	39649	0.00153523
GO:0017004	biological_process	cytochrome complex assembly	8	14055	9	39649	0.00153523
GO:0010445	cellular_component	nuclear dicing body	8	14055	9	39649	0.00153523
GO:0015434	molecular_function	ATPase-coupled cadmium transmembrane transporter activity	8	14055	9	39649	0.00153523
GO:0009941	cellular_component	chloroplast envelope	373	14055	930	39649	0.00159741
GO:0009624	biological_process	response to nematode	65	14055	135	39649	0.00160111
GO:0019898	cellular_component	extrinsic component of membrane	36	14055	67	39649	0.00165228
GO:0010014	biological_process	meristem initiation	14	14055	20	39649	0.00174754
GO:0006397	biological_process	mRNA processing	106	14055	237	39649	0.00194813
GO:0010540	biological_process	basipetal auxin transport	30	14055	54	39649	0.00197818
GO:0071423	biological_process	malate transmembrane transport	6	14055	6	39649	0.00198286
GO:0010385	molecular_function	double-stranded methylated DNA binding	6	14055	6	39649	0.00198286
GO:0070125	biological_process	mitochondrial translational elongation	6	14055	6	39649	0.00198286
GO:0018024	molecular_function	histone-lysine N-methyltransferase activity	29	14055	52	39649	0.00215995
GO:0006855	biological_process	drug transmembrane transport	33	14055	61	39649	0.00218656
GO:0006952	biological_process	defense response	415	14055	1046	39649	0.00223106
GO:0030660	cellular_component	Golgi-associated vesicle membrane	9	14055	11	39649	0.00225633
GO:0015140	molecular_function	malate transmembrane transporter activity	9	14055	11	39649	0.00225633
GO:0071556	cellular_component	integral component of lumenal side of endoplasmic reticulum membrane	9	14055	11	39649	0.00225633
GO:0042500	molecular_function	aspartic endopeptidase activity, intramembrane cleaving	9	14055	11	39649	0.00225633
GO:0009570	cellular_component	chloroplast stroma	434	14055	1097	39649	0.00227327
GO:0006874	biological_process	cellular calcium ion homeostasis	28	14055	50	39649	0.00235685
GO:0016757	molecular_function	transferase activity, transferring glycosyl groups	300	14055	742	39649	0.00253157
GO:0006885	biological_process	regulation of pH	27	14055	48	39649	0.0025697
GO:0045087	biological_process	innate immune response	47	14055	94	39649	0.00262238
GO:0080147	biological_process	root hair cell development	21	14055	35	39649	0.00262519
GO:0005516	molecular_function	calmodulin binding	191	14055	457	39649	0.00275586
GO:0098655	biological_process	cation transmembrane transport	20	14055	33	39649	0.00279601
GO:0015079	molecular_function	potassium ion transmembrane transporter activity	26	14055	46	39649	0.00279928
GO:0034497	biological_process	protein localization to phagophore assembly site	10	14055	13	39649	0.00280165
GO:0006071	biological_process	glycerol metabolic process	25	14055	44	39649	0.00304624
GO:0005388	molecular_function	ATPase-coupled calcium transmembrane transporter activity	18	14055	29	39649	0.00312568
GO:0009658	biological_process	chloroplast organization	76	14055	165	39649	0.00314116
GO:0048268	biological_process	clathrin coat assembly	16	14055	25	39649	0.00339871
GO:0005545	molecular_function	1-phosphatidylinositol binding	16	14055	25	39649	0.00339871
GO:0005623	cellular_component	cell	77	14055	168	39649	0.00347749
GO:0005085	molecular_function	guanyl-nucleotide exchange factor activity	15	14055	23	39649	0.00349081
GO:0009864	biological_process	induced systemic resistance, jasmonic acid mediated signaling pathway	14	14055	21	39649	0.00353512
GO:0031597	cellular_component	cytosolic proteasome complex	14	14055	21	39649	0.00353512
GO:0034976	biological_process	response to endoplasmic reticulum stress	23	14055	40	39649	0.00359375
GO:0015238			23	14055	40	39649	0.00359375
GO:0005886	cellular_component	plasma membrane	2381	14055	6449	39649	0.00367538
GO:0009958	biological_process	positive gravitropism	31	14055	58	39649	0.00375519
GO:0008237	molecular_function	metallopeptidase activity	27	14055	49	39649	0.00380772
GO:0008017	molecular_function	microtubule binding	82	14055	181	39649	0.00387789
GO:0043044	biological_process	ATP-dependent chromatin remodeling	7	14055	8	39649	0.00387849
GO:0016618	molecular_function	hydroxypyruvate reductase activity	7	14055	8	39649	0.00387849
GO:2000904	biological_process	regulation of starch metabolic process	7	14055	8	39649	0.00387849
GO:0006497	biological_process	protein lipidation	7	14055	8	39649	0.00387849
GO:0051788	biological_process	response to misfolded protein	7	14055	8	39649	0.00387849
GO:0009925	cellular_component	basal plasma membrane	7	14055	8	39649	0.00387849
GO:0000254	molecular_function	C-4 methylsterol oxidase activity	7	14055	8	39649	0.00387849
GO:0016149	molecular_function	translation release factor activity, codon specific	7	14055	8	39649	0.00387849
GO:0005694	cellular_component	chromosome	29	14055	54	39649	0.00454962
GO:0008285	biological_process	negative regulation of cell population proliferation	19	14055	32	39649	0.0048892
GO:0045893	biological_process	positive regulation of transcription, DNA-templated	159	14055	379	39649	0.00493894
GO:0016020	cellular_component	membrane	1089	14055	2890	39649	0.00498089
GO:0009944	biological_process	polarity specification of adaxial/abaxial axis	24	14055	43	39649	0.00499806
GO:0010304	biological_process	PSII associated light-harvesting complex II catabolic process	8	14055	10	39649	0.00527215
GO:0019676	biological_process	ammonia assimilation cycle	8	14055	10	39649	0.00527215
GO:0071277	biological_process	cellular response to calcium ion	8	14055	10	39649	0.00527215
GO:0016413	molecular_function	O-acetyltransferase activity	34	14055	66	39649	0.00535448
GO:0009814	biological_process	defense response, incompatible interaction	23	14055	41	39649	0.0054652
GO:0003779	molecular_function	actin binding	74	14055	163	39649	0.00548836
GO:0015385	molecular_function	sodium:proton antiporter activity	27	14055	50	39649	0.00551093
GO:0009963	biological_process	positive regulation of flavonoid biosynthetic process	5	14055	5	39649	0.00559492
GO:0055071	biological_process	manganese ion homeostasis	5	14055	5	39649	0.00559492
GO:0097054	biological_process	L-glutamate biosynthetic process	5	14055	5	39649	0.00559492
GO:0015012	biological_process	heparan sulfate proteoglycan biosynthetic process	5	14055	5	39649	0.00559492
GO:0060774	biological_process	auxin mediated signaling pathway involved in phyllotactic patterning	5	14055	5	39649	0.00559492
GO:0010429	molecular_function	methyl-CpNpN binding	5	14055	5	39649	0.00559492
GO:1901698	biological_process	response to nitrogen compound	5	14055	5	39649	0.00559492
GO:0019395	biological_process	fatty acid oxidation	5	14055	5	39649	0.00559492
GO:0003860	molecular_function	3-hydroxyisobutyryl-CoA hydrolase activity	5	14055	5	39649	0.00559492
GO:0060771	biological_process	phyllotactic patterning	5	14055	5	39649	0.00559492
GO:0010220	biological_process	positive regulation of vernalization response	5	14055	5	39649	0.00559492
GO:0010428	molecular_function	methyl-CpNpG binding	5	14055	5	39649	0.00559492
GO:0004075	molecular_function	biotin carboxylase activity	5	14055	5	39649	0.00559492
GO:0010541	biological_process	acropetal auxin transport	17	14055	28	39649	0.0055979
GO:0010492	biological_process	maintenance of shoot apical meristem identity	16	14055	26	39649	0.00594617
GO:0004177	molecular_function	aminopeptidase activity	16	14055	26	39649	0.00594617
GO:0030048	biological_process	actin filament-based movement	22	14055	39	39649	0.00597078
GO:0016740	molecular_function	transferase activity	141	14055	334	39649	0.00598104
GO:0005471	molecular_function	ATP:ADP antiporter activity	9	14055	12	39649	0.00617509
GO:0033619	biological_process	membrane protein proteolysis	9	14055	12	39649	0.00617509
GO:0008235	molecular_function	metalloexopeptidase activity	9	14055	12	39649	0.00617509
GO:0051753	molecular_function	mannan synthase activity	9	14055	12	39649	0.00617509
GO:0016573	biological_process	histone acetylation	15	14055	24	39649	0.00627451
GO:0031965	cellular_component	nuclear membrane	29	14055	55	39649	0.00640177
GO:0048481	biological_process	plant ovule development	38	14055	76	39649	0.00640388
GO:0000148	cellular_component	1,3-beta-D-glucan synthase complex	14	14055	22	39649	0.00656492
GO:0015299	molecular_function	solute:proton antiporter activity	14	14055	22	39649	0.00656492
GO:0045962	biological_process	positive regulation of development, heterochronic	10	14055	14	39649	0.00668691
GO:0031053	biological_process	primary miRNA processing	10	14055	14	39649	0.00668691
GO:0006873	biological_process	cellular ion homeostasis	10	14055	14	39649	0.00668691
GO:0006097	biological_process	glyoxylate cycle	10	14055	14	39649	0.00668691
GO:0006561	biological_process	proline biosynthetic process	13	14055	20	39649	0.00679242
GO:0006259	biological_process	DNA metabolic process	13	14055	20	39649	0.00679242
GO:0034045	cellular_component	phagophore assembly site membrane	13	14055	20	39649	0.00679242
GO:0009908	biological_process	flower development	146	14055	348	39649	0.00679769
GO:0030154	biological_process	cell differentiation	127	14055	299	39649	0.00688627
GO:0007062	biological_process	sister chromatid cohesion	12	14055	18	39649	0.00692261
GO:0004430	molecular_function	1-phosphatidylinositol 4-kinase activity	12	14055	18	39649	0.00692261
GO:0010233	biological_process	phloem transport	12	14055	18	39649	0.00692261
GO:0055046	biological_process	microgametogenesis	12	14055	18	39649	0.00692261
GO:0045899	biological_process	positive regulation of RNA polymerase II transcriptional preinitiation complex assembly	12	14055	18	39649	0.00692261
GO:0036402	molecular_function	proteasome-activating ATPase activity	12	14055	18	39649	0.00692261
GO:0044804	biological_process	autophagy of nucleus	12	14055	18	39649	0.00692261
GO:0016310	biological_process	phosphorylation	259	14055	645	39649	0.00694977
GO:0006357	biological_process	regulation of transcription by RNA polymerase II	87	14055	197	39649	0.00698772
GO:0009718	biological_process	anthocyanin-containing compound biosynthetic process	20	14055	35	39649	0.00710267
GO:0010183	biological_process	pollen tube guidance	20	14055	35	39649	0.00710267
GO:0048573	biological_process	photoperiodism, flowering	34	14055	67	39649	0.00721516
GO:0005515	molecular_function	protein binding	1488	14055	3999	39649	0.00753054
GO:0030136	cellular_component	clathrin-coated vesicle	27	14055	51	39649	0.00780227
GO:0009630	biological_process	gravitropism	33	14055	65	39649	0.00798076
GO:0000151	cellular_component	ubiquitin ligase complex	41	14055	84	39649	0.00802826
GO:1900056	biological_process	negative regulation of leaf senescence	18	14055	31	39649	0.00839687
GO:0008026	molecular_function	ATP-dependent helicase activity	56	14055	121	39649	0.00900617
GO:0052544	biological_process	defense response by callose deposition in cell wall	17	14055	29	39649	0.00910022
GO:0000326	cellular_component	protein storage vacuole	17	14055	29	39649	0.00910022
GO:0009514	cellular_component	glyoxysome	17	14055	29	39649	0.00910022
GO:0016032	biological_process	viral process	42	14055	87	39649	0.00930239
GO:0003885	molecular_function	D-arabinono-1,4-lactone oxidase activity	6	14055	7	39649	0.00966382
GO:0080158	biological_process	obsolete chloroplast ribulose bisphosphate carboxylase complex biogenesis	6	14055	7	39649	0.00966382
GO:0004813	molecular_function	alanine-tRNA ligase activity	6	14055	7	39649	0.00966382
GO:0010254	biological_process	nectary development	6	14055	7	39649	0.00966382
GO:0048281	biological_process	inflorescence morphogenesis	6	14055	7	39649	0.00966382
GO:0000187	biological_process	activation of MAPK activity	6	14055	7	39649	0.00966382
GO:0016881	molecular_function	acid-amino acid ligase activity	6	14055	7	39649	0.00966382
GO:0032025	biological_process	response to cobalt ion	6	14055	7	39649	0.00966382
GO:0071705	biological_process	nitrogen compound transport	6	14055	7	39649	0.00966382
GO:0006353	biological_process	DNA-templated transcription, termination	6	14055	7	39649	0.00966382
GO:0035198	molecular_function	miRNA binding	6	14055	7	39649	0.00966382
GO:0045177	cellular_component	apical part of cell	6	14055	7	39649	0.00966382
GO:0071249	biological_process	cellular response to nitrate	6	14055	7	39649	0.00966382
GO:0055078	biological_process	sodium ion homeostasis	6	14055	7	39649	0.00966382
GO:2001006	biological_process	regulation of cellulose biosynthetic process	6	14055	7	39649	0.00966382
GO:0006419	biological_process	alanyl-tRNA aminoacylation	6	14055	7	39649	0.00966382
GO:0016045	biological_process	detection of bacterium	6	14055	7	39649	0.00966382
GO:1901657	biological_process	glycosyl compound metabolic process	21	14055	38	39649	0.00975534
GO:0055072	biological_process	iron ion homeostasis	31	14055	61	39649	0.0097733
GO:0009639	biological_process	response to red or far red light	31	14055	61	39649	0.0097733
GO:0010087	biological_process	phloem or xylem histogenesis	28	14055	54	39649	0.0097778
GO:0046274	biological_process	lignin catabolic process	16	14055	27	39649	0.00983402
GO:0016308	molecular_function	1-phosphatidylinositol-4-phosphate 5-kinase activity	16	14055	27	39649	0.00983402
GO:0015116	molecular_function	sulfate transmembrane transporter activity	16	14055	27	39649	0.00983402
GO:0009751	biological_process	response to salicylic acid	135	14055	323	39649	0.0103198
GO:0008361	biological_process	regulation of cell size	15	14055	25	39649	0.0105882
GO:0015095	molecular_function	magnesium ion transmembrane transporter activity	15	14055	25	39649	0.0105882
GO:0009294	biological_process	DNA mediated transformation	27	14055	52	39649	0.0108207
GO:0003843	molecular_function	1,3-beta-D-glucan synthase activity	14	14055	23	39649	0.0113469
GO:0010120	biological_process	camalexin biosynthetic process	14	14055	23	39649	0.0113469
GO:0005643	cellular_component	nuclear pore	37	14055	76	39649	0.011984
GO:0004004	molecular_function	ATP-dependent RNA helicase activity	37	14055	76	39649	0.011984
GO:0009873	biological_process	ethylene-activated signaling pathway	141	14055	340	39649	0.0120785
GO:0004742	molecular_function	dihydrolipoyllysine-residue acetyltransferase activity	7	14055	9	39649	0.0120799
GO:0000280	biological_process	nuclear division	7	14055	9	39649	0.0120799
GO:1902074	biological_process	response to salt	7	14055	9	39649	0.0120799
GO:0003865	molecular_function	3-oxo-5-alpha-steroid 4-dehydrogenase activity	7	14055	9	39649	0.0120799
GO:0009360	cellular_component	DNA polymerase III complex	7	14055	9	39649	0.0120799
GO:0010359	biological_process	regulation of anion channel activity	7	14055	9	39649	0.0120799
GO:2000037	biological_process	regulation of stomatal complex patterning	7	14055	9	39649	0.0120799
GO:0005086	molecular_function	ARF guanyl-nucleotide exchange factor activity	7	14055	9	39649	0.0120799
GO:0006537	biological_process	glutamate biosynthetic process	7	14055	9	39649	0.0120799
GO:0008375	molecular_function	acetylglucosaminyltransferase activity	34	14055	69	39649	0.0125537
GO:0016568			48	14055	103	39649	0.0127344
GO:0031930	biological_process	mitochondria-nucleus signaling pathway	8	14055	11	39649	0.0133143
GO:0080046	molecular_function	quercetin 4'-O-glucosyltransferase activity	8	14055	11	39649	0.0133143
GO:0010328	molecular_function	auxin influx transmembrane transporter activity	8	14055	11	39649	0.0133143
GO:0050736	molecular_function	O-malonyltransferase activity	8	14055	11	39649	0.0133143
GO:0032586	cellular_component	protein storage vacuole membrane	11	14055	17	39649	0.0133366
GO:0040029	biological_process	regulation of gene expression, epigenetic	11	14055	17	39649	0.0133366
GO:0080019	molecular_function	fatty-acyl-CoA reductase (alcohol-forming) activity	11	14055	17	39649	0.0133366
GO:0009626	biological_process	plant-type hypersensitive response	60	14055	133	39649	0.0133914
GO:0016554	biological_process	cytidine to uridine editing	10	14055	15	39649	0.0137107
GO:0019827	biological_process	stem cell population maintenance	10	14055	15	39649	0.0137107
GO:0006145	biological_process	purine nucleobase catabolic process	10	14055	15	39649	0.0137107
GO:0009690	biological_process	cytokinin metabolic process	10	14055	15	39649	0.0137107
GO:0010442	biological_process	guard cell morphogenesis	9	14055	13	39649	0.0137654
GO:0015693	biological_process	magnesium ion transport	9	14055	13	39649	0.0137654
GO:0052541	biological_process	plant-type cell wall cellulose metabolic process	9	14055	13	39649	0.0137654
GO:0004559	molecular_function	alpha-mannosidase activity	9	14055	13	39649	0.0137654
GO:0008889	molecular_function	glycerophosphodiester phosphodiesterase activity	17	14055	30	39649	0.0141449
GO:0006418	biological_process	tRNA aminoacylation for protein translation	24	14055	46	39649	0.0146945
GO:0009295	cellular_component	nucleoid	24	14055	46	39649	0.0146945
GO:0003774	molecular_function	motor activity	20	14055	37	39649	0.0156581
GO:0046777	biological_process	protein autophosphorylation	114	14055	272	39649	0.0156642
GO:0048102	biological_process	autophagic cell death	4	14055	4	39649	0.0157861
GO:0010475	molecular_function	galactose-1-phosphate guanylyltransferase (GDP) activity	4	14055	4	39649	0.0157861
GO:0035101	cellular_component	FACT complex	4	14055	4	39649	0.0157861
GO:0015367	molecular_function	oxoglutarate:malate antiporter activity	4	14055	4	39649	0.0157861
GO:0015865	biological_process	purine nucleotide transport	4	14055	4	39649	0.0157861
GO:0035266	biological_process	meristem growth	4	14055	4	39649	0.0157861
GO:0006344	biological_process	maintenance of chromatin silencing	4	14055	4	39649	0.0157861
GO:0004474	molecular_function	malate synthase activity	4	14055	4	39649	0.0157861
GO:0015131	molecular_function	oxaloacetate transmembrane transporter activity	4	14055	4	39649	0.0157861
GO:0061062	biological_process	regulation of nematode larval development	4	14055	4	39649	0.0157861
GO:0045722	biological_process	positive regulation of gluconeogenesis	4	14055	4	39649	0.0157861
GO:0004385	molecular_function	guanylate kinase activity	4	14055	4	39649	0.0157861
GO:0016589	cellular_component	NURF complex	4	14055	4	39649	0.0157861
GO:0048461	biological_process	flower structural organization	4	14055	4	39649	0.0157861
GO:0000993	molecular_function	RNA polymerase II complex binding	4	14055	4	39649	0.0157861
GO:0010274	biological_process	hydrotropism	4	14055	4	39649	0.0157861
GO:0032776	biological_process	DNA methylation on cytosine	4	14055	4	39649	0.0157861
GO:0070878	molecular_function	primary miRNA binding	4	14055	4	39649	0.0157861
GO:2001295	biological_process	malonyl-CoA biosynthetic process	4	14055	4	39649	0.0157861
GO:0016584	biological_process	nucleosome positioning	4	14055	4	39649	0.0157861
GO:1990058	biological_process	fruit replum development	4	14055	4	39649	0.0157861
GO:0031261	cellular_component	DNA replication preinitiation complex	4	14055	4	39649	0.0157861
GO:0016041	molecular_function	glutamate synthase (ferredoxin) activity	4	14055	4	39649	0.0157861
GO:0045786	biological_process	negative regulation of cell cycle	4	14055	4	39649	0.0157861
GO:0004306	molecular_function	ethanolamine-phosphate cytidylyltransferase activity	4	14055	4	39649	0.0157861
GO:0030289	cellular_component	protein phosphatase 4 complex	4	14055	4	39649	0.0157861
GO:0006610	biological_process	ribosomal protein import into nucleus	4	14055	4	39649	0.0157861
GO:0000904	biological_process	cell morphogenesis involved in differentiation	4	14055	4	39649	0.0157861
GO:0080065	biological_process	4-alpha-methyl-delta7-sterol oxidation	4	14055	4	39649	0.0157861
GO:0007292	biological_process	female gamete generation	4	14055	4	39649	0.0157861
GO:0080048	molecular_function	GDP-D-glucose phosphorylase activity	4	14055	4	39649	0.0157861
GO:0010584	biological_process	pollen exine formation	29	14055	58	39649	0.0159783
GO:0010026	biological_process	trichome differentiation	23	14055	44	39649	0.0162843
GO:0005871	cellular_component	kinesin complex	26	14055	51	39649	0.0163219
GO:0009579	cellular_component	thylakoid	146	14055	356	39649	0.0165247
GO:0006807	biological_process	nitrogen compound metabolic process	15	14055	26	39649	0.0169183
GO:0008536	molecular_function	Ran GTPase binding	33	14055	68	39649	0.0179687
GO:0031410	cellular_component	cytoplasmic vesicle	14	14055	24	39649	0.0184482
GO:0015297	molecular_function	antiporter activity	66	14055	150	39649	0.0185478
GO:0004871	molecular_function	obsolete signal transducer activity	85	14055	199	39649	0.0200072
GO:0010311	biological_process	lateral root formation	29	14055	59	39649	0.0209639
GO:0009965	biological_process	leaf morphogenesis	55	14055	123	39649	0.0209978
GO:2000652	biological_process	regulation of secondary cell wall biogenesis	17	14055	31	39649	0.0211246
GO:0006629	biological_process	lipid metabolic process	96	14055	228	39649	0.0217001
GO:0007018	biological_process	microtubule-based movement	26	14055	52	39649	0.0218232
GO:0009734	biological_process	auxin-activated signaling pathway	122	14055	296	39649	0.0224577
GO:0071456	biological_process	cellular response to hypoxia	16	14055	29	39649	0.0233369
GO:0004435	molecular_function	phosphatidylinositol phospholipase C activity	11	14055	18	39649	0.0234157
GO:0000228	cellular_component	nuclear chromosome	11	14055	18	39649	0.0234157
GO:0050408	molecular_function	[pyruvate kinase]-phosphatase activity	5	14055	6	39649	0.0236552
GO:0016656	molecular_function	monodehydroascorbate reductase (NADH) activity	5	14055	6	39649	0.0236552
GO:0045931	biological_process	positive regulation of mitotic cell cycle	5	14055	6	39649	0.0236552
GO:0080129	biological_process	proteasome core complex assembly	5	14055	6	39649	0.0236552
GO:0008825	molecular_function	cyclopropane-fatty-acyl-phospholipid synthase activity	5	14055	6	39649	0.0236552
GO:0046577	molecular_function	long-chain-alcohol oxidase activity	5	14055	6	39649	0.0236552
GO:0050105	molecular_function	L-gulonolactone oxidase activity	5	14055	6	39649	0.0236552
GO:0052096	biological_process	formation by symbiont of syncytium involving giant cell for nutrient acquisition from host	5	14055	6	39649	0.0236552
GO:0004781	molecular_function	sulfate adenylyltransferase (ATP) activity	5	14055	6	39649	0.0236552
GO:0043967	biological_process	histone H4 acetylation	5	14055	6	39649	0.0236552
GO:0015680	biological_process	protein maturation by copper ion transfer	5	14055	6	39649	0.0236552
GO:0000070	biological_process	mitotic sister chromatid segregation	5	14055	6	39649	0.0236552
GO:0015824	biological_process	proline transport	5	14055	6	39649	0.0236552
GO:0046785	biological_process	microtubule polymerization	5	14055	6	39649	0.0236552
GO:0019433	biological_process	triglyceride catabolic process	5	14055	6	39649	0.0236552
GO:0004402	molecular_function	histone acetyltransferase activity	25	14055	50	39649	0.0242375
GO:0016282	cellular_component	eukaryotic 43S preinitiation complex	19	14055	36	39649	0.0246627
GO:0016459	cellular_component	myosin complex	19	14055	36	39649	0.0246627
GO:0016363	cellular_component	nuclear matrix	10	14055	16	39649	0.0250476
GO:0008506	molecular_function	sucrose:proton symporter activity	10	14055	16	39649	0.0250476
GO:0004708	molecular_function	MAP kinase kinase activity	10	14055	16	39649	0.0250476
GO:0090332	biological_process	stomatal closure	15	14055	27	39649	0.0257736
GO:0044822			15	14055	27	39649	0.0257736
GO:0090404	cellular_component	pollen tube tip	15	14055	27	39649	0.0257736
GO:0042938	biological_process	dipeptide transport	9	14055	14	39649	0.0265065
GO:0032266	molecular_function	phosphatidylinositol-3-phosphate binding	9	14055	14	39649	0.0265065
GO:0042936			9	14055	14	39649	0.0265065
GO:0004124	molecular_function	cysteine synthase activity	9	14055	14	39649	0.0265065
GO:0035619	cellular_component	root hair tip	9	14055	14	39649	0.0265065
GO:0003684	molecular_function	damaged DNA binding	24	14055	48	39649	0.0269343
GO:0031365	biological_process	N-terminal protein amino acid modification	6	14055	8	39649	0.0270198
GO:0048564	biological_process	photosystem I assembly	6	14055	8	39649	0.0270198
GO:0015743	biological_process	malate transport	6	14055	8	39649	0.0270198
GO:0046110	biological_process	xanthine metabolic process	6	14055	8	39649	0.0270198
GO:0032012	biological_process	regulation of ARF protein signal transduction	6	14055	8	39649	0.0270198
GO:0006438	biological_process	valyl-tRNA aminoacylation	6	14055	8	39649	0.0270198
GO:0045132	biological_process	meiotic chromosome segregation	6	14055	8	39649	0.0270198
GO:0051781	biological_process	positive regulation of cell division	6	14055	8	39649	0.0270198
GO:0004832	molecular_function	valine-tRNA ligase activity	6	14055	8	39649	0.0270198
GO:0016903	molecular_function	oxidoreductase activity, acting on the aldehyde or oxo group of donors	6	14055	8	39649	0.0270198
GO:0042554	biological_process	superoxide anion generation	6	14055	8	39649	0.0270198
GO:0015786	biological_process	UDP-glucose transmembrane transport	6	14055	8	39649	0.0270198
GO:0048439	biological_process	flower morphogenesis	6	14055	8	39649	0.0270198
GO:0015692	biological_process	lead ion transport	6	14055	8	39649	0.0270198
GO:0070734	biological_process	histone H3-K27 methylation	6	14055	8	39649	0.0270198
GO:0042351	biological_process	'de novo' GDP-L-fucose biosynthetic process	6	14055	8	39649	0.0270198
GO:0008601			18	14055	34	39649	0.0273916
GO:0008540	cellular_component	proteasome regulatory particle, base subcomplex	18	14055	34	39649	0.0273916
GO:0048317	biological_process	seed morphogenesis	8	14055	12	39649	0.0275928
GO:0008272	biological_process	sulfate transport	8	14055	12	39649	0.0275928
GO:0010038	biological_process	response to metal ion	8	14055	12	39649	0.0275928
GO:0050982	biological_process	detection of mechanical stimulus	8	14055	12	39649	0.0275928
GO:0080168	biological_process	abscisic acid transport	8	14055	12	39649	0.0275928
GO:0030246	molecular_function	carbohydrate binding	141	14055	348	39649	0.0276747
GO:0030267	molecular_function	glyoxylate reductase (NADP) activity	7	14055	10	39649	0.0279647
GO:0043495	molecular_function	protein membrane anchor	7	14055	10	39649	0.0279647
GO:0005719	cellular_component	nuclear euchromatin	7	14055	10	39649	0.0279647
GO:0005853	cellular_component	eukaryotic translation elongation factor 1 complex	7	14055	10	39649	0.0279647
GO:0000822	molecular_function	inositol hexakisphosphate binding	7	14055	10	39649	0.0279647
GO:0071368	biological_process	cellular response to cytokinin stimulus	7	14055	10	39649	0.0279647
GO:0006574	biological_process	valine catabolic process	7	14055	10	39649	0.0279647
GO:0010031	biological_process	circumnutation	7	14055	10	39649	0.0279647
GO:0030983	molecular_function	mismatched DNA binding	7	14055	10	39649	0.0279647
GO:0003886	molecular_function	DNA (cytosine-5-)-methyltransferase activity	7	14055	10	39649	0.0279647
GO:0048316	biological_process	seed development	61	14055	140	39649	0.0283842
GO:0052716	molecular_function	hydroquinone:oxygen oxidoreductase activity	14	14055	25	39649	0.0284518
GO:0008266	molecular_function	poly(U) RNA binding	20	14055	39	39649	0.0306862
GO:0016627	molecular_function	oxidoreductase activity, acting on the CH-CH group of donors	13	14055	23	39649	0.0313865
GO:0008271	molecular_function	secondary active sulfate transmembrane transporter activity	13	14055	23	39649	0.0313865
GO:0005783	cellular_component	endoplasmic reticulum	448	14055	1178	39649	0.0326368
GO:0047134	molecular_function	protein-disulfide reductase activity	27	14055	56	39649	0.033348
GO:0034968	biological_process	histone lysine methylation	16	14055	30	39649	0.0338421
GO:0033290	cellular_component	eukaryotic 48S preinitiation complex	19	14055	37	39649	0.0341677
GO:0015086	molecular_function	cadmium ion transmembrane transporter activity	12	14055	21	39649	0.034588
GO:0048444	biological_process	floral organ morphogenesis	12	14055	21	39649	0.034588
GO:0005834	cellular_component	heterotrimeric G-protein complex	55	14055	126	39649	0.0346192
GO:0009791	biological_process	post-embryonic development	31	14055	66	39649	0.0353848
GO:0006814	biological_process	sodium ion transport	24	14055	49	39649	0.0354074
GO:0071554	biological_process	cell wall organization or biogenesis	26	14055	54	39649	0.037026
GO:0005385	molecular_function	zinc ion transmembrane transporter activity	26	14055	54	39649	0.037026
GO:0008308	molecular_function	voltage-gated anion channel activity	15	14055	28	39649	0.0376483
GO:0015386	molecular_function	potassium:proton antiporter activity	11	14055	19	39649	0.0380572
GO:0009501	cellular_component	amyloplast	11	14055	19	39649	0.0380572
GO:0010051	biological_process	xylem and phloem pattern formation	32	14055	69	39649	0.0398034
GO:0009637	biological_process	response to blue light	38	14055	84	39649	0.040508
GO:0008094	molecular_function	DNA-dependent ATPase activity	25	14055	52	39649	0.0411315
GO:0004702	molecular_function	obsolete signal transducer, downstream of receptor, with serine/threonine kinase activity	25	14055	52	39649	0.0411315
GO:0006338	biological_process	chromatin remodeling	20	14055	40	39649	0.0413499
GO:0001731	biological_process	formation of translation preinitiation complex	20	14055	40	39649	0.0413499
GO:0005978	biological_process	glycogen biosynthetic process	10	14055	17	39649	0.0417776
GO:0003918	molecular_function	DNA topoisomerase type II (ATP-hydrolyzing) activity	10	14055	17	39649	0.0417776
GO:0008381	molecular_function	mechanosensitive ion channel activity	10	14055	17	39649	0.0417776
GO:0048658	biological_process	anther wall tapetum development	10	14055	17	39649	0.0417776
GO:0048232	biological_process	male gamete generation	10	14055	17	39649	0.0417776
GO:0009956	biological_process	radial pattern formation	10	14055	17	39649	0.0417776
GO:0010204	biological_process	defense response signaling pathway, resistance gene-independent	14	14055	26	39649	0.0419075
GO:0016114	biological_process	terpenoid biosynthetic process	14	14055	26	39649	0.0419075
GO:0000166	molecular_function	nucleotide binding	294	14055	764	39649	0.0422706
GO:0017025	molecular_function	TBP-class protein binding	17	14055	33	39649	0.0424649
GO:0002229	biological_process	defense response to oomycetes	17	14055	33	39649	0.0424649
GO:0000977	molecular_function	RNA polymerase II regulatory region sequence-specific DNA binding	80	14055	192	39649	0.0429532
GO:0005905	cellular_component	clathrin-coated pit	22	14055	45	39649	0.0438482
GO:0010268	biological_process	brassinosteroid homeostasis	22	14055	45	39649	0.0438482
GO:0016592	cellular_component	mediator complex	31	14055	67	39649	0.0439949
GO:0004109	molecular_function	coproporphyrinogen oxidase activity	3	14055	3	39649	0.0445385
GO:0015431	molecular_function	glutathione S-conjugate-exporting ATPase activity	3	14055	3	39649	0.0445385
GO:0015729	biological_process	oxaloacetate transport	3	14055	3	39649	0.0445385
GO:0031931	cellular_component	TORC1 complex	3	14055	3	39649	0.0445385
GO:0016805	molecular_function	dipeptidase activity	3	14055	3	39649	0.0445385
GO:0052861	molecular_function	glucan endo-1,3-beta-glucanase activity, C-3 substituted reducing group	3	14055	3	39649	0.0445385
GO:0055063	biological_process	sulfate ion homeostasis	3	14055	3	39649	0.0445385
GO:0016553	biological_process	base conversion or substitution editing	3	14055	3	39649	0.0445385
GO:0010290	molecular_function	chlorophyll catabolite transmembrane transporter activity	3	14055	3	39649	0.0445385
GO:0008275	cellular_component	gamma-tubulin small complex	3	14055	3	39649	0.0445385
GO:0015853	biological_process	adenine transport	3	14055	3	39649	0.0445385
GO:0045792	biological_process	negative regulation of cell size	3	14055	3	39649	0.0445385
GO:0031508	biological_process	pericentric heterochromatin assembly	3	14055	3	39649	0.0445385
GO:0034450	molecular_function	ubiquitin-ubiquitin ligase activity	3	14055	3	39649	0.0445385
GO:0080005	biological_process	photosystem stoichiometry adjustment	3	14055	3	39649	0.0445385
GO:0071211	biological_process	protein targeting to vacuole involved in autophagy	3	14055	3	39649	0.0445385
GO:0010472	molecular_function	GDP-galactose:glucose-1-phosphate guanylyltransferase activity	3	14055	3	39649	0.0445385
GO:0005911	cellular_component	cell-cell junction	3	14055	3	39649	0.0445385
GO:0008974	molecular_function	phosphoribulokinase activity	3	14055	3	39649	0.0445385
GO:0034756	biological_process	regulation of iron ion transport	3	14055	3	39649	0.0445385
GO:0016901	molecular_function	oxidoreductase activity, acting on the CH-OH group of donors, quinone or similar compound as acceptor	3	14055	3	39649	0.0445385
GO:0043462	biological_process	regulation of ATPase activity	3	14055	3	39649	0.0445385
GO:0004061	molecular_function	arylformamidase activity	3	14055	3	39649	0.0445385
GO:0080178	biological_process	5-carbamoylmethyl uridine residue modification	3	14055	3	39649	0.0445385
GO:0038198	molecular_function	auxin receptor activity	3	14055	3	39649	0.0445385
GO:0008837	molecular_function	diaminopimelate epimerase activity	3	14055	3	39649	0.0445385
GO:0001934	biological_process	positive regulation of protein phosphorylation	3	14055	3	39649	0.0445385
GO:0005637	cellular_component	nuclear inner membrane	3	14055	3	39649	0.0445385
GO:0090408	biological_process	phloem nitrate loading	3	14055	3	39649	0.0445385
GO:0010471	molecular_function	GDP-galactose:mannose-1-phosphate guanylyltransferase activity	3	14055	3	39649	0.0445385
GO:0000966	biological_process	RNA 5'-end processing	3	14055	3	39649	0.0445385
GO:0008928	molecular_function	mannose-1-phosphate guanylyltransferase (GDP) activity	3	14055	3	39649	0.0445385
GO:0000327	cellular_component	lytic vacuole within protein storage vacuole	3	14055	3	39649	0.0445385
GO:0019441	biological_process	tryptophan catabolic process to kynurenine	3	14055	3	39649	0.0445385
GO:0004821	molecular_function	histidine-tRNA ligase activity	3	14055	3	39649	0.0445385
GO:1902418	biological_process	(+)-abscisic acid D-glucopyranosyl ester transmembrane transport	3	14055	3	39649	0.0445385
GO:0090309	biological_process	positive regulation of methylation-dependent chromatin silencing	3	14055	3	39649	0.0445385
GO:0004420	molecular_function	hydroxymethylglutaryl-CoA reductase (NADPH) activity	3	14055	3	39649	0.0445385
GO:0015744	biological_process	succinate transport	3	14055	3	39649	0.0445385
GO:0080171	biological_process	lytic vacuole organization	3	14055	3	39649	0.0445385
GO:0006427	biological_process	histidyl-tRNA aminoacylation	3	14055	3	39649	0.0445385
GO:0015930	molecular_function	glutamate synthase activity	3	14055	3	39649	0.0445385
GO:0071395	biological_process	cellular response to jasmonic acid stimulus	3	14055	3	39649	0.0445385
GO:0030261	biological_process	chromosome condensation	3	14055	3	39649	0.0445385
GO:0047205	molecular_function	quinate O-hydroxycinnamoyltransferase activity	3	14055	3	39649	0.0445385
GO:0034775	biological_process	glutathione transmembrane transport	3	14055	3	39649	0.0445385
GO:0003879	molecular_function	ATP phosphoribosyltransferase activity	3	14055	3	39649	0.0445385
GO:0047172	molecular_function	shikimate O-hydroxycinnamoyltransferase activity	3	14055	3	39649	0.0445385
GO:0030943	molecular_function	mitochondrion targeting sequence binding	3	14055	3	39649	0.0445385
GO:0015854	biological_process	guanine transport	3	14055	3	39649	0.0445385
GO:0051090	biological_process	regulation of DNA-binding transcription factor activity	3	14055	3	39649	0.0445385
GO:1902417	molecular_function	(+)-abscisic acid D-glucopyranosyl ester transmembrane transporter activity	3	14055	3	39649	0.0445385
GO:0004412	molecular_function	homoserine dehydrogenase activity	3	14055	3	39649	0.0445385
GO:0010111	biological_process	glyoxysome organization	3	14055	3	39649	0.0445385
GO:0015809	biological_process	arginine transport	3	14055	3	39649	0.0445385
GO:0010474	molecular_function	glucose-1-phosphate guanylyltransferase (GDP) activity	3	14055	3	39649	0.0445385
GO:0016532	molecular_function	superoxide dismutase copper chaperone activity	3	14055	3	39649	0.0445385
GO:0010473	molecular_function	GDP-galactose:myoinositol-1-phosphate guanylyltransferase activity	3	14055	3	39649	0.0445385
GO:0006720	biological_process	isoprenoid metabolic process	3	14055	3	39649	0.0445385
GO:0004485	molecular_function	methylcrotonoyl-CoA carboxylase activity	3	14055	3	39649	0.0445385
GO:0043489	biological_process	RNA stabilization	3	14055	3	39649	0.0445385
GO:0000281	biological_process	mitotic cytokinesis	3	14055	3	39649	0.0445385
GO:1900363	biological_process	regulation of mRNA polyadenylation	3	14055	3	39649	0.0445385
GO:0070475	biological_process	rRNA base methylation	3	14055	3	39649	0.0445385
GO:0052670	molecular_function	geraniol kinase activity	3	14055	3	39649	0.0445385
GO:0015630	cellular_component	microtubule cytoskeleton	3	14055	3	39649	0.0445385
GO:0005227	molecular_function	calcium activated cation channel activity	3	14055	3	39649	0.0445385
GO:1990136	molecular_function	linoleate 9S-lipoxygenase activity	3	14055	3	39649	0.0445385
GO:0090558	biological_process	plant epidermis development	3	14055	3	39649	0.0445385
GO:0010365	biological_process	positive regulation of ethylene biosynthetic process	3	14055	3	39649	0.0445385
GO:1900871	biological_process	chloroplast mRNA modification	3	14055	3	39649	0.0445385
GO:0052669	molecular_function	CTP:2-trans,-6-trans-farnesol kinase activity	3	14055	3	39649	0.0445385
GO:0052671	molecular_function	geranylgeraniol kinase activity	3	14055	3	39649	0.0445385
GO:0015141	molecular_function	succinate transmembrane transporter activity	3	14055	3	39649	0.0445385
GO:0008158	molecular_function	hedgehog receptor activity	3	14055	3	39649	0.0445385
GO:0071461	biological_process	cellular response to redox state	3	14055	3	39649	0.0445385
GO:0016119	biological_process	carotene metabolic process	3	14055	3	39649	0.0445385
GO:0009257	biological_process	10-formyltetrahydrofolate biosynthetic process	3	14055	3	39649	0.0445385
GO:0009530	cellular_component	primary cell wall	3	14055	3	39649	0.0445385
GO:0052668	molecular_function	farnesol kinase activity	3	14055	3	39649	0.0445385
GO:0048367	biological_process	shoot system development	50	14055	115	39649	0.0454983
GO:0080060	biological_process	integument development	9	14055	15	39649	0.0457004
GO:0006997	biological_process	nucleus organization	9	14055	15	39649	0.0457004
GO:0080113	biological_process	regulation of seed growth	9	14055	15	39649	0.0457004
GO:0043138	molecular_function	3'-5' DNA helicase activity	9	14055	15	39649	0.0457004
GO:0015992			24	14055	50	39649	0.0457181
GO:0008565	molecular_function	obsolete protein transporter activity	64	14055	151	39649	0.0458405
GO:0004673	molecular_function	protein histidine kinase activity	13	14055	24	39649	0.0466772
GO:0031627	biological_process	telomeric loop formation	13	14055	24	39649	0.0466772
GO:0009982	molecular_function	pseudouridine synthase activity	13	14055	24	39649	0.0466772
GO:0009682	biological_process	induced systemic resistance	16	14055	31	39649	0.0474074
GO:0009269	biological_process	response to desiccation	16	14055	31	39649	0.0474074
GO:0031047	biological_process	gene silencing by RNA	28	14055	60	39649	0.0480274
GO:0008422	molecular_function	beta-glucosidase activity	30	14055	65	39649	0.0486395
GO:0042127	biological_process	regulation of cell population proliferation	21	14055	43	39649	0.0488489
GO:0070062	cellular_component	extracellular exosome	8	14055	13	39649	0.0497168
GO:0005798	cellular_component	Golgi-associated vesicle	8	14055	13	39649	0.0497168
GO:0045995	biological_process	regulation of embryonic development	8	14055	13	39649	0.0497168
GO:2000067	biological_process	regulation of root morphogenesis	8	14055	13	39649	0.0497168
GO:0010256	biological_process	endomembrane system organization	8	14055	13	39649	0.0497168
GO:0009959	biological_process	negative gravitropism	8	14055	13	39649	0.0497168
GO:0006820	biological_process	anion transport	23	14055	48	39649	0.0508471
GO:0009553	biological_process	embryo sac development	54	14055	126	39649	0.0510269
GO:0005887	cellular_component	integral component of plasma membrane	178	14055	454	39649	0.051836
GO:0006535	biological_process	cysteine biosynthetic process from serine	12	14055	22	39649	0.0520219
GO:0031595	cellular_component	nuclear proteasome complex	12	14055	22	39649	0.0520219
GO:0010207	biological_process	photosystem II assembly	12	14055	22	39649	0.0520219
GO:0010223	biological_process	secondary shoot formation	12	14055	22	39649	0.0520219
GO:0071458	cellular_component	integral component of cytoplasmic side of endoplasmic reticulum membrane	12	14055	22	39649	0.0520219
GO:0009641	biological_process	shade avoidance	15	14055	29	39649	0.0529819
GO:0042054	molecular_function	histone methyltransferase activity	7	14055	11	39649	0.0536027
GO:0007188	biological_process	adenylate cyclase-modulating G protein-coupled receptor signaling pathway	7	14055	11	39649	0.0536027
GO:0038023	molecular_function	signaling receptor activity	7	14055	11	39649	0.0536027
GO:0016570	biological_process	histone modification	7	14055	11	39649	0.0536027
GO:0010265	biological_process	SCF complex assembly	7	14055	11	39649	0.0536027
GO:0001664	molecular_function	G protein-coupled receptor binding	7	14055	11	39649	0.0536027
GO:0031683	molecular_function	G-protein beta/gamma-subunit complex binding	7	14055	11	39649	0.0536027
GO:0008610	biological_process	lipid biosynthetic process	7	14055	11	39649	0.0536027
GO:0015271	molecular_function	outward rectifier potassium channel activity	7	14055	11	39649	0.0536027
GO:0000710	biological_process	meiotic mismatch repair	7	14055	11	39649	0.0536027
GO:0035336	biological_process	long-chain fatty-acyl-CoA metabolic process	7	14055	11	39649	0.0536027
GO:0017053	cellular_component	transcriptional repressor complex	7	14055	11	39649	0.0536027
GO:0009911	biological_process	positive regulation of flower development	31	14055	68	39649	0.0540621
GO:0030433	biological_process	ubiquitin-dependent ERAD pathway	20	14055	41	39649	0.0544643
GO:0003002	biological_process	regionalization	4	14055	5	39649	0.0565508
GO:0010018	biological_process	far-red light signaling pathway	4	14055	5	39649	0.0565508
GO:0005968	cellular_component	Rab-protein geranylgeranyltransferase complex	4	14055	5	39649	0.0565508
GO:0015969	biological_process	guanosine tetraphosphate metabolic process	4	14055	5	39649	0.0565508
GO:0034551	biological_process	mitochondrial respiratory chain complex III assembly	4	14055	5	39649	0.0565508
GO:0000727	biological_process	double-strand break repair via break-induced replication	4	14055	5	39649	0.0565508
GO:0000428	cellular_component	DNA-directed RNA polymerase complex	4	14055	5	39649	0.0565508
GO:0004013	molecular_function	adenosylhomocysteinase activity	4	14055	5	39649	0.0565508
GO:0055055	molecular_function	D-glucose:proton symporter activity	4	14055	5	39649	0.0565508
GO:0008728	molecular_function	GTP diphosphokinase activity	4	14055	5	39649	0.0565508
GO:0030371	molecular_function	translation repressor activity	4	14055	5	39649	0.0565508
GO:0019673	biological_process	GDP-mannose metabolic process	4	14055	5	39649	0.0565508
GO:0043425	molecular_function	bHLH transcription factor binding	4	14055	5	39649	0.0565508
GO:0060919	biological_process	auxin influx	4	14055	5	39649	0.0565508
GO:0015578	molecular_function	mannose transmembrane transporter activity	4	14055	5	39649	0.0565508
GO:0000923	cellular_component	equatorial microtubule organizing center	4	14055	5	39649	0.0565508
GO:0050994	biological_process	regulation of lipid catabolic process	4	14055	5	39649	0.0565508
GO:0000146	molecular_function	microfilament motor activity	4	14055	5	39649	0.0565508
GO:0009067	biological_process	aspartate family amino acid biosynthetic process	4	14055	5	39649	0.0565508
GO:0033353	biological_process	S-adenosylmethionine cycle	4	14055	5	39649	0.0565508
GO:0010032	biological_process	meiotic chromosome condensation	4	14055	5	39649	0.0565508
GO:0003988	molecular_function	acetyl-CoA C-acyltransferase activity	4	14055	5	39649	0.0565508
GO:0017145	biological_process	stem cell division	4	14055	5	39649	0.0565508
GO:2000011	biological_process	regulation of adaxial/abaxial pattern formation	4	14055	5	39649	0.0565508
GO:0008446	molecular_function	GDP-mannose 4,6-dehydratase activity	4	14055	5	39649	0.0565508
GO:0008252	molecular_function	nucleotidase activity	4	14055	5	39649	0.0565508
GO:0010069	biological_process	zygote asymmetric cytokinesis in embryo sac	4	14055	5	39649	0.0565508
GO:0008646			4	14055	5	39649	0.0565508
GO:0090307	biological_process	mitotic spindle assembly	4	14055	5	39649	0.0565508
GO:0051640	biological_process	organelle localization	4	14055	5	39649	0.0565508
GO:0005816	cellular_component	spindle pole body	4	14055	5	39649	0.0565508
GO:0051415	biological_process	microtubule nucleation by interphase microtubule organizing center	4	14055	5	39649	0.0565508
GO:0000303	biological_process	response to superoxide	4	14055	5	39649	0.0565508
GO:0030089	cellular_component	phycobilisome	4	14055	5	39649	0.0565508
GO:0045254	cellular_component	pyruvate dehydrogenase complex	4	14055	5	39649	0.0565508
GO:0032981	biological_process	mitochondrial respiratory chain complex I assembly	4	14055	5	39649	0.0565508
GO:0031897	cellular_component	Tic complex	4	14055	5	39649	0.0565508
GO:0032300	cellular_component	mismatch repair complex	4	14055	5	39649	0.0565508
GO:0000978	molecular_function	RNA polymerase II proximal promoter sequence-specific DNA binding	4	14055	5	39649	0.0565508
GO:0051298	biological_process	centrosome duplication	4	14055	5	39649	0.0565508
GO:0051304	biological_process	chromosome separation	4	14055	5	39649	0.0565508
GO:1990585	molecular_function	hydroxyproline O-arabinosyltransferase activity	4	14055	5	39649	0.0565508
GO:0042754	biological_process	negative regulation of circadian rhythm	4	14055	5	39649	0.0565508
GO:0005795	cellular_component	Golgi stack	22	14055	46	39649	0.0565888
GO:0031087	biological_process	deadenylation-independent decapping of nuclear-transcribed mRNA	6	14055	9	39649	0.0568996
GO:0030117	cellular_component	membrane coat	6	14055	9	39649	0.0568996
GO:0080170	biological_process	hydrogen peroxide transmembrane transport	6	14055	9	39649	0.0568996
GO:0051245	biological_process	negative regulation of cellular defense response	6	14055	9	39649	0.0568996
GO:0004659	molecular_function	prenyltransferase activity	6	14055	9	39649	0.0568996
GO:0008568	molecular_function	microtubule-severing ATPase activity	6	14055	9	39649	0.0568996
GO:0033588	cellular_component	Elongator holoenzyme complex	6	14055	9	39649	0.0568996
GO:0072511	biological_process	divalent inorganic cation transport	6	14055	9	39649	0.0568996
GO:0000060	biological_process	obsolete protein import into nucleus, translocation	6	14055	9	39649	0.0568996
GO:2000122	biological_process	negative regulation of stomatal complex development	6	14055	9	39649	0.0568996
GO:0005432	molecular_function	calcium:sodium antiporter activity	6	14055	9	39649	0.0568996
GO:0009954	biological_process	proximal/distal pattern formation	6	14055	9	39649	0.0568996
GO:0016174	molecular_function	NAD(P)H oxidase activity	6	14055	9	39649	0.0568996
GO:0045597	biological_process	positive regulation of cell differentiation	6	14055	9	39649	0.0568996
GO:0030001	biological_process	metal ion transport	40	14055	91	39649	0.0575652
GO:0019829	molecular_function	ATPase-coupled cation transmembrane transporter activity	11	14055	20	39649	0.0580134
GO:0009556	biological_process	microsporogenesis	24	14055	51	39649	0.0580464
GO:0016874	molecular_function	ligase activity	167	14055	426	39649	0.0581227
GO:0005874	cellular_component	microtubule	101	14055	250	39649	0.0585434
GO:0050017	molecular_function	L-3-cyanoalanine synthase activity	5	14055	7	39649	0.0586336
GO:0032585	cellular_component	multivesicular body membrane	5	14055	7	39649	0.0586336
GO:0004824	molecular_function	lysine-tRNA ligase activity	5	14055	7	39649	0.0586336
GO:0006430	biological_process	lysyl-tRNA aminoacylation	5	14055	7	39649	0.0586336
GO:0031407	biological_process	oxylipin metabolic process	5	14055	7	39649	0.0586336
GO:0070008	molecular_function	serine-type exopeptidase activity	5	14055	7	39649	0.0586336
GO:0009679	molecular_function	hexose:proton symporter activity	5	14055	7	39649	0.0586336
GO:0045836	biological_process	positive regulation of meiotic nuclear division	5	14055	7	39649	0.0586336
GO:0031349	biological_process	positive regulation of defense response	5	14055	7	39649	0.0586336
GO:0044211	biological_process	CTP salvage	5	14055	7	39649	0.0586336
GO:0010022	biological_process	meristem determinacy	5	14055	7	39649	0.0586336
GO:0010104	biological_process	regulation of ethylene-activated signaling pathway	5	14055	7	39649	0.0586336
GO:0035304	biological_process	regulation of protein dephosphorylation	5	14055	7	39649	0.0586336
GO:0080037	biological_process	negative regulation of cytokinin-activated signaling pathway	5	14055	7	39649	0.0586336
GO:0006809	biological_process	nitric oxide biosynthetic process	5	14055	7	39649	0.0586336
GO:1901259	biological_process	chloroplast rRNA processing	5	14055	7	39649	0.0586336
GO:0035267	cellular_component	NuA4 histone acetyltransferase complex	5	14055	7	39649	0.0586336
GO:0060968	biological_process	regulation of gene silencing	5	14055	7	39649	0.0586336
GO:0043015	molecular_function	gamma-tubulin binding	5	14055	7	39649	0.0586336
GO:0009743	biological_process	response to carbohydrate	5	14055	7	39649	0.0586336
GO:0009620	biological_process	response to fungus	55	14055	130	39649	0.0623568
GO:0007033	biological_process	vacuole organization	21	14055	44	39649	0.0630237
GO:0003756	molecular_function	protein disulfide isomerase activity	21	14055	44	39649	0.0630237
GO:0071577	biological_process	zinc ion transmembrane transport	16	14055	32	39649	0.0643767
GO:0009574	cellular_component	preprophase band	23	14055	49	39649	0.0645053
GO:0000794	cellular_component	condensed nuclear chromosome	10	14055	18	39649	0.06473
GO:1902600	biological_process	proton transmembrane transport	10	14055	18	39649	0.06473
GO:0031593	molecular_function	polyubiquitin modification-dependent protein binding	10	14055	18	39649	0.06473
GO:0035556	biological_process	intracellular signal transduction	104	14055	259	39649	0.0647742
GO:0003691	molecular_function	double-stranded telomeric DNA binding	13	14055	25	39649	0.0664215
GO:0010449	biological_process	root meristem growth	13	14055	25	39649	0.0664215
GO:0090406	cellular_component	pollen tube	40	14055	92	39649	0.0678701
GO:0080156	biological_process	mitochondrial mRNA modification	18	14055	37	39649	0.0678928
GO:0016051	biological_process	carbohydrate biosynthetic process	38	14055	87	39649	0.0690058
GO:0010468	biological_process	regulation of gene expression	62	14055	149	39649	0.0693137
GO:0000271	biological_process	polysaccharide biosynthetic process	20	14055	42	39649	0.0702444
GO:0048653	biological_process	anther development	20	14055	42	39649	0.0702444
GO:0080092	biological_process	regulation of pollen tube growth	20	14055	42	39649	0.0702444
GO:0009846	biological_process	pollen germination	43	14055	100	39649	0.0713241
GO:0004672	molecular_function	protein kinase activity	238	14055	621	39649	0.0716051
GO:0019706	molecular_function	protein-cysteine S-palmitoyltransferase activity	22	14055	47	39649	0.0717247
GO:0032580	cellular_component	Golgi cisterna membrane	32	14055	72	39649	0.0717937
GO:0019853	biological_process	L-ascorbic acid biosynthetic process	15	14055	30	39649	0.0721217
GO:0051536	molecular_function	iron-sulfur cluster binding	15	14055	30	39649	0.0721217
GO:0048038	molecular_function	quinone binding	15	14055	30	39649	0.0721217
GO:0048768	biological_process	root hair cell tip growth	15	14055	30	39649	0.0721217
GO:0000462	biological_process	maturation of SSU-rRNA from tricistronic rRNA transcript (SSU-rRNA, 5.8S rRNA, LSU-rRNA)	15	14055	30	39649	0.0721217
GO:0010333	molecular_function	terpene synthase activity	15	14055	30	39649	0.0721217
GO:0004012	molecular_function	ATPase-coupled phospholipid transporter activity	9	14055	16	39649	0.072254
GO:0019375	biological_process	galactolipid biosynthetic process	9	14055	16	39649	0.072254
GO:0004854	molecular_function	xanthine dehydrogenase activity	9	14055	16	39649	0.072254
GO:0031540	biological_process	regulation of anthocyanin biosynthetic process	9	14055	16	39649	0.072254
GO:0010267	biological_process	production of ta-siRNAs involved in RNA interference	9	14055	16	39649	0.072254
GO:0009115	biological_process	xanthine catabolic process	9	14055	16	39649	0.072254
GO:0004467	molecular_function	long-chain fatty acid-CoA ligase activity	9	14055	16	39649	0.072254
GO:0010112	biological_process	regulation of systemic acquired resistance	9	14055	16	39649	0.072254
GO:0015103	molecular_function	inorganic anion transmembrane transporter activity	9	14055	16	39649	0.072254
GO:0051555	biological_process	flavonol biosynthetic process	9	14055	16	39649	0.072254
GO:0031969	cellular_component	chloroplast membrane	85	14055	210	39649	0.0738167
GO:0016614	molecular_function	oxidoreductase activity, acting on CH-OH group of donors	39	14055	90	39649	0.0741846
GO:0009684	biological_process	indoleacetic acid biosynthetic process	12	14055	23	39649	0.0745333
GO:0042787			51	14055	121	39649	0.0750249
GO:0016567	biological_process	protein ubiquitination	310	14055	818	39649	0.0750736
GO:0055028	cellular_component	cortical microtubule	17	14055	35	39649	0.0759208
GO:0010152	biological_process	pollen maturation	17	14055	35	39649	0.0759208
GO:0006730	biological_process	one-carbon metabolic process	21	14055	45	39649	0.0798022
GO:0009506	cellular_component	plasmodesma	746	14055	2020	39649	0.0802175
GO:0009789	biological_process	positive regulation of abscisic acid-activated signaling pathway	23	14055	50	39649	0.0805093
GO:0009960	biological_process	endosperm development	23	14055	50	39649	0.0805093
GO:0051015	molecular_function	actin filament binding	25	14055	55	39649	0.0806631
GO:0004812	molecular_function	aminoacyl-tRNA ligase activity	25	14055	55	39649	0.0806631
GO:0010100	biological_process	negative regulation of photomorphogenesis	8	14055	14	39649	0.0806638
GO:0032947			8	14055	14	39649	0.0806638
GO:0031011	cellular_component	Ino80 complex	8	14055	14	39649	0.0806638
GO:0070072	biological_process	vacuolar proton-transporting V-type ATPase complex assembly	8	14055	14	39649	0.0806638
GO:0034440	biological_process	lipid oxidation	8	14055	14	39649	0.0806638
GO:0070814	biological_process	hydrogen sulfide biosynthetic process	8	14055	14	39649	0.0806638
GO:0016444	biological_process	somatic cell DNA recombination	8	14055	14	39649	0.0806638
GO:0009855	biological_process	determination of bilateral symmetry	8	14055	14	39649	0.0806638
GO:0002161	molecular_function	aminoacyl-tRNA editing activity	8	14055	14	39649	0.0806638
GO:0009736	biological_process	cytokinin-activated signaling pathway	45	14055	106	39649	0.0807943
GO:0015662	molecular_function	ATPase activity, coupled to transmembrane movement of ions, phosphorylative mechanism	14	14055	28	39649	0.0809168
GO:0035252	molecular_function	UDP-xylosyltransferase activity	11	14055	21	39649	0.0837813
GO:0010078	biological_process	maintenance of root meristem identity	11	14055	21	39649	0.0837813
GO:0003676	molecular_function	nucleic acid binding	349	14055	927	39649	0.0839052
GO:0009555	biological_process	pollen development	135	14055	345	39649	0.0845743
GO:0000159	cellular_component	protein phosphatase type 2A complex	16	14055	33	39649	0.0849996
GO:0010286	biological_process	heat acclimation	32	14055	73	39649	0.0856098
GO:0031977	cellular_component	thylakoid lumen	30	14055	68	39649	0.0868899
GO:0009932	biological_process	cell tip growth	18	14055	38	39649	0.0874896
GO:0006974	biological_process	cellular response to DNA damage stimulus	26	14055	58	39649	0.0888232
GO:0019252	biological_process	starch biosynthetic process	22	14055	48	39649	0.0893904
GO:0009735	biological_process	response to cytokinin	144	14055	370	39649	0.0895454
GO:0010011	molecular_function	auxin binding	7	14055	12	39649	0.0900165
GO:0043248	biological_process	proteasome assembly	7	14055	12	39649	0.0900165
GO:0009330	cellular_component	DNA topoisomerase complex (ATP-hydrolyzing)	7	14055	12	39649	0.0900165
GO:0042937	molecular_function	tripeptide transmembrane transporter activity	7	14055	12	39649	0.0900165
GO:0080025	molecular_function	phosphatidylinositol-3,5-bisphosphate binding	7	14055	12	39649	0.0900165
GO:0015193	molecular_function	L-proline transmembrane transporter activity	7	14055	12	39649	0.0900165
GO:0004445	molecular_function	inositol-polyphosphate 5-phosphatase activity	7	14055	12	39649	0.0900165
GO:0042939	biological_process	tripeptide transport	7	14055	12	39649	0.0900165
GO:0031461	cellular_component	cullin-RING ubiquitin ligase complex	7	14055	12	39649	0.0900165
GO:0015749	biological_process	monosaccharide transmembrane transport	7	14055	12	39649	0.0900165
GO:0016709	molecular_function	oxidoreductase activity, acting on paired donors, with incorporation or reduction of molecular oxygen, NAD(P)H as one donor, and incorporation of one atom of oxygen	68	14055	167	39649	0.0901047
GO:0004842	molecular_function	ubiquitin-protein transferase activity	206	14055	538	39649	0.0903442
GO:0009870	biological_process	defense response signaling pathway, resistance gene-dependent	13	14055	26	39649	0.0909354
GO:0000139	cellular_component	Golgi membrane	214	14055	560	39649	0.0916857
GO:0015631	molecular_function	tubulin binding	10	14055	19	39649	0.0943665
GO:0051131	biological_process	chaperone-mediated protein complex assembly	10	14055	19	39649	0.0943665
GO:0010555	biological_process	response to mannitol	10	14055	19	39649	0.0943665
GO:0035196	biological_process	production of miRNAs involved in gene silencing by miRNA	10	14055	19	39649	0.0943665
GO:0048513	biological_process	animal organ development	10	14055	19	39649	0.0943665
GO:0052033	biological_process	pathogen-associated molecular pattern dependent induction by symbiont of host innate immune response	10	14055	19	39649	0.0943665
GO:0010143	biological_process	cutin biosynthetic process	15	14055	31	39649	0.0952913
GO:0048440	biological_process	carpel development	15	14055	31	39649	0.0952913
GO:0043069	biological_process	negative regulation of programmed cell death	15	14055	31	39649	0.0952913
GO:0009725	biological_process	response to hormone	15	14055	31	39649	0.0952913
GO:0051301	biological_process	cell division	137	14055	352	39649	0.0953816
GO:0006970	biological_process	response to osmotic stress	84	14055	210	39649	0.0958209
GO:0010501	biological_process	RNA secondary structure unwinding	27	14055	61	39649	0.0969949
GO:0009536	cellular_component	plastid	214	14055	561	39649	0.0971263
GO:0015144	molecular_function	carbohydrate transmembrane transporter activity	73	14055	181	39649	0.0978233
GO:0010197	biological_process	polar nucleus fusion	21	14055	46	39649	0.0993014
GO:0006379	biological_process	mRNA cleavage	6	14055	10	39649	0.100302
GO:0016929	molecular_function	SUMO-specific protease activity	6	14055	10	39649	0.100302
GO:0043181	biological_process	vacuolar sequestering	6	14055	10	39649	0.100302
GO:0010500	biological_process	transmitting tissue development	6	14055	10	39649	0.100302
GO:0006751	biological_process	glutathione catabolic process	6	14055	10	39649	0.100302
GO:0008878	molecular_function	glucose-1-phosphate adenylyltransferase activity	6	14055	10	39649	0.100302
GO:0048025	biological_process	negative regulation of mRNA splicing, via spliceosome	6	14055	10	39649	0.100302
GO:0009687	biological_process	abscisic acid metabolic process	6	14055	10	39649	0.100302
GO:0032119	biological_process	sequestering of zinc ion	6	14055	10	39649	0.100302
GO:0060211	biological_process	regulation of nuclear-transcribed mRNA poly(A) tail shortening	6	14055	10	39649	0.100302
GO:0008893	molecular_function	guanosine-3',5'-bis(diphosphate) 3'-diphosphatase activity	6	14055	10	39649	0.100302
GO:0031669	biological_process	cellular response to nutrient levels	6	14055	10	39649	0.100302
GO:0009800	biological_process	cinnamic acid biosynthetic process	6	14055	10	39649	0.100302
GO:0019781	molecular_function	NEDD8 activating enzyme activity	6	14055	10	39649	0.100302
GO:0000304	biological_process	response to singlet oxygen	6	14055	10	39649	0.100302
GO:0009629	biological_process	response to gravity	6	14055	10	39649	0.100302
GO:0007231	biological_process	osmosensory signaling pathway	6	14055	10	39649	0.100302
GO:0033388	biological_process	putrescine biosynthetic process from arginine	6	14055	10	39649	0.100302
GO:0031298	cellular_component	replication fork protection complex	6	14055	10	39649	0.100302
GO:0010148	biological_process	transpiration	6	14055	10	39649	0.100302
GO:0009533	cellular_component	chloroplast stromal thylakoid	6	14055	10	39649	0.100302
GO:0071258	biological_process	cellular response to gravity	6	14055	10	39649	0.100302
GO:0030163	biological_process	protein catabolic process	32	14055	74	39649	0.101115
GO:0009672	molecular_function	auxin:proton symporter activity	12	14055	24	39649	0.102389
GO:0006298	biological_process	mismatch repair	12	14055	24	39649	0.102389
GO:0009723	biological_process	response to ethylene	96	14055	243	39649	0.104612
GO:0009416	biological_process	response to light stimulus	125	14055	321	39649	0.105317
GO:0000783	cellular_component	nuclear telomere cap complex	9	14055	17	39649	0.10654
GO:0000165	biological_process	MAPK cascade	9	14055	17	39649	0.10654
GO:0031463	cellular_component	Cul3-RING ubiquitin ligase complex	9	14055	17	39649	0.10654
GO:0009678	molecular_function	hydrogen-translocating pyrophosphatase activity	9	14055	17	39649	0.10654
GO:0009508	cellular_component	plastid chromosome	9	14055	17	39649	0.10654
GO:0048829	biological_process	root cap development	14	14055	29	39649	0.106989
GO:0019901	molecular_function	protein kinase binding	24	14055	54	39649	0.108476
GO:0016125	biological_process	sterol metabolic process	24	14055	54	39649	0.108476
GO:0001046	molecular_function	core promoter sequence-specific DNA binding	20	14055	44	39649	0.11037
GO:0007166	biological_process	cell surface receptor signaling pathway	20	14055	44	39649	0.11037
GO:0051017	biological_process	actin filament bundle assembly	18	14055	39	39649	0.110384
GO:0033306	biological_process	phytol metabolic process	5	14055	8	39649	0.111323
GO:0018344	biological_process	protein geranylgeranylation	5	14055	8	39649	0.111323
GO:0007076	biological_process	mitotic chromosome condensation	5	14055	8	39649	0.111323
GO:0055074	biological_process	calcium ion homeostasis	5	14055	8	39649	0.111323
GO:0016210	molecular_function	naringenin-chalcone synthase activity	5	14055	8	39649	0.111323
GO:0033014	biological_process	tetrapyrrole biosynthetic process	5	14055	8	39649	0.111323
GO:0010377	biological_process	guard cell fate commitment	5	14055	8	39649	0.111323
GO:2000069	biological_process	regulation of post-embryonic root development	5	14055	8	39649	0.111323
GO:0043570	biological_process	maintenance of DNA repeat elements	5	14055	8	39649	0.111323
GO:0016514	cellular_component	SWI/SNF complex	5	14055	8	39649	0.111323
GO:0006552	biological_process	leucine catabolic process	5	14055	8	39649	0.111323
GO:0033500	biological_process	carbohydrate homeostasis	5	14055	8	39649	0.111323
GO:0048446	biological_process	petal morphogenesis	5	14055	8	39649	0.111323
GO:0009715	biological_process	chalcone biosynthetic process	5	14055	8	39649	0.111323
GO:2001070	molecular_function	starch binding	5	14055	8	39649	0.111323
GO:0005460	molecular_function	UDP-glucose transmembrane transporter activity	5	14055	8	39649	0.111323
GO:0009011	molecular_function	starch synthase activity	5	14055	8	39649	0.111323
GO:0072661			5	14055	8	39649	0.111323
GO:0000793	cellular_component	condensed chromosome	5	14055	8	39649	0.111323
GO:0048575	biological_process	short-day photoperiodism, flowering	5	14055	8	39649	0.111323
GO:0009590	biological_process	detection of gravity	5	14055	8	39649	0.111323
GO:2000038	biological_process	regulation of stomatal complex development	5	14055	8	39649	0.111323
GO:0005459	molecular_function	UDP-galactose transmembrane transporter activity	5	14055	8	39649	0.111323
GO:0016036	biological_process	cellular response to phosphate starvation	46	14055	111	39649	0.111537
GO:0006955	biological_process	immune response	11	14055	22	39649	0.115541
GO:0032544	biological_process	plastid translation	11	14055	22	39649	0.115541
GO:0042285	molecular_function	xylosyltransferase activity	11	14055	22	39649	0.115541
GO:0006352	biological_process	DNA-templated transcription, initiation	25	14055	57	39649	0.117908
GO:0030244	biological_process	cellulose biosynthetic process	37	14055	88	39649	0.119
GO:0045892	biological_process	negative regulation of transcription, DNA-templated	101	14055	258	39649	0.119292
GO:0009567	biological_process	double fertilization forming a zygote and endosperm	23	14055	52	39649	0.119912
GO:0009969	biological_process	xyloglucan biosynthetic process	13	14055	27	39649	0.120327
GO:0009688	biological_process	abscisic acid biosynthetic process	13	14055	27	39649	0.120327
GO:0010052	biological_process	guard cell differentiation	13	14055	27	39649	0.120327
GO:0006646	biological_process	phosphatidylethanolamine biosynthetic process	8	14055	15	39649	0.120622
GO:0008641	molecular_function	ubiquitin-like modifier activating enzyme activity	8	14055	15	39649	0.120622
GO:0006415	biological_process	translational termination	8	14055	15	39649	0.120622
GO:0006506	biological_process	GPI anchor biosynthetic process	8	14055	15	39649	0.120622
GO:0060236	biological_process	regulation of mitotic spindle organization	8	14055	15	39649	0.120622
GO:0000105	biological_process	histidine biosynthetic process	8	14055	15	39649	0.120622
GO:0016485	biological_process	protein processing	21	14055	47	39649	0.121575
GO:0005741	cellular_component	mitochondrial outer membrane	21	14055	47	39649	0.121575
GO:0000775	cellular_component	chromosome, centromeric region	21	14055	47	39649	0.121575
GO:0000774	molecular_function	adenyl-nucleotide exchange factor activity	4	14055	6	39649	0.122342
GO:0080053	biological_process	response to phenylalanine	4	14055	6	39649	0.122342
GO:0009346	cellular_component	citrate lyase complex	4	14055	6	39649	0.122342
GO:0006275	biological_process	regulation of DNA replication	4	14055	6	39649	0.122342
GO:0003730	molecular_function	mRNA 3'-UTR binding	4	14055	6	39649	0.122342
GO:0003878	molecular_function	ATP citrate synthase activity	4	14055	6	39649	0.122342
GO:0080052	biological_process	response to histidine	4	14055	6	39649	0.122342
GO:0060776	biological_process	simple leaf morphogenesis	4	14055	6	39649	0.122342
GO:0048657	biological_process	anther wall tapetum cell differentiation	4	14055	6	39649	0.122342
GO:0015137	molecular_function	citrate transmembrane transporter activity	4	14055	6	39649	0.122342
GO:0016811	molecular_function	hydrolase activity, acting on carbon-nitrogen (but not peptide) bonds, in linear amides	4	14055	6	39649	0.122342
GO:0042450	biological_process	arginine biosynthetic process via ornithine	4	14055	6	39649	0.122342
GO:0017050	molecular_function	D-erythro-sphingosine kinase activity	4	14055	6	39649	0.122342
GO:0034972	biological_process	histone H3-R26 methylation	4	14055	6	39649	0.122342
GO:0034052	biological_process	positive regulation of plant-type hypersensitive response	4	14055	6	39649	0.122342
GO:0030242	biological_process	autophagy of peroxisome	4	14055	6	39649	0.122342
GO:0001078			4	14055	6	39649	0.122342
GO:0000963	biological_process	mitochondrial RNA processing	4	14055	6	39649	0.122342
GO:0051170	biological_process	import into nucleus	4	14055	6	39649	0.122342
GO:1900151	biological_process	regulation of nuclear-transcribed mRNA catabolic process, deadenylation-dependent decay	4	14055	6	39649	0.122342
GO:0032541	cellular_component	cortical endoplasmic reticulum	4	14055	6	39649	0.122342
GO:0034971	biological_process	histone H3-R17 methylation	4	14055	6	39649	0.122342
GO:0010589	biological_process	leaf proximal/distal pattern formation	4	14055	6	39649	0.122342
GO:0034755	biological_process	iron ion transmembrane transport	4	14055	6	39649	0.122342
GO:0033178	cellular_component	proton-transporting two-sector ATPase complex, catalytic domain	4	14055	6	39649	0.122342
GO:0008883	molecular_function	glutamyl-tRNA reductase activity	4	14055	6	39649	0.122342
GO:0043687	biological_process	post-translational protein modification	4	14055	6	39649	0.122342
GO:0050062	molecular_function	long-chain-fatty-acyl-CoA reductase activity	4	14055	6	39649	0.122342
GO:0034970	biological_process	histone H3-R2 methylation	4	14055	6	39649	0.122342
GO:0090440	molecular_function	abscisic acid transmembrane transporter activity	4	14055	6	39649	0.122342
GO:0006808	biological_process	regulation of nitrogen utilization	4	14055	6	39649	0.122342
GO:0043201	biological_process	response to leucine	4	14055	6	39649	0.122342
GO:0010201	biological_process	response to continuous far red light stimulus by the high-irradiance response system	4	14055	6	39649	0.122342
GO:0004712	molecular_function	protein serine/threonine/tyrosine kinase activity	35	14055	83	39649	0.122399
GO:0006833	biological_process	water transport	15	14055	32	39649	0.122569
GO:0010030	biological_process	positive regulation of seed germination	15	14055	32	39649	0.122569
GO:0016760	molecular_function	cellulose synthase (UDP-forming) activity	19	14055	42	39649	0.122744
GO:0004318	molecular_function	enoyl-[acyl-carrier-protein] reductase (NADH) activity	2	14055	2	39649	0.125654
GO:0070577	molecular_function	lysine-acetylated histone binding	2	14055	2	39649	0.125654
GO:0016002	molecular_function	sulfite reductase activity	2	14055	2	39649	0.125654
GO:0042346			2	14055	2	39649	0.125654
GO:0050242	molecular_function	pyruvate, phosphate dikinase activity	2	14055	2	39649	0.125654
GO:0003922	molecular_function	GMP synthase (glutamine-hydrolyzing) activity	2	14055	2	39649	0.125654
GO:0048555	cellular_component	generative cell nucleus	2	14055	2	39649	0.125654
GO:0001158	molecular_function	enhancer sequence-specific DNA binding	2	14055	2	39649	0.125654
GO:0004134	molecular_function	4-alpha-glucanotransferase activity	2	14055	2	39649	0.125654
GO:1900037	biological_process	regulation of cellular response to hypoxia	2	14055	2	39649	0.125654
GO:0047560	molecular_function	3-dehydrosphinganine reductase activity	2	14055	2	39649	0.125654
GO:0070883	molecular_function	pre-miRNA binding	2	14055	2	39649	0.125654
GO:0070988	biological_process	demethylation	2	14055	2	39649	0.125654
GO:0015785			2	14055	2	39649	0.125654
GO:0042908	biological_process	xenobiotic transport	2	14055	2	39649	0.125654
GO:0015121	molecular_function	phosphoenolpyruvate:phosphate antiporter activity	2	14055	2	39649	0.125654
GO:0080079	molecular_function	cellobiose glucosidase activity	2	14055	2	39649	0.125654
GO:0032651	biological_process	regulation of interleukin-1 beta production	2	14055	2	39649	0.125654
GO:0005835	cellular_component	fatty acid synthase complex	2	14055	2	39649	0.125654
GO:0052906	molecular_function	tRNA (guanine(37)-N(1))-methyltransferase activity	2	14055	2	39649	0.125654
GO:1903086	biological_process	negative regulation of sinapate ester biosynthetic process	2	14055	2	39649	0.125654
GO:0005993	biological_process	trehalose catabolic process	2	14055	2	39649	0.125654
GO:0051214	biological_process	RNA virus induced gene silencing	2	14055	2	39649	0.125654
GO:0051752	molecular_function	phosphoglucan, water dikinase activity	2	14055	2	39649	0.125654
GO:0016631	molecular_function	enoyl-[acyl-carrier-protein] reductase activity	2	14055	2	39649	0.125654
GO:0004399	molecular_function	histidinol dehydrogenase activity	2	14055	2	39649	0.125654
GO:0009947	biological_process	centrolateral axis specification	2	14055	2	39649	0.125654
GO:0008240	molecular_function	tripeptidyl-peptidase activity	2	14055	2	39649	0.125654
GO:0000799	cellular_component	nuclear condensin complex	2	14055	2	39649	0.125654
GO:0017076	molecular_function	purine nucleotide binding	2	14055	2	39649	0.125654
GO:0046512	biological_process	sphingosine biosynthetic process	2	14055	2	39649	0.125654
GO:0004329	molecular_function	formate-tetrahydrofolate ligase activity	2	14055	2	39649	0.125654
GO:0006898	biological_process	receptor-mediated endocytosis	2	14055	2	39649	0.125654
GO:0038036	molecular_function	sphingosine-1-phosphate receptor activity	2	14055	2	39649	0.125654
GO:0000836	cellular_component	Hrd1p ubiquitin ligase complex	2	14055	2	39649	0.125654
GO:1902446	biological_process	regulation of shade avoidance	2	14055	2	39649	0.125654
GO:0008511	molecular_function	sodium:potassium:chloride symporter activity	2	14055	2	39649	0.125654
GO:0048312	biological_process	intracellular distribution of mitochondria	2	14055	2	39649	0.125654
GO:0010353	biological_process	response to trehalose	2	14055	2	39649	0.125654
GO:0045987	biological_process	positive regulation of smooth muscle contraction	2	14055	2	39649	0.125654
GO:0004463	molecular_function	leukotriene-A4 hydrolase activity	2	14055	2	39649	0.125654
GO:0015399	molecular_function	primary active transmembrane transporter activity	2	14055	2	39649	0.125654
GO:0002131	biological_process	wobble position cytosine ribose methylation	2	14055	2	39649	0.125654
GO:0010789	biological_process	meiotic sister chromatid cohesion involved in meiosis I	2	14055	2	39649	0.125654
GO:0080082	molecular_function	esculin beta-glucosidase activity	2	14055	2	39649	0.125654
GO:0002132	biological_process	wobble position uridine ribose methylation	2	14055	2	39649	0.125654
GO:0009606	biological_process	tropism	2	14055	2	39649	0.125654
GO:0051177	biological_process	meiotic sister chromatid cohesion	2	14055	2	39649	0.125654
GO:0010273	biological_process	detoxification of copper ion	2	14055	2	39649	0.125654
GO:0034203	biological_process	glycolipid translocation	2	14055	2	39649	0.125654
GO:0052636	molecular_function	arabinosyltransferase activity	2	14055	2	39649	0.125654
GO:0070449	cellular_component	elongin complex	2	14055	2	39649	0.125654
GO:0004668	molecular_function	protein-arginine deiminase activity	2	14055	2	39649	0.125654
GO:0048703	biological_process	embryonic viscerocranium morphogenesis	2	14055	2	39649	0.125654
GO:0004808	molecular_function	tRNA (5-methylaminomethyl-2-thiouridylate)-methyltransferase activity	2	14055	2	39649	0.125654
GO:0006267	biological_process	pre-replicative complex assembly involved in nuclear cell cycle DNA replication	2	14055	2	39649	0.125654
GO:0031938	biological_process	regulation of chromatin silencing at telomere	2	14055	2	39649	0.125654
GO:0004328	molecular_function	formamidase activity	2	14055	2	39649	0.125654
GO:0000779	cellular_component	condensed chromosome, centromeric region	2	14055	2	39649	0.125654
GO:0004358	molecular_function	glutamate N-acetyltransferase activity	2	14055	2	39649	0.125654
GO:0004555	molecular_function	alpha,alpha-trehalase activity	2	14055	2	39649	0.125654
GO:0052926	molecular_function	dol-P-Man:Man(6)GlcNAc(2)-PP-Dol alpha-1,2-mannosyltransferase activity	2	14055	2	39649	0.125654
GO:0004516	molecular_function	nicotinate phosphoribosyltransferase activity	2	14055	2	39649	0.125654
GO:0008495	molecular_function	protoheme IX farnesyltransferase activity	2	14055	2	39649	0.125654
GO:0071217	biological_process	cellular response to external biotic stimulus	2	14055	2	39649	0.125654
GO:0001568	biological_process	blood vessel development	2	14055	2	39649	0.125654
GO:0047918	molecular_function	GDP-mannose 3,5-epimerase activity	2	14055	2	39649	0.125654
GO:1900366	biological_process	negative regulation of defense response to insect	2	14055	2	39649	0.125654
GO:0045766	biological_process	positive regulation of angiogenesis	2	14055	2	39649	0.125654
GO:0090241	biological_process	negative regulation of histone H4 acetylation	2	14055	2	39649	0.125654
GO:1990426	biological_process	mitotic recombination-dependent replication fork processing	2	14055	2	39649	0.125654
GO:0048034	biological_process	heme O biosynthetic process	2	14055	2	39649	0.125654
GO:0043812	molecular_function	phosphatidylinositol-4-phosphate phosphatase activity	2	14055	2	39649	0.125654
GO:0071363	biological_process	cellular response to growth factor stimulus	2	14055	2	39649	0.125654
GO:0010896	biological_process	regulation of triglyceride catabolic process	2	14055	2	39649	0.125654
GO:0010606	biological_process	positive regulation of cytoplasmic mRNA processing body assembly	2	14055	2	39649	0.125654
GO:0004592	molecular_function	pantoate-beta-alanine ligase activity	2	14055	2	39649	0.125654
GO:0045158	molecular_function	electron transporter, transferring electrons within cytochrome b6/f complex of photosystem II activity	2	14055	2	39649	0.125654
GO:0048556	cellular_component	microsporocyte nucleus	2	14055	2	39649	0.125654
GO:0015377	molecular_function	cation:chloride symporter activity	2	14055	2	39649	0.125654
GO:0060195	biological_process	negative regulation of antisense RNA transcription	2	14055	2	39649	0.125654
GO:0006593	biological_process	ornithine catabolic process	2	14055	2	39649	0.125654
GO:0080083	molecular_function	beta-gentiobiose beta-glucosidase activity	2	14055	2	39649	0.125654
GO:0060090	molecular_function	molecular adaptor activity	2	14055	2	39649	0.125654
GO:0004057	molecular_function	arginyltransferase activity	2	14055	2	39649	0.125654
GO:0031538	biological_process	negative regulation of anthocyanin metabolic process	2	14055	2	39649	0.125654
GO:0009892	biological_process	negative regulation of metabolic process	2	14055	2	39649	0.125654
GO:0043153	biological_process	entrainment of circadian clock by photoperiod	2	14055	2	39649	0.125654
GO:0045485	molecular_function	omega-6 fatty acid desaturase activity	2	14055	2	39649	0.125654
GO:0006066	biological_process	alcohol metabolic process	2	14055	2	39649	0.125654
GO:0090213	biological_process	regulation of radial pattern formation	2	14055	2	39649	0.125654
GO:0046028	molecular_function	electron transporter, transferring electrons from cytochrome b6/f complex of photosystem II activity	2	14055	2	39649	0.125654
GO:0008481	molecular_function	sphinganine kinase activity	2	14055	2	39649	0.125654
GO:0047951	molecular_function	glutathione thiolesterase activity	2	14055	2	39649	0.125654
GO:0004572	molecular_function	mannosyl-oligosaccharide 1,3-1,6-alpha-mannosidase activity	2	14055	2	39649	0.125654
GO:0008716	molecular_function	D-alanine-D-alanine ligase activity	2	14055	2	39649	0.125654
GO:0031303	cellular_component	integral component of endosome membrane	2	14055	2	39649	0.125654
GO:0080100	molecular_function	L-glutamine:2-oxoglutarate aminotransferase activity	2	14055	2	39649	0.125654
GO:1900091	biological_process	regulation of raffinose biosynthetic process	2	14055	2	39649	0.125654
GO:0045143	biological_process	homologous chromosome segregation	2	14055	2	39649	0.125654
GO:0009801	biological_process	cinnamic acid ester metabolic process	2	14055	2	39649	0.125654
GO:0031510	cellular_component	SUMO activating enzyme complex	2	14055	2	39649	0.125654
GO:0080081	molecular_function	4-methylumbelliferyl-beta-D-glucopyranoside beta-glucosidase activity	2	14055	2	39649	0.125654
GO:0052918	molecular_function	dol-P-Man:Man(8)GlcNAc(2)-PP-Dol alpha-1,2-mannosyltransferase activity	2	14055	2	39649	0.125654
GO:0048586	biological_process	regulation of long-day photoperiodism, flowering	2	14055	2	39649	0.125654
GO:0009905	molecular_function	ent-copalyl diphosphate synthase activity	2	14055	2	39649	0.125654
GO:0032794	molecular_function	GTPase activating protein binding	2	14055	2	39649	0.125654
GO:0090385	biological_process	phagosome-lysosome fusion	2	14055	2	39649	0.125654
GO:1900088	biological_process	regulation of inositol biosynthetic process	2	14055	2	39649	0.125654
GO:0070042	molecular_function	rRNA (uridine-N3-)-methyltransferase activity	2	14055	2	39649	0.125654
GO:0019146	molecular_function	arabinose-5-phosphate isomerase activity	2	14055	2	39649	0.125654
GO:0030931	cellular_component	heterotetrameric ADPG pyrophosphorylase complex	2	14055	2	39649	0.125654
GO:0022820			2	14055	2	39649	0.125654
GO:0051776	biological_process	detection of redox state	2	14055	2	39649	0.125654
GO:0030335	biological_process	positive regulation of cell migration	2	14055	2	39649	0.125654
GO:0047668	molecular_function	amygdalin beta-glucosidase activity	2	14055	2	39649	0.125654
GO:0070207	biological_process	protein homotrimerization	2	14055	2	39649	0.125654
GO:1990381	molecular_function	ubiquitin-specific protease binding	2	14055	2	39649	0.125654
GO:0034089	biological_process	establishment of meiotic sister chromatid cohesion	2	14055	2	39649	0.125654
GO:0003949	molecular_function	1-(5-phosphoribosyl)-5-[(5-phosphoribosylamino)methylideneamino]imidazole-4-carboxamide isomerase activity	2	14055	2	39649	0.125654
GO:0051092	biological_process	positive regulation of NF-kappaB transcription factor activity	2	14055	2	39649	0.125654
GO:0042177	biological_process	negative regulation of protein catabolic process	2	14055	2	39649	0.125654
GO:0004008	molecular_function	copper-exporting ATPase activity	2	14055	2	39649	0.125654
GO:0090435	biological_process	protein localization to nuclear envelope	2	14055	2	39649	0.125654
GO:0000412	biological_process	histone peptidyl-prolyl isomerization	2	14055	2	39649	0.125654
GO:0007420	biological_process	brain development	2	14055	2	39649	0.125654
GO:1900087	biological_process	positive regulation of G1/S transition of mitotic cell cycle	2	14055	2	39649	0.125654
GO:0015410	molecular_function	ATPase-coupled manganese transmembrane transporter activity	2	14055	2	39649	0.125654
GO:0050311	molecular_function	sulfite reductase (ferredoxin) activity	2	14055	2	39649	0.125654
GO:0048504	biological_process	regulation of timing of animal organ formation	2	14055	2	39649	0.125654
GO:0004477	molecular_function	methenyltetrahydrofolate cyclohydrolase activity	2	14055	2	39649	0.125654
GO:0004488	molecular_function	methylenetetrahydrofolate dehydrogenase (NADP+) activity	2	14055	2	39649	0.125654
GO:0000026	molecular_function	alpha-1,2-mannosyltransferase activity	2	14055	2	39649	0.125654
GO:0090400	biological_process	stress-induced premature senescence	2	14055	2	39649	0.125654
GO:0005656	cellular_component	nuclear pre-replicative complex	2	14055	2	39649	0.125654
GO:0035278	biological_process	miRNA mediated inhibition of translation	2	14055	2	39649	0.125654
GO:0019918	biological_process	peptidyl-arginine methylation, to symmetrical-dimethyl arginine	2	14055	2	39649	0.125654
GO:0030692	cellular_component	Noc4p-Nop14p complex	2	14055	2	39649	0.125654
GO:0042353	biological_process	fucose biosynthetic process	2	14055	2	39649	0.125654
GO:0002128	biological_process	tRNA nucleoside ribose methylation	2	14055	2	39649	0.125654
GO:1902977	biological_process	mitotic DNA replication preinitiation complex assembly	2	14055	2	39649	0.125654
GO:0004587	molecular_function	ornithine-oxo-acid transaminase activity	2	14055	2	39649	0.125654
GO:0046820	molecular_function	4-amino-4-deoxychorismate synthase activity	2	14055	2	39649	0.125654
GO:0001671	molecular_function	ATPase activator activity	2	14055	2	39649	0.125654
GO:0030587	biological_process	sorocarp development	2	14055	2	39649	0.125654
GO:0000481	biological_process	maturation of 5S rRNA	2	14055	2	39649	0.125654
GO:0010121	biological_process	arginine catabolic process to proline via ornithine	2	14055	2	39649	0.125654
GO:1903146	biological_process	regulation of autophagy of mitochondrion	2	14055	2	39649	0.125654
GO:0009722	biological_process	detection of cytokinin stimulus	2	14055	2	39649	0.125654
GO:0003868	molecular_function	4-hydroxyphenylpyruvate dioxygenase activity	2	14055	2	39649	0.125654
GO:0090421	biological_process	embryonic meristem initiation	2	14055	2	39649	0.125654
GO:0000455	biological_process	enzyme-directed rRNA pseudouridine synthesis	2	14055	2	39649	0.125654
GO:0006013	biological_process	mannose metabolic process	2	14055	2	39649	0.125654
GO:0047632	molecular_function	agmatine deiminase activity	2	14055	2	39649	0.125654
GO:2000214	biological_process	regulation of proline metabolic process	2	14055	2	39649	0.125654
GO:0015379	molecular_function	potassium:chloride symporter activity	2	14055	2	39649	0.125654
GO:0003376	biological_process	sphingosine-1-phosphate receptor signaling pathway	2	14055	2	39649	0.125654
GO:2000541	biological_process	positive regulation of protein geranylgeranylation	2	14055	2	39649	0.125654
GO:0010203	biological_process	response to very low fluence red light stimulus	2	14055	2	39649	0.125654
GO:0048609	biological_process	multicellular organismal reproductive process	2	14055	2	39649	0.125654
GO:0033947	molecular_function	mannosylglycoprotein endo-beta-mannosidase activity	2	14055	2	39649	0.125654
GO:1901038	biological_process	cyanidin 3-O-glucoside metabolic process	2	14055	2	39649	0.125654
GO:0003980	molecular_function	UDP-glucose:glycoprotein glucosyltransferase activity	2	14055	2	39649	0.125654
GO:0051574	biological_process	positive regulation of histone H3-K9 methylation	2	14055	2	39649	0.125654
GO:0004325	molecular_function	ferrochelatase activity	2	14055	2	39649	0.125654
GO:0010803	biological_process	regulation of tumor necrosis factor-mediated signaling pathway	2	14055	2	39649	0.125654
GO:1990019	biological_process	protein storage vacuole organization	2	14055	2	39649	0.125654
GO:0072684	biological_process	mitochondrial tRNA 3'-trailer cleavage, endonucleolytic	2	14055	2	39649	0.125654
GO:0010865	biological_process	stipule development	2	14055	2	39649	0.125654
GO:0050048	molecular_function	L-leucine:2-oxoglutarate aminotransferase activity	2	14055	2	39649	0.125654
GO:0005522	molecular_function	profilin binding	2	14055	2	39649	0.125654
GO:0019358	biological_process	nicotinate nucleotide salvage	2	14055	2	39649	0.125654
GO:0048571	biological_process	long-day photoperiodism	2	14055	2	39649	0.125654
GO:0043335	biological_process	protein unfolding	2	14055	2	39649	0.125654
GO:0006279	biological_process	premeiotic DNA replication	2	14055	2	39649	0.125654
GO:0004567	molecular_function	beta-mannosidase activity	2	14055	2	39649	0.125654
GO:0030121	cellular_component	AP-1 adaptor complex	2	14055	2	39649	0.125654
GO:0009856	biological_process	pollination	2	14055	2	39649	0.125654
GO:0045056	biological_process	transcytosis	2	14055	2	39649	0.125654
GO:1903508	biological_process	positive regulation of nucleic acid-templated transcription	2	14055	2	39649	0.125654
GO:0046507	molecular_function	UDPsulfoquinovose synthase activity	2	14055	2	39649	0.125654
GO:1990188	molecular_function	euchromatin binding	2	14055	2	39649	0.125654
GO:1902184	biological_process	negative regulation of shoot apical meristem development	2	14055	2	39649	0.125654
GO:0030424	cellular_component	axon	2	14055	2	39649	0.125654
GO:0043066	biological_process	negative regulation of apoptotic process	2	14055	2	39649	0.125654
GO:0034618	molecular_function	arginine binding	2	14055	2	39649	0.125654
GO:0044257	biological_process	cellular protein catabolic process	2	14055	2	39649	0.125654
GO:0035560	molecular_function	pheophoridase activity	2	14055	2	39649	0.125654
GO:0046912	molecular_function	transferase activity, transferring acyl groups, acyl groups converted into alkyl on transfer	2	14055	2	39649	0.125654
GO:0072660	biological_process	maintenance of protein location in plasma membrane	2	14055	2	39649	0.125654
GO:0051792	biological_process	medium-chain fatty acid biosynthetic process	2	14055	2	39649	0.125654
GO:0080099	molecular_function	L-methionine:2-oxoglutarate aminotransferase activity	2	14055	2	39649	0.125654
GO:0044322	cellular_component	endoplasmic reticulum quality control compartment	2	14055	2	39649	0.125654
GO:0015746	biological_process	citrate transport	2	14055	2	39649	0.125654
GO:0033466	biological_process	trans-zeatin biosynthetic process	2	14055	2	39649	0.125654
GO:0005925	cellular_component	focal adhesion	2	14055	2	39649	0.125654
GO:0015813	biological_process	L-glutamate transmembrane transport	2	14055	2	39649	0.125654
GO:0004168	molecular_function	dolichol kinase activity	2	14055	2	39649	0.125654
GO:1902975	biological_process	mitotic DNA replication initiation	2	14055	2	39649	0.125654
GO:0030288	cellular_component	outer membrane-bounded periplasmic space	2	14055	2	39649	0.125654
GO:0004619	molecular_function	phosphoglycerate mutase activity	2	14055	2	39649	0.125654
GO:0009747	biological_process	hexokinase-dependent signaling	2	14055	2	39649	0.125654
GO:0004648	molecular_function	O-phospho-L-serine:2-oxoglutarate aminotransferase activity	2	14055	2	39649	0.125654
GO:0019237	molecular_function	centromeric DNA binding	2	14055	2	39649	0.125654
GO:2000104	biological_process	negative regulation of DNA-dependent DNA replication	2	14055	2	39649	0.125654
GO:0043073	cellular_component	germ cell nucleus	2	14055	2	39649	0.125654
GO:0016337			2	14055	2	39649	0.125654
GO:0016598	biological_process	protein arginylation	2	14055	2	39649	0.125654
GO:1990269	molecular_function	RNA polymerase II C-terminal domain phosphoserine binding	2	14055	2	39649	0.125654
GO:0015173	molecular_function	aromatic amino acid transmembrane transporter activity	2	14055	2	39649	0.125654
GO:0030900	biological_process	forebrain development	2	14055	2	39649	0.125654
GO:0000025	biological_process	maltose catabolic process	2	14055	2	39649	0.125654
GO:0033310	biological_process	chlorophyll a catabolic process	2	14055	2	39649	0.125654
GO:0046834	biological_process	lipid phosphorylation	2	14055	2	39649	0.125654
GO:0008793	molecular_function	aromatic-amino-acid:2-oxoglutarate aminotransferase activity	2	14055	2	39649	0.125654
GO:0047312	molecular_function	L-phenylalanine:pyruvate aminotransferase activity	2	14055	2	39649	0.125654
GO:0003991	molecular_function	acetylglutamate kinase activity	2	14055	2	39649	0.125654
GO:0031929	biological_process	TOR signaling	2	14055	2	39649	0.125654
GO:0046898	biological_process	response to cycloheximide	2	14055	2	39649	0.125654
GO:0045014	biological_process	carbon catabolite repression of transcription by glucose	2	14055	2	39649	0.125654
GO:0097361	cellular_component	CIA complex	2	14055	2	39649	0.125654
GO:0050313	molecular_function	sulfur dioxygenase activity	2	14055	2	39649	0.125654
GO:0070829	biological_process	heterochromatin maintenance	2	14055	2	39649	0.125654
GO:0004180	molecular_function	carboxypeptidase activity	2	14055	2	39649	0.125654
GO:0048146	biological_process	positive regulation of fibroblast proliferation	2	14055	2	39649	0.125654
GO:0010777	biological_process	meiotic mismatch repair involved in reciprocal meiotic recombination	2	14055	2	39649	0.125654
GO:0004360	molecular_function	glutamine-fructose-6-phosphate transaminase (isomerizing) activity	2	14055	2	39649	0.125654
GO:0010493	biological_process	Lewis a epitope biosynthetic process	2	14055	2	39649	0.125654
GO:0051291	biological_process	protein heterooligomerization	2	14055	2	39649	0.125654
GO:0010800	biological_process	positive regulation of peptidyl-threonine phosphorylation	2	14055	2	39649	0.125654
GO:0080098	molecular_function	L-tyrosine:pyruvate aminotransferase activity	2	14055	2	39649	0.125654
GO:0031520	cellular_component	plasma membrane of cell tip	2	14055	2	39649	0.125654
GO:0031515	cellular_component	tRNA (m1A) methyltransferase complex	2	14055	2	39649	0.125654
GO:0016722	molecular_function	oxidoreductase activity, oxidizing metal ions	26	14055	60	39649	0.127234
GO:0042742	biological_process	defense response to bacterium	203	14055	536	39649	0.128217
GO:0005765	cellular_component	lysosomal membrane	10	14055	20	39649	0.13072
GO:0010192	biological_process	mucilage biosynthetic process	10	14055	20	39649	0.13072
GO:0055069	biological_process	zinc ion homeostasis	10	14055	20	39649	0.13072
GO:0009970	biological_process	cellular response to sulfate starvation	10	14055	20	39649	0.13072
GO:0006265	biological_process	DNA topological change	10	14055	20	39649	0.13072
GO:0009098	biological_process	leucine biosynthetic process	10	14055	20	39649	0.13072
GO:0030127	cellular_component	COPII vesicle coat	10	14055	20	39649	0.13072
GO:0005680	cellular_component	anaphase-promoting complex	10	14055	20	39649	0.13072
GO:0006490	biological_process	oligosaccharide-lipid intermediate biosynthetic process	3	14055	4	39649	0.130796
GO:0045697	biological_process	regulation of synergid differentiation	3	14055	4	39649	0.130796
GO:0010981	biological_process	regulation of cell wall macromolecule metabolic process	3	14055	4	39649	0.130796
GO:1990072	cellular_component	TRAPPIII protein complex	3	14055	4	39649	0.130796
GO:0004146	molecular_function	dihydrofolate reductase activity	3	14055	4	39649	0.130796
GO:0031516	molecular_function	far-red light photoreceptor activity	3	14055	4	39649	0.130796
GO:0071294	biological_process	cellular response to zinc ion	3	14055	4	39649	0.130796
GO:0046976	molecular_function	histone methyltransferase activity (H3-K27 specific)	3	14055	4	39649	0.130796
GO:0009663	biological_process	plasmodesma organization	3	14055	4	39649	0.130796
GO:0046467	biological_process	membrane lipid biosynthetic process	3	14055	4	39649	0.130796
GO:0051721	molecular_function	protein phosphatase 2A binding	3	14055	4	39649	0.130796
GO:0070063	molecular_function	RNA polymerase binding	3	14055	4	39649	0.130796
GO:2000306	biological_process	positive regulation of photomorphogenesis	3	14055	4	39649	0.130796
GO:0004649	molecular_function	poly(ADP-ribose) glycohydrolase activity	3	14055	4	39649	0.130796
GO:0009883	molecular_function	red or far-red light photoreceptor activity	3	14055	4	39649	0.130796
GO:0004377	molecular_function	GDP-Man:Man3GlcNAc2-PP-Dol alpha-1,2-mannosyltransferase activity	3	14055	4	39649	0.130796
GO:0042547	biological_process	cell wall modification involved in multidimensional cell growth	3	14055	4	39649	0.130796
GO:0007000	biological_process	nucleolus organization	3	14055	4	39649	0.130796
GO:0010318	cellular_component	pyrophosphate-dependent phosphofructokinase complex, beta-subunit complex	3	14055	4	39649	0.130796
GO:0042548	biological_process	regulation of photosynthesis, light reaction	3	14055	4	39649	0.130796
GO:0015940	biological_process	pantothenate biosynthetic process	3	14055	4	39649	0.130796
GO:2000082	biological_process	regulation of L-ascorbic acid biosynthetic process	3	14055	4	39649	0.130796
GO:0008280			3	14055	4	39649	0.130796
GO:0015688			3	14055	4	39649	0.130796
GO:0000323	cellular_component	lytic vacuole	3	14055	4	39649	0.130796
GO:0000126	cellular_component	transcription factor TFIIIB complex	3	14055	4	39649	0.130796
GO:0000453	biological_process	enzyme-directed rRNA 2'-O-methylation	3	14055	4	39649	0.130796
GO:0051513	biological_process	regulation of monopolar cell growth	3	14055	4	39649	0.130796
GO:0080109	molecular_function	indole-3-acetonitrile nitrile hydratase activity	3	14055	4	39649	0.130796
GO:0046423	molecular_function	allene-oxide cyclase activity	3	14055	4	39649	0.130796
GO:0030100	biological_process	regulation of endocytosis	3	14055	4	39649	0.130796
GO:0050505	molecular_function	hydroquinone glucosyltransferase activity	3	14055	4	39649	0.130796
GO:1901527	biological_process	abscisic acid-activated signaling pathway involved in stomatal movement	3	14055	4	39649	0.130796
GO:0046863	molecular_function	ribulose-1,5-bisphosphate carboxylase/oxygenase activator activity	3	14055	4	39649	0.130796
GO:0009966	biological_process	regulation of signal transduction	3	14055	4	39649	0.130796
GO:1902066	biological_process	regulation of cell wall pectin metabolic process	3	14055	4	39649	0.130796
GO:0016487	biological_process	farnesol metabolic process	3	14055	4	39649	0.130796
GO:0031022	biological_process	nuclear migration along microfilament	3	14055	4	39649	0.130796
GO:0048211	biological_process	Golgi vesicle docking	3	14055	4	39649	0.130796
GO:1902326	biological_process	positive regulation of chlorophyll biosynthetic process	3	14055	4	39649	0.130796
GO:0003844	molecular_function	1,4-alpha-glucan branching enzyme activity	3	14055	4	39649	0.130796
GO:0046509	molecular_function	1,2-diacylglycerol 3-beta-galactosyltransferase activity	3	14055	4	39649	0.130796
GO:0051980	molecular_function	iron-nicotianamine transmembrane transporter activity	3	14055	4	39649	0.130796
GO:0033198	biological_process	response to ATP	3	14055	4	39649	0.130796
GO:1903426	biological_process	regulation of reactive oxygen species biosynthetic process	3	14055	4	39649	0.130796
GO:0019481	biological_process	L-alanine catabolic process, by transamination	3	14055	4	39649	0.130796
GO:0070574	biological_process	cadmium ion transmembrane transport	3	14055	4	39649	0.130796
GO:0004534	molecular_function	5'-3' exoribonuclease activity	3	14055	4	39649	0.130796
GO:0012510	cellular_component	trans-Golgi network transport vesicle membrane	3	14055	4	39649	0.130796
GO:0046739	biological_process	transport of virus in multicellular host	3	14055	4	39649	0.130796
GO:0010498	biological_process	proteasomal protein catabolic process	3	14055	4	39649	0.130796
GO:0006231	biological_process	dTMP biosynthetic process	3	14055	4	39649	0.130796
GO:0006569	biological_process	tryptophan catabolic process	3	14055	4	39649	0.130796
GO:0070601	biological_process	centromeric sister chromatid cohesion	3	14055	4	39649	0.130796
GO:0035279	biological_process	mRNA cleavage involved in gene silencing by miRNA	3	14055	4	39649	0.130796
GO:1900409	biological_process	positive regulation of cellular response to oxidative stress	3	14055	4	39649	0.130796
GO:0043087	biological_process	regulation of GTPase activity	3	14055	4	39649	0.130796
GO:0080064	biological_process	4,4-dimethyl-9beta,19-cyclopropylsterol oxidation	3	14055	4	39649	0.130796
GO:0004476	molecular_function	mannose-6-phosphate isomerase activity	3	14055	4	39649	0.130796
GO:0030834	biological_process	regulation of actin filament depolymerization	3	14055	4	39649	0.130796
GO:0004799	molecular_function	thymidylate synthase activity	3	14055	4	39649	0.130796
GO:0055037	cellular_component	recycling endosome	3	14055	4	39649	0.130796
GO:0097466	biological_process	ubiquitin-dependent glycoprotein ERAD pathway	3	14055	4	39649	0.130796
GO:0042178	biological_process	xenobiotic catabolic process	3	14055	4	39649	0.130796
GO:0032504	biological_process	multicellular organism reproduction	3	14055	4	39649	0.130796
GO:0031348	biological_process	negative regulation of defense response	22	14055	50	39649	0.132577
GO:0004144	molecular_function	diacylglycerol O-acyltransferase activity	12	14055	25	39649	0.135591
GO:0009640	biological_process	photomorphogenesis	45	14055	110	39649	0.13622
GO:0010369	cellular_component	chromocenter	7	14055	13	39649	0.137033
GO:0031234	cellular_component	extrinsic component of cytoplasmic side of plasma membrane	7	14055	13	39649	0.137033
GO:0009117	biological_process	nucleotide metabolic process	7	14055	13	39649	0.137033
GO:0016926	biological_process	protein desumoylation	7	14055	13	39649	0.137033
GO:0032147	biological_process	activation of protein kinase activity	7	14055	13	39649	0.137033
GO:0045010	biological_process	actin nucleation	7	14055	13	39649	0.137033
GO:0005819	cellular_component	spindle	48	14055	118	39649	0.137538
GO:0009699	biological_process	phenylpropanoid biosynthetic process	16	14055	35	39649	0.137611
GO:0051082	molecular_function	unfolded protein binding	60	14055	150	39649	0.139882
GO:0010227	biological_process	floral organ abscission	25	14055	58	39649	0.139942
GO:0005351	molecular_function	carbohydrate:proton symporter activity	79	14055	201	39649	0.14217
GO:0006950	biological_process	response to stress	38	14055	92	39649	0.143366
GO:0048527	biological_process	lateral root development	33	14055	79	39649	0.145159
GO:0004190	molecular_function	aspartic-type endopeptidase activity	21	14055	48	39649	0.146607
GO:0004564	molecular_function	beta-fructofuranosidase activity	9	14055	18	39649	0.14835
GO:0006014	biological_process	D-ribose metabolic process	9	14055	18	39649	0.14835
GO:0000373	biological_process	Group II intron splicing	9	14055	18	39649	0.14835
GO:0004747	molecular_function	ribokinase activity	9	14055	18	39649	0.14835
GO:0043621	molecular_function	protein self-association	34	14055	82	39649	0.152926
GO:0015691	biological_process	cadmium ion transport	11	14055	23	39649	0.153131
GO:0030148	biological_process	sphingolipid biosynthetic process	11	14055	23	39649	0.153131
GO:0005975	biological_process	carbohydrate metabolic process	201	14055	534	39649	0.153775
GO:0022857	molecular_function	transmembrane transporter activity	48	14055	119	39649	0.153842
GO:0046323	biological_process	glucose import	29	14055	69	39649	0.154437
GO:0000155	molecular_function	phosphorelay sensor kinase activity	13	14055	28	39649	0.154483
GO:0006006	biological_process	glucose metabolic process	13	14055	28	39649	0.154483
GO:0004714	molecular_function	transmembrane receptor protein tyrosine kinase activity	13	14055	28	39649	0.154483
GO:0004553	molecular_function	hydrolase activity, hydrolyzing O-glycosyl compounds	131	14055	343	39649	0.156198
GO:0004351	molecular_function	glutamate decarboxylase activity	6	14055	11	39649	0.156341
GO:0000386	molecular_function	second spliceosomal transesterification activity	6	14055	11	39649	0.156341
GO:0033926	molecular_function	glycopeptide alpha-N-acetylgalactosaminidase activity	6	14055	11	39649	0.156341
GO:0006536	biological_process	glutamate metabolic process	6	14055	11	39649	0.156341
GO:0006368	biological_process	transcription elongation from RNA polymerase II promoter	6	14055	11	39649	0.156341
GO:0048638	biological_process	regulation of developmental growth	6	14055	11	39649	0.156341
GO:0010196	biological_process	nonphotochemical quenching	6	14055	11	39649	0.156341
GO:0030151	molecular_function	molybdenum ion binding	6	14055	11	39649	0.156341
GO:0097027	molecular_function	ubiquitin-protein transferase activator activity	6	14055	11	39649	0.156341
GO:0042981	biological_process	regulation of apoptotic process	6	14055	11	39649	0.156341
GO:0045927	biological_process	positive regulation of growth	6	14055	11	39649	0.156341
GO:0045040	biological_process	protein insertion into mitochondrial outer membrane	6	14055	11	39649	0.156341
GO:0070461	cellular_component	SAGA-type complex	6	14055	11	39649	0.156341
GO:0009832	biological_process	plant-type cell wall biogenesis	40	14055	98	39649	0.157076
GO:0003743	molecular_function	translation initiation factor activity	70	14055	178	39649	0.15737
GO:0006486	biological_process	protein glycosylation	43	14055	106	39649	0.158323
GO:0009741	biological_process	response to brassinosteroid	27	14055	64	39649	0.159268
GO:0008380	biological_process	RNA splicing	49	14055	122	39649	0.159651
GO:0015293	molecular_function	symporter activity	55	14055	138	39649	0.159847
GO:0008236	molecular_function	serine-type peptidase activity	18	14055	41	39649	0.166008
GO:0000226	biological_process	microtubule cytoskeleton organization	28	14055	67	39649	0.168649
GO:0009927	molecular_function	histidine phosphotransfer kinase activity	8	14055	16	39649	0.16899
GO:0006875	biological_process	cellular metal ion homeostasis	8	14055	16	39649	0.16899
GO:2000024	biological_process	regulation of leaf development	8	14055	16	39649	0.16899
GO:0016441	biological_process	posttranscriptional gene silencing	8	14055	16	39649	0.16899
GO:0031122	biological_process	cytoplasmic microtubule organization	8	14055	16	39649	0.16899
GO:0006491	biological_process	N-glycan processing	8	14055	16	39649	0.16899
GO:0089701	cellular_component	U2AF	8	14055	16	39649	0.16899
GO:0010017	biological_process	red or far-red light signaling pathway	23	14055	54	39649	0.169237
GO:0009825	biological_process	multidimensional cell growth	16	14055	36	39649	0.169473
GO:0010073	biological_process	meristem maintenance	16	14055	36	39649	0.169473
GO:0019538	biological_process	protein metabolic process	16	14055	36	39649	0.169473
GO:0030659	cellular_component	cytoplasmic vesicle membrane	16	14055	36	39649	0.169473
GO:0080008	cellular_component	Cul4-RING E3 ubiquitin ligase complex	73	14055	187	39649	0.170425
GO:0048544	biological_process	recognition of pollen	31	14055	75	39649	0.171847
GO:0051302	biological_process	regulation of cell division	14	14055	31	39649	0.172257
GO:0009654	cellular_component	photosystem II oxygen evolving complex	14	14055	31	39649	0.172257
GO:0000184	biological_process	nuclear-transcribed mRNA catabolic process, nonsense-mediated decay	14	14055	31	39649	0.172257
GO:0030126	cellular_component	COPI vesicle coat	10	14055	21	39649	0.173391
GO:0003747	molecular_function	translation release factor activity	10	14055	21	39649	0.173391
GO:0006816	biological_process	calcium ion transport	10	14055	21	39649	0.173391
GO:0006828	biological_process	manganese ion transport	10	14055	21	39649	0.173391
GO:0043067	biological_process	regulation of programmed cell death	10	14055	21	39649	0.173391
GO:0003690	molecular_function	double-stranded DNA binding	34	14055	83	39649	0.174108
GO:0006457	biological_process	protein folding	164	14055	435	39649	0.174181
GO:0016607	cellular_component	nuclear speck	40	14055	99	39649	0.176626
GO:0003824	molecular_function	catalytic activity	165	14055	438	39649	0.176627
GO:0034059	biological_process	response to anoxia	5	14055	9	39649	0.179353
GO:0000293	molecular_function	ferric-chelate reductase activity	5	14055	9	39649	0.179353
GO:0052658	molecular_function	inositol-1,4,5-trisphosphate 5-phosphatase activity	5	14055	9	39649	0.179353
GO:0071668	biological_process	plant-type cell wall assembly	5	14055	9	39649	0.179353
GO:0052659	molecular_function	inositol-1,3,4,5-tetrakisphosphate 5-phosphatase activity	5	14055	9	39649	0.179353
GO:0005093	molecular_function	Rab GDP-dissociation inhibitor activity	5	14055	9	39649	0.179353
GO:0003840	molecular_function	obsolete gamma-glutamyltransferase activity	5	14055	9	39649	0.179353
GO:0005253	molecular_function	anion channel activity	5	14055	9	39649	0.179353
GO:0036374	molecular_function	glutathione hydrolase activity	5	14055	9	39649	0.179353
GO:0042793	biological_process	plastid transcription	5	14055	9	39649	0.179353
GO:0004345	molecular_function	glucose-6-phosphate dehydrogenase activity	5	14055	9	39649	0.179353
GO:0048830	biological_process	adventitious root development	5	14055	9	39649	0.179353
GO:0010089	biological_process	xylem development	24	14055	57	39649	0.180082
GO:0046658	cellular_component	anchored component of plasma membrane	79	14055	204	39649	0.181723
GO:0003746	molecular_function	translation elongation factor activity	38	14055	94	39649	0.183021
GO:0006897	biological_process	endocytosis	41	14055	102	39649	0.183561
GO:0009706	cellular_component	chloroplast inner membrane	44	14055	110	39649	0.183711
GO:0010025	biological_process	wax biosynthetic process	17	14055	39	39649	0.184319
GO:0015706	biological_process	nitrate transport	17	14055	39	39649	0.184319
GO:0048765	biological_process	root hair cell differentiation	17	14055	39	39649	0.184319
GO:0051321	biological_process	meiotic cell cycle	17	14055	39	39649	0.184319
GO:0042973	molecular_function	glucan endo-1,3-beta-D-glucosidase activity	17	14055	39	39649	0.184319
GO:0008168	molecular_function	methyltransferase activity	73	14055	188	39649	0.184992
GO:0005769	cellular_component	early endosome	15	14055	34	39649	0.188982
GO:0005985	biological_process	sucrose metabolic process	15	14055	34	39649	0.188982
GO:0006635	biological_process	fatty acid beta-oxidation	25	14055	60	39649	0.19062
GO:0009887	biological_process	animal organ morphogenesis	13	14055	29	39649	0.193072
GO:0034605	biological_process	cellular response to heat	13	14055	29	39649	0.193072
GO:0050378	molecular_function	UDP-glucuronate 4-epimerase activity	7	14055	14	39649	0.193402
GO:0048831	biological_process	regulation of shoot system development	7	14055	14	39649	0.193402
GO:0003954	molecular_function	NADH dehydrogenase activity	7	14055	14	39649	0.193402
GO:0005261	molecular_function	cation channel activity	7	14055	14	39649	0.193402
GO:0016756	molecular_function	glutathione gamma-glutamylcysteinyltransferase activity	7	14055	14	39649	0.193402
GO:0031491	molecular_function	nucleosome binding	7	14055	14	39649	0.193402
GO:0005771	cellular_component	multivesicular body	7	14055	14	39649	0.193402
GO:0000082	biological_process	G1/S transition of mitotic cell cycle	7	14055	14	39649	0.193402
GO:0051011	molecular_function	microtubule minus-end binding	7	14055	14	39649	0.193402
GO:0015995	biological_process	chlorophyll biosynthetic process	28	14055	68	39649	0.193673
GO:0010228	biological_process	vegetative to reproductive phase transition of meristem	65	14055	167	39649	0.194534
GO:0080188	biological_process	RNA-directed DNA methylation	11	14055	24	39649	0.196066
GO:0009880	biological_process	embryonic pattern specification	9	14055	19	39649	0.196935
GO:0034219	biological_process	carbohydrate transmembrane transport	9	14055	19	39649	0.196935
GO:0001558	biological_process	regulation of cell growth	9	14055	19	39649	0.196935
GO:0009827	biological_process	plant-type cell wall modification	9	14055	19	39649	0.196935
GO:0071482	biological_process	cellular response to light stimulus	9	14055	19	39649	0.196935
GO:0010077	biological_process	maintenance of inflorescence meristem identity	9	14055	19	39649	0.196935
GO:0022891			23	14055	55	39649	0.197431
GO:0009535	cellular_component	chloroplast thylakoid membrane	215	14055	578	39649	0.199692
GO:0043565	molecular_function	sequence-specific DNA binding	257	14055	694	39649	0.200272
GO:0010182	biological_process	sugar mediated signaling pathway	26	14055	63	39649	0.200857
GO:0009524	cellular_component	phragmoplast	77	14055	200	39649	0.202575
GO:0016132	biological_process	brassinosteroid biosynthetic process	21	14055	50	39649	0.204534
GO:0009686	biological_process	gibberellin biosynthetic process	21	14055	50	39649	0.204534
GO:0010229	biological_process	inflorescence development	16	14055	37	39649	0.204736
GO:0048467	biological_process	gynoecium development	16	14055	37	39649	0.204736
GO:0004721	molecular_function	phosphoprotein phosphatase activity	35	14055	87	39649	0.204824
GO:0004497	molecular_function	monooxygenase activity	64	14055	165	39649	0.206236
GO:1990316	cellular_component	Atg1/ULK1 kinase complex	4	14055	7	39649	0.207287
GO:0032968	biological_process	positive regulation of transcription elongation from RNA polymerase II promoter	4	14055	7	39649	0.207287
GO:0032138	molecular_function	single base insertion or deletion binding	4	14055	7	39649	0.207287
GO:0035250	molecular_function	UDP-galactosyltransferase activity	4	14055	7	39649	0.207287
GO:0033799	molecular_function	myricetin 3'-O-methyltransferase activity	4	14055	7	39649	0.207287
GO:0006085	biological_process	acetyl-CoA biosynthetic process	4	14055	7	39649	0.207287
GO:0030755	molecular_function	quercetin 3-O-methyltransferase activity	4	14055	7	39649	0.207287
GO:0006611	biological_process	protein export from nucleus	4	14055	7	39649	0.207287
GO:0032301	cellular_component	MutSalpha complex	4	14055	7	39649	0.207287
GO:0030124	cellular_component	AP-4 adaptor complex	4	14055	7	39649	0.207287
GO:0046527	molecular_function	glucosyltransferase activity	4	14055	7	39649	0.207287
GO:0033201	molecular_function	alpha-1,4-glucan synthase activity	4	14055	7	39649	0.207287
GO:0006572	biological_process	tyrosine catabolic process	4	14055	7	39649	0.207287
GO:0032137	molecular_function	guanine/thymine mispair binding	4	14055	7	39649	0.207287
GO:0009509	cellular_component	chromoplast	4	14055	7	39649	0.207287
GO:0030744	molecular_function	luteolin O-methyltransferase activity	4	14055	7	39649	0.207287
GO:0016120	biological_process	carotene biosynthetic process	4	14055	7	39649	0.207287
GO:0046417	biological_process	chorismate metabolic process	4	14055	7	39649	0.207287
GO:0010136	biological_process	ureide catabolic process	4	14055	7	39649	0.207287
GO:0042646	cellular_component	plastid nucleoid	4	14055	7	39649	0.207287
GO:0051211	biological_process	anisotropic cell growth	4	14055	7	39649	0.207287
GO:0015714	biological_process	phosphoenolpyruvate transport	4	14055	7	39649	0.207287
GO:0001077			4	14055	7	39649	0.207287
GO:0010364	biological_process	regulation of ethylene biosynthetic process	4	14055	7	39649	0.207287
GO:0010366	biological_process	negative regulation of ethylene biosynthetic process	4	14055	7	39649	0.207287
GO:0009435	biological_process	NAD biosynthetic process	4	14055	7	39649	0.207287
GO:0051028	biological_process	mRNA transport	24	14055	58	39649	0.208416
GO:0000156	molecular_function	phosphorelay response regulator activity	24	14055	58	39649	0.208416
GO:0007623	biological_process	circadian rhythm	58	14055	149	39649	0.21009
GO:0006857	biological_process	oligopeptide transport	45	14055	114	39649	0.210434
GO:0005635	cellular_component	nuclear envelope	45	14055	114	39649	0.210434
GO:0035064	molecular_function	methylated histone binding	14	14055	32	39649	0.210904
GO:0010380	biological_process	regulation of chlorophyll biosynthetic process	12	14055	27	39649	0.216697
GO:0006402	biological_process	mRNA catabolic process	12	14055	27	39649	0.216697
GO:0006289	biological_process	nucleotide-excision repair	12	14055	27	39649	0.216697
GO:0007035	biological_process	vacuolar acidification	12	14055	27	39649	0.216697
GO:0008131	molecular_function	primary amine oxidase activity	12	14055	27	39649	0.216697
GO:0000902	biological_process	cell morphogenesis	12	14055	27	39649	0.216697
GO:0009543	cellular_component	chloroplast thylakoid lumen	40	14055	101	39649	0.219496
GO:0004565	molecular_function	beta-galactosidase activity	17	14055	40	39649	0.2196
GO:0006904	biological_process	vesicle docking involved in exocytosis	28	14055	69	39649	0.220468
GO:0048441	biological_process	petal development	10	14055	22	39649	0.221599
GO:0005089	molecular_function	Rho guanyl-nucleotide exchange factor activity	10	14055	22	39649	0.221599
GO:0016458	biological_process	gene silencing	10	14055	22	39649	0.221599
GO:0010997	molecular_function	anaphase-promoting complex binding	6	14055	12	39649	0.222666
GO:0047763	molecular_function	caffeate O-methyltransferase activity	6	14055	12	39649	0.222666
GO:0071470	biological_process	cellular response to osmotic stress	6	14055	12	39649	0.222666
GO:0005354	molecular_function	galactose transmembrane transporter activity	6	14055	12	39649	0.222666
GO:0003989	molecular_function	acetyl-CoA carboxylase activity	6	14055	12	39649	0.222666
GO:0003968	molecular_function	RNA-directed 5'-3' RNA polymerase activity	6	14055	12	39649	0.222666
GO:0051782	biological_process	negative regulation of cell division	6	14055	12	39649	0.222666
GO:0010928	biological_process	regulation of auxin mediated signaling pathway	6	14055	12	39649	0.222666
GO:0010071	biological_process	root meristem specification	6	14055	12	39649	0.222666
GO:0009765	biological_process	photosynthesis, light harvesting	6	14055	12	39649	0.222666
GO:0051538	molecular_function	3 iron, 4 sulfur cluster binding	6	14055	12	39649	0.222666
GO:0042162	molecular_function	telomeric DNA binding	6	14055	12	39649	0.222666
GO:0010088	biological_process	phloem development	6	14055	12	39649	0.222666
GO:0004020	molecular_function	adenylylsulfate kinase activity	6	14055	12	39649	0.222666
GO:0016621	molecular_function	cinnamoyl-CoA reductase activity	6	14055	12	39649	0.222666
GO:0009955	biological_process	adaxial/abaxial pattern specification	6	14055	12	39649	0.222666
GO:0098656	biological_process	anion transmembrane transport	6	14055	12	39649	0.222666
GO:0015491	molecular_function	cation:cation antiporter activity	6	14055	12	39649	0.222666
GO:0051567	biological_process	histone H3-K9 methylation	6	14055	12	39649	0.222666
GO:0009099	biological_process	valine biosynthetic process	8	14055	17	39649	0.224501
GO:0009943	biological_process	adaxial/abaxial axis specification	8	14055	17	39649	0.224501
GO:1900865	biological_process	chloroplast RNA modification	8	14055	17	39649	0.224501
GO:0010206	biological_process	photosystem II repair	8	14055	17	39649	0.224501
GO:0033962	biological_process	cytoplasmic mRNA processing body assembly	8	14055	17	39649	0.224501
GO:0007067			54	14055	139	39649	0.225331
GO:0006260	biological_process	DNA replication	41	14055	104	39649	0.226627
GO:0006306	biological_process	DNA methylation	15	14055	35	39649	0.22751
GO:0004175	molecular_function	endopeptidase activity	15	14055	35	39649	0.22751
GO:0008483	molecular_function	transaminase activity	23	14055	56	39649	0.227769
GO:0000145	cellular_component	exocyst	23	14055	56	39649	0.227769
GO:0009625	biological_process	response to insect	23	14055	56	39649	0.227769
GO:0006631	biological_process	fatty acid metabolic process	26	14055	64	39649	0.229313
GO:0071472	biological_process	cellular response to salt stress	26	14055	64	39649	0.229313
GO:0042803	molecular_function	protein homodimerization activity	99	14055	262	39649	0.232184
GO:0008514	molecular_function	organic anion transmembrane transporter activity	18	14055	43	39649	0.23365
GO:0005982	biological_process	starch metabolic process	13	14055	30	39649	0.23557
GO:0048229	biological_process	gametophyte development	13	14055	30	39649	0.23557
GO:0042651	cellular_component	thylakoid membrane	13	14055	30	39649	0.23557
GO:2000012	biological_process	regulation of auxin polar transport	13	14055	30	39649	0.23557
GO:0009507	cellular_component	chloroplast	2061	14055	5745	39649	0.23708
GO:0035091	molecular_function	phosphatidylinositol binding	33	14055	83	39649	0.238165
GO:0016579	biological_process	protein deubiquitination	27	14055	67	39649	0.239257
GO:0052696	biological_process	flavonoid glucuronidation	43	14055	110	39649	0.240531
GO:0047259	molecular_function	glucomannan 4-beta-mannosyltransferase activity	3	14055	5	39649	0.242163
GO:0018812	molecular_function	3-hydroxyacyl-CoA dehydratase activity	3	14055	5	39649	0.242163
GO:0030623	molecular_function	U5 snRNA binding	3	14055	5	39649	0.242163
GO:0016236	biological_process	macroautophagy	3	14055	5	39649	0.242163
GO:0048479	biological_process	style development	3	14055	5	39649	0.242163
GO:0080173	biological_process	male-female gamete recognition during double fertilization forming a zygote and endosperm	3	14055	5	39649	0.242163
GO:0003861	molecular_function	3-isopropylmalate dehydratase activity	3	14055	5	39649	0.242163
GO:0000212	biological_process	meiotic spindle organization	3	14055	5	39649	0.242163
GO:0034508	biological_process	centromere complex assembly	3	14055	5	39649	0.242163
GO:0033179	cellular_component	proton-transporting V-type ATPase, V0 domain	3	14055	5	39649	0.242163
GO:0043224	cellular_component	nuclear SCF ubiquitin ligase complex	3	14055	5	39649	0.242163
GO:0009395	biological_process	phospholipid catabolic process	3	14055	5	39649	0.242163
GO:0009103	biological_process	lipopolysaccharide biosynthetic process	3	14055	5	39649	0.242163
GO:0006517	biological_process	protein deglycosylation	3	14055	5	39649	0.242163
GO:0008792	molecular_function	arginine decarboxylase activity	3	14055	5	39649	0.242163
GO:0046906	molecular_function	tetrapyrrole binding	3	14055	5	39649	0.242163
GO:0070402	molecular_function	NADPH binding	3	14055	5	39649	0.242163
GO:0010343	biological_process	singlet oxygen-mediated programmed cell death	3	14055	5	39649	0.242163
GO:0031176	molecular_function	endo-1,4-beta-xylanase activity	3	14055	5	39649	0.242163
GO:0006516	biological_process	glycoprotein catabolic process	3	14055	5	39649	0.242163
GO:0080061	molecular_function	indole-3-acetonitrile nitrilase activity	3	14055	5	39649	0.242163
GO:0090308	biological_process	regulation of methylation-dependent chromatin silencing	3	14055	5	39649	0.242163
GO:0009062	biological_process	fatty acid catabolic process	3	14055	5	39649	0.242163
GO:0010270	biological_process	photosystem II oxygen evolving complex assembly	3	14055	5	39649	0.242163
GO:0010242	molecular_function	oxygen evolving activity	3	14055	5	39649	0.242163
GO:0080148	biological_process	negative regulation of response to water deprivation	3	14055	5	39649	0.242163
GO:0070273	molecular_function	phosphatidylinositol-4-phosphate binding	3	14055	5	39649	0.242163
GO:0003984	molecular_function	acetolactate synthase activity	3	14055	5	39649	0.242163
GO:0016992	molecular_function	lipoate synthase activity	3	14055	5	39649	0.242163
GO:0006384	biological_process	transcription initiation from RNA polymerase III promoter	3	14055	5	39649	0.242163
GO:0016050	biological_process	vesicle organization	3	14055	5	39649	0.242163
GO:0008020	molecular_function	G protein-coupled photoreceptor activity	3	14055	5	39649	0.242163
GO:0048477	biological_process	oogenesis	3	14055	5	39649	0.242163
GO:0010291	molecular_function	carotene beta-ring hydroxylase activity	3	14055	5	39649	0.242163
GO:0071596	biological_process	ubiquitin-dependent protein catabolic process via the N-end rule pathway	3	14055	5	39649	0.242163
GO:0001736	biological_process	establishment of planar polarity	3	14055	5	39649	0.242163
GO:0060862	biological_process	negative regulation of floral organ abscission	3	14055	5	39649	0.242163
GO:0072334	biological_process	UDP-galactose transmembrane transport	3	14055	5	39649	0.242163
GO:0008517	molecular_function	folic acid transmembrane transporter activity	3	14055	5	39649	0.242163
GO:0007112	biological_process	male meiosis cytokinesis	3	14055	5	39649	0.242163
GO:0005793	cellular_component	endoplasmic reticulum-Golgi intermediate compartment	3	14055	5	39649	0.242163
GO:0004758	molecular_function	serine C-palmitoyltransferase activity	3	14055	5	39649	0.242163
GO:0006501	biological_process	C-terminal protein lipidation	3	14055	5	39649	0.242163
GO:0045292	biological_process	mRNA cis splicing, via spliceosome	3	14055	5	39649	0.242163
GO:0015211	molecular_function	purine nucleoside transmembrane transporter activity	3	14055	5	39649	0.242163
GO:0010184	biological_process	cytokinin transport	3	14055	5	39649	0.242163
GO:0045694	biological_process	regulation of embryo sac egg cell differentiation	3	14055	5	39649	0.242163
GO:0009528	cellular_component	plastid inner membrane	3	14055	5	39649	0.242163
GO:0009660	biological_process	amyloplast organization	3	14055	5	39649	0.242163
GO:2001022	biological_process	positive regulation of response to DNA damage stimulus	3	14055	5	39649	0.242163
GO:0070330	molecular_function	aromatase activity	3	14055	5	39649	0.242163
GO:0005034	molecular_function	osmosensor activity	3	14055	5	39649	0.242163
GO:0043141	molecular_function	ATP-dependent 5'-3' DNA helicase activity	3	14055	5	39649	0.242163
GO:0051646	biological_process	mitochondrion localization	3	14055	5	39649	0.242163
GO:0010007	cellular_component	magnesium chelatase complex	3	14055	5	39649	0.242163
GO:0008661	molecular_function	1-deoxy-D-xylulose-5-phosphate synthase activity	3	14055	5	39649	0.242163
GO:0090153	biological_process	regulation of sphingolipid biosynthetic process	3	14055	5	39649	0.242163
GO:1901430	biological_process	positive regulation of syringal lignin biosynthetic process	3	14055	5	39649	0.242163
GO:0030259	biological_process	lipid glycosylation	3	14055	5	39649	0.242163
GO:0090436	biological_process	leaf pavement cell development	3	14055	5	39649	0.242163
GO:0019374	biological_process	galactolipid metabolic process	3	14055	5	39649	0.242163
GO:0071158	biological_process	positive regulation of cell cycle arrest	3	14055	5	39649	0.242163
GO:0043130	molecular_function	ubiquitin binding	16	14055	38	39649	0.243023
GO:0007131	biological_process	reciprocal meiotic recombination	16	14055	38	39649	0.243023
GO:0006596	biological_process	polyamine biosynthetic process	11	14055	25	39649	0.243583
GO:0051117	molecular_function	ATPase binding	11	14055	25	39649	0.243583
GO:0010417	biological_process	glucuronoxylan biosynthetic process	11	14055	25	39649	0.243583
GO:0000220	cellular_component	vacuolar proton-transporting V-type ATPase, V0 domain	11	14055	25	39649	0.243583
GO:0006261	biological_process	DNA-dependent DNA replication	11	14055	25	39649	0.243583
GO:0005776	cellular_component	autophagosome	11	14055	25	39649	0.243583
GO:0005801	cellular_component	cis-Golgi network	11	14055	25	39649	0.243583
GO:0048767	biological_process	root hair elongation	34	14055	86	39649	0.246426
GO:0005759	cellular_component	mitochondrial matrix	58	14055	151	39649	0.24781
GO:0048825	biological_process	cotyledon development	22	14055	54	39649	0.24879
GO:0046961	molecular_function	proton-transporting ATPase activity, rotational mechanism	25	14055	62	39649	0.249285
GO:0019899	molecular_function	enzyme binding	9	14055	20	39649	0.251111
GO:0016836	molecular_function	hydro-lyase activity	9	14055	20	39649	0.251111
GO:0004849	molecular_function	uridine kinase activity	9	14055	20	39649	0.251111
GO:0004723	molecular_function	calcium-dependent protein serine/threonine phosphatase activity	9	14055	20	39649	0.251111
GO:0004028	molecular_function	3-chloroallyl aldehyde dehydrogenase activity	9	14055	20	39649	0.251111
GO:0006396	biological_process	RNA processing	38	14055	97	39649	0.252239
GO:0009532	cellular_component	plastid stroma	14	14055	33	39649	0.252925
GO:0008299	biological_process	isoprenoid biosynthetic process	14	14055	33	39649	0.252925
GO:0005983	biological_process	starch catabolic process	14	14055	33	39649	0.252925
GO:0008574	molecular_function	ATP-dependent microtubule motor activity, plus-end-directed	7	14055	15	39649	0.257084
GO:0090447	molecular_function	glycerol-3-phosphate 2-O-acyltransferase activity	7	14055	15	39649	0.257084
GO:0045491	biological_process	xylan metabolic process	7	14055	15	39649	0.257084
GO:0007205	biological_process	protein kinase C-activating G protein-coupled receptor signaling pathway	7	14055	15	39649	0.257084
GO:0004143	molecular_function	diacylglycerol kinase activity	7	14055	15	39649	0.257084
GO:0006086	biological_process	acetyl-CoA biosynthetic process from pyruvate	7	14055	15	39649	0.257084
GO:1901141	biological_process	regulation of lignin biosynthetic process	7	14055	15	39649	0.257084
GO:0048574	biological_process	long-day photoperiodism, flowering	7	14055	15	39649	0.257084
GO:0000407	cellular_component	phagophore assembly site	7	14055	15	39649	0.257084
GO:0006563	biological_process	L-serine metabolic process	7	14055	15	39649	0.257084
GO:0016973	biological_process	poly(A)+ mRNA export from nucleus	7	14055	15	39649	0.257084
GO:0048868	biological_process	pollen tube development	17	14055	41	39649	0.25756
GO:0000987	molecular_function	proximal promoter sequence-specific DNA binding	5	14055	10	39649	0.258404
GO:0044206	biological_process	UMP salvage	5	14055	10	39649	0.258404
GO:0052325	biological_process	cell wall pectin biosynthetic process	5	14055	10	39649	0.258404
GO:0030619	molecular_function	U1 snRNA binding	5	14055	10	39649	0.258404
GO:0047484	biological_process	regulation of response to osmotic stress	5	14055	10	39649	0.258404
GO:0010021	biological_process	amylopectin biosynthetic process	5	14055	10	39649	0.258404
GO:0003916	molecular_function	DNA topoisomerase activity	5	14055	10	39649	0.258404
GO:0051604	biological_process	protein maturation	5	14055	10	39649	0.258404
GO:0015700	biological_process	arsenite transport	5	14055	10	39649	0.258404
GO:0004845	molecular_function	uracil phosphoribosyltransferase activity	5	14055	10	39649	0.258404
GO:0032940	biological_process	secretion by cell	5	14055	10	39649	0.258404
GO:0016407	molecular_function	acetyltransferase activity	5	14055	10	39649	0.258404
GO:0030133	cellular_component	transport vesicle	5	14055	10	39649	0.258404
GO:0019305	biological_process	dTDP-rhamnose biosynthetic process	5	14055	10	39649	0.258404
GO:0042406	cellular_component	extrinsic component of endoplasmic reticulum membrane	5	14055	10	39649	0.258404
GO:0030976	molecular_function	thiamine pyrophosphate binding	5	14055	10	39649	0.258404
GO:0019789	molecular_function	SUMO transferase activity	5	14055	10	39649	0.258404
GO:0000981	molecular_function	DNA-binding transcription factor activity, RNA polymerase II-specific	5	14055	10	39649	0.258404
GO:0035066	biological_process	positive regulation of histone acetylation	5	14055	10	39649	0.258404
GO:0006303	biological_process	double-strand break repair via nonhomologous end joining	5	14055	10	39649	0.258404
GO:0051091	biological_process	positive regulation of DNA-binding transcription factor activity	5	14055	10	39649	0.258404
GO:0000244	biological_process	spliceosomal tri-snRNP complex assembly	5	14055	10	39649	0.258404
GO:0044351	biological_process	macropinocytosis	5	14055	10	39649	0.258404
GO:2000070	biological_process	regulation of response to water deprivation	5	14055	10	39649	0.258404
GO:0090351	biological_process	seedling development	12	14055	28	39649	0.263358
GO:0090333	biological_process	regulation of stomatal closure	12	14055	28	39649	0.263358
GO:0005506	molecular_function	iron ion binding	166	14055	449	39649	0.263879
GO:0006487	biological_process	protein N-linked glycosylation	15	14055	36	39649	0.268965
GO:0010345	biological_process	suberin biosynthetic process	15	14055	36	39649	0.268965
GO:0045489	biological_process	pectin biosynthetic process	24	14055	60	39649	0.270803
GO:0010154	biological_process	fruit development	18	14055	44	39649	0.271225
GO:0009225	biological_process	nucleotide-sugar metabolic process	18	14055	44	39649	0.271225
GO:0080044	molecular_function	quercetin 7-O-glucosyltransferase activity	41	14055	106	39649	0.274026
GO:0008327	molecular_function	methyl-CpG binding	10	14055	23	39649	0.274266
GO:0008143	molecular_function	poly(A) binding	10	14055	23	39649	0.274266
GO:0030488	biological_process	tRNA methylation	10	14055	23	39649	0.274266
GO:0009854	biological_process	oxidative photosynthetic carbon pathway	10	14055	23	39649	0.274266
GO:0009860	biological_process	pollen tube growth	68	14055	180	39649	0.280445
GO:0080043	molecular_function	quercetin 3-O-glucosyltransferase activity	42	14055	109	39649	0.280993
GO:0001228	molecular_function	DNA-binding transcription activator activity, RNA polymerase II-specific	35	14055	90	39649	0.281091
GO:0006349	biological_process	regulation of gene expression by genetic imprinting	13	14055	31	39649	0.281295
GO:2000377	biological_process	regulation of reactive oxygen species metabolic process	13	14055	31	39649	0.281295
GO:0009698	biological_process	phenylpropanoid metabolic process	13	14055	31	39649	0.281295
GO:0007155	biological_process	cell adhesion	8	14055	18	39649	0.285423
GO:0010019	biological_process	chloroplast-nucleus signaling pathway	8	14055	18	39649	0.285423
GO:0010439	biological_process	regulation of glucosinolate biosynthetic process	8	14055	18	39649	0.285423
GO:0045910	biological_process	negative regulation of DNA recombination	8	14055	18	39649	0.285423
GO:0055075	biological_process	potassium ion homeostasis	8	14055	18	39649	0.285423
GO:0015179	molecular_function	L-amino acid transmembrane transporter activity	8	14055	18	39649	0.285423
GO:0071219	biological_process	cellular response to molecule of bacterial origin	8	14055	18	39649	0.285423
GO:0031090	cellular_component	organelle membrane	8	14055	18	39649	0.285423
GO:0009116	biological_process	nucleoside metabolic process	8	14055	18	39649	0.285423
GO:0010628	biological_process	positive regulation of gene expression	8	14055	18	39649	0.285423
GO:0005980	biological_process	glycogen catabolic process	2	14055	3	39649	0.287886
GO:0010092	biological_process	specification of animal organ identity	2	14055	3	39649	0.287886
GO:0004820	molecular_function	glycine-tRNA ligase activity	2	14055	3	39649	0.287886
GO:0051791	biological_process	medium-chain fatty acid metabolic process	2	14055	3	39649	0.287886
GO:2001289	biological_process	lipid X metabolic process	2	14055	3	39649	0.287886
GO:0016180	biological_process	snRNA processing	2	14055	3	39649	0.287886
GO:0060964	biological_process	regulation of gene silencing by miRNA	2	14055	3	39649	0.287886
GO:0010283	molecular_function	pinoresinol reductase activity	2	14055	3	39649	0.287886
GO:0042814	biological_process	monopolar cell growth	2	14055	3	39649	0.287886
GO:0070382	cellular_component	exocytic vesicle	2	14055	3	39649	0.287886
GO:0005977	biological_process	glycogen metabolic process	2	14055	3	39649	0.287886
GO:0032791	molecular_function	lead ion binding	2	14055	3	39649	0.287886
GO:0016972	molecular_function	thiol oxidase activity	2	14055	3	39649	0.287886
GO:0070921	biological_process	regulation of production of siRNA involved in chromatin silencing by small RNA	2	14055	3	39649	0.287886
GO:0051670	molecular_function	inulinase activity	2	14055	3	39649	0.287886
GO:0043546	molecular_function	molybdopterin cofactor binding	2	14055	3	39649	0.287886
GO:0016071	biological_process	mRNA metabolic process	2	14055	3	39649	0.287886
GO:0043235	cellular_component	receptor complex	2	14055	3	39649	0.287886
GO:0045930	biological_process	negative regulation of mitotic cell cycle	2	14055	3	39649	0.287886
GO:1900384	biological_process	regulation of flavonol biosynthetic process	2	14055	3	39649	0.287886
GO:0042586	molecular_function	peptide deformylase activity	2	14055	3	39649	0.287886
GO:0031398	biological_process	positive regulation of protein ubiquitination	2	14055	3	39649	0.287886
GO:0031981	cellular_component	nuclear lumen	2	14055	3	39649	0.287886
GO:0004612	molecular_function	phosphoenolpyruvate carboxykinase (ATP) activity	2	14055	3	39649	0.287886
GO:0006290	biological_process	pyrimidine dimer repair	2	14055	3	39649	0.287886
GO:0090057	biological_process	root radial pattern formation	2	14055	3	39649	0.287886
GO:0004591	molecular_function	oxoglutarate dehydrogenase (succinyl-transferring) activity	2	14055	3	39649	0.287886
GO:0006426	biological_process	glycyl-tRNA aminoacylation	2	14055	3	39649	0.287886
GO:0048449	biological_process	floral organ formation	2	14055	3	39649	0.287886
GO:0046471	biological_process	phosphatidylglycerol metabolic process	2	14055	3	39649	0.287886
GO:0002764	biological_process	immune response-regulating signaling pathway	2	14055	3	39649	0.287886
GO:0046409	molecular_function	p-coumarate 3-hydroxylase activity	2	14055	3	39649	0.287886
GO:0009173	biological_process	pyrimidine ribonucleoside monophosphate metabolic process	2	14055	3	39649	0.287886
GO:0032039	cellular_component	integrator complex	2	14055	3	39649	0.287886
GO:0009512	cellular_component	cytochrome b6f complex	2	14055	3	39649	0.287886
GO:0071008	cellular_component	U2-type post-mRNA release spliceosomal complex	2	14055	3	39649	0.287886
GO:0010602	biological_process	regulation of 1-aminocyclopropane-1-carboxylate metabolic process	2	14055	3	39649	0.287886
GO:1902749	biological_process	regulation of cell cycle G2/M phase transition	2	14055	3	39649	0.287886
GO:0015755	biological_process	fructose transmembrane transport	2	14055	3	39649	0.287886
GO:0055081	biological_process	anion homeostasis	2	14055	3	39649	0.287886
GO:0070009	molecular_function	serine-type aminopeptidase activity	2	14055	3	39649	0.287886
GO:0010084	biological_process	specification of animal organ axis polarity	2	14055	3	39649	0.287886
GO:0008940	molecular_function	nitrate reductase activity	2	14055	3	39649	0.287886
GO:0009703	molecular_function	nitrate reductase (NADH) activity	2	14055	3	39649	0.287886
GO:2001009	biological_process	regulation of plant-type cell wall cellulose biosynthetic process	2	14055	3	39649	0.287886
GO:0071035	biological_process	nuclear polyadenylation-dependent rRNA catabolic process	2	14055	3	39649	0.287886
GO:0061387	biological_process	regulation of extent of cell growth	2	14055	3	39649	0.287886
GO:0034620	biological_process	cellular response to unfolded protein	2	14055	3	39649	0.287886
GO:0046967	biological_process	cytosol to endoplasmic reticulum transport	2	14055	3	39649	0.287886
GO:0015208	molecular_function	guanine transmembrane transporter activity	2	14055	3	39649	0.287886
GO:0015839	biological_process	cadaverine transport	2	14055	3	39649	0.287886
GO:0006750	biological_process	glutathione biosynthetic process	2	14055	3	39649	0.287886
GO:0043496	biological_process	regulation of protein homodimerization activity	2	14055	3	39649	0.287886
GO:0050464	molecular_function	nitrate reductase (NADPH) activity	2	14055	3	39649	0.287886
GO:0044805	biological_process	late nucleophagy	2	14055	3	39649	0.287886
GO:0046424	molecular_function	ferulate 5-hydroxylase activity	2	14055	3	39649	0.287886
GO:0019948	molecular_function	SUMO activating enzyme activity	2	14055	3	39649	0.287886
GO:0030688	cellular_component	preribosome, small subunit precursor	2	14055	3	39649	0.287886
GO:1901332	biological_process	negative regulation of lateral root development	2	14055	3	39649	0.287886
GO:0030797	molecular_function	24-methylenesterol C-methyltransferase activity	2	14055	3	39649	0.287886
GO:0048498	biological_process	establishment of petal orientation	2	14055	3	39649	0.287886
GO:0032260	biological_process	response to jasmonic acid stimulus involved in jasmonic acid and ethylene-dependent systemic resistance	2	14055	3	39649	0.287886
GO:0017151	molecular_function	DEAD/H-box RNA helicase binding	2	14055	3	39649	0.287886
GO:0006659	biological_process	phosphatidylserine biosynthetic process	2	14055	3	39649	0.287886
GO:0043601	cellular_component	nuclear replisome	2	14055	3	39649	0.287886
GO:0008281	molecular_function	sulfonylurea receptor activity	2	14055	3	39649	0.287886
GO:0008153	biological_process	para-aminobenzoic acid biosynthetic process	2	14055	3	39649	0.287886
GO:0030123	cellular_component	AP-3 adaptor complex	2	14055	3	39649	0.287886
GO:0007009	biological_process	plasma membrane organization	2	14055	3	39649	0.287886
GO:0000469	biological_process	cleavage involved in rRNA processing	2	14055	3	39649	0.287886
GO:0015207	molecular_function	adenine transmembrane transporter activity	2	14055	3	39649	0.287886
GO:0006884	biological_process	cell volume homeostasis	2	14055	3	39649	0.287886
GO:0004347	molecular_function	glucose-6-phosphate isomerase activity	2	14055	3	39649	0.287886
GO:0038199	molecular_function	ethylene receptor activity	2	14055	3	39649	0.287886
GO:0008839	molecular_function	4-hydroxy-tetrahydrodipicolinate reductase	2	14055	3	39649	0.287886
GO:0046554	molecular_function	malate dehydrogenase (NADP+) activity	2	14055	3	39649	0.287886
GO:0098702	biological_process	adenine import across plasma membrane	2	14055	3	39649	0.287886
GO:0016262	molecular_function	protein N-acetylglucosaminyltransferase activity	2	14055	3	39649	0.287886
GO:0000427	cellular_component	plastid-encoded plastid RNA polymerase complex	2	14055	3	39649	0.287886
GO:0042762	biological_process	regulation of sulfur metabolic process	2	14055	3	39649	0.287886
GO:0008184	molecular_function	glycogen phosphorylase activity	2	14055	3	39649	0.287886
GO:0061665	molecular_function	SUMO ligase activity	2	14055	3	39649	0.287886
GO:0070070	biological_process	proton-transporting V-type ATPase complex assembly	2	14055	3	39649	0.287886
GO:0010213	biological_process	non-photoreactive DNA repair	2	14055	3	39649	0.287886
GO:0031054	biological_process	pre-miRNA processing	2	14055	3	39649	0.287886
GO:0015783	biological_process	GDP-fucose transmembrane transport	2	14055	3	39649	0.287886
GO:0006271	biological_process	DNA strand elongation involved in DNA replication	2	14055	3	39649	0.287886
GO:0047652	molecular_function	allantoate deiminase activity	2	14055	3	39649	0.287886
GO:0010480	biological_process	microsporocyte differentiation	2	14055	3	39649	0.287886
GO:0004357	molecular_function	glutamate-cysteine ligase activity	2	14055	3	39649	0.287886
GO:0032350	biological_process	regulation of hormone metabolic process	2	14055	3	39649	0.287886
GO:0009063	biological_process	cellular amino acid catabolic process	2	14055	3	39649	0.287886
GO:0098710	biological_process	guanine import across plasma membrane	2	14055	3	39649	0.287886
GO:0000722	biological_process	telomere maintenance via recombination	2	14055	3	39649	0.287886
GO:0090548	biological_process	response to nitrate starvation	2	14055	3	39649	0.287886
GO:0004451	molecular_function	isocitrate lyase activity	2	14055	3	39649	0.287886
GO:0052637	molecular_function	delta 3-trans-hexadecenoic acid phosphatidylglycerol desaturase activity	2	14055	3	39649	0.287886
GO:0050577	molecular_function	GDP-L-fucose synthase activity	2	14055	3	39649	0.287886
GO:0052722	molecular_function	fatty acid in-chain hydroxylase activity	2	14055	3	39649	0.287886
GO:0010175	molecular_function	sphingosine transmembrane transporter activity	2	14055	3	39649	0.287886
GO:0005457	molecular_function	GDP-fucose transmembrane transporter activity	2	14055	3	39649	0.287886
GO:2000025	biological_process	regulation of leaf formation	2	14055	3	39649	0.287886
GO:0008395	molecular_function	steroid hydroxylase activity	2	14055	3	39649	0.287886
GO:0009623	biological_process	response to parasitic fungus	2	14055	3	39649	0.287886
GO:0004044	molecular_function	amidophosphoribosyltransferase activity	2	14055	3	39649	0.287886
GO:0000973	biological_process	posttranscriptional tethering of RNA polymerase II gene DNA at nuclear periphery	2	14055	3	39649	0.287886
GO:0051507	molecular_function	beta-sitosterol UDP-glucosyltransferase activity	2	14055	3	39649	0.287886
GO:0042306	biological_process	regulation of protein import into nucleus	2	14055	3	39649	0.287886
GO:0007040	biological_process	lysosome organization	2	14055	3	39649	0.287886
GO:0043680	cellular_component	filiform apparatus	2	14055	3	39649	0.287886
GO:0000390	biological_process	spliceosomal complex disassembly	2	14055	3	39649	0.287886
GO:2000630	biological_process	positive regulation of miRNA metabolic process	2	14055	3	39649	0.287886
GO:1900490	biological_process	positive regulation of hydroxymethylglutaryl-CoA reductase (NADPH) activity	2	14055	3	39649	0.287886
GO:0090428	biological_process	perianth development	2	14055	3	39649	0.287886
GO:0000023	biological_process	maltose metabolic process	2	14055	3	39649	0.287886
GO:0080175	biological_process	phragmoplast microtubule organization	2	14055	3	39649	0.287886
GO:0004314	molecular_function	[acyl-carrier-protein] S-malonyltransferase activity	2	14055	3	39649	0.287886
GO:0004663	molecular_function	Rab geranylgeranyltransferase activity	2	14055	3	39649	0.287886
GO:1990482	molecular_function	sphingolipid alpha-glucuronosyltransferase activity	2	14055	3	39649	0.287886
GO:0048208	biological_process	COPII vesicle coating	2	14055	3	39649	0.287886
GO:0071323	biological_process	cellular response to chitin	2	14055	3	39649	0.287886
GO:0031252	cellular_component	cell leading edge	2	14055	3	39649	0.287886
GO:0009700	biological_process	indole phytoalexin biosynthetic process	2	14055	3	39649	0.287886
GO:0043666	biological_process	regulation of phosphoprotein phosphatase activity	2	14055	3	39649	0.287886
GO:2000636	biological_process	positive regulation of primary miRNA processing	2	14055	3	39649	0.287886
GO:0043686	biological_process	co-translational protein modification	2	14055	3	39649	0.287886
GO:0031304	cellular_component	intrinsic component of mitochondrial inner membrane	2	14055	3	39649	0.287886
GO:1902171	biological_process	regulation of tocopherol cyclase activity	2	14055	3	39649	0.287886
GO:0006090	biological_process	pyruvate metabolic process	2	14055	3	39649	0.287886
GO:0008442	molecular_function	3-hydroxyisobutyrate dehydrogenase activity	2	14055	3	39649	0.287886
GO:0009202	biological_process	deoxyribonucleoside triphosphate biosynthetic process	2	14055	3	39649	0.287886
GO:1990446	molecular_function	U1 snRNP binding	2	14055	3	39649	0.287886
GO:0070678	molecular_function	preprotein binding	2	14055	3	39649	0.287886
GO:0035280	biological_process	miRNA loading onto RISC involved in gene silencing by miRNA	2	14055	3	39649	0.287886
GO:0010484	molecular_function	H3 histone acetyltransferase activity	2	14055	3	39649	0.287886
GO:0004645	molecular_function	phosphorylase activity	2	14055	3	39649	0.287886
GO:0015927	molecular_function	trehalase activity	2	14055	3	39649	0.287886
GO:0051783	biological_process	regulation of nuclear division	2	14055	3	39649	0.287886
GO:0022619	biological_process	generative cell differentiation	2	14055	3	39649	0.287886
GO:0012506	cellular_component	vesicle membrane	2	14055	3	39649	0.287886
GO:0046244	biological_process	salicylic acid catabolic process	2	14055	3	39649	0.287886
GO:0080051	biological_process	cutin transport	2	14055	3	39649	0.287886
GO:0098721	biological_process	uracil import across plasma membrane	2	14055	3	39649	0.287886
GO:0034727	biological_process	piecemeal microautophagy of the nucleus	2	14055	3	39649	0.287886
GO:0003963	molecular_function	RNA-3'-phosphate cyclase activity	2	14055	3	39649	0.287886
GO:0009314	biological_process	response to radiation	2	14055	3	39649	0.287886
GO:0031361	cellular_component	integral component of thylakoid membrane	2	14055	3	39649	0.287886
GO:0006177	biological_process	GMP biosynthetic process	2	14055	3	39649	0.287886
GO:0010455	biological_process	positive regulation of cell fate commitment	2	14055	3	39649	0.287886
GO:0004642	molecular_function	phosphoribosylformylglycinamidine synthase activity	2	14055	3	39649	0.287886
GO:0000445	cellular_component	THO complex part of transcription export complex	2	14055	3	39649	0.287886
GO:0000404	molecular_function	heteroduplex DNA loop binding	2	14055	3	39649	0.287886
GO:1902025	biological_process	nitrate import	2	14055	3	39649	0.287886
GO:0015758			2	14055	3	39649	0.287886
GO:0051503	biological_process	adenine nucleotide transport	2	14055	3	39649	0.287886
GO:0035344	biological_process	hypoxanthine transport	2	14055	3	39649	0.287886
GO:0004514	molecular_function	nicotinate-nucleotide diphosphorylase (carboxylating) activity	2	14055	3	39649	0.287886
GO:0004438	molecular_function	phosphatidylinositol-3-phosphatase activity	2	14055	3	39649	0.287886
GO:0015294	molecular_function	solute:cation symporter activity	2	14055	3	39649	0.287886
GO:0016410	molecular_function	N-acyltransferase activity	2	14055	3	39649	0.287886
GO:0009496	molecular_function	plastoquinol--plastocyanin reductase activity	2	14055	3	39649	0.287886
GO:0019320	biological_process	hexose catabolic process	2	14055	3	39649	0.287886
GO:0080166	biological_process	stomium development	2	14055	3	39649	0.287886
GO:0034398	biological_process	telomere tethering at nuclear periphery	2	14055	3	39649	0.287886
GO:0006858	biological_process	extracellular transport	2	14055	3	39649	0.287886
GO:0042350	biological_process	GDP-L-fucose biosynthetic process	2	14055	3	39649	0.287886
GO:0090266	biological_process	regulation of mitotic cell cycle spindle assembly checkpoint	2	14055	3	39649	0.287886
GO:0004532	molecular_function	exoribonuclease activity	2	14055	3	39649	0.287886
GO:0048455	biological_process	stamen formation	2	14055	3	39649	0.287886
GO:0019500	biological_process	cyanide catabolic process	2	14055	3	39649	0.287886
GO:2000036	biological_process	regulation of stem cell population maintenance	2	14055	3	39649	0.287886
GO:0080183	biological_process	response to photooxidative stress	2	14055	3	39649	0.287886
GO:0034256	molecular_function	chlorophyll(ide) b reductase activity	2	14055	3	39649	0.287886
GO:0006148	biological_process	inosine catabolic process	2	14055	3	39649	0.287886
GO:0008809	molecular_function	carnitine racemase activity	2	14055	3	39649	0.287886
GO:0080160	biological_process	selenate transport	2	14055	3	39649	0.287886
GO:0052629	molecular_function	phosphatidylinositol-3,5-bisphosphate 3-phosphatase activity	2	14055	3	39649	0.287886
GO:0090480	biological_process	purine nucleotide-sugar transmembrane transport	2	14055	3	39649	0.287886
GO:0015893	biological_process	drug transport	2	14055	3	39649	0.287886
GO:0080165	biological_process	callose deposition in phloem sieve plate	2	14055	3	39649	0.287886
GO:0008835	molecular_function	diaminohydroxyphosphoribosylaminopyrimidine deaminase activity	2	14055	3	39649	0.287886
GO:0000325	cellular_component	plant-type vacuole	36	14055	93	39649	0.288866
GO:0045037	biological_process	protein import into chloroplast stroma	11	14055	26	39649	0.294708
GO:0010102	biological_process	lateral root morphogenesis	11	14055	26	39649	0.294708
GO:0006406	biological_process	mRNA export from nucleus	11	14055	26	39649	0.294708
GO:0032876	biological_process	negative regulation of DNA endoreduplication	6	14055	13	39649	0.296065
GO:0010161	biological_process	red light signaling pathway	6	14055	13	39649	0.296065
GO:0043169	molecular_function	cation binding	6	14055	13	39649	0.296065
GO:1990538	molecular_function	xylan O-acetyltransferase activity	6	14055	13	39649	0.296065
GO:0048827	biological_process	phyllome development	6	14055	13	39649	0.296065
GO:0009051	biological_process	pentose-phosphate shunt, oxidative branch	6	14055	13	39649	0.296065
GO:0052543	biological_process	callose deposition in cell wall	6	14055	13	39649	0.296065
GO:0030904	cellular_component	retromer complex	6	14055	13	39649	0.296065
GO:0048194	biological_process	Golgi vesicle budding	6	14055	13	39649	0.296065
GO:0008097	molecular_function	5S rRNA binding	6	14055	13	39649	0.296065
GO:0030674	molecular_function	protein binding, bridging	6	14055	13	39649	0.296065
GO:0015175	molecular_function	neutral amino acid transmembrane transporter activity	6	14055	13	39649	0.296065
GO:0045727	biological_process	positive regulation of translation	6	14055	13	39649	0.296065
GO:0009657	biological_process	plastid organization	6	14055	13	39649	0.296065
GO:0047714	molecular_function	galactolipase activity	6	14055	13	39649	0.296065
GO:0045324	biological_process	late endosome to vacuole transport	6	14055	13	39649	0.296065
GO:0009298	biological_process	GDP-mannose biosynthetic process	6	14055	13	39649	0.296065
GO:0032508	biological_process	DNA duplex unwinding	20	14055	50	39649	0.296284
GO:0010218	biological_process	response to far red light	30	14055	77	39649	0.296778
GO:0010119	biological_process	regulation of stomatal movement	34	14055	88	39649	0.300873
GO:0009041	molecular_function	uridylate kinase activity	4	14055	8	39649	0.30325
GO:0004030	molecular_function	aldehyde dehydrogenase [NAD(P)+] activity	4	14055	8	39649	0.30325
GO:0010508	biological_process	positive regulation of autophagy	4	14055	8	39649	0.30325
GO:0010054	biological_process	trichoblast differentiation	4	14055	8	39649	0.30325
GO:1900140	biological_process	regulation of seedling development	4	14055	8	39649	0.30325
GO:0045548	molecular_function	phenylalanine ammonia-lyase activity	4	14055	8	39649	0.30325
GO:0006282	biological_process	regulation of DNA repair	4	14055	8	39649	0.30325
GO:0010295	molecular_function	(+)-abscisic acid 8'-hydroxylase activity	4	14055	8	39649	0.30325
GO:0051176	biological_process	positive regulation of sulfur metabolic process	4	14055	8	39649	0.30325
GO:2001141	biological_process	regulation of RNA biosynthetic process	4	14055	8	39649	0.30325
GO:0009410	biological_process	response to xenobiotic stimulus	4	14055	8	39649	0.30325
GO:0033617	biological_process	mitochondrial respiratory chain complex IV assembly	4	14055	8	39649	0.30325
GO:0004373	molecular_function	glycogen (starch) synthase activity	4	14055	8	39649	0.30325
GO:0004571	molecular_function	mannosyl-oligosaccharide 1,2-alpha-mannosidase activity	4	14055	8	39649	0.30325
GO:0033481	biological_process	galacturonate biosynthetic process	4	14055	8	39649	0.30325
GO:0030620	molecular_function	U2 snRNA binding	4	14055	8	39649	0.30325
GO:0015210	molecular_function	uracil transmembrane transporter activity	4	14055	8	39649	0.30325
GO:0004557	molecular_function	alpha-galactosidase activity	4	14055	8	39649	0.30325
GO:0006081	biological_process	cellular aldehyde metabolic process	4	14055	8	39649	0.30325
GO:0007584	biological_process	response to nutrient	4	14055	8	39649	0.30325
GO:0004108	molecular_function	citrate (Si)-synthase activity	4	14055	8	39649	0.30325
GO:0031519	cellular_component	PcG protein complex	4	14055	8	39649	0.30325
GO:0009156	biological_process	ribonucleoside monophosphate biosynthetic process	4	14055	8	39649	0.30325
GO:0010587	biological_process	miRNA catabolic process	4	14055	8	39649	0.30325
GO:0009317	cellular_component	acetyl-CoA carboxylase complex	4	14055	8	39649	0.30325
GO:0000781	cellular_component	chromosome, telomeric region	4	14055	8	39649	0.30325
GO:0004709	molecular_function	MAP kinase kinase kinase activity	4	14055	8	39649	0.30325
GO:0009755	biological_process	hormone-mediated signaling pathway	4	14055	8	39649	0.30325
GO:0004749	molecular_function	ribose phosphate diphosphokinase activity	4	14055	8	39649	0.30325
GO:0046477	biological_process	glycosylceramide catabolic process	4	14055	8	39649	0.30325
GO:0070676	biological_process	intralumenal vesicle formation	4	14055	8	39649	0.30325
GO:0010363	biological_process	regulation of plant-type hypersensitive response	4	14055	8	39649	0.30325
GO:0009961	biological_process	response to 1-aminocyclopropane-1-carboxylic acid	4	14055	8	39649	0.30325
GO:0048487	molecular_function	beta-tubulin binding	4	14055	8	39649	0.30325
GO:0010495	biological_process	long-distance posttranscriptional gene silencing	4	14055	8	39649	0.30325
GO:0052386	biological_process	cell wall thickening	4	14055	8	39649	0.30325
GO:0009446	biological_process	putrescine biosynthetic process	4	14055	8	39649	0.30325
GO:0015018	molecular_function	galactosylgalactosylxylosylprotein 3-beta-glucuronosyltransferase activity	4	14055	8	39649	0.30325
GO:0009653	biological_process	anatomical structure morphogenesis	4	14055	8	39649	0.30325
GO:0000776	cellular_component	kinetochore	4	14055	8	39649	0.30325
GO:0004252	molecular_function	serine-type endopeptidase activity	57	14055	151	39649	0.304121
GO:0010319	cellular_component	stromule	35	14055	91	39649	0.308692
GO:0016471	cellular_component	vacuolar proton-transporting V-type ATPase complex	9	14055	21	39649	0.3094
GO:0006366	biological_process	transcription by RNA polymerase II	18	14055	45	39649	0.310757
GO:0009638	biological_process	phototropism	12	14055	29	39649	0.312972
GO:0009742	biological_process	brassinosteroid mediated signaling pathway	41	14055	108	39649	0.324983
GO:0019825	molecular_function	oxygen binding	99	14055	268	39649	0.325284
GO:0005797	cellular_component	Golgi medial cisterna	7	14055	16	39649	0.325602
GO:0031425	biological_process	chloroplast RNA processing	7	14055	16	39649	0.325602
GO:0004620	molecular_function	phospholipase activity	7	14055	16	39649	0.325602
GO:0017137	molecular_function	Rab GTPase binding	7	14055	16	39649	0.325602
GO:0016442	cellular_component	RISC complex	7	14055	16	39649	0.325602
GO:0046835	biological_process	carbohydrate phosphorylation	7	14055	16	39649	0.325602
GO:0032880	biological_process	regulation of protein localization	7	14055	16	39649	0.325602
GO:0030599	molecular_function	pectinesterase activity	45	14055	119	39649	0.325733
GO:0042343	biological_process	indole glucosinolate metabolic process	16	14055	40	39649	0.3267
GO:0000160	biological_process	phosphorelay signal transduction system	30	14055	78	39649	0.327342
GO:0004596	molecular_function	peptide alpha-N-acetyltransferase activity	13	14055	32	39649	0.329457
GO:0008324	molecular_function	cation transmembrane transporter activity	13	14055	32	39649	0.329457
GO:0002237	biological_process	response to molecule of bacterial origin	13	14055	32	39649	0.329457
GO:0019344	biological_process	cysteine biosynthetic process	13	14055	32	39649	0.329457
GO:0006268	biological_process	DNA unwinding involved in DNA replication	10	14055	24	39649	0.330124
GO:0017196	biological_process	N-terminal peptidyl-methionine acetylation	10	14055	24	39649	0.330124
GO:0009534	cellular_component	chloroplast thylakoid	123	14055	335	39649	0.332073
GO:0006099	biological_process	tricarboxylic acid cycle	35	14055	92	39649	0.33714
GO:0006914	biological_process	autophagy	24	14055	62	39649	0.339177
GO:0031408	biological_process	oxylipin biosynthetic process	17	14055	43	39649	0.339664
GO:0000123	cellular_component	histone acetyltransferase complex	5	14055	11	39649	0.343456
GO:0006333	biological_process	chromatin assembly or disassembly	5	14055	11	39649	0.343456
GO:0045604	biological_process	regulation of epidermal cell differentiation	5	14055	11	39649	0.343456
GO:0010601	biological_process	positive regulation of auxin biosynthetic process	5	14055	11	39649	0.343456
GO:0015204	molecular_function	urea transmembrane transporter activity	5	14055	11	39649	0.343456
GO:0010371	biological_process	regulation of gibberellin biosynthetic process	5	14055	11	39649	0.343456
GO:0006821	biological_process	chloride transport	5	14055	11	39649	0.343456
GO:0019438	biological_process	aromatic compound biosynthetic process	5	14055	11	39649	0.343456
GO:0007129	biological_process	synapsis	5	14055	11	39649	0.343456
GO:1900111	biological_process	positive regulation of histone H3-K9 dimethylation	5	14055	11	39649	0.343456
GO:0010190	biological_process	cytochrome b6f complex assembly	5	14055	11	39649	0.343456
GO:0010434	biological_process	bract formation	5	14055	11	39649	0.343456
GO:0006564	biological_process	L-serine biosynthetic process	5	14055	11	39649	0.343456
GO:0016165	molecular_function	linoleate 13S-lipoxygenase activity	5	14055	11	39649	0.343456
GO:0008964	molecular_function	phosphoenolpyruvate carboxylase activity	5	14055	11	39649	0.343456
GO:0008460	molecular_function	dTDP-glucose 4,6-dehydratase activity	5	14055	11	39649	0.343456
GO:0001653	molecular_function	peptide receptor activity	5	14055	11	39649	0.343456
GO:0009863	biological_process	salicylic acid mediated signaling pathway	14	14055	35	39649	0.344467
GO:0008654	biological_process	phospholipid biosynthetic process	21	14055	54	39649	0.345391
GO:0016925	biological_process	protein sumoylation	11	14055	27	39649	0.34834
GO:0007140	biological_process	male meiotic nuclear division	11	14055	27	39649	0.34834
GO:0005546	molecular_function	phosphatidylinositol-4,5-bisphosphate binding	8	14055	19	39649	0.349778
GO:0030007	biological_process	cellular potassium ion homeostasis	8	14055	19	39649	0.349778
GO:0006559	biological_process	L-phenylalanine catabolic process	8	14055	19	39649	0.349778
GO:0006325	biological_process	chromatin organization	8	14055	19	39649	0.349778
GO:0016571	biological_process	histone methylation	8	14055	19	39649	0.349778
GO:0043562	biological_process	cellular response to nitrogen levels	8	14055	19	39649	0.349778
GO:0080130	molecular_function	L-phenylalanine:2-oxoglutarate aminotransferase activity	8	14055	19	39649	0.349778
GO:0006461			8	14055	19	39649	0.349778
GO:0009651	biological_process	response to salt stress	316	14055	875	39649	0.350728
GO:0009695	biological_process	jasmonic acid biosynthetic process	18	14055	46	39649	0.351772
GO:0005790	cellular_component	smooth endoplasmic reticulum	1	14055	1	39649	0.354486
GO:0004026	molecular_function	alcohol O-acetyltransferase activity	1	14055	1	39649	0.354486
GO:0034319	molecular_function	alcohol O-butanoyltransferase activity	1	14055	1	39649	0.354486
GO:0006336	biological_process	DNA replication-independent nucleosome assembly	1	14055	1	39649	0.354486
GO:0072546	cellular_component	ER membrane protein complex	1	14055	1	39649	0.354486
GO:0016235	cellular_component	aggresome	1	14055	1	39649	0.354486
GO:0050801	biological_process	ion homeostasis	1	14055	1	39649	0.354486
GO:0045182	molecular_function	translation regulator activity	1	14055	1	39649	0.354486
GO:2000114	biological_process	regulation of establishment of cell polarity	1	14055	1	39649	0.354486
GO:0014850	biological_process	response to muscle activity	1	14055	1	39649	0.354486
GO:0090471	molecular_function	9,15,9'-tri-cis-zeta-carotene isomerase activity	1	14055	1	39649	0.354486
GO:0042623	molecular_function	ATPase activity, coupled	1	14055	1	39649	0.354486
GO:0018063	biological_process	cytochrome c-heme linkage	1	14055	1	39649	0.354486
GO:0001956	biological_process	positive regulation of neurotransmitter secretion	1	14055	1	39649	0.354486
GO:0032418	biological_process	lysosome localization	1	14055	1	39649	0.354486
GO:0031936	biological_process	negative regulation of chromatin silencing	1	14055	1	39649	0.354486
GO:0090322	biological_process	regulation of superoxide metabolic process	1	14055	1	39649	0.354486
GO:0090577	cellular_component	RNA polymerase IV transcription factor complex	1	14055	1	39649	0.354486
GO:0008418	molecular_function	protein-N-terminal asparagine amidohydrolase activity	1	14055	1	39649	0.354486
GO:0017005	molecular_function	3'-tyrosyl-DNA phosphodiesterase activity	1	14055	1	39649	0.354486
GO:0006429	biological_process	leucyl-tRNA aminoacylation	1	14055	1	39649	0.354486
GO:0034196	biological_process	acylglycerol transport	1	14055	1	39649	0.354486
GO:0001112	biological_process	DNA-templated transcriptional open complex formation	1	14055	1	39649	0.354486
GO:0034476	biological_process	U5 snRNA 3'-end processing	1	14055	1	39649	0.354486
GO:0065004	biological_process	protein-DNA complex assembly	1	14055	1	39649	0.354486
GO:0044665	cellular_component	MLL1/2 complex	1	14055	1	39649	0.354486
GO:0004823	molecular_function	leucine-tRNA ligase activity	1	14055	1	39649	0.354486
GO:0010634	biological_process	positive regulation of epithelial cell migration	1	14055	1	39649	0.354486
GO:0086029	biological_process	Purkinje myocyte to ventricular cardiac muscle cell signaling	1	14055	1	39649	0.354486
GO:0001735	molecular_function	prenylcysteine oxidase activity	1	14055	1	39649	0.354486
GO:0071474	biological_process	cellular hyperosmotic response	1	14055	1	39649	0.354486
GO:0070206	biological_process	protein trimerization	1	14055	1	39649	0.354486
GO:0034101	biological_process	erythrocyte homeostasis	1	14055	1	39649	0.354486
GO:0010460	biological_process	positive regulation of heart rate	1	14055	1	39649	0.354486
GO:0046949	biological_process	fatty-acyl-CoA biosynthetic process	1	14055	1	39649	0.354486
GO:0006568	biological_process	tryptophan metabolic process	1	14055	1	39649	0.354486
GO:0031570	biological_process	DNA integrity checkpoint	1	14055	1	39649	0.354486
GO:0051793	biological_process	medium-chain fatty acid catabolic process	1	14055	1	39649	0.354486
GO:0015633	molecular_function	ATPase-coupled zinc transmembrane transporter activity	1	14055	1	39649	0.354486
GO:0005671	cellular_component	Ada2/Gcn5/Ada3 transcription activator complex	1	14055	1	39649	0.354486
GO:0000186	biological_process	activation of MAPKK activity	1	14055	1	39649	0.354486
GO:0017049	molecular_function	GTP-Rho binding	1	14055	1	39649	0.354486
GO:0008710	molecular_function	8-amino-7-oxononanoate synthase activity	1	14055	1	39649	0.354486
GO:0070936	biological_process	protein K48-linked ubiquitination	1	14055	1	39649	0.354486
GO:0008593	biological_process	regulation of Notch signaling pathway	1	14055	1	39649	0.354486
GO:0034236	molecular_function	protein kinase A catalytic subunit binding	1	14055	1	39649	0.354486
GO:0043226	cellular_component	organelle	1	14055	1	39649	0.354486
GO:0060966	biological_process	regulation of gene silencing by RNA	1	14055	1	39649	0.354486
GO:0043204	cellular_component	perikaryon	1	14055	1	39649	0.354486
GO:0006005	biological_process	L-fucose biosynthetic process	1	14055	1	39649	0.354486
GO:0034720	biological_process	histone H3-K4 demethylation	1	14055	1	39649	0.354486
GO:0048332	biological_process	mesoderm morphogenesis	1	14055	1	39649	0.354486
GO:0006294	biological_process	nucleotide-excision repair, preincision complex assembly	1	14055	1	39649	0.354486
GO:0015936	biological_process	coenzyme A metabolic process	1	14055	1	39649	0.354486
GO:0060632	biological_process	regulation of microtubule-based movement	1	14055	1	39649	0.354486
GO:1901347	biological_process	negative regulation of secondary cell wall biogenesis	1	14055	1	39649	0.354486
GO:0015129	molecular_function	lactate transmembrane transporter activity	1	14055	1	39649	0.354486
GO:0032942	molecular_function	inositol tetrakisphosphate 2-kinase activity	1	14055	1	39649	0.354486
GO:0016633	molecular_function	galactonolactone dehydrogenase activity	1	14055	1	39649	0.354486
GO:0010266	biological_process	response to vitamin B1	1	14055	1	39649	0.354486
GO:0009439	biological_process	cyanate metabolic process	1	14055	1	39649	0.354486
GO:0000182	molecular_function	rDNA binding	1	14055	1	39649	0.354486
GO:0050511	molecular_function	undecaprenyldiphospho-muramoylpentapeptide beta-N-acetylglucosaminyltransferase activity	1	14055	1	39649	0.354486
GO:0070034	molecular_function	telomerase RNA binding	1	14055	1	39649	0.354486
GO:0098735	biological_process	positive regulation of the force of heart contraction	1	14055	1	39649	0.354486
GO:0071763	biological_process	nuclear membrane organization	1	14055	1	39649	0.354486
GO:2001080	molecular_function	chitosan binding	1	14055	1	39649	0.354486
GO:0048568	biological_process	embryonic organ development	1	14055	1	39649	0.354486
GO:0090070	biological_process	positive regulation of ribosome biogenesis	1	14055	1	39649	0.354486
GO:0045552	molecular_function	dihydrokaempferol 4-reductase activity	1	14055	1	39649	0.354486
GO:0047538	molecular_function	2-carboxy-D-arabinitol-1-phosphatase activity	1	14055	1	39649	0.354486
GO:0030677	cellular_component	ribonuclease P complex	1	14055	1	39649	0.354486
GO:0043924	molecular_function	suramin binding	1	14055	1	39649	0.354486
GO:2000185	biological_process	regulation of phosphate transmembrane transport	1	14055	1	39649	0.354486
GO:0051246	biological_process	regulation of protein metabolic process	1	14055	1	39649	0.354486
GO:2000071	biological_process	regulation of defense response by callose deposition	1	14055	1	39649	0.354486
GO:0098904	biological_process	regulation of AV node cell action potential	1	14055	1	39649	0.354486
GO:0004058	molecular_function	aromatic-L-amino-acid decarboxylase activity	1	14055	1	39649	0.354486
GO:0003921	molecular_function	GMP synthase activity	1	14055	1	39649	0.354486
GO:0010348	molecular_function	lithium:proton antiporter activity	1	14055	1	39649	0.354486
GO:0009440	biological_process	cyanate catabolic process	1	14055	1	39649	0.354486
GO:0071313	biological_process	cellular response to caffeine	1	14055	1	39649	0.354486
GO:0042775	biological_process	mitochondrial ATP synthesis coupled electron transport	1	14055	1	39649	0.354486
GO:0034975	biological_process	protein folding in endoplasmic reticulum	1	14055	1	39649	0.354486
GO:0010870	biological_process	positive regulation of receptor biosynthetic process	1	14055	1	39649	0.354486
GO:0098911	biological_process	regulation of ventricular cardiac muscle cell action potential	1	14055	1	39649	0.354486
GO:2001269	biological_process	positive regulation of cysteine-type endopeptidase activity involved in apoptotic signaling pathway	1	14055	1	39649	0.354486
GO:0015742	biological_process	alpha-ketoglutarate transport	1	14055	1	39649	0.354486
GO:0016405	molecular_function	CoA-ligase activity	1	14055	1	39649	0.354486
GO:0071546	cellular_component	pi-body	1	14055	1	39649	0.354486
GO:0052907	molecular_function	23S rRNA (adenine(1618)-N(6))-methyltransferase activity	1	14055	1	39649	0.354486
GO:0034511	molecular_function	U3 snoRNA binding	1	14055	1	39649	0.354486
GO:1901970	biological_process	positive regulation of mitotic sister chromatid separation	1	14055	1	39649	0.354486
GO:0007628	biological_process	adult walking behavior	1	14055	1	39649	0.354486
GO:0052616	molecular_function	ent-kaur-16-en-19-ol oxidase activity	1	14055	1	39649	0.354486
GO:0097275	biological_process	cellular ammonia homeostasis	1	14055	1	39649	0.354486
GO:0032441	molecular_function	pheophorbide a oxygenase activity	1	14055	1	39649	0.354486
GO:0044347	biological_process	cell wall polysaccharide catabolic process	1	14055	1	39649	0.354486
GO:0071048	biological_process	nuclear retention of unspliced pre-mRNA at the site of transcription	1	14055	1	39649	0.354486
GO:0005785	cellular_component	signal recognition particle receptor complex	1	14055	1	39649	0.354486
GO:0006493	biological_process	protein O-linked glycosylation	1	14055	1	39649	0.354486
GO:0023052	biological_process	signaling	1	14055	1	39649	0.354486
GO:0010292	molecular_function	GTP:GDP antiporter activity	1	14055	1	39649	0.354486
GO:0000491	biological_process	small nucleolar ribonucleoprotein complex assembly	1	14055	1	39649	0.354486
GO:0010793	biological_process	regulation of mRNA export from nucleus	1	14055	1	39649	0.354486
GO:0043233	cellular_component	organelle lumen	1	14055	1	39649	0.354486
GO:0051493	biological_process	regulation of cytoskeleton organization	1	14055	1	39649	0.354486
GO:0048870	biological_process	cell motility	1	14055	1	39649	0.354486
GO:0035327	cellular_component	transcriptionally active chromatin	1	14055	1	39649	0.354486
GO:0070898	biological_process	RNA polymerase III preinitiation complex assembly	1	14055	1	39649	0.354486
GO:0071044	biological_process	histone mRNA catabolic process	1	14055	1	39649	0.354486
GO:0001649	biological_process	osteoblast differentiation	1	14055	1	39649	0.354486
GO:0031647	biological_process	regulation of protein stability	1	14055	1	39649	0.354486
GO:0019988	biological_process	charged-tRNA amino acid modification	1	14055	1	39649	0.354486
GO:0030218	biological_process	erythrocyte differentiation	1	14055	1	39649	0.354486
GO:0070896	biological_process	positive regulation of transposon integration	1	14055	1	39649	0.354486
GO:0001763	biological_process	morphogenesis of a branching structure	1	14055	1	39649	0.354486
GO:0035631	cellular_component	CD40 receptor complex	1	14055	1	39649	0.354486
GO:0071528	biological_process	tRNA re-export from nucleus	1	14055	1	39649	0.354486
GO:0034728	biological_process	nucleosome organization	1	14055	1	39649	0.354486
GO:0010401	biological_process	pectic galactan metabolic process	1	14055	1	39649	0.354486
GO:0051354	biological_process	negative regulation of oxidoreductase activity	1	14055	1	39649	0.354486
GO:0003721	molecular_function	telomerase RNA reverse transcriptase activity	1	14055	1	39649	0.354486
GO:0005212	molecular_function	structural constituent of eye lens	1	14055	1	39649	0.354486
GO:0070682	biological_process	proteasome regulatory particle assembly	1	14055	1	39649	0.354486
GO:0010881	biological_process	regulation of cardiac muscle contraction by regulation of the release of sequestered calcium ion	1	14055	1	39649	0.354486
GO:0043968	biological_process	histone H2A acetylation	1	14055	1	39649	0.354486
GO:0009516	cellular_component	leucoplast	1	14055	1	39649	0.354486
GO:0016255	biological_process	attachment of GPI anchor to protein	1	14055	1	39649	0.354486
GO:0050974	biological_process	detection of mechanical stimulus involved in sensory perception	1	14055	1	39649	0.354486
GO:0044794	biological_process	positive regulation by host of viral process	1	14055	1	39649	0.354486
GO:0043619	biological_process	regulation of transcription from RNA polymerase II promoter in response to oxidative stress	1	14055	1	39649	0.354486
GO:0046523	molecular_function	S-methyl-5-thioribose-1-phosphate isomerase activity	1	14055	1	39649	0.354486
GO:0048655	biological_process	anther wall tapetum morphogenesis	1	14055	1	39649	0.354486
GO:0043764	molecular_function	UDP-3-O-[3-hydroxymyristoyl] glucosamine N-acyltransferase activity	1	14055	1	39649	0.354486
GO:0019371	biological_process	cyclooxygenase pathway	1	14055	1	39649	0.354486
GO:0007565	biological_process	female pregnancy	1	14055	1	39649	0.354486
GO:0010976	biological_process	positive regulation of neuron projection development	1	14055	1	39649	0.354486
GO:0010499	biological_process	proteasomal ubiquitin-independent protein catabolic process	1	14055	1	39649	0.354486
GO:0000224	molecular_function	peptide-N4-(N-acetyl-beta-glucosaminyl)asparagine amidase activity	1	14055	1	39649	0.354486
GO:0035562	biological_process	negative regulation of chromatin binding	1	14055	1	39649	0.354486
GO:0032042	biological_process	mitochondrial DNA metabolic process	1	14055	1	39649	0.354486
GO:0035452	cellular_component	extrinsic component of plastid membrane	1	14055	1	39649	0.354486
GO:0050999	biological_process	regulation of nitric-oxide synthase activity	1	14055	1	39649	0.354486
GO:0030327	biological_process	prenylated protein catabolic process	1	14055	1	39649	0.354486
GO:0008021	cellular_component	synaptic vesicle	1	14055	1	39649	0.354486
GO:0060669	biological_process	embryonic placenta morphogenesis	1	14055	1	39649	0.354486
GO:0030397	biological_process	membrane disassembly	1	14055	1	39649	0.354486
GO:0070204	molecular_function	2-succinyl-5-enolpyruvyl-6-hydroxy-3-cyclohexene-1-carboxylic-acid synthase activity	1	14055	1	39649	0.354486
GO:0015169	molecular_function	glycerol-3-phosphate transmembrane transporter activity	1	14055	1	39649	0.354486
GO:0090228	biological_process	positive regulation of red or far-red light signaling pathway	1	14055	1	39649	0.354486
GO:0004157	molecular_function	dihydropyrimidinase activity	1	14055	1	39649	0.354486
GO:0030425	cellular_component	dendrite	1	14055	1	39649	0.354486
GO:0052886	molecular_function	9,9'-dicis-carotene:quinone oxidoreductase activity	1	14055	1	39649	0.354486
GO:0030119	cellular_component	AP-type membrane coat adaptor complex	1	14055	1	39649	0.354486
GO:0008859	molecular_function	exoribonuclease II activity	1	14055	1	39649	0.354486
GO:0090056	biological_process	regulation of chlorophyll metabolic process	1	14055	1	39649	0.354486
GO:0043190	cellular_component	ATP-binding cassette (ABC) transporter complex	1	14055	1	39649	0.354486
GO:0043419	biological_process	urea catabolic process	1	14055	1	39649	0.354486
GO:1990052	biological_process	ER to chloroplast lipid transport	1	14055	1	39649	0.354486
GO:0051701	biological_process	interaction with host	1	14055	1	39649	0.354486
[truncated: 3,207 more rows]

## Sheet: KEGG_significant
SupplementaryTable S8 Differential miRNA target gene GO and KEGG enrichment analysis
Pathway Id	pathway description	S gene number	TS gene number	B gene number	TB gene number	Pvalue of Fisher's Exact Test	Pathway Link
ko00860	Porphyrin and chlorophyll metabolism	154	7632	287	20905	1.92313e-09	NA
ko04144	Endocytosis	448	7632	1012	20905	1.20947e-07	NA
ko04626	Plant-pathogen interaction	705	7632	1692	20905	2.86488e-06	NA
ko00190	Oxidative phosphorylation	243	7632	548	20905	8.08336e-05	NA
ko04141	Protein processing in endoplasmic reticulum	428	7632	1018	20905	0.000109118	NA
ko03040	Spliceosome	364	7632	858	20905	0.000154499	NA
ko03008	Ribosome biogenesis in eukaryotes	201	7632	450	20905	0.0001978	NA
ko00290	Valine, leucine and isoleucine biosynthesis	39	7632	74	20905	0.00318067	NA
ko00531	Glycosaminoglycan degradation	56	7632	117	20905	0.00757254	NA
ko00604	Glycosphingolipid biosynthesis - ganglio series	39	7632	79	20905	0.0128861	NA
ko00660	C5-Branched dibasic acid metabolism	16	7632	27	20905	0.0133987	NA
ko00073	Cutin, suberine and wax biosynthesis	66	7632	145	20905	0.0157198	NA
ko00601	Glycosphingolipid biosynthesis - lacto and neolacto series	10	7632	15	20905	0.0171526	NA
ko00603	Glycosphingolipid biosynthesis - globo series	22	7632	41	20905	0.0184504	NA
ko00905	Brassinosteroid biosynthesis	37	7632	76	20905	0.0195792	NA
ko00514	Other types of O-glycan biosynthesis	18	7632	33	20905	0.0260575	NA
ko00450	Selenocompound metabolism	29	7632	59	20905	0.0313153	NA
ko02010	ABC transporters	120	7632	286	20905	0.0318697	NA
ko00600	Sphingolipid metabolism	86	7632	201	20905	0.0382085	NA
ko00908	Zeatin biosynthesis	36	7632	79	20905	0.0609362	NA
ko00591	Linoleic acid metabolism	19	7632	38	20905	0.0612172	NA
ko00232	Caffeine metabolism	11	7632	20	20905	0.0708234	NA
ko03013	RNA transport	319	7632	820	20905	0.0788234	NA
ko00920	Sulfur metabolism	45	7632	103	20905	0.0796686	NA
ko00770	Pantothenate and CoA biosynthesis	42	7632	96	20905	0.0862802	NA
ko00650	Butanoate metabolism	25	7632	54	20905	0.0891292	NA
ko00330	Arginine and proline metabolism	78	7632	190	20905	0.109657	NA
ko04140	Regulation of autophagy	60	7632	144	20905	0.114992	NA
ko04146	Peroxisome	110	7632	275	20905	0.125865	NA
ko00020	Citrate cycle	61	7632	148	20905	0.134194	NA
ko00590	Arachidonic acid metabolism	25	7632	57	20905	0.154685	NA
ko00410	beta-Alanine metabolism	67	7632	165	20905	0.15472	NA
ko03015	mRNA surveillance pathway	196	7632	506	20905	0.157054	NA
ko00909	Sesquiterpenoid and triterpenoid biosynthesis	28	7632	65	20905	0.165164	NA
ko00500	Starch and sucrose metabolism	485	7632	1286	20905	0.184676	NA
ko04075	Plant hormone signal transduction	566	7632	1506	20905	0.191544	NA
ko00310	Lysine degradation	63	7632	157	20905	0.193755	NA
ko00430	Taurine and hypotaurine metabolism	14	7632	31	20905	0.206126	NA
ko00260	Glycine, serine and threonine metabolism	113	7632	290	20905	0.207342	NA
ko00562	Inositol phosphate metabolism	67	7632	171	20905	0.256798	NA
ko00902	Monoterpenoid biosynthesis	23	7632	56	20905	0.28124	NA
ko00943	Isoflavonoid biosynthesis	9	7632	20	20905	0.284368	NA
ko00565	Ether lipid metabolism	41	7632	104	20905	0.300383	NA
ko00254	Aflatoxin biosynthesis	2	7632	3	20905	0.302523	NA
ko01210	2-Oxocarboxylic acid metabolism	122	7632	321	20905	0.30602	NA
ko03018	RNA degradation	209	7632	556	20905	0.31021	NA
ko00910	Nitrogen metabolism	48	7632	123	20905	0.310798	NA
ko00360	Phenylalanine metabolism	60	7632	155	20905	0.310938	NA
ko00904	Diterpenoid biosynthesis	54	7632	139	20905	0.311163	NA
ko00561	Glycerolipid metabolism	145	7632	386	20905	0.349823	NA
ko00790	Folate biosynthesis	21	7632	53	20905	0.367027	NA
ko00460	Cyanoamino acid metabolism	131	7632	350	20905	0.378618	NA
ko04712	Circadian rhythm - plant	131	7632	350	20905	0.378618	NA
ko00511	Other glycan degradation	70	7632	186	20905	0.401186	NA
ko01212	Fatty acid metabolism	76	7632	203	20905	0.417005	NA
ko00130	Ubiquinone and other terpenoid-quinone biosynthesis	53	7632	141	20905	0.425783	NA
ko00620	Pyruvate metabolism	100	7632	270	20905	0.450823	NA
ko00261	Monobactam biosynthesis	12	7632	31	20905	0.466192	NA
ko00740	Riboflavin metabolism	9	7632	23	20905	0.474359	NA
ko03410	Base excision repair	61	7632	165	20905	0.480194	NA
ko00062	Fatty acid elongation	35	7632	94	20905	0.480562	NA
ko00760	Nicotinate and nicotinamide metabolism	29	7632	78	20905	0.493549	NA
ko00510	N-Glycan biosynthesis	47	7632	128	20905	0.513631	NA
ko00630	Glyoxylate and dicarboxylate metabolism	84	7632	230	20905	0.523301	NA
ko00524	Butirosin and neomycin biosynthesis	4	7632	10	20905	0.52689	NA
ko00253	Tetracycline biosynthesis	4	7632	10	20905	0.52689	NA
ko04120	Ubiquitin mediated proteolysis	191	7632	524	20905	0.527815	NA
ko00240	Pyrimidine metabolism	165	7632	453	20905	0.532962	NA
ko00340	Histidine metabolism	26	7632	71	20905	0.536951	NA
ko00061	Fatty acid biosynthesis	36	7632	99	20905	0.549821	NA
ko00270	Cysteine and methionine metabolism	101	7632	279	20905	0.565347	NA
ko00523	Polyketide sugar unit biosynthesis	1	7632	2	20905	0.596888	NA
ko00965	Betalain biosynthesis	2	7632	5	20905	0.600198	NA
ko00052	Galactose metabolism	107	7632	298	20905	0.60758	NA
ko00944	Flavone and flavonol biosynthesis	5	7632	14	20905	0.62331	NA
ko00520	Amino sugar and nucleotide sugar metabolism	229	7632	638	20905	0.64287	NA
ko00903	Limonene and pinene degradation	58	7632	164	20905	0.648059	NA
ko03050	Proteasome	70	7632	199	20905	0.677556	NA
ko01200	Carbon metabolism	279	7632	780	20905	0.681607	NA
ko00100	Steroid biosynthesis	41	7632	118	20905	0.687172	NA
ko00071	Fatty acid degradation	43	7632	124	20905	0.695609	NA
ko00640	Propanoate metabolism	25	7632	73	20905	0.696846	NA
ko00250	Alanine, aspartate and glutamate metabolism	41	7632	119	20905	0.710937	NA
ko00280	Valine, leucine and isoleucine degradation	51	7632	148	20905	0.725775	NA
ko00730	Thiamine metabolism	6	7632	19	20905	0.748898	NA
ko00950	Isoquinoline alkaloid biosynthesis	35	7632	104	20905	0.759069	NA
ko00670	One carbon pool by folate	19	7632	58	20905	0.765524	NA
ko00970	Aminoacyl-tRNA biosynthesis	108	7632	313	20905	0.78783	NA
ko00906	Carotenoid biosynthesis	38	7632	114	20905	0.788207	NA
ko01040	Biosynthesis of unsaturated fatty acids	32	7632	98	20905	0.815345	NA
ko00053	Ascorbate and aldarate metabolism	92	7632	270	20905	0.815574	NA
ko00966	Glucosinolate biosynthesis	24	7632	76	20905	0.844695	NA
ko00300	Lysine biosynthesis	13	7632	44	20905	0.868946	NA
ko00051	Fructose and mannose metabolism	87	7632	261	20905	0.87255	NA
ko03020	RNA polymerase	55	7632	169	20905	0.876466	NA
ko00220	Arginine biosynthesis	53	7632	164	20905	0.885742	NA
ko00564	Glycerophospholipid metabolism	114	7632	340	20905	0.886749	NA
ko01053	Biosynthesis of siderophore group nonribosomal peptides	2	7632	9	20905	0.89651	NA
ko03450	Non-homologous end-joining	2	7632	9	20905	0.89651	NA
ko01051	Biosynthesis of ansamycins	1	7632	5	20905	0.896849	NA
ko00471	D-Glutamine and D-glutamate metabolism	1	7632	5	20905	0.896849	NA
ko04122	Sulfur relay system	10	7632	36	20905	0.898696	NA
ko00945	Stilbenoid, diarylheptanoid and gingerol biosynthesis	57	7632	177	20905	0.899348	NA
ko00072	Synthesis and degradation of ketone bodies	3	7632	13	20905	0.906705	NA
ko00901	Indole alkaloid biosynthesis	12	7632	43	20905	0.91074	NA
ko01230	Biosynthesis of amino acids	312	7632	907	20905	0.917253	NA
ko00380	Tryptophan metabolism	62	7632	194	20905	0.919884	NA
ko00942	Anthocyanin biosynthesis	11	7632	41	20905	0.929494	NA
ko00785	Lipoic acid metabolism	3	7632	14	20905	0.932355	NA
ko00750	Vitamin B6 metabolism	26	7632	89	20905	0.940534	NA
ko00960	Tropane, piperidine and pyridine alkaloid biosynthesis	43	7632	142	20905	0.950431	NA
ko00350	Tyrosine metabolism	43	7632	143	20905	0.956253	NA
ko00030	Pentose phosphate pathway	71	7632	227	20905	0.958063	NA
ko03022	Basal transcription factors	52	7632	171	20905	0.960784	NA
ko00780	Biotin metabolism	11	7632	44	20905	0.962721	NA
ko00196	Photosynthesis - antenna proteins	9	7632	38	20905	0.968636	NA
ko03060	Protein export	65	7632	212	20905	0.969044	NA
ko00592	alpha-Linolenic acid metabolism	48	7632	161	20905	0.969557	NA
ko04145	Phagosome	108	7632	340	20905	0.971458	NA
ko04070	Phosphatidylinositol signaling system	80	7632	259	20905	0.975798	NA
ko00941	Flavonoid biosynthesis	53	7632	178	20905	0.975863	NA
ko00940	Phenylpropanoid biosynthesis	211	7632	644	20905	0.980225	NA
ko00010	Glycolysis / Gluconeogenesis	127	7632	400	20905	0.980513	NA
ko00900	Terpenoid backbone biosynthesis	52	7632	178	20905	0.983695	NA
ko00230	Purine metabolism	153	7632	482	20905	0.988244	NA
ko00710	Carbon fixation in photosynthetic organisms	88	7632	291	20905	0.989948	NA
ko00195	Photosynthesis	33	7632	126	20905	0.994797	NA
ko00402	Benzoxazinoid biosynthesis	5	7632	30	20905	0.995282	NA
ko00400	Phenylalanine, tyrosine and tryptophan biosynthesis	31	7632	121	20905	0.996008	NA
ko00563	Glycosylphosphatidylinositol	23	7632	98	20905	0.998018	NA
ko04130	SNARE interactions in vesicular transport	30	7632	123	20905	0.998544	NA
ko00480	Glutathione metabolism	63	7632	236	20905	0.999496	NA
ko00040	Pentose and glucuronate interconversions	156	7632	536	20905	0.999896	NA
ko03440	Homologous recombination	197	7632	712	20905	1	NA
ko03420	Nucleotide excision repair	214	7632	780	20905	1	NA
ko03430	Mismatch repair	149	7632	618	20905	1	NA
ko03030	DNA replication	148	7632	640	20905	1	NA
ko03010	Ribosome	221	7632	890	20905	1	NA
